# Supplementary material for: The small CRL4CSA ubiquitin ligase component DDA1 regulates transcription-coupled repair dynamics
Source: Nat Commun. 2024 Jul 29;15:6374. doi: 10.1038/s41467-024-50584-7 (PMC11286758; doi:10.1038/s41467-024-50584-7)
Supplement: Supplementary file 6 — Supplementary Data 3 [file 41467_2024_50584_MOESM6_ESM.xlsx]

## Sheet: Trypsin_digest
Protein1	LinkPos1	Protein2	LinkPos2	Score	Crosslink product type	PEP	Search mode	Proteins1	Proteins2	Pair of linked residues	Protein index of Crosslink 1	Peptide index of Crosslink1	AA name of Crosslink 1	Protein index of Crosslink 2	Peptide index of Crosslink 2	AA name of Crosslink 2	Protein index of Looplink 1 (first residue)	Peptide index of Looplink 1 (first residue)	AA name of Looplink 1 (first residue)	Protein index of Looplink 1 (second residue)	Peptide index of Looplink 1 (second residue)	AA name of Looplink 1 (second residue)	Protein index of Looplink 2 (first residue)	Peptide index of Looplink 2 (first residue)	AA name of Looplink 2 (first residue)	Protein index of Looplink 2 (second residue)	Peptide index of Looplink 2 (second residue)	AA name of Looplink 2 (second residue)	Protein index of Monolink 1	Peptide index of Monolink 1	AA name of of Monolink 1	Protein index of Monolink 2	Peptide index of Monolink 2	AA name of of Monolink 2	All possible linking sites on peptide 1	All possible linking sites on peptide 2	Delta score	Partial score 1	Partial score 2	Charge	m/z	Mass	Mass error [ppm]	Annotation ions	Annotation m/z	Query Type	#Overlapped fragments 1	#Overlapped fragments 2
sp|Q03468|ERCC6_HUMAN	1210	sp|Q2YD98|UVSSA_HUMAN	158	97.596	Inter-protein link	0.0023268	Cross	Q03468	Q2YD98	K1210-K158	1210	3	K	158	1	K	-	-	-	-	-	-	-	-	-	-	-	-	-	-	-	-	-	-	K:3	K:1;K:6	97.596	81.6917	38.3243	4	439.974	1755.87	0.531199	alpha-y1;alpha-y2;alpha-y3;alpha-y4-Pep;alpha-y5-Pep;alpha-a2;alpha-b2;alpha-b5-Pep;alpha-b2-H2O;alpha-b5-NH3-Pep;beta-y1;beta-y2;beta-y2-H2O;beta-b4-Pep;beta-b5-Pep;beta-b4-H2O-Pep;beta-b5-NH3-Pep	175.118952181;335.1496003824;472.20851224480003;1555.8009358661002;1642.8329642760002;174.0873177016;202.08223232370003;1582.7642160088;184.07166763740003;1565.7376669073;147.1128041706;276.1553972668;258.14483258049995;1481.727770923;1610.7703640192;1463.7172062367;1593.7438149177	Multiplet	7	3
sp|Q03468|ERCC6_HUMAN	1210	sp|Q2YD98|UVSSA_HUMAN	158	67.035	Inter-protein link	0.016585	Cross	Q03468	Q2YD98	K1210-K158	1210	3	K	158	1	K	-	-	-	-	-	-	-	-	-	-	-	-	-	-	-	-	-	-	K:3	K:1;K:6	67.035	64.2759	30.6353	4	439.974	1755.87	0.531199	alpha-y1;alpha-y2;alpha-y3;alpha-y4-Pep;alpha-y5-Pep;alpha-y2-NH3;alpha-a2;alpha-b2;alpha-b5-Pep;alpha-b3-H2O-Pep;beta-y1;beta-y2;beta-y2-H2O;beta-b4-Pep;beta-b4-NH3-Pep	175.118952181;335.1496003824;472.20851224480003;1555.8009358661002;1642.8329642760002;318.12305128090003;174.0873177016;202.08223232370003;1582.7642160088;1267.6640912587;147.1128041706;276.1553972668;258.14483258049995;1481.727770923;1464.7012218215	Multiplet	7	1
sp|Q03468|ERCC6_HUMAN	1207		1210	38.238	Loop-linked	0.036173	Cross	Q03468		-	-	-	-	-	-	-	1207	4	K	1210	7	K	-	-	-	-	-	-	-	-	-	-	-	-	K:2;K:4;K:7		38.238	NaN	NaN	3	474.254	1419.74	-0.244665	alpha-y1;alpha-y2;alpha-y3;alpha-y7;alpha-y8;alpha-y9;alpha-y7-NH3;alpha-y8-NH3;alpha-y9-NH3;alpha-b2-NH3;alpha-b7-NH3	175.118952181;335.1496003824;472.20851224480003;1067.5414737025;1164.5942375545;1292.6892005722;1050.514924601;1147.567688453;1275.6626514707;240.13426789419998;932.5199932039001	Multiplet	0	0
sp|Q13216|ERCC8_HUMAN	292	sp|Q2YD98|UVSSA_HUMAN	158	67.757	Inter-protein link	0.013897	Cross	Q13216	Q2YD98	K292-K158	292	6	K	158	1	K	-	-	-	-	-	-	-	-	-	-	-	-	-	-	-	-	-	-	K:6;K:7	K:1;K:6	62.44	52.5895	45.1562	3	602.312	1803.91	0.557642	alpha-y1;alpha-y5-Pep;alpha-y6-Pep;alpha-y6-H2O-Pep;alpha-a2;alpha-b2;alpha-b6-Pep;beta-y2;beta-b4-Pep	147.1128041706;1545.8231110962001;1705.8537592976002;1687.8431946113;232.1114239621;260.1063385842;1658.8166455098;276.1553972668;1529.7740524136	Multiplet	5	3
sp|Q03468|ERCC6_HUMAN	287	sp|Q03468|ERCC6_HUMAN	476	38.086	Intra-protein link	0.039413	Cross	Q03468	Q03468	K287-K476	287	2	K	476	4	K	-	-	-	-	-	-	-	-	-	-	-	-	-	-	-	-	-	-	K:1;K:2;K:7	K:4;K:6	38.086	18.0355	30.6353	4	479.765	1915.03	0.044667	alpha-y1;alpha-y5;alpha-y6;beta-y3-Pep;beta-y4-Pep;beta-y5-Pep;beta-y5-NH3-Pep;beta-b2	175.118952181;634.3089545709;762.3675320823;1559.8686215008004;1674.8955645328003;1802.9541420442004;1785.9275929427004;242.1499179584	Multiplet	0	2
sp|Q03468|ERCC6_HUMAN	478	sp|Q03468|ERCC6_HUMAN	1210	95.793	Intra-protein link	0.0065008	Cross	Q03468	Q03468	K478-K1210	478	6	K	1210	3	K	-	-	-	-	-	-	-	-	-	-	-	-	-	-	-	-	-	-	K:4;K:6	K:3	95.793	59.287	47.6269	4	464.496	1853.95	-0.286121	alpha-y1;alpha-y2-Pep;alpha-y3-Pep;alpha-y4-Pep;alpha-y5-Pep;alpha-y6-Pep;alpha-y6-H2O-Pep;alpha-y4-NH3-Pep;alpha-y5-NH3-Pep;alpha-y6-NH3-Pep;alpha-b2;alpha-b3;alpha-b5;alpha-b2-NH3;alpha-b6-NH3-Pep;beta-y2;beta-y3;beta-y4-Pep;beta-y5-Pep;beta-y5-NH3-Pep;beta-a2;beta-b2;beta-b3-Pep;beta-b2-H2O	175.118952181;1241.6531494169;1370.6957425131002;1498.7907055308003;1613.8176485628003;1741.8762260742003;1723.8656613879002;1481.7641564293003;1596.7910994613003;1724.8496769727003;242.1499179584;357.1768609904;614.3144171043;225.12336885690002;1663.8220652387;335.1496003824;472.20851224480003;1653.8853341975002;1740.9173626074003;1723.8908135059003;174.0873177016;202.08223232370003;1383.7590542…	Multiplet	10	5
sp|Q03468|ERCC6_HUMAN	476	sp|Q03468|ERCC6_HUMAN	1207	37.549	Intra-protein link	0.036495	Cross	Q03468	Q03468	K476-K1207	476	4	K	1207	4	K	-	-	-	-	-	-	-	-	-	-	-	-	-	-	-	-	-	-	K:4;K:6	K:2;K:4;K:7	37.549	30.07	21.1539	4	471.523	1882.06	-1.86814	alpha-y1;alpha-y2;alpha-y3;alpha-y6-H2O-Pep;alpha-y4-NH3-Pep;alpha-y6-NH3-Pep;alpha-b2;alpha-b3;alpha-b2-NH3;beta-y2;beta-y3;beta-y4-Pep;beta-y5-Pep;beta-y2-H2O;beta-b6-H2O-Pep;beta-b2-NH3;beta-b3-NH3;beta-b4-NH3-Pep	175.118952181;303.2139151987;432.2565082949;1751.9762576948;1509.8747527362002;1752.9602732796002;242.1499179584;357.1768609904;225.12336885690002;234.14483258049998;348.1877600277;1529.8645819804003;1626.9173458324;216.13426789419998;1718.9547939712;240.13426789419998;337.1870317462;1518.8638536989001	Multiplet	0	0
sp|Q03468|ERCC6_HUMAN	476	sp|Q03468|ERCC6_HUMAN	316	22.781	Intra-protein link	0.050377	Cross	Q03468	Q03468	K476-K316	476	4	K	316	5	K	-	-	-	-	-	-	-	-	-	-	-	-	-	-	-	-	-	-	K:4;K:6	K:2;K:5;K:6	22.032	13.5524	17.2497	4	446.261	1781.02	-0.356868	alpha-y1;alpha-y2;alpha-y3;alpha-y5-H2O-Pep;alpha-y6-H2O-Pep;alpha-y1-NH3;alpha-y6-NH3-Pep;alpha-a2;alpha-b2;alpha-b2-NH3;beta-y1;beta-y3-Pep;beta-y4-Pep;beta-y1-NH3;beta-y4-NH3-Pep;beta-y5-NH3-Pep;beta-b2;beta-b2-NH3	175.118952181;303.2139151987;432.2565082949;1522.8700017093001;1650.9285792207002;158.0924030795;1651.9125948055002;214.1550033363;242.1499179584;225.12336885690002;147.1128041706;1442.8325535705;1539.8853174225003;130.0862550691;1522.8587683210003;1650.9537313387002;243.14516693150003;226.11861783000003	Multiplet	0	1
sp|Q03468|ERCC6_HUMAN	1205	sp|Q03468|ERCC6_HUMAN	1210	51.949	Intra-protein link	0.016942	Cross	Q03468	Q03468	K1205-K1210	1205	7	K	1210	3	K	-	-	-	-	-	-	-	-	-	-	-	-	-	-	-	-	-	-	K:5;K:7;K:9	K:3	51.949	12.5272	65.4396	5	414.836	2069.14	0.255502	alpha-y2;alpha-y8-Pep;alpha-y8-NH3-Pep;alpha-y7(2+);alpha-a2;alpha-b2;alpha-b7-Pep;beta-y1;beta-y2;beta-y3;beta-y4-Pep;beta-y5-Pep;beta-y1-NH3;beta-a2;beta-b2;beta-b3-Pep;beta-b2-H2O;beta-b3-H2O-Pep;beta-b2-NH3	244.16556802259998;1933.0912446481004;1916.0646955466004;910.5072285671502;223.1553376873;251.15025230940003;1826.9918649545;175.118952181;335.1496003824;472.20851224480003;1869.0752006534;1956.1072290633;158.0924030795;174.0873177016;202.08223232370003;1598.9489207323;184.07166763740003;1580.9383560459999;185.05568322220003	Multiplet	5	5
sp|Q2YD98|UVSSA_HUMAN	165	sp|Q2YD98|UVSSA_HUMAN	158	104.94	Intra-protein link	0.0040132	Cross	Q2YD98	Q2YD98	K165-K158	165	2	K	158	1	K	-	-	-	-	-	-	-	-	-	-	-	-	-	-	-	-	-	-	K:2;K:6	K:1;K:6	42.121	89.0464	55.5994	4	431.739	1722.93	-0.239478	alpha-y1;alpha-y2;alpha-y3;alpha-y4;alpha-y5-Pep;alpha-y2-H2O;alpha-y3-H2O;alpha-y4-H2O;alpha-y2-NH3;alpha-b2-Pep;alpha-b3-Pep;alpha-b4-Pep;alpha-b5-Pep;alpha-b5-H2O-Pep;alpha-b2-NH3-Pep;alpha-b3-NH3-Pep;beta-y2;beta-y4;beta-y5;beta-y2-H2O;beta-y3-H2O;beta-y5-H2O;beta-y5-NH3;beta-b4-Pep;beta-b3-NH3-Pep;beta-b4-NH3-Pep	147.1128041706;262.1397472026;375.223811183;512.2827230454;1595.8751466667002;244.1291825163;357.2132464967;494.2721583591;245.1131981011;1212.6582775993;1349.7171894617;1462.8012534421;1577.8281964741;1559.8176317877999;1195.6317284978;1332.6906403602;276.1553972668;534.2405834591999;690.3416944873;258.14483258049995;387.18742567669995;672.331129801;673.3151453858;1448.7856033779;1302.7164611802…	Multiplet	14	7
sp|Q03468|ERCC6_HUMAN	476	sp|Q03468|ERCC6_HUMAN	1210	71.949	Intra-protein link	0.01093	Cross	Q03468	Q03468	K476-K1210	476	4	K	1210	3	K	-	-	-	-	-	-	-	-	-	-	-	-	-	-	-	-	-	-	K:4;K:6	K:3	71.949	46.6177	38.1888	4	425.47	1697.85	0.0559915	alpha-y1;alpha-y2;alpha-y4-Pep;alpha-y5-Pep;alpha-y2-H2O;alpha-y3-NH3-Pep;alpha-y4-NH3-Pep;alpha-y5-NH3-Pep;alpha-a2;alpha-b2;alpha-b3;alpha-b2-NH3;beta-y1;beta-y2;beta-y3;beta-y2-NH3;beta-a2;beta-b2;beta-b2-H2O;beta-b2-NH3	147.1128041706;276.1553972668;1457.7165375347001;1585.7751150461002;258.14483258049995;1325.6630454012002;1440.6899884332001;1568.7485659446002;214.1550033363;242.1499179584;357.1768609904;225.12336885690002;175.118952181;335.1496003824;472.20851224480003;318.12305128090003;174.0873177016;202.08223232370003;184.07166763740003;185.05568322220003	Multiplet	4	0
sp|Q03468|ERCC6_HUMAN	478	sp|Q03468|ERCC6_HUMAN	292	62.717	Intra-protein link	0.01635	Cross	Q03468	Q03468	K478-K292	478	6	K	292	5	K	-	-	-	-	-	-	-	-	-	-	-	-	-	-	-	-	-	-	K:4;K:6	K:5	62.717	57.0736	19.3917	3	605.988	1814.94	0.704618	alpha-y1;alpha-y3-Pep;alpha-y4-Pep;alpha-y5-Pep;alpha-y6-Pep;alpha-y2-NH3-Pep;alpha-y4-NH3-Pep;alpha-y5-NH3-Pep;alpha-y6-NH3-Pep;alpha-b2;alpha-b3;alpha-b5;alpha-b2-NH3;beta-y4-Pep;beta-y5-Pep;beta-a2	175.118952181;1331.6848434758;1459.7798064935002;1574.8067495255002;1702.8653270369002;1185.6157012781;1442.7532573920003;1557.7802004240002;1685.8387779354002;242.1499179584;357.1768609904;614.3144171043;225.12336885690002;1630.8693497823003;1687.8908135059003;158.0924030795	Multiplet	9	2
sp|Q2YD98|UVSSA_HUMAN	158		165	69.195	Loop-linked	0.01902	Cross	Q2YD98		-	-	-	-	-	-	-	158	1	K	165	8	K	-	-	-	-	-	-	-	-	-	-	-	-	K:1;K:6;K:8;K:12		69.195	NaN	NaN	4	427.236	1704.92	-0.837701	alpha-y1;alpha-y2;alpha-y3;alpha-y4;alpha-y2-H2O;alpha-y4-H2O;alpha-y2-NH3;alpha-b11;alpha-b9-H2O;alpha-b11-H2O	147.1128041706;262.1397472026;375.223811183;512.2827230454;244.1291825163;494.2721583591;245.1131981011;1559.8176317877999;1313.6960600890998;1541.8070671014998	Multiplet	4	0
sp|Q03468|ERCC6_HUMAN	1203		1205	83.229	Loop-linked	0.0085184	Cross	Q03468		-	-	-	-	-	-	-	1203	5	K	1205	7	K	-	-	-	-	-	-	-	-	-	-	-	-	K:5;K:7;K:9		83.229	NaN	NaN	3	423.931	1268.77	-0.0260641	alpha-y1;alpha-y2;alpha-y6;alpha-y7;alpha-y8;alpha-y1-NH3;alpha-y2-NH3;alpha-y8-NH3;alpha-a2;alpha-b2;alpha-b3;alpha-b7;alpha-b8;alpha-b7-NH3	147.1128041706;244.16556802259998;863.5349149866;1019.6360260147001;1132.7200899951001;130.0862550691;227.1390189211;1115.6935408936001;223.1553376873;251.15025230940003;407.2513633375;1026.6207103015;1123.6734741535;1009.5941611999999	Multiplet	14	0
sp|Q03468|ERCC6_HUMAN	853	sp|Q03468|ERCC6_HUMAN	1210	114.78	Intra-protein link	0.0015108	Cross	Q03468	Q03468	K853-K1210	853	4	K	1210	3	K	-	-	-	-	-	-	-	-	-	-	-	-	-	-	-	-	-	-	K:4	K:3	114.78	126.046	35.0314	3	664.343	1990.01	-0.190548	alpha-y1;alpha-y2;alpha-y3;alpha-y4;alpha-y5-Pep;alpha-y6-Pep;alpha-y7-Pep;alpha-y4-NH3;alpha-y5-NH3-Pep;alpha-y6-NH3-Pep;alpha-y7-NH3-Pep;alpha-a2;alpha-b2;alpha-b3;alpha-b4-Pep;alpha-b5-Pep;alpha-b7-Pep;beta-y2;beta-y3;beta-y4-Pep	175.118952181;303.1775296924;360.198993416;488.25757092739997;1554.7917681633;1691.8506800257003;1877.9299929792003;471.2310218259;1537.7652190618;1674.8241309242003;1860.9034438777003;272.1757387784;300.1706534005;437.2295652629;1503.7637624988;1631.8223400102;1816.9023812452;335.1496003824;472.20851224480003;1789.9391011025002	Multiplet	21	4
sp|Q03468|ERCC6_HUMAN	853	sp|Q03468|ERCC6_HUMAN	1210	129.4	Intra-protein link	0.00046333	Cross	Q03468	Q03468	K853-K1210	853	4	K	1210	3	K	-	-	-	-	-	-	-	-	-	-	-	-	-	-	-	-	-	-	K:4	K:3	129.4	140.79	29.878	3	664.343	1990.01	-0.190548	alpha-y1;alpha-y3;alpha-y4;alpha-y5-Pep;alpha-y6-Pep;alpha-y7-Pep;alpha-y5-NH3-Pep;alpha-y6-NH3-Pep;alpha-y7-NH3-Pep;alpha-a2;alpha-b2;alpha-b3;alpha-b4-Pep;alpha-b5-Pep;alpha-b7-Pep;beta-y2;beta-y3	175.118952181;360.198993416;488.25757092739997;1554.7917681633;1691.8506800257003;1877.9299929792003;1537.7652190618;1674.8241309242003;1860.9034438777003;272.1757387784;300.1706534005;437.2295652629;1503.7637624988;1631.8223400102;1816.9023812452;335.1496003824;472.20851224480003	Multiplet	20	3
sp|Q03468|ERCC6_HUMAN	1233		1239	47.916	Loop-linked	0.018322	Cross	Q03468		-	-	-	-	-	-	-	1233	4	K	1239	10	K	-	-	-	-	-	-	-	-	-	-	-	-	K:4;K:10;K:14		47.916	NaN	NaN	3	616.974	1847.9	-0.0776284	alpha-y2;alpha-y3;alpha-y4;alpha-y3-H2O;alpha-y2-NH3;alpha-b2;alpha-b3;alpha-b12;alpha-b13;alpha-b11-H2O;alpha-b12-H2O;alpha-b13-H2O;alpha-b10(2+);alpha-b11(2+)	218.14991795839998;347.1925110546;434.22453946449997;329.18194636830003;201.1233688569;320.171716033;448.2302935444;1631.7659901478;1702.8031039356001;1484.7128323652998;1613.7554254615;1684.7925392493;708.3493225541499;751.8653367590999	Multiplet	9	0
sp|Q2YD98|UVSSA_HUMAN	163		165	65.038	Loop-linked	0.016428	Cross	Q2YD98		-	-	-	-	-	-	-	163	5	K	165	7	K	-	-	-	-	-	-	-	-	-	-	-	-	K:5;K:7;K:11		65.038	NaN	NaN	3	526.614	1576.82	-0.234889	alpha-y1;alpha-y2;alpha-y3;alpha-b3;alpha-b4;alpha-b7;alpha-b8;alpha-b9;alpha-b10;alpha-b10-NH3	147.1128041706;262.1397472026;375.223811183;415.1935736871;544.2361667833001;1066.5527498953;1203.6116617577;1316.6957257381;1431.7226687701;1414.6961196686	Multiplet	6	0
sp|Q03468|ERCC6_HUMAN	1233		1239	37.646	Loop-linked	0.030888	Cross	Q03468		-	-	-	-	-	-	-	1233	3	K	1239	9	K	-	-	-	-	-	-	-	-	-	-	-	-	K:3;K:9;K:13		37.646	NaN	NaN	3	564.941	1691.8	-0.580243	alpha-y1;alpha-y2;alpha-y3;alpha-y4;alpha-y11;alpha-y12;alpha-y11-NH3;alpha-y12-NH3;alpha-b2;alpha-b2-NH3	147.1128041706;218.14991795839998;347.1925110546;434.22453946449997;1401.6856145617999;1529.7441920731999;1384.6590654602999;1512.7176429717;292.1291825163;275.1026334148	Multiplet	2	0
sp|Q03468|ERCC6_HUMAN	1216	sp|Q03468|ERCC6_HUMAN	1210	183.89	Intra-protein link	9e-07	Cross	Q03468	Q03468	K1216-K1210	1216	3	K	1210	3	K	-	-	-	-	-	-	-	-	-	-	-	-	-	-	-	-	-	-	K:3	K:3	121.26	109.881	115.49	3	621.304	1860.89	-0.0656804	alpha-y1;alpha-y2;alpha-y3;alpha-y4;alpha-y5;alpha-y6-Pep;alpha-y7-Pep;alpha-y4-H2O;alpha-y1-NH3;alpha-y2-NH3;alpha-y3-NH3;alpha-y5-NH3;alpha-y6-NH3-Pep;alpha-y7-NH3-Pep;alpha-a2;alpha-b2;alpha-b3-Pep;alpha-b4-Pep;alpha-b5-Pep;alpha-b7-Pep;alpha-b7-H2O-Pep;beta-y2;beta-y3;beta-y4-Pep;beta-y5-Pep;beta-y2-NH3;beta-y3-NH3;beta-a2;beta-b2;beta-b3-Pep;beta-b4-Pep;beta-b2-H2O;beta-b3-H2O-Pep;beta-b3-NH…	175.118952181;276.16663065510005;333.18809437870004;462.23068747490004;609.2991013911;1675.8332986270002;1746.8704124148;444.22012278860007;158.0924030795;259.14008155360006;316.16154527720005;592.2725522896;1658.8067495255002;1729.8438633133;159.07641866429998;187.0713332864;1253.6055305223001;1400.6739444385;1529.7165375347001;1687.7856797324;1669.7751150461;335.1496003824;472.20851224480003;16…	Multiplet	21	14
sp|Q03468|ERCC6_HUMAN	1216	sp|Q03468|ERCC6_HUMAN	1210	89.298	Intra-protein link	0.0074075	Cross	Q03468	Q03468	K1216-K1210	1216	3	K	1210	3	K	-	-	-	-	-	-	-	-	-	-	-	-	-	-	-	-	-	-	K:3	K:3	47.257	77.7615	30.6353	4	466.23	1860.89	0.825723	alpha-y1;alpha-y2;alpha-y3;alpha-y4;alpha-y5;alpha-y6-Pep;alpha-y3-H2O;alpha-y4-H2O;alpha-y5-H2O;alpha-y1-NH3;alpha-y2-NH3;alpha-y3-NH3;alpha-y5-NH3;alpha-y6-NH3-Pep;alpha-a2;alpha-b2;alpha-b3-Pep;alpha-b3-H2O-Pep;alpha-b3-NH3-Pep;beta-y2;beta-y3;beta-a2;beta-b2	175.118952181;276.16663065510005;333.18809437870004;462.23068747490004;609.2991013911;1675.8332986270002;315.17752969240007;444.22012278860007;591.2885367048;158.0924030795;259.14008155360006;316.16154527720005;592.2725522896;1658.8067495255002;159.07641866429998;187.0713332864;1253.6055305223001;1235.594965836;1236.5789814208001;335.1496003824;472.20851224480003;174.0873177016;202.08223232370003	Multiplet	3	0
sp|Q2YD98|UVSSA_HUMAN	362	sp|Q2YD98|UVSSA_HUMAN	523	82.171	Intra-protein link	0.0084236	Cross	Q2YD98	Q2YD98	K362-K523	362	9	K	523	3	K	-	-	-	-	-	-	-	-	-	-	-	-	-	-	-	-	-	-	K:9	K:3	82.171	21.4636	81.6345	4	573.556	2290.2	-0.198758	alpha-y1;alpha-y6-Pep;alpha-y7-Pep;alpha-y1-NH3;alpha-b4;beta-y2;beta-y4;beta-y6;beta-y7-Pep;beta-y8-Pep;beta-y6-H2O;beta-y7-H2O-Pep;beta-y8-NH3-Pep;beta-a2;beta-b2;beta-b3-Pep	175.118952181;1897.0072402472001;2034.0661521096001;158.0924030795;395.2037444429;312.1778640434;527.2684699647;729.3274414066;2079.0512303268997;2178.1196442430996;711.3168767203;2061.0406656406;2161.0930951415994;185.16483974110002;213.15975436320002;1562.8835432834996	Multiplet	2	5
sp|Q2YD98|UVSSA_HUMAN	143	sp|Q2YD98|UVSSA_HUMAN	163	51.286	Intra-protein link	0.022333	Cross	Q2YD98	Q2YD98	K143-K163	143	1	K	163	6	K	-	-	-	-	-	-	-	-	-	-	-	-	-	-	-	-	-	-	K:1	K:1;K:6;K:8	51.286	42.5986	21.9279	3	802.419	2404.23	0.355875	alpha-y1;alpha-y4;alpha-y5;alpha-y7;alpha-y8;alpha-b2-Pep;alpha-b3-Pep;alpha-b6-Pep;alpha-b8(2+);beta-y3-Pep;beta-y7-Pep;beta-y6(2+);beta-b5;beta-b6(2+);beta-b7(2+)	175.118952181;461.2466718901;576.2736149220999;851.4006063497;966.4275493816999;1439.8216545332;1554.8485975652;1945.0025320247998;1080.5502072063503;1733.9180741138998;2277.1469644305994;1061.02656493455;672.3311298010001;1066.04254934975;1130.07183810545	Multiplet	11	9
sp|Q03468|ERCC6_HUMAN	1233		1239	42.821	Loop-linked	0.036864	Cross	Q03468		-	-	-	-	-	-	-	1233	4	K	1239	10	K	-	-	-	-	-	-	-	-	-	-	-	-	K:4;K:10;K:14		42.821	NaN	NaN	3	616.974	1847.9	0.286252	alpha-y2;alpha-y4-H2O;alpha-y13-H2O;alpha-y11-NH3;alpha-b3;alpha-b12;alpha-b13;alpha-b12-NH3;alpha-b13-NH3;alpha-b11(2+)	218.14991795839998;416.21397477819994;1674.7969559251999;1384.6590654602999;448.2302935444;1631.7659901478;1702.8031039356001;1614.7394410463;1685.7765548341001;751.8653367590999	Multiplet	2	0
sp|Q2YD98|UVSSA_HUMAN	169	sp|Q2YD98|UVSSA_HUMAN	158	114.97	Intra-protein link	0.0018584	Cross	Q2YD98	Q2YD98	K169-K158	169	4	K	158	1	K	-	-	-	-	-	-	-	-	-	-	-	-	-	-	-	-	-	-	K:4	K:1;K:6;K:8	114.97	104.111	24.6317	4	604.076	2412.28	0.345075	alpha-y1;alpha-y2;alpha-y3;alpha-y4;alpha-y5;alpha-y6-Pep;alpha-y7-Pep;alpha-y8-Pep;alpha-y1-NH3;alpha-a2;alpha-b2;alpha-b3;alpha-b4-Pep;alpha-b5-Pep;alpha-b8-Pep;alpha-b3-H2O;alpha-b8-H2O-Pep;alpha-b4-NH3-Pep;alpha-b5-NH3-Pep;alpha-b6-NH3-Pep;alpha-b7-NH3-Pep;beta-y7;beta-y2-NH3;beta-b4-Pep;beta-b5-Pep;beta-b6-Pep;beta-b7-Pep;beta-b7-NH3-Pep	175.118952181;304.1615452772;432.2201227886;595.2834513268999;708.3675153072999;2048.1134794576997;2163.1404224896996;2276.2244864700997;158.0924030795;223.1553376873;251.15025230940003;366.1771953414;1705.9231594917999;1819.0072234722;2239.1717226181004;348.1666306551;2221.1611579318005;1688.8966103902999;1801.9806743707;1965.044002909;2093.1025804204;946.4952350164;258.1448325805;1881.981737003…	Multiplet	22	4
sp|Q2YD98|UVSSA_HUMAN	169	sp|Q2YD98|UVSSA_HUMAN	163	38.634	Intra-protein link	0.041464	Cross	Q2YD98	Q2YD98	K169-K163	169	4	K	163	6	K	-	-	-	-	-	-	-	-	-	-	-	-	-	-	-	-	-	-	K:4	K:1;K:6;K:8	25.756	30.5616	22.8296	3	805.099	2412.28	0.484204	alpha-y1;alpha-y2;alpha-y3;alpha-y4;alpha-y5;alpha-b2;alpha-b3;alpha-b8-Pep;alpha-b5-NH3-Pep;alpha-b8-NH3-Pep;beta-y7-Pep;beta-y7-H2O-Pep;beta-b6-Pep;beta-b7-Pep;beta-b7-NH3-Pep	175.118952181;304.1615452772;432.2201227886;595.2834513268999;708.3675153072999;251.15025230940003;366.1771953414;2239.1717226181004;1801.9806743707;2222.1451735166;2285.1884353148;2267.1778706285;2139.1192931171004;2267.1778706285;2250.1513215269997	Multiplet	5	2
sp|Q03468|ERCC6_HUMAN	853	sp|Q03468|ERCC6_HUMAN	478	98.997	Intra-protein link	0.00596	Cross	Q03468	Q03468	K853-K478	853	4	K	478	6	K	-	-	-	-	-	-	-	-	-	-	-	-	-	-	-	-	-	-	K:4	K:4;K:6	98.997	85.3064	33.6918	4	527.295	2105.15	-0.599776	alpha-y1;alpha-y3;alpha-y4;alpha-y5-Pep;alpha-y6-Pep;alpha-y7-Pep;alpha-y1-NH3;alpha-y7-NH3-Pep;alpha-a2;alpha-b2;alpha-b3;alpha-b4-Pep;beta-y2-Pep;beta-y4-Pep;beta-y5-Pep;beta-b2;beta-b2-NH3	175.118952181;360.198993416;488.25757092739997;1669.9343928801002;1806.9933047425002;1993.0726176960002;158.0924030795;1976.0460685945002;272.1757387784;300.1706534005;437.2295652629;1618.9063872156;1492.8495410387002;1749.9870971526002;1865.0140401846002;242.1499179584;225.12336885690002	Multiplet	9	2
sp|Q93009|UBP7_HUMAN	554	sp|Q93009|UBP7_HUMAN	548	46.766	Intra-protein link	0.029202	Cross	Q93009	Q93009	K554-K548	554	5	K	548	5	K	-	-	-	-	-	-	-	-	-	-	-	-	-	-	-	-	-	-	K:5	K:5	33.809	35.0314	22.3647	4	421.74	1682.93	1.25727	alpha-y1;alpha-y3-Pep;alpha-y5-H2O-Pep;alpha-y1-NH3;alpha-a2;alpha-b2;alpha-b3;alpha-b2-H2O;beta-y4-Pep;beta-y4-NH3-Pep;beta-a2;beta-b2;beta-b3	175.118952181;1370.7750386916002;1552.8441808892999;158.0924030795;215.1390189211;243.13393354320002;314.171047331;225.12336885690002;1442.7961680642002;1425.7696189627002;214.1550033363;242.1499179584;371.19251105459995	Multiplet	1	2
sp|Q93009|UBP7_HUMAN	554	sp|Q93009|UBP7_HUMAN	548	130.65	Intra-protein link	0.00043157	Cross	Q93009	Q93009	K554-K548	554	5	K	548	5	K	-	-	-	-	-	-	-	-	-	-	-	-	-	-	-	-	-	-	K:5	K:5	87.911	95.6175	79.0162	3	561.984	1682.93	-0.643244	alpha-y1;alpha-y2-Pep;alpha-y3-Pep;alpha-y4-Pep;alpha-y5-Pep;alpha-y5-H2O-Pep;alpha-y1-NH3;alpha-y3-NH3-Pep;alpha-y4-NH3-Pep;alpha-y5-NH3-Pep;alpha-a2;alpha-b2;alpha-b3;alpha-b2-H2O;alpha-b5-H2O-Pep;beta-y2-Pep;beta-y3-Pep;beta-y2-NH3-Pep;beta-a2;beta-b2;beta-b3;beta-b3-NH3	175.118952181;1242.7164611802002;1370.7750386916002;1441.8121524794;1570.8547455756;1552.8441808892999;158.0924030795;1353.7484895901002;1424.7856033779;1553.8281964741;215.1390189211;243.13393354320002;314.171047331;225.12336885690002;1491.8165691553;1184.7109818718002;1313.7535749680003;1167.6844327703002;214.1550033363;242.1499179584;371.19251105459995;354.16596195309995	Multiplet	5	3
sp|Q2YD98|UVSSA_HUMAN	143	sp|Q2YD98|UVSSA_HUMAN	158	192.14	Intra-protein link	5.52e-06	Cross	Q2YD98	Q2YD98	K143-K158	143	1	K	158	1	K	-	-	-	-	-	-	-	-	-	-	-	-	-	-	-	-	-	-	K:1	K:1;K:6	188.36	177.652	39.4367	3	717.034	2148.08	-0.841195	alpha-y1;alpha-y2;alpha-y3;alpha-y4;alpha-y5;alpha-y6;alpha-y7;alpha-y8;alpha-y9;alpha-y6-H2O;alpha-y8-H2O;alpha-y4-NH3;alpha-y5-NH3;alpha-y6-NH3;alpha-y7-NH3;alpha-y8-NH3;alpha-y6(2+);alpha-a2-Pep;alpha-b2-Pep;alpha-b3-Pep;alpha-b4-Pep;alpha-b5-Pep;alpha-b6-Pep;alpha-b9-Pep;alpha-b3-H2O-Pep;alpha-b4-H2O-Pep;alpha-b2-NH3-Pep;alpha-b7(2+);beta-y2;beta-y3;beta-y4;beta-y2-H2O;beta-y3-H2O;beta-y4-H2O…	175.118952181;246.1560659688;360.198993416;461.2466718901;576.2736149220999;704.3321924334999;851.4006063497;966.4275493816999;1065.4959632979;686.3216277472;948.4169846954;444.2201227886;559.2470658205999;687.3056433319999;834.3740572482;949.4010002801999;352.66973445005;1155.6731993820001;1183.6681140041;1298.6950570361;1445.7634709523002;1573.8220484637002;1688.8489914957001;1974.9767112048;12…	Multiplet	36	6
sp|Q03468|ERCC6_HUMAN	181	sp|Q03468|ERCC6_HUMAN	191	53.775	Intra-protein link	0.020906	Cross	Q03468	Q03468	K181-K191	181	3	K	191	5	K	-	-	-	-	-	-	-	-	-	-	-	-	-	-	-	-	-	-	K:3;K:8	K:1;K:5;K:7	2.7618	44.5311	23.7953	3	668.721	2003.14	0.47549	alpha-y2;alpha-y3;alpha-y4;alpha-y5;alpha-y3-NH3;alpha-y4-NH3;alpha-b4-Pep;alpha-b5-Pep;alpha-b7-Pep;alpha-b6-H2O-Pep;alpha-b7-H2O-Pep;alpha-b3-NH3-Pep;alpha-b5-NH3-Pep;alpha-b6-NH3-Pep;alpha-b6(2+);beta-y2;beta-y6-Pep;beta-b2;beta-b5-Pep;beta-b6-Pep	260.19686815100005;388.25544566240006;516.3140231738;645.35661627;371.22889656090007;499.28747407230003;1488.8420556243;1616.9006331357;1858.0432746275;1726.9486459608;1840.0327099412;1342.7729134266;1599.8740840342;1727.9326615456;872.98324355685;275.171381682;1876.0538393138;242.18630346470002;1729.9846971160998;1858.0432746274998	Multiplet	13	5
sp|Q2YD98|UVSSA_HUMAN	165	sp|Q2YD98|UVSSA_HUMAN	158	152.28	Intra-protein link	0.00051919	Cross	Q2YD98	Q2YD98	K165-K158	165	2	K	158	1	K	-	-	-	-	-	-	-	-	-	-	-	-	-	-	-	-	-	-	K:2;K:6	K:1;K:6	130.22	133.548	25.5831	5	483.462	2412.28	-0.0089909	alpha-y1;alpha-y2;alpha-y3;alpha-y4;alpha-y5;alpha-y6;alpha-y7;alpha-y8;alpha-y9;alpha-y10-Pep;alpha-y10-H2O-Pep;alpha-y3-NH3;alpha-y4-NH3;alpha-b2-Pep;alpha-b3-Pep;alpha-b5-Pep;alpha-b6-Pep;alpha-b10-Pep;alpha-b5-H2O-Pep;alpha-b6-H2O-Pep;alpha-b7-H2O-Pep;alpha-b2-NH3-Pep;alpha-b3-NH3-Pep;alpha-b6-NH3-Pep;alpha-b8-NH3-Pep;alpha-b9-NH3-Pep;alpha-b10-NH3-Pep;beta-y2;beta-y2-H2O;beta-b4-Pep;beta-b5-…	175.118952181;304.1615452772;432.2201227886;595.2834513268999;708.3675153072999;836.4624783249999;951.4894213569999;1064.5734853374;1201.6323971998;2285.2248208211;2267.2142561348;415.1935736871;578.2569022253999;1212.6582775993;1349.7171894617;1577.8281964741;1705.9231594917999;2239.1717226181004;1559.8176317877999;1687.9125948054998;1800.9966587858999;1195.6317284978;1332.6906403602;1688.896610…	Multiplet	26	2
sp|Q2YD98|UVSSA_HUMAN	169	sp|Q2YD98|UVSSA_HUMAN	158	198.07	Intra-protein link	3.88e-06	Cross	Q2YD98	Q2YD98	K169-K158	169	4	K	158	1	K	-	-	-	-	-	-	-	-	-	-	-	-	-	-	-	-	-	-	K:4	K:1;K:6	198.07	175.942	38.1888	4	540.038	2156.12	-0.451373	alpha-y1;alpha-y2;alpha-y3;alpha-y4;alpha-y5;alpha-y6-Pep;alpha-y7-Pep;alpha-y8-Pep;alpha-y8-H2O-Pep;alpha-y1-NH3;alpha-y7-NH3-Pep;alpha-a2;alpha-b2;alpha-b3;alpha-b4-Pep;alpha-b5-Pep;alpha-b6-Pep;alpha-b7-Pep;alpha-b8-Pep;alpha-b3-H2O;alpha-b8-NH3-Pep;beta-y2;beta-y3;beta-y2-H2O;beta-y3-H2O;beta-b3-Pep;beta-b4-Pep;beta-b5-Pep;beta-b5-H2O-Pep	175.118952181;304.1615452772;432.2201227886;595.2834513268999;708.3675153072999;1791.9599389286002;1906.9868819606002;2020.070945941;2002.0603812547;158.0924030795;1889.9603328591002;223.1553376873;251.15025230940003;366.1771953414;1449.7696189627002;1562.8536829431;1725.9170114813999;1853.9755889927999;1983.018182089;348.1666306551;1965.9916329875;276.1553972668;405.197990363;258.14483258049995;…	Multiplet	35	5
sp|Q2YD98|UVSSA_HUMAN	163		165	49.358	Loop-linked	0.023272	Cross	Q2YD98		-	-	-	-	-	-	-	163	4	K	165	6	K	-	-	-	-	-	-	-	-	-	-	-	-	K:4;K:6;K:10		49.358	NaN	NaN	3	474.581	1420.72	0.725229	alpha-y1;alpha-y2;alpha-y3;alpha-y4;alpha-y7;alpha-y8;alpha-y9;alpha-y2-H2O;alpha-y4-H2O;alpha-y7-H2O;alpha-y8-H2O;alpha-y9-H2O;alpha-y1-NH3;alpha-y2-NH3;alpha-a2;alpha-b2;alpha-b2-H2O;alpha-b3-H2O;alpha-b7-H2O	147.1128041706;262.1397472026;375.223811183;512.2827230454;1034.5993061574002;1163.6418992536;1292.6844923498002;244.1291825163;494.2721583591;1016.5887414711002;1145.6313345673;1274.6739276635;130.0862550691;245.1131981011;231.09754803689998;259.092462659;241.08189797269998;370.12449106889994;1029.4999860433	Multiplet	2	0
sp|Q03468|ERCC6_HUMAN	181	sp|Q03468|ERCC6_HUMAN	170	87.913	Intra-protein link	0.0088353	Cross	Q03468	Q03468	K181-K170	181	3	K	170	1	K	-	-	-	-	-	-	-	-	-	-	-	-	-	-	-	-	-	-	K:3;K:8;K:9	K:1;K:6	87.913	33.7966	67.7626	4	541.064	2160.23	-0.161916	alpha-y2;alpha-y5;alpha-y6;alpha-y7-Pep;alpha-b2;alpha-b2-NH3;beta-y1;beta-y2;beta-y3;beta-y4;beta-y5;beta-y6;beta-y6(2+);beta-a2-Pep;beta-b3-Pep	275.2077671883;644.4089861914999;773.4515792876999;1884.1276729589001;278.1135324521;261.0869833506;175.118952181;303.2139151987;402.28232911490005;489.3143575248001;604.3413005568;717.4253645371999;359.2163205019;1529.9049902320996;1672.9268478861995	Multiplet	1	5
sp|Q03468|ERCC6_HUMAN	1327	sp|Q03468|ERCC6_HUMAN	1333	59.757	Intra-protein link	0.013265	Cross	Q03468	Q03468	K1327-K1333	1327	9	K	1333	5	K	-	-	-	-	-	-	-	-	-	-	-	-	-	-	-	-	-	-	K:9;K:10	K:5;K:6	10.13	67.1248	15.4757	4	437.007	1744	-1.0598	alpha-y1;alpha-y2-Pep;alpha-y3-Pep;alpha-y4-Pep;alpha-y5-Pep;alpha-y6-Pep;alpha-y7-Pep;alpha-y8-Pep;alpha-y8-H2O-Pep;alpha-a2;alpha-b2;alpha-b3;alpha-b3-H2O;alpha-b4-H2O;alpha-b5-H2O;alpha-b9-H2O-Pep;beta-b2;beta-b4;beta-b2-NH3	147.1128041706;1134.6993545530001;1191.7208182766;1262.7579320644002;1359.8106959164002;1430.8478097042;1487.8692734278002;1574.9013018377002;1556.8907371514001;143.1178895485;171.11280417060001;258.1448325805;240.1342678942;297.15573161780003;368.1928454056;1580.8907371514001;244.14041590460002;448.23029354439996;227.11386680310002	Multiplet	3	0
sp|Q03468|ERCC6_HUMAN	181	sp|Q03468|ERCC6_HUMAN	170	96.342	Intra-protein link	0.011662	Cross	Q03468	Q03468	K181-K170	181	5	K	170	1	K	-	-	-	-	-	-	-	-	-	-	-	-	-	-	-	-	-	-	K:2;K:5;K:10	K:1;K:6	96.342	63.5651	50.344	5	458.664	2288.29	-0.396359	alpha-y2;alpha-y3;alpha-y4;alpha-y5;alpha-y8-Pep;alpha-y9-Pep;alpha-y5-H2O;alpha-y3-NH3;alpha-y4-NH3;alpha-y6(2+);alpha-b4;alpha-b6-Pep;alpha-b7-Pep;alpha-b7-H2O-Pep;alpha-b2-NH3;alpha-b3-NH3;alpha-b4-NH3;alpha-b5-NH3-Pep;alpha-b6-NH3-Pep;alpha-b8-NH3-Pep;alpha-b9-NH3-Pep;alpha-b6(2+);beta-y1;beta-y2;beta-y3;beta-y4;beta-y5;beta-y6;beta-y5-H2O;beta-y6-H2O;beta-y5-NH3;beta-b3-NH3-Pep	260.19686815100005;388.25544566240006;516.3140231738;645.35661627;2033.1389659267004;2161.2339289444003;627.3460515837;371.22889656090007;499.28747407230003;878.5199932039002;534.2670729812;1773.9857597486;1902.04433726;1884.0337725737;240.13426789419998;403.1975964325;517.2405238797;1627.9166175509001;1756.9592106471;2013.0763656699;2126.1604296503;887.4965181076;175.118952181;303.2139151987;402…	Multiplet	14	0
sp|Q03468|ERCC6_HUMAN	181	sp|Q03468|ERCC6_HUMAN	170	144.77	Intra-protein link	0.00050907	Cross	Q03468	Q03468	K181-K170	181	5	K	170	1	K	-	-	-	-	-	-	-	-	-	-	-	-	-	-	-	-	-	-	K:2;K:5;K:10	K:1;K:6	144.77	87.3226	67.7626	4	573.079	2288.29	-0.0197288	alpha-y2;alpha-y3;alpha-y4;alpha-y5;alpha-y7-Pep;alpha-y8-Pep;alpha-y9-Pep;alpha-y5-H2O;alpha-y3-NH3;alpha-y4-NH3;alpha-y8-NH3-Pep;alpha-y6(2+);alpha-b2;alpha-b3;alpha-b7-Pep;alpha-b2-NH3;alpha-b3-NH3;alpha-b4-NH3;alpha-b5-NH3-Pep;alpha-b7-NH3-Pep;alpha-b8-NH3-Pep;alpha-b9-NH3-Pep;alpha-b6(2+);beta-y1;beta-y2;beta-y3;beta-y4;beta-y5;beta-y6;beta-y5-H2O;beta-y2-NH3;beta-y6-NH3;beta-a2-Pep;beta-b2-…	260.19686815100005;388.25544566240006;516.3140231738;645.35661627;1870.0756373884003;2033.1389659267004;2161.2339289444003;627.3460515837;371.22889656090007;499.28747407230003;2016.1124168252004;878.5199932039002;257.1608169957;420.224145534;1902.04433726;240.13426789419998;403.1975964325;517.2405238797;1627.9166175509001;1885.0177881585;2013.0763656699;2126.1604296503;887.4965181076;175.11895218…	Multiplet	18	2
sp|Q03468|ERCC6_HUMAN	181	sp|Q03468|ERCC6_HUMAN	170	211.02	Intra-protein link	8e-06	Cross	Q03468	Q03468	K181-K170	181	5	K	170	1	K	-	-	-	-	-	-	-	-	-	-	-	-	-	-	-	-	-	-	K:2;K:5;K:10	K:1;K:6	140.92	160.914	57.5005	3	763.769	2288.29	0.0120116	alpha-y2;alpha-y3;alpha-y4;alpha-y5;alpha-y7-Pep;alpha-y8-Pep;alpha-y9-Pep;alpha-y9-H2O-Pep;alpha-y3-NH3;alpha-y4-NH3;alpha-y6(2+);alpha-y9(2+);alpha-b2;alpha-b3;alpha-b5-Pep;alpha-b6-Pep;alpha-b7-Pep;alpha-b8-Pep;alpha-b9-Pep;alpha-b8-H2O-Pep;alpha-b9-H2O-Pep;alpha-b2-NH3;alpha-b3-NH3;alpha-b4-NH3;alpha-b5-NH3-Pep;alpha-b7-NH3-Pep;alpha-b8-NH3-Pep;alpha-b9-NH3-Pep;beta-y1;beta-y2;beta-y4;beta-y5…	260.19686815100005;388.25544566240006;516.3140231738;645.35661627;1870.0756373884003;2033.1389659267004;2161.2339289444003;2143.2233642581004;371.22889656090007;499.28747407230003;878.5199932039002;1081.1206027055002;257.1608169957;420.224145534;1644.9431666524001;1773.9857597486;1902.04433726;2030.1029147714;2143.1869787518003;2012.0923500851;2125.1764140655005;240.13426789419998;403.1975964325;…	Multiplet	39	5
sp|Q03468|ERCC6_HUMAN	1184		1186	174.41	Loop-linked	5.69e-05	Cross	Q03468		-	-	-	-	-	-	-	1184	2	K	1186	4	K	-	-	-	-	-	-	-	-	-	-	-	-	K:2;K:4;K:16		174.41	NaN	NaN	3	664.341	1990	-0.176624	alpha-y2;alpha-y3;alpha-y4;alpha-y5;alpha-y6;alpha-y7;alpha-y8;alpha-y9;alpha-y10;alpha-y11;alpha-y12;alpha-y2-H2O;alpha-y10-H2O;alpha-y12-H2O;alpha-b4;alpha-b5;alpha-b6;alpha-b7;alpha-b8;alpha-b9;alpha-b11;alpha-b12;alpha-b13;alpha-b15;alpha-b4-H2O;alpha-b5-H2O;alpha-b6-H2O;alpha-b7-H2O;alpha-b8-H2O;alpha-b13-H2O;alpha-b14-H2O;alpha-b10(2+);alpha-b14(2+)	276.1553972668;389.2394612472;490.2871397213;619.3297328174999;748.3723259136999;877.4149190098999;948.4520327976999;1047.5204467139;1134.5524751238;1271.6113869862;1408.6702988486;258.14483258049995;1116.5419104374998;1390.6597341622999;583.3449889512001;720.4039008136001;857.4628126760001;944.4948410859001;1043.5632550021;1114.6003687899;1372.6855549823;1501.7281480785;1602.7758265526;1844.9024…	Multiplet	77	0
sp|Q03468|ERCC6_HUMAN	1184		1186	107.4	Loop-linked	0.0022473	Cross	Q03468		-	-	-	-	-	-	-	1184	2	K	1186	4	K	-	-	-	-	-	-	-	-	-	-	-	-	K:2;K:4;K:16		107.4	NaN	NaN	4	498.507	1990	-0.285497	alpha-y2;alpha-y3;alpha-y4;alpha-y5;alpha-y6;alpha-y7;alpha-y2-H2O;alpha-y4-H2O;alpha-y5-H2O;alpha-y6-H2O;alpha-y7-H2O;alpha-y8-H2O;alpha-b4;alpha-b5;alpha-b6;alpha-b7;alpha-b8;alpha-b9;alpha-b10;alpha-b11;alpha-b12;alpha-b13;alpha-b4-H2O;alpha-b5-H2O;alpha-b7-H2O;alpha-b8-H2O;alpha-b9-H2O;alpha-b10-H2O;alpha-b11-H2O;alpha-b12-H2O;alpha-b13-H2O	276.1553972668;389.2394612472;490.2871397213;619.3297328174999;748.3723259136999;877.4149190098999;258.14483258049995;472.27657503499995;601.3191681312;730.3617612273999;859.4043543235999;930.4414681113999;583.3449889512001;720.4039008136001;857.4628126760001;944.4948410859001;1043.5632550021;1114.6003687899;1243.6429618860998;1372.6855549823;1501.7281480785;1602.7758265526;565.3344242649001;702.…	Multiplet	15	0
sp|Q03468|ERCC6_HUMAN	462	sp|Q03468|ERCC6_HUMAN	478	62.924	Intra-protein link	0.01795	Cross	Q03468	Q03468	K462-K478	462	11	K	478	6	K	-	-	-	-	-	-	-	-	-	-	-	-	-	-	-	-	-	-	K:11	K:4;K:6	62.924	56.7828	33.6918	3	926.111	2775.31	-0.642337	alpha-y1;alpha-y5-Pep;alpha-y7-Pep;alpha-y9-Pep;alpha-y11-Pep;alpha-y6(2+);alpha-y10(2+);alpha-b2;alpha-b3;alpha-b4;alpha-b6;alpha-b8;alpha-b12-Pep;alpha-b2-NH3;alpha-b11-NH3-Pep;beta-y2-Pep;beta-y4-Pep;beta-b3;beta-b5	175.118952181;1810.9810087217002;2055.0505448499;2227.0989516055;2457.1528376695;963.50761411015;1171.56658555205;320.171716033;435.19865906499996;550.225602097;722.2740088526;966.3435449808;2602.2056015215003;303.1451669315;2457.1204749086;2163.0101365981996;2420.1476927121;357.1768609904;614.3144171043	Multiplet	23	6
sp|Q03468|ERCC6_HUMAN	462	sp|Q03468|ERCC6_HUMAN	292	102.53	Intra-protein link	0.0049644	Cross	Q03468	Q03468	K462-K292	462	11	K	292	5	K	-	-	-	-	-	-	-	-	-	-	-	-	-	-	-	-	-	-	K:11	K:5	102.53	87.149	45.1562	4	656.296	2621.16	0.151956	alpha-y1;alpha-y2;alpha-y3-Pep;alpha-y4-Pep;alpha-y5-Pep;alpha-y6-Pep;alpha-y7-H2O-Pep;alpha-y9-H2O-Pep;alpha-y11-H2O-Pep;alpha-y2-NH3;alpha-y3-NH3-Pep;alpha-y4-NH3-Pep;alpha-y5-NH3-Pep;alpha-y6-NH3-Pep;alpha-y7-NH3-Pep;alpha-b2;alpha-b4;alpha-b5;alpha-b6;alpha-b7;alpha-b8;alpha-b9;alpha-b10;alpha-b6-H2O;alpha-b7-H2O;alpha-b8-H2O;alpha-b9-H2O;alpha-b2-NH3;alpha-b9(2+);beta-y3-Pep;beta-y4-Pep;beta…	175.118952181;303.1775296924;1330.700827891;1493.7641564293;1656.8274849676002;1771.8544279996001;1882.8864564095;2054.9348631651;2284.9887492291;286.1509805909;1313.6742787895;1476.7376073278;1639.8009358661002;1754.8278788981002;1883.8704719943;320.171716033;550.225602097;607.2470658206;722.2740088526;851.3166019488;966.3435449808;1129.4068735191;1292.4702020574;704.2634441663;833.3060372625;94…	Multiplet	10	2
sp|Q03468|ERCC6_HUMAN	478	sp|Q03468|ERCC6_HUMAN	470	100.07	Intra-protein link	0.0056661	Cross	Q03468	Q03468	K478-K470	478	6	K	470	4	K	-	-	-	-	-	-	-	-	-	-	-	-	-	-	-	-	-	-	K:4;K:6	K:4	100.07	100.906	35.0314	4	482.281	1925.1	-0.622214	alpha-y1;alpha-y2-Pep;alpha-y3-Pep;alpha-y4-Pep;alpha-y5-Pep;alpha-y6-Pep;alpha-y1-NH3;alpha-y3-NH3-Pep;alpha-y4-NH3-Pep;alpha-y5-NH3-Pep;alpha-y6-NH3-Pep;alpha-a2;alpha-b2;alpha-b3;alpha-b5;alpha-b6-Pep;alpha-b2-NH3;alpha-b3-NH3;beta-y5-Pep;beta-y2-NH3;beta-b2;beta-b4-Pep;beta-b4-NH3-Pep	175.118952181;1312.7960489052002;1441.8386420014;1569.9336050191002;1684.9605480511002;1813.0191255625002;158.0924030795;1424.8120928999;1552.9070559176002;1667.9339989496002;1795.9925764610002;214.1550033363;242.1499179584;357.1768609904;614.3144171043;1751.9915138285;225.12336885690002;340.1503118889;1770.0020785148001;271.17646705990006;343.1877004482;1638.9074498481002;1621.8809007466002	Multiplet	16	4
sp|Q03468|ERCC6_HUMAN	170	sp|Q03468|ERCC6_HUMAN	988	97.602	Intra-protein link	0.0060379	Cross	Q03468	Q03468	K170-K988	170	1	K	988	3	K	-	-	-	-	-	-	-	-	-	-	-	-	-	-	-	-	-	-	K:1;K:6	K:3;K:6	97.602	50.3097	65.4396	4	421.261	1681.01	0.0073378	alpha-y1;alpha-y2;alpha-y3;alpha-y4;alpha-y5;alpha-y6;alpha-y6-H2O;alpha-y1-NH3;beta-y1;beta-y2;beta-y3;beta-y4-Pep;beta-y5-Pep;beta-y2-NH3;beta-a2;beta-b2;beta-b4-Pep	175.118952181;303.2139151987;402.28232911490005;489.3143575248001;604.3413005568;717.4253645371999;699.4147998509;158.0924030795;147.1128041706;244.16556802259998;359.1925110546;1469.8686047258002;1582.9526687062003;227.1390189211;185.16483974110002;213.15975436320002;1438.8627910664002	Multiplet	0	6
sp|Q03468|ERCC6_HUMAN	1216	sp|Q03468|ERCC6_HUMAN	476	166.96	Intra-protein link	7.58e-05	Cross	Q03468	Q03468	K1216-K476	1216	3	K	476	4	K	-	-	-	-	-	-	-	-	-	-	-	-	-	-	-	-	-	-	K:3	K:4;K:6	68.568	106.837	93.5955	3	659.685	1976.03	0.693684	alpha-y1;alpha-y3;alpha-y4;alpha-y5;alpha-y6-Pep;alpha-y7-Pep;alpha-y4-H2O;alpha-y7-H2O-Pep;alpha-y3-NH3;alpha-a2;alpha-b2;alpha-b3-Pep;alpha-b4-Pep;alpha-b5-Pep;alpha-b7-Pep;alpha-b3-H2O-Pep;beta-y2;beta-y3;beta-y4-Pep;beta-y5-Pep;beta-y6-Pep;beta-y5-NH3-Pep;beta-y6-NH3-Pep;beta-a2;beta-b2;beta-b3;beta-b2-NH3	175.118952181;333.18809437870004;462.23068747490004;609.2991013911;1790.9759233438;1862.0130371316002;444.22012278860007;1844.0024724453;316.16154527720005;159.07641866429998;187.0713332864;1368.7481552391;1515.8165691553002;1644.8591622515;1802.9283044492001;1350.7375905528;303.2139151987;432.2565082949;1620.8703956398;1735.8973386718;1863.9559161832;1718.8707895703;1846.9293670817;214.155003336…	Multiplet	20	11
sp|Q03468|ERCC6_HUMAN	1216	sp|Q03468|ERCC6_HUMAN	476	106.04	Intra-protein link	0.0041276	Cross	Q03468	Q03468	K1216-K476	1216	3	K	476	4	K	-	-	-	-	-	-	-	-	-	-	-	-	-	-	-	-	-	-	K:3	K:4;K:6	106.04	106.837	30.07	4	495.015	1976.03	0.291298	alpha-y1;alpha-y3;alpha-y4;alpha-y5;alpha-y6-Pep;alpha-y3-H2O;alpha-y4-H2O;alpha-y5-H2O;alpha-y6-H2O-Pep;alpha-y1-NH3;alpha-y2-NH3;alpha-y3-NH3;alpha-y4-NH3;alpha-y5-NH3;alpha-y6(2+);alpha-a2;alpha-b2;alpha-b3-Pep;alpha-b4-Pep;alpha-b2-H2O;alpha-b3-H2O-Pep;alpha-b4-H2O-Pep;alpha-b3-NH3-Pep;beta-y2;beta-y3;beta-a2;beta-b2;beta-b3;beta-b2-NH3	175.118952181;333.18809437870004;462.23068747490004;609.2991013911;1790.9759233438;315.17752969240007;444.22012278860007;591.2885367048;1772.9653586575;158.0924030795;259.14008155360006;316.16154527720005;445.20413837340004;592.2725522896;895.9915999052;159.07641866429998;187.0713332864;1368.7481552391;1515.8165691553002;169.0607686001;1350.7375905528;1497.806004469;1351.7216061376;303.2139151987…	Multiplet	6	0
sp|Q03468|ERCC6_HUMAN	462	sp|Q03468|ERCC6_HUMAN	476	192.38	Intra-protein link	4.49e-06	Cross	Q03468	Q03468	K462-K476	462	11	K	476	4	K	-	-	-	-	-	-	-	-	-	-	-	-	-	-	-	-	-	-	K:11	K:4;K:6	62.492	136.566	100.906	4	694.835	2775.31	0.18722	alpha-y1;alpha-y2;alpha-y3-Pep;alpha-y4-Pep;alpha-y5-Pep;alpha-y6-Pep;alpha-y7-Pep;alpha-y9-Pep;alpha-y11-Pep;alpha-y2-NH3;alpha-b2;alpha-b3;alpha-b4;alpha-b6;alpha-b7;alpha-b8;alpha-b9;alpha-b11-Pep;alpha-b12-Pep;alpha-b11-NH3-Pep;alpha-b8(2+);beta-y2;beta-y3;beta-y4-Pep;beta-y5-Pep;beta-y6-Pep;beta-y5-H2O-Pep;beta-y6-H2O-Pep;beta-y6-NH3-Pep;beta-a2;beta-b2;beta-b3;beta-b5-Pep;beta-b2-NH3	175.118952181;303.1775296924;1484.8543516451002;1647.9176801834003;1810.9810087217002;1926.0079517537001;2055.0505448499;2227.0989516055;2457.1528376695;286.1509805909;320.171716033;435.19865906499996;550.225602097;722.2740088526;851.3166019488;966.3435449808;1129.4068735191;2474.1470240101003;2602.2056015215003;2457.1204749086;483.6754107237;303.2139151987;432.2565082949;2420.1476927121;2535.174…	Multiplet	39	16
sp|Q03468|ERCC6_HUMAN	462	sp|Q03468|ERCC6_HUMAN	476	109.6	Intra-protein link	0.0058015	Cross	Q03468	Q03468	K462-K476	462	11	K	476	4	K	-	-	-	-	-	-	-	-	-	-	-	-	-	-	-	-	-	-	K:11	K:4;K:6	109.6	98.2488	26.0764	5	556.069	2775.31	0.0875638	alpha-y1;alpha-y2;alpha-y3-Pep;alpha-y4-Pep;alpha-y5-Pep;alpha-y6-Pep;alpha-y7-Pep;alpha-y6-H2O-Pep;alpha-y7-H2O-Pep;alpha-b2;alpha-b4;alpha-b5;alpha-b6;alpha-b7;alpha-b8;alpha-b9;alpha-b6-H2O;alpha-b8-H2O;alpha-b2-NH3;alpha-b8(2+);beta-y2;beta-b2;beta-b3;beta-b2-NH3	175.118952181;303.1775296924;1484.8543516451002;1647.9176801834003;1810.9810087217002;1926.0079517537001;2055.0505448499;1907.9973870674;2037.0399801635997;320.171716033;550.225602097;607.2470658206;722.2740088526;851.3166019488;966.3435449808;1129.4068735191;704.2634441663;948.3329802945;303.1451669315;483.6754107237;303.2139151987;242.1499179584;357.1768609904;225.12336885690002	Multiplet	10	0
sp|Q03468|ERCC6_HUMAN	476	sp|Q03468|ERCC6_HUMAN	470	67.757	Intra-protein link	0.016765	Cross	Q03468	Q03468	K476-K470	476	4	K	470	4	K	-	-	-	-	-	-	-	-	-	-	-	-	-	-	-	-	-	-	K:4;K:6	K:4	67.757	67.7626	30.6353	3	642.706	1925.1	0.172283	alpha-y1;alpha-y2;alpha-y4-Pep;alpha-b4-Pep;alpha-b5-Pep;alpha-b6-Pep;beta-y5-Pep;beta-y5-NH3-Pep	175.118952181;303.2139151987;1569.9336050191002;1494.8539577146;1623.8965508108001;1751.9915138285;1770.0020785148001;1752.9755294133001	Multiplet	6	2
sp|Q03468|ERCC6_HUMAN	181	sp|Q03468|ERCC6_HUMAN	170	85.731	Intra-protein link	0.0088627	Cross	Q03468	Q03468	K181-K170	181	5	K	170	1	K	-	-	-	-	-	-	-	-	-	-	-	-	-	-	-	-	-	-	K:2;K:5;K:10	K:1;K:6	85.731	50.6068	46.6177	4	534.053	2132.18	0.206192	alpha-y2;alpha-y3;alpha-y4;alpha-y5;alpha-y7-Pep;alpha-y8-Pep;alpha-y9-Pep;alpha-y5-H2O;alpha-y3-NH3;alpha-y4-NH3;alpha-y8-NH3-Pep;alpha-y6(2+);alpha-b3;alpha-b2-NH3;alpha-b3-NH3;alpha-b4-NH3;alpha-b5-NH3-Pep;alpha-b7-NH3-Pep;alpha-b8-NH3-Pep;alpha-b9-NH3-Pep;beta-y2;beta-y3;beta-y4;beta-y5;beta-y4-H2O;beta-y5-H2O;beta-y4-NH3;beta-a2-Pep;beta-b3-H2O-Pep;beta-b4-H2O-Pep;beta-b4-NH3-Pep	260.19686815100005;388.25544566240006;516.3140231738;645.35661627;1713.9745263603002;1877.0378548986002;2005.1328179163004;627.3460515837;371.22889656090007;499.28747407230003;1860.0113057971002;800.4694376898501;420.224145534;240.13426789419998;403.1975964325;517.2405238797;1471.8155065228002;1728.9166771304;1856.9752546418;1970.0593186222;246.1812180868;333.21324649670004;448.2401895287;561.324…	Multiplet	3	2
sp|Q03468|ERCC6_HUMAN	181	sp|Q03468|ERCC6_HUMAN	170	131.22	Intra-protein link	0.0010107	Cross	Q03468	Q03468	K181-K170	181	5	K	170	1	K	-	-	-	-	-	-	-	-	-	-	-	-	-	-	-	-	-	-	K:2;K:5;K:10	K:1;K:6	131.22	100.451	60.8739	3	711.735	2132.18	0.0286903	alpha-y2;alpha-y3;alpha-y4;alpha-y5;alpha-y6-Pep;alpha-y7-Pep;alpha-y8-Pep;alpha-y9-Pep;alpha-y5-H2O;alpha-y3-NH3;alpha-y4-NH3;alpha-y7-NH3-Pep;alpha-b2;alpha-b3;alpha-b4;alpha-b7-Pep;alpha-b9-Pep;alpha-b9-H2O-Pep;alpha-b2-NH3;alpha-b3-NH3;alpha-b4-NH3;alpha-b5-NH3-Pep;alpha-b6-NH3-Pep;alpha-b7-NH3-Pep;alpha-b8-NH3-Pep;alpha-b6(2+);beta-y2;beta-y3;beta-y4;beta-y5;beta-y3-H2O;beta-b2-Pep;beta-b3-P…	260.19686815100005;388.25544566240006;516.3140231738;645.35661627;1599.9315989131003;1713.9745263603002;1877.0378548986002;2005.1328179163004;627.3460515837;371.22889656090007;499.28747407230003;1696.9479772588002;257.1608169957;420.224145534;534.2670729812;1745.9432262319;1987.0858677237;1969.0753030373999;240.13426789419998;403.1975964325;517.2405238797;1471.8155065228002;1600.858099619;1728.91…	Multiplet	30	9
sp|Q03468|ERCC6_HUMAN	181	sp|Q03468|ERCC6_HUMAN	170	44.863	Intra-protein link	0.050472	Cross	Q03468	Q03468	K181-K170	181	5	K	170	1	K	-	-	-	-	-	-	-	-	-	-	-	-	-	-	-	-	-	-	K:2;K:5;K:10	K:1;K:6	44.863	21.4636	39.4367	5	427.444	2132.18	-0.183153	alpha-y2;alpha-y3;alpha-y4;alpha-y5;alpha-y3-NH3;alpha-y4-NH3;alpha-y5-NH3;alpha-b4;alpha-b2-NH3;alpha-b3-NH3;alpha-b4-NH3;alpha-b5-NH3-Pep;beta-y2;beta-y3;beta-y4;beta-y5;beta-y3-H2O;beta-y4-H2O;beta-y4-NH3;beta-a2-Pep	260.19686815100005;388.25544566240006;516.3140231738;645.35661627;371.22889656090007;499.28747407230003;628.3300671685;534.2670729812;240.13426789419998;403.1975964325;517.2405238797;1471.8155065228002;246.1812180868;333.21324649670004;448.2401895287;561.3242535091;315.2026818104;430.22962484239997;431.2136404272;1657.9635677434999	Multiplet	0	2
sp|Q03468|ERCC6_HUMAN	476	sp|Q03468|ERCC6_HUMAN	470	50.966	Intra-protein link	0.022491	Cross	Q03468	Q03468	K476-K470	476	4	K	470	4	K	-	-	-	-	-	-	-	-	-	-	-	-	-	-	-	-	-	-	K:4;K:6	K:4	42.834	61.2991	20.5385	3	590.672	1768.99	-0.0516738	alpha-y1;alpha-y3-Pep;alpha-y4-Pep;alpha-y5-Pep;alpha-y5-H2O-Pep;alpha-y3-NH3-Pep;alpha-y4-NH3-Pep;alpha-y5-NH3-Pep;alpha-a2;alpha-b2;alpha-b3;alpha-b2-NH3;alpha-b3-NH3;beta-y1;beta-y2;beta-y5-Pep;beta-y1-NH3;beta-y3-NH3-Pep;beta-b4-Pep	147.1128041706;1413.832493991;1528.859437023;1656.9180145344;1638.9074498481;1396.8059448895;1511.8328879215;1639.8914654329;214.1550033363;242.1499179584;357.1768609904;225.12336885690002;340.1503118889;175.118952181;288.20301616140006;1613.9009674867002;158.0924030795;1296.7521779845001;1482.80633882	Multiplet	5	2
sp|Q9BW61|DDA1_HUMAN	66		71	111.04	Loop-linked	0.002704	Cross	Q9BW61		-	-	-	-	-	-	-	66	9	K	71	14	K	-	-	-	-	-	-	-	-	-	-	-	-	K:8;K:9;K:13;K:14		111.04	NaN	NaN	4	513.784	2051.11	0.155656	alpha-y1;alpha-y7;alpha-y8;alpha-y9;alpha-y10;alpha-y11;alpha-y12;alpha-y13;alpha-y14;alpha-y11-H2O;alpha-y12-H2O;alpha-y1-NH3;alpha-y10-NH3;alpha-y11-NH3;alpha-y12-NH3;alpha-y13-NH3;alpha-y14-NH3;alpha-a2;alpha-b2;alpha-b4;alpha-b5	175.118952181;953.5890758221;1081.6840388398;1196.7109818718;1382.7902948253;1510.8488723367;1638.9074498481;1775.9663617105;1889.0504256909;1492.8383076503999;1620.8968851618;158.0924030795;1365.7637457238;1493.8223232352;1621.8809007466;1758.939812609;1872.0238765894;249.15975436320002;277.1546689853;542.2721583591001;670.3307358705001	Multiplet	11	0
sp|Q9BW61|DDA1_HUMAN	66		70	170.22	Loop-linked	0.00023481	Cross	Q9BW61		-	-	-	-	-	-	-	66	9	K	70	13	K	-	-	-	-	-	-	-	-	-	-	-	-	K:8;K:9;K:13;K:14		170.22	NaN	NaN	3	684.709	2051.11	-0.0928399	alpha-y1;alpha-y2;alpha-y7;alpha-y8;alpha-y9;alpha-y10;alpha-y11;alpha-y12;alpha-y13;alpha-y14;alpha-y12-H2O;alpha-y13-H2O;alpha-y1-NH3;alpha-y7-NH3;alpha-y8-NH3;alpha-y9-NH3;alpha-y11-NH3;alpha-y12-NH3;alpha-y13-NH3;alpha-y14-NH3;alpha-a2;alpha-b2;alpha-b3;alpha-b4;alpha-b5;alpha-b6;alpha-b7;alpha-b8;alpha-b13;alpha-b14;alpha-b7-NH3	175.118952181;303.2139151987;953.5890758221;1081.6840388398;1196.7109818718;1382.7902948253;1510.8488723367;1638.9074498481;1775.9663617105;1889.0504256909;1620.8968851618;1757.9557970242;158.0924030795;936.5625267206;1064.6574897383;1179.6844327703;1493.8223232352;1621.8809007466;1758.939812609;1872.0238765894;249.15975436320002;277.1546689853;414.21358084770003;542.2721583591001;670.33073587050…	Multiplet	54	0
sp|Q03468|ERCC6_HUMAN	181	sp|Q03468|ERCC6_HUMAN	170	99.442	Intra-protein link	0.010377	Cross	Q03468	Q03468	K181-K170	181	3	K	170	1	K	-	-	-	-	-	-	-	-	-	-	-	-	-	-	-	-	-	-	K:3;K:8	K:1;K:6	99.442	62.8419	50.3097	5	407.434	2032.13	0.112418	alpha-y2;alpha-y3;alpha-y4;alpha-y5;alpha-y6-Pep;alpha-y5-H2O;alpha-y6-H2O-Pep;alpha-y3-NH3;alpha-y4-NH3;alpha-a2;alpha-b2;alpha-b3-Pep;alpha-b2-NH3;alpha-b3-NH3-Pep;beta-y1;beta-y2;beta-y3;beta-y4;beta-y5;beta-y6;beta-y5-H2O;beta-y6-H2O;beta-y1-NH3;beta-y5-NH3;beta-y6-NH3	260.19686815100005;388.25544566240006;516.3140231738;645.35661627;1756.0327099412004;627.3460515837;1738.0221452549004;371.22889656090007;499.28747407230003;250.11861783;278.1135324521;1388.7896261233002;261.0869833506;1371.7630770218002;175.118952181;303.2139151987;402.28232911490005;489.3143575248001;604.3413005568;717.4253645371999;586.3307358705;699.4147998509;158.0924030795;587.3147514553;70…	Multiplet	3	0
sp|Q9BW61|DDA1_HUMAN	66		70	64.04	Loop-linked	0.013369	Cross	Q9BW61		-	-	-	-	-	-	-	66	9	K	70	13	K	-	-	-	-	-	-	-	-	-	-	-	-	K:8;K:9;K:13;K:14		64.04	NaN	NaN	5	411.229	2051.11	0.21377	alpha-y1;alpha-y2;alpha-y7;alpha-y8;alpha-y9;alpha-y10;alpha-y12;alpha-y13;alpha-y14;alpha-y9-H2O;alpha-y12-H2O;alpha-y1-NH3;alpha-y7-NH3;alpha-y8-NH3;alpha-y9-NH3;alpha-y10-NH3;alpha-y11-NH3;alpha-y13-NH3;alpha-y14-NH3;alpha-y11(2+);alpha-a2;alpha-b5	175.118952181;303.2139151987;953.5890758221;1081.6840388398;1196.7109818718;1382.7902948253;1638.9074498481;1775.9663617105;1889.0504256909;1178.7004171854999;1620.8968851618;158.0924030795;936.5625267206;1064.6574897383;1179.6844327703;1365.7637457238;1493.8223232352;1758.939812609;1872.0238765894;755.92807440165;249.15975436320002;670.3307358705001	Multiplet	7	0
sp|Q2YD98|UVSSA_HUMAN	169	sp|Q2YD98|UVSSA_HUMAN	163	77.379	Intra-protein link	0.013724	Cross	Q2YD98	Q2YD98	K169-K163	169	4	K	163	6	K	-	-	-	-	-	-	-	-	-	-	-	-	-	-	-	-	-	-	K:4	K:1;K:6;K:8	77.379	67.7573	28.1067	5	483.462	2412.28	0.732265	alpha-y1;alpha-y2;alpha-y3;alpha-y4;alpha-y5;alpha-y3-H2O;alpha-y1-NH3;alpha-y3-NH3;alpha-y4-NH3;alpha-a2;alpha-b2;alpha-b3;alpha-b4-Pep;alpha-b4-NH3-Pep;alpha-b5-NH3-Pep;alpha-b6-NH3-Pep;alpha-b7-NH3-Pep;beta-y3-Pep;beta-y4-Pep;beta-y7-Pep;beta-y4-H2O-Pep;beta-y7-H2O-Pep;beta-y3-NH3-Pep;beta-b5;beta-b7-Pep;beta-b5-H2O;beta-b2-NH3;beta-b3-NH3;beta-b5-NH3;beta-b7-NH3-Pep	175.118952181;304.1615452772;432.2201227886;595.2834513268999;708.3675153072999;414.2095581023;158.0924030795;415.1935736871;578.2569022253999;223.1553376873;251.15025230940003;366.1771953414;1705.9231594917999;1688.8966103902999;1801.9806743707;1965.044002909;2093.1025804204;1741.9595449981;1871.0021380943;2285.1884353148;1852.991573408;2267.1778706285;1724.9329958966;672.3311298010001;2267.1778…	Multiplet	1	6
sp|Q03468|ERCC6_HUMAN	462	sp|Q03468|ERCC6_HUMAN	476	84.479	Intra-protein link	0.010631	Cross	Q03468	Q03468	K462-K476	462	11	K	476	4	K	-	-	-	-	-	-	-	-	-	-	-	-	-	-	-	-	-	-	K:11	K:4;K:6	84.479	48.284	52.6789	3	874.077	2619.21	0.464781	alpha-y1;alpha-y2;alpha-y5-Pep;alpha-y7-Pep;alpha-y9-Pep;alpha-y11(2+);alpha-b2;alpha-b3;alpha-b4;alpha-b6;alpha-b8;beta-y2;beta-y3-Pep;beta-y4-Pep;beta-y2-H2O;beta-b2;beta-b3;beta-b5-Pep	175.118952181;303.1775296924;1654.8798976936002;1898.9494338218;2070.9978405774;1151.029501554;320.171716033;435.19865906499996;550.225602097;722.2740088526;966.3435449808;276.1553972668;2264.0465816839996;2379.0735247159996;258.14483258049995;242.1499179584;357.1768609904;2474.1106385037997	Multiplet	11	6
sp|Q03468|ERCC6_HUMAN	462	sp|Q03468|ERCC6_HUMAN	476	137.17	Intra-protein link	0.00077696	Cross	Q03468	Q03468	K462-K476	462	11	K	476	4	K	-	-	-	-	-	-	-	-	-	-	-	-	-	-	-	-	-	-	K:11	K:4;K:6	137.17	111.652	43.8235	4	655.809	2619.21	0.66472	alpha-y1;alpha-y2;alpha-y3-Pep;alpha-y4-Pep;alpha-y5-Pep;alpha-y6-Pep;alpha-y7-Pep;alpha-y7-H2O-Pep;alpha-b2;alpha-b3;alpha-b4;alpha-b5;alpha-b6;alpha-b7;alpha-b8;alpha-b9;alpha-b2-NH3;alpha-b8-NH3;alpha-b6(2+);alpha-b7(2+);beta-y2;beta-y3-Pep;beta-y4-Pep;beta-y5-Pep;beta-y2-H2O;beta-y4-H2O-Pep;beta-y5-NH3-Pep;beta-b2;beta-b3;beta-b2-NH3	175.118952181;303.1775296924;1328.753240617;1491.8165691553002;1654.8798976936002;1769.9068407256002;1898.9494338218;1880.9388691355;320.171716033;435.19865906499996;550.225602097;607.2470658206;722.2740088526;851.3166019488;966.3435449808;1129.4068735191;303.1451669315;949.3169958793;361.6406426596;426.1619392077;276.1553972668;2264.0465816839996;2379.0735247159996;2507.1321022273996;258.1448325…	Multiplet	10	5
sp|Q03468|ERCC6_HUMAN	1327	sp|Q03468|ERCC6_HUMAN	988	52.278	Intra-protein link	0.016905	Cross	Q03468	Q03468	K1327-K988	1327	9	K	988	3	K	-	-	-	-	-	-	-	-	-	-	-	-	-	-	-	-	-	-	K:9;K:10	K:3;K:6	52.278	40.0015	25.5831	4	431.259	1721.01	0.0748695	alpha-y1;alpha-y3-Pep;alpha-y4-Pep;alpha-y5-Pep;alpha-y6-Pep;alpha-y7-Pep;alpha-a2;alpha-b2;alpha-b3-H2O;alpha-b5-H2O;beta-y2;beta-y2-NH3;beta-a2;beta-b2	147.1128041706;1168.7299859794;1239.7670997672;1336.8198636192;1407.856977407;1464.8784411306;143.1178895485;171.11280417060001;240.1342678942;368.1928454056;244.16556802259998;227.1390189211;185.16483974110002;213.15975436320002	Multiplet	0	0
sp|Q03468|ERCC6_HUMAN	1327	sp|Q03468|ERCC6_HUMAN	170	66.568	Intra-protein link	0.014855	Cross	Q03468	Q03468	K1327-K170	1327	9	K	170	1	K	-	-	-	-	-	-	-	-	-	-	-	-	-	-	-	-	-	-	K:9;K:10	K:1;K:6	66.568	62.4642	18.9295	3	571.337	1710.99	1.10209	alpha-y1;alpha-y3-Pep;alpha-y4-Pep;alpha-y5-Pep;alpha-y6-Pep;alpha-y7-Pep;alpha-y8-Pep;alpha-y8-H2O-Pep;alpha-a2;alpha-b2;alpha-b3;alpha-b5;alpha-b3-H2O;alpha-b5-H2O;beta-y2;beta-y3;beta-y4	147.1128041706;1158.7092505373002;1229.7463643251;1326.7991281771003;1397.8362419649002;1454.8577056885003;1541.8897340984001;1523.8791694121;143.1178895485;171.11280417060001;258.1448325805;386.2034100919;240.1342678942;368.1928454056;246.1812180868;333.21324649670004;448.2401895287	Multiplet	7	0
sp|Q03468|ERCC6_HUMAN	1216	sp|Q03468|ERCC6_HUMAN	476	75.738	Intra-protein link	0.010724	Cross	Q03468	Q03468	K1216-K476	1216	3	K	476	4	K	-	-	-	-	-	-	-	-	-	-	-	-	-	-	-	-	-	-	K:3	K:4;K:6	75.738	66.9935	26.9265	4	455.99	1819.93	0.443317	alpha-y1;alpha-y2;alpha-y3;alpha-y4;alpha-y5;alpha-y6-Pep;alpha-y3-H2O;alpha-y4-H2O;alpha-y5-H2O;alpha-y1-NH3;alpha-y3-NH3;alpha-y5-NH3;alpha-a2;alpha-b2;alpha-b3-Pep;alpha-b2-H2O;alpha-b3-H2O-Pep;beta-y1;beta-y2;beta-y2-H2O;beta-a2;beta-b2;beta-b3;beta-b2-NH3	175.118952181;276.16663065510005;333.18809437870004;462.23068747490004;609.2991013911;1634.8748123157002;315.17752969240007;444.22012278860007;591.2885367048;158.0924030795;316.16154527720005;592.2725522896;159.07641866429998;187.0713332864;1212.647044211;169.0607686001;1194.6364795247;147.1128041706;276.1553972668;258.14483258049995;214.1550033363;242.1499179584;357.1768609904;225.12336885690002	Multiplet	3	0
sp|Q03468|ERCC6_HUMAN	1216	sp|Q03468|ERCC6_HUMAN	476	146.35	Intra-protein link	0.00028379	Cross	Q03468	Q03468	K1216-K476	1216	3	K	476	4	K	-	-	-	-	-	-	-	-	-	-	-	-	-	-	-	-	-	-	K:3	K:4;K:6	146.35	74.7426	79.0162	3	607.651	1819.93	0.817007	alpha-y1;alpha-y3;alpha-y4;alpha-y5;alpha-y6-Pep;alpha-y7-Pep;alpha-y4-H2O;alpha-y5-H2O;alpha-y6-H2O-Pep;alpha-y1-NH3;alpha-y3-NH3;alpha-a2;alpha-b2;alpha-b3-Pep;alpha-b4-Pep;alpha-b2-H2O;alpha-b3-H2O-Pep;alpha-b6(2+);beta-y1;beta-y2;beta-y3-Pep;beta-y4-Pep;beta-y5-Pep;beta-y2-H2O;beta-y4-H2O-Pep;beta-y5-NH3-Pep;beta-a2;beta-b2;beta-b3;beta-b2-NH3;beta-b3-NH3	175.118952181;333.18809437870004;462.23068747490004;609.2991013911;1634.8748123157002;1705.9119261035;444.22012278860007;591.2885367048;1616.8642476294;158.0924030795;316.16154527720005;159.07641866429998;187.0713332864;1212.647044211;1359.7154581272;169.0607686001;1194.6364795247;773.3933957068;147.1128041706;276.1553972668;1464.7692846117;1579.7962276437;1707.8548051551;258.14483258049995;1561.…	Multiplet	14	5
sp|Q03468|ERCC6_HUMAN	1216	sp|Q03468|ERCC6_HUMAN	170	47.869	Intra-protein link	0.019899	Cross	Q03468	Q03468	K1216-K170	1216	3	K	170	1	K	-	-	-	-	-	-	-	-	-	-	-	-	-	-	-	-	-	-	K:3	K:1;K:6	45.902	54.5252	13.2077	4	477.265	1905.03	-0.211523	alpha-y1;alpha-y2;alpha-y3;alpha-y4;alpha-y5;alpha-y6-Pep;alpha-y1-NH3;alpha-a2;alpha-b2;alpha-b3-Pep;alpha-b3-H2O-Pep;beta-y4;beta-y6	175.118952181;276.16663065510005;333.18809437870004;462.23068747490004;609.2991013911;1719.9751950623001;158.0924030795;159.07641866429998;187.0713332864;1297.7474269576;1279.7368622713;489.3143575248001;717.4253645371999	Multiplet	3	0
sp|Q03468|ERCC6_HUMAN	1327		1328	75.043	Loop-linked	0.0027984	Cross	Q03468		-	-	-	-	-	-	-	1327	9	K	1328	10	K	-	-	-	-	-	-	-	-	-	-	-	-	K:9;K:10		75.043	NaN	NaN	3	422.91	1265.71	0.19605	alpha-y1;alpha-y2;alpha-y4;alpha-y5;alpha-y6;alpha-y7;alpha-y8;alpha-y9;alpha-y10;alpha-y5-H2O;alpha-y6-H2O;alpha-y7-H2O;alpha-y1-NH3;alpha-y2-NH3;alpha-y5-NH3;alpha-y6-NH3;alpha-y7-NH3;alpha-a2;alpha-b2;alpha-b3;alpha-b5;alpha-b6;alpha-b3-H2O;alpha-b4-H2O;alpha-b5-H2O;alpha-b6-H2O;alpha-b7-H2O;alpha-b8-H2O	175.118952181;262.1509805909;656.4089861915;713.4304499151001;784.4675637029001;881.5203275549001;952.5574413427;1009.5789050663001;1096.6109334762002;695.4198852288001;766.4569990166001;863.5097628686001;158.0924030795;245.12443148940002;696.4039008136001;767.4410146014001;864.4937784534001;143.1178895485;171.11280417060001;258.1448325805;386.2034100919;483.2561739439;240.1342678942;297.15573161…	Multiplet	12	0
sp|Q03468|ERCC6_HUMAN	345		350	4.006	Loop-linked	0.039745	Cross	Q03468		-	-	-	-	-	-	-	345	8	K	350	13	K	-	-	-	-	-	-	-	-	-	-	-	-	K:8;K:13		4.006	NaN	NaN	4	452.523	1806.06	-0.474753	alpha-y1;alpha-y2;alpha-y10;alpha-y14;alpha-y1-NH3	175.118952181;246.1560659688;1191.7208182766;1650.9689874724002;158.0924030795	Multiplet	0	0
sp|Q9BW61|DDA1_HUMAN	66		70	105.57	Loop-linked	0.0034427	Cross	Q9BW61		-	-	-	-	-	-	-	66	9	K	70	13	K	-	-	-	-	-	-	-	-	-	-	-	-	K:8;K:9;K:13;K:14		105.57	NaN	NaN	4	474.759	1895.01	0.501449	alpha-y6;alpha-y7;alpha-y8;alpha-y9;alpha-y10;alpha-y11;alpha-y12;alpha-y13;alpha-y10-H2O;alpha-y11-H2O;alpha-y6-NH3;alpha-y7-NH3;alpha-y8-NH3;alpha-y9-NH3;alpha-y10-NH3;alpha-y11-NH3;alpha-y12-NH3;alpha-y13-NH3;alpha-a2;alpha-b2;alpha-b4;alpha-b5;alpha-b6;alpha-b7;alpha-b8;alpha-b4-NH3;alpha-b5-NH3;alpha-b6-NH3;alpha-b7-NH3	797.4879647939999;925.5829278117;1040.6098708437;1226.6891837971998;1354.7477613085998;1482.8063388199998;1619.8652506823998;1732.9493146628;1336.7371966222997;1464.7957741336998;780.4614156924999;908.5563787102;1023.5833217422;1209.6626346956998;1337.7212122070998;1465.7797897184998;1602.8387015808999;1715.9227655613;249.15975436320002;277.1546689853;542.2721583591001;670.3307358705001;856.41004…	Multiplet	32	0
sp|Q9BW61|DDA1_HUMAN	66		70	163.77	Loop-linked	0.00048772	Cross	Q9BW61		-	-	-	-	-	-	-	66	9	K	70	13	K	-	-	-	-	-	-	-	-	-	-	-	-	K:8;K:9;K:13;K:14		163.77	NaN	NaN	3	632.676	1895.01	0.524689	alpha-y6;alpha-y7;alpha-y8;alpha-y9;alpha-y10;alpha-y11;alpha-y12;alpha-y13;alpha-y8-H2O;alpha-y10-H2O;alpha-y12-H2O;alpha-y13-H2O;alpha-y7-NH3;alpha-y8-NH3;alpha-y10-NH3;alpha-y11-NH3;alpha-y12-NH3;alpha-a2;alpha-b2;alpha-b4;alpha-b5;alpha-b6;alpha-b7;alpha-b8;alpha-b13;alpha-b5-NH3;alpha-b7-NH3	797.4879647939999;925.5829278117;1040.6098708437;1226.6891837971998;1354.7477613085998;1482.8063388199998;1619.8652506823998;1732.9493146628;1022.5993061574001;1336.7371966222997;1601.8546859960998;1714.9387499764998;908.5563787102;1023.5833217422;1337.7212122070998;1465.7797897184998;1602.8387015808999;249.15975436320002;277.1546689853;542.2721583591001;670.3307358705001;856.4100488240001;971.43…	Multiplet	40	0
sp|Q03468|ERCC6_HUMAN	181	sp|Q03468|ERCC6_HUMAN	170	119.21	Intra-protein link	0.00095195	Cross	Q03468	Q03468	K181-K170	181	3	K	170	1	K	-	-	-	-	-	-	-	-	-	-	-	-	-	-	-	-	-	-	K:3;K:8	K:1;K:6	119.21	76.5917	45.1562	4	470.015	1876.03	-0.118676	alpha-y2;alpha-y3;alpha-y4;alpha-y5;alpha-y6-Pep;alpha-y7-Pep;alpha-y5-H2O;alpha-y6-H2O-Pep;alpha-y3-NH3;alpha-y4-NH3;alpha-a2;alpha-b2;alpha-b3-Pep;alpha-b2-NH3;beta-y2;beta-y3;beta-y4;beta-y5;beta-y4-H2O;beta-y5-H2O;beta-a2-Pep	260.19686815100005;388.25544566240006;516.3140231738;645.35661627;1599.9315989131003;1713.9745263603002;627.3460515837;1581.9210342268002;371.22889656090007;499.28747407230003;250.11861783;278.1135324521;1232.6885150952;261.0869833506;246.1812180868;333.21324649670004;448.2401895287;561.3242535091;430.22962484239997;543.3136888228;1401.8100272143997	Multiplet	5	2
sp|Q03468|ERCC6_HUMAN	311		313	136.24	Loop-linked	0.00012883	Cross	Q03468		-	-	-	-	-	-	-	311	15	K	313	17	K	-	-	-	-	-	-	-	-	-	-	-	-	K:1;K:15;K:17;K:20;K:21		136.24	NaN	NaN	3	788.125	2361.35	0.150081	alpha-y4;alpha-y7;alpha-y8;alpha-y9;alpha-y10;alpha-y11;alpha-y12;alpha-y13;alpha-y14;alpha-y15;alpha-y16;alpha-y17;alpha-y18;alpha-y19;alpha-y20;alpha-y17-H2O;alpha-y8-NH3;alpha-y9-NH3;alpha-y11-NH3;alpha-y14-NH3;alpha-y17-NH3;alpha-y7(2+);alpha-b2;alpha-b4;alpha-b6;alpha-b7;alpha-b8;alpha-b10;alpha-b11;alpha-b12;alpha-b13;alpha-b17;alpha-b7-H2O;alpha-b12-H2O;alpha-b13-H2O;alpha-b3-NH3;alpha-b4-…	486.3034584875;994.6043915353;1108.6473189825;1236.7058964939;1335.7743104100998;1432.8270742620998;1503.8641880499;1600.9169519019;1697.9697157539;1799.0173942279998;1898.0858081441997;1995.1385719961997;2066.1756857839996;2163.228449636;2234.2655634238;1977.1280073098997;1091.6207698810001;1219.6793473924;1415.8005251605998;1680.9431666524;1978.1120228946997;497.80583400095003;200.1393532721;36…	Multiplet	112	0
sp|Q03468|ERCC6_HUMAN	311		313	160.69	Loop-linked	8.4e-05	Cross	Q03468		-	-	-	-	-	-	-	311	15	K	313	17	K	-	-	-	-	-	-	-	-	-	-	-	-	K:1;K:15;K:17;K:20;K:21		160.69	NaN	NaN	3	788.125	2361.35	0.150081	alpha-y4;alpha-y7;alpha-y8;alpha-y9;alpha-y10;alpha-y11;alpha-y12;alpha-y13;alpha-y14;alpha-y15;alpha-y16;alpha-y17;alpha-y18;alpha-y19;alpha-y20;alpha-y15-H2O;alpha-y17-H2O;alpha-y8-NH3;alpha-y9-NH3;alpha-y10-NH3;alpha-y11-NH3;alpha-y12-NH3;alpha-y14-NH3;alpha-y19-NH3;alpha-a2;alpha-b2;alpha-b4;alpha-b5;alpha-b6;alpha-b7;alpha-b8;alpha-b9;alpha-b10;alpha-b11;alpha-b12;alpha-b13;alpha-b14;alpha-b…	486.3034584875;994.6043915353;1108.6473189825;1236.7058964939;1335.7743104100998;1432.8270742620998;1503.8641880499;1600.9169519019;1697.9697157539;1799.0173942279998;1898.0858081441997;1995.1385719961997;2066.1756857839996;2163.228449636;2234.2655634238;1781.0068295416997;1977.1280073098997;1091.6207698810001;1219.6793473924;1318.7477613085998;1415.8005251605998;1486.8376389484;1680.9431666524;2…	Multiplet	146	0
sp|Q03468|ERCC6_HUMAN	311		316	77.185	Loop-linked	0.0028299	Cross	Q03468		-	-	-	-	-	-	-	311	15	K	316	20	K	-	-	-	-	-	-	-	-	-	-	-	-	K:1;K:15;K:17;K:20;K:21		77.185	NaN	NaN	4	591.346	2361.35	0.695006	alpha-y7;alpha-y8;alpha-y9;alpha-y10;alpha-y11;alpha-y12;alpha-y13;alpha-y14;alpha-y15;alpha-y8-NH3;alpha-y9-NH3;alpha-y11-NH3;alpha-y13-NH3;alpha-y14-NH3;alpha-b2;alpha-b4;alpha-b5;alpha-b6;alpha-b7;alpha-b10;alpha-b7-H2O;alpha-b8-H2O;alpha-b12-H2O;alpha-b13-H2O;alpha-b2-NH3;alpha-b3-NH3;alpha-b4-NH3;alpha-b5-NH3;alpha-b6-NH3;alpha-b6(2+);alpha-b9(2+);alpha-b20(2+)	994.6043915353;1108.6473189825;1236.7058964939;1335.7743104100998;1432.8270742620998;1503.8641880499;1600.9169519019;1697.9697157539;1799.0173942279998;1091.6207698810001;1219.6793473924;1415.8005251605998;1583.8904028004;1680.9431666524;200.1393532721;368.22923091189995;465.28199476389995;564.3504086801;665.3980871542;930.5407286459999;647.3875224679;744.4402863199;1108.6513417278998;1236.709919…	Multiplet	21	0
sp|Q03468|ERCC6_HUMAN	311		316	152.67	Loop-linked	5.85e-06	Cross	Q03468		-	-	-	-	-	-	-	311	15	K	316	20	K	-	-	-	-	-	-	-	-	-	-	-	-	K:1;K:15;K:17;K:20;K:21		152.67	NaN	NaN	3	788.125	2361.35	0.150081	alpha-y7;alpha-y8;alpha-y9;alpha-y10;alpha-y11;alpha-y12;alpha-y13;alpha-y14;alpha-y15;alpha-y16;alpha-y17;alpha-y18;alpha-y19;alpha-y20;alpha-y17-H2O;alpha-y8-NH3;alpha-y9-NH3;alpha-y11-NH3;alpha-y14-NH3;alpha-y7(2+);alpha-b2;alpha-b4;alpha-b5;alpha-b6;alpha-b7;alpha-b10;alpha-b11;alpha-b12;alpha-b13;alpha-b7-H2O;alpha-b12-H2O;alpha-b13-H2O;alpha-b3-NH3;alpha-b4-NH3;alpha-b5-NH3;alpha-b8(2+);alp…	994.6043915353;1108.6473189825;1236.7058964939;1335.7743104100998;1432.8270742620998;1503.8641880499;1600.9169519019;1697.9697157539;1799.0173942279998;1898.0858081441997;1995.1385719961997;2066.1756857839996;2163.228449636;2234.2655634238;1977.1280073098997;1091.6207698810001;1219.6793473924;1415.8005251605998;1680.9431666524;497.80583400095003;200.1393532721;368.22923091189995;465.2819947638999…	Multiplet	101	0
sp|Q93009|UBP7_HUMAN	277	sp|Q93009|UBP7_HUMAN	554	98.942	Intra-protein link	0.010988	Cross	Q93009	Q93009	K277-K554	277	15	K	554	5	K	-	-	-	-	-	-	-	-	-	-	-	-	-	-	-	-	-	-	K:10;K:15;K:16	K:5	25.015	81.9197	35.0314	5	552.304	2756.49	0.213517	alpha-y4-Pep;alpha-y5-Pep;alpha-y6-Pep;alpha-y7-Pep;alpha-y9-Pep;alpha-y10-Pep;alpha-y11-Pep;alpha-y12-Pep;alpha-y13-Pep;alpha-y14-Pep;alpha-y15-Pep;alpha-y4-H2O-Pep;alpha-y8-H2O-Pep;alpha-y10-H2O-Pep;alpha-y11-H2O-Pep;alpha-y13-H2O-Pep;alpha-y12-NH3-Pep;alpha-y13-NH3-Pep;alpha-y14-NH3-Pep;alpha-y7(2+);alpha-a2;alpha-b2;alpha-b3;alpha-b4;beta-y1;beta-y5-Pep;beta-y5-H2O-Pep;beta-a2;beta-b2;beta-b3…	1314.7739760591;1413.8423899753002;1510.8951538273002;1638.9901168450003;1841.0490882869;1978.1080001493003;2106.1665776607;2219.2506416411;2348.2932347373003;2511.3565632756004;2658.4249771918003;1296.7634113728;1736.0064951907002;1960.0974354630002;2088.1560129744003;2330.2826700510004;2202.2240925396;2331.2666856358;2494.3300141741;819.9986966558001;219.1491896769;247.14410429900002;410.207432…	Multiplet	9	2
sp|Q93009|UBP7_HUMAN	277	sp|Q93009|UBP7_HUMAN	554	153.38	Intra-protein link	0.00061136	Cross	Q93009	Q93009	K277-K554	277	15	K	554	5	K	-	-	-	-	-	-	-	-	-	-	-	-	-	-	-	-	-	-	K:10;K:15;K:16	K:5	40.874	133.069	51.0043	4	690.129	2756.49	-0.0339698	alpha-y2-Pep;alpha-y4-Pep;alpha-y5-Pep;alpha-y6-Pep;alpha-y7-Pep;alpha-y9-Pep;alpha-y10-Pep;alpha-y11-Pep;alpha-y12-Pep;alpha-y13-Pep;alpha-y14-Pep;alpha-y15-Pep;alpha-y4-H2O-Pep;alpha-y10-H2O-Pep;alpha-y13-H2O-Pep;alpha-y14-H2O-Pep;alpha-y15-H2O-Pep;alpha-y10-NH3-Pep;alpha-y11-NH3-Pep;alpha-y8(2+);alpha-a2;alpha-b2;alpha-b3;alpha-b4;alpha-b7;alpha-b9;alpha-b10;beta-y1;beta-y3-Pep;beta-y4-Pep;bet…	1156.7048338614002;1314.7739760591;1413.8423899753002;1510.8951538273002;1638.9901168450003;1841.0490882869;1978.1080001493003;2106.1665776607;2219.2506416411;2348.2932347373003;2511.3565632756004;2658.4249771918003;1296.7634113728;1960.0974354630002;2330.2826700510004;2493.3459985893005;2640.4144125055004;1961.0814510478003;2089.1400285592;877.5121681718001;219.1491896769;247.14410429900002;410.…	Multiplet	35	5
sp|Q03468|ERCC6_HUMAN	1360		1363	25.979	Loop-linked	0.020963	Cross	Q03468		-	-	-	-	-	-	-	1360	1	K	1363	4	K	-	-	-	-	-	-	-	-	-	-	-	-	K:1;K:4		25.979	NaN	NaN	4	435.219	1736.85	0.144899	alpha-y1;alpha-y2;alpha-y3;alpha-y5;alpha-y6;alpha-y7;alpha-y4-H2O;alpha-y5-H2O;alpha-y6-H2O;alpha-y7-H2O;alpha-y1-NH3;alpha-y7(2+);alpha-b5;alpha-b11;alpha-b12;alpha-b5-H2O;alpha-b6-NH3;alpha-b12-NH3	175.118952181;232.1404159046;319.1724443145;603.2997700930999;732.3423631892999;829.3951270412999;448.23029354439996;585.2892054068;714.331798503;811.384562355;158.0924030795;415.20120175395;696.356281919;1419.6903060091997;1506.7223344190998;678.3457172327;793.3726602647;1489.6957853175998	Multiplet	9	0
sp|Q2YD98|UVSSA_HUMAN	143	sp|Q03468|ERCC6_HUMAN	853	130.66	Inter-protein link	0.00011035	Cross	Q2YD98	Q03468	K143-K853	143	1	K	853	4	K	-	-	-	-	-	-	-	-	-	-	-	-	-	-	-	-	-	-	K:1	K:4	130.66	72.7893	97.6402	3	795.08	2382.22	-0.101494	alpha-y1;alpha-y3;alpha-y4;alpha-y5;alpha-y6;alpha-y7;alpha-y8;alpha-y9;alpha-y1-NH3;alpha-b2-Pep;alpha-b3-Pep;alpha-b6-Pep;alpha-b7-Pep;alpha-b9-Pep;beta-y4;beta-y5-Pep;beta-y6-Pep;beta-y7-Pep;beta-y7-NH3-Pep;beta-y6(2+);beta-a2;beta-b2;beta-b3;beta-b4-Pep	175.118952181;360.198993416;461.2466718901;576.2736149220999;704.3321924334999;851.4006063497;966.4275493816999;1065.4959632979;158.0924030795;1417.8062792405;1532.8332222725;1922.9871567321;2024.0348352062001;2209.1148764412005;488.25757092739997;1947.0042633592998;2084.0631752216996;2270.1424881751996;2253.1159390736993;1042.5352258441499;272.1757387784;300.1706534005;437.2295652629;1895.976257…	Multiplet	26	20
sp|Q93009|UBP7_HUMAN	272	sp|Q93009|UBP7_HUMAN	548	25.454	Intra-protein link	0.050472	Cross	Q93009	Q93009	K272-K548	272	10	K	548	5	K	-	-	-	-	-	-	-	-	-	-	-	-	-	-	-	-	-	-	K:10;K:15;K:16	K:5	25.454	27.9692	18.9295	4	704.63	2814.49	1.41841	alpha-y4;alpha-y6;alpha-y13-Pep;alpha-y14-Pep;alpha-y15-Pep;alpha-y14-H2O-Pep;alpha-y7(2+);alpha-a2;alpha-b2;beta-y1;beta-y4-Pep;beta-y5-Pep;beta-b2;beta-b2-NH3	433.276909386;629.3980871542;2406.2987140457003;2569.3620425840004;2716.4304565002003;2551.3514778977005;849.00143631;219.1491896769;247.14410429900002;175.118952181;2574.3562289245992;2702.4148064359993;242.1499179584;225.12336885690002	Multiplet	2	2
sp|Q03468|ERCC6_HUMAN	476		478	95.445	Loop-linked	0.0054988	Cross	Q03468		-	-	-	-	-	-	-	476	6	K	478	8	K	-	-	-	-	-	-	-	-	-	-	-	-	K:6;K:8		71.888	NaN	NaN	3	441.93	1322.77	-0.406822	alpha-y1;alpha-y4;alpha-y5;alpha-y6;alpha-y7;alpha-y8;alpha-y4-H2O;alpha-y5-H2O;alpha-y7-H2O;alpha-y8-H2O;alpha-y1-NH3;alpha-y6-NH3;alpha-a2;alpha-b2;alpha-b3;alpha-b4;alpha-b5;alpha-b2-NH3;alpha-b3-NH3;alpha-b5-NH3;alpha-b8-NH3	175.118952181;698.4195508778;813.4464939098;941.5050714212;1054.5891354016;1210.6902464297;680.4089861915;795.4359292235;1036.5785707153;1192.6796817434;158.0924030795;924.4785223197;242.19753685299997;270.1924514751;383.2765154555;511.33509296689994;626.3620359989;253.16590237359998;366.249966354;609.3354868974;1132.6360855941998	Multiplet	14	0
sp|Q13216|ERCC8_HUMAN	212	sp|Q9BW61|DDA1_HUMAN	70	101.21	Inter-protein link	0.00044142	Cross	Q13216	Q9BW61	K212-K70	212	2	K	70	4	K	-	-	-	-	-	-	-	-	-	-	-	-	-	-	-	-	-	-	K:2	K:4;K:5	101.21	72.0537	71.8611	4	435.762	1739.02	0.0366057	alpha-y1;alpha-y2;alpha-y3;alpha-y4;alpha-y5;alpha-y6-Pep;alpha-y4-NH3;alpha-y6-NH3-Pep;alpha-b2-Pep;alpha-b2-NH3-Pep;beta-y2;beta-y3-Pep;beta-y4-Pep;beta-y5-Pep;beta-a2;beta-b2;beta-b4-Pep;beta-b2-NH3;beta-b3-NH3	175.118952181;274.1873660972;389.2143091292;575.2936220826999;688.3776860631;1640.9594854186003;558.2670729811999;1623.9329363171003;1052.6574897383;1035.6309406368;303.2139151987;1483.910744312;1554.9478580998;1625.9849718876;158.0924030795;186.08731770160003;1437.8212606026998;169.06076860010003;240.09788238790003	Multiplet	2	6
sp|Q03468|ERCC6_HUMAN	804	sp|Q03468|ERCC6_HUMAN	170	114.72	Intra-protein link	0.0022592	Cross	Q03468	Q03468	K804-K170	804	1	K	170	1	K	-	-	-	-	-	-	-	-	-	-	-	-	-	-	-	-	-	-	K:1;K:14	K:1;K:6	114.72	85.9581	38.2021	6	426.234	2551.36	-0.0228526	alpha-y2;alpha-y3;alpha-y4;alpha-y5;alpha-y6;alpha-y7;alpha-y9;alpha-y11;alpha-y12;alpha-y13;alpha-y9-H2O;alpha-y12-NH3;alpha-a2-Pep;alpha-b5-Pep;alpha-b7-Pep;alpha-b8-Pep;alpha-b7(2+);beta-y1;beta-y2;beta-y4;beta-y5;beta-y6	244.16556802259998;301.18703174620003;358.2084954698;445.2405238797;592.3089377959;705.3930017762999;917.4727086602999;1168.5745479699;1328.6051961713001;1441.6892601517002;899.4621439739999;1311.5786470698001;1196.7725194961001;1635.8999216292002;1847.9796285132;1961.0636924936;924.4934524898999;175.118952181;303.2139151987;489.3143575248001;604.3413005568;717.4253645371999	Multiplet	17	0
sp|Q03468|ERCC6_HUMAN	1360		1363	163.72	Loop-linked	0.00057575	Cross	Q03468		-	-	-	-	-	-	-	1360	1	K	1363	4	K	-	-	-	-	-	-	-	-	-	-	-	-	K:1;K:4		163.72	NaN	NaN	3	579.957	1736.85	-0.0666748	alpha-y1;alpha-y2;alpha-y3;alpha-y4;alpha-y5;alpha-y6;alpha-y7;alpha-y8;alpha-y9;alpha-y10;alpha-y6-H2O;alpha-y7-H2O;alpha-y1-NH3;alpha-y7-NH3;alpha-y6(2+);alpha-y9(2+);alpha-b4;alpha-b5;alpha-b6;alpha-b7;alpha-b9;alpha-b10;alpha-b4-H2O;alpha-b5-H2O;alpha-b6-H2O;alpha-b7-H2O;alpha-b6-NH3;alpha-b7-NH3;alpha-b9-NH3;alpha-b6(2+);alpha-b7(2+)	175.118952181;232.1404159046;319.1724443145;466.2408582307;603.2997700930999;732.3423631892999;829.3951270412999;928.4635409575;1042.5064684047002;1157.5334114367001;714.331798503;811.384562355;158.0924030795;812.3685779397999;366.67481982795;521.75687243565;581.3293388870001;696.356281919;810.3992093662;909.4676232824;1135.5629802305998;1272.6218920929998;563.3187742007001;678.3457172327;792.388…	Multiplet	23	0
sp|Q2YD98|UVSSA_HUMAN	142		143	108.98	Loop-linked	0.0032311	Cross	Q2YD98		-	-	-	-	-	-	-	142	3	K	143	4	K	-	-	-	-	-	-	-	-	-	-	-	-	K:3;K:4		108.98	NaN	NaN	3	570.957	1709.85	-0.156058	alpha-y1;alpha-y2;alpha-y3;alpha-y4;alpha-y5;alpha-y6;alpha-y7;alpha-y8;alpha-y9;alpha-y5-H2O;alpha-y6-H2O;alpha-y7-H2O;alpha-y8-H2O;alpha-y9-H2O;alpha-y1-NH3;alpha-y2-NH3;alpha-y3-NH3;alpha-y4-NH3;alpha-y5-NH3;alpha-y6-NH3;alpha-y7-NH3;alpha-y8-NH3;alpha-y9-NH3;alpha-b2;alpha-b4;alpha-b5;alpha-b6;alpha-b7;alpha-b6-H2O;alpha-b7-H2O;alpha-b4-NH3;alpha-b6-NH3;alpha-b7-NH3	175.118952181;246.1560659688;360.198993416;461.2466718901;576.2736149220999;704.3321924334999;851.4006063497;966.4275493816999;1065.4959632979;558.2630502357999;686.3216277472;833.3900416634;948.4169846954;1047.4853986116;158.0924030795;229.1295168673;343.1724443145;444.2201227886;559.2470658205999;687.3056433319999;834.3740572482;949.4010002801999;1048.4694141964;252.1091157762;646.3671213768001…	Multiplet	10	0
sp|Q03468|ERCC6_HUMAN	606		607	154.24	Loop-linked	0.00019546	Cross	Q03468		-	-	-	-	-	-	-	606	13	K	607	14	K	-	-	-	-	-	-	-	-	-	-	-	-	K:13;K:14;K:16		153.17	NaN	NaN	3	660.358	1978.05	0.348863	alpha-y2;alpha-y4;alpha-y5;alpha-y6;alpha-y7;alpha-y9;alpha-y10;alpha-y11;alpha-y12;alpha-y13;alpha-y14;alpha-y15;alpha-y2-H2O;alpha-y11-H2O;alpha-y12-H2O;alpha-y14-H2O;alpha-y15-H2O;alpha-y10-NH3;alpha-y7(2+);alpha-y8(2+);alpha-b2;alpha-b3;alpha-b4;alpha-b5;alpha-b6;alpha-b10;alpha-b11;alpha-b15;alpha-b9-H2O;alpha-b10-H2O;alpha-b11-H2O;alpha-b11(2+);alpha-b12(2+);alpha-b14(2+)	276.1553972668;670.4134028674;807.4723147298;908.5199932039;1071.5833217422;1215.6368138757;1316.6844923498;1445.7270854459998;1582.7859973083998;1695.8700612888;1808.9541252692;1879.991239057;258.14483258049995;1427.7165207596997;1564.7754326220997;1790.9435605828999;1861.9806743707;1299.6579432483;536.2952991044;579.81131330935;171.11280417060001;284.196868151;397.2809321314;534.3398439938001;6…	Multiplet	79	0
sp|Q03468|ERCC6_HUMAN	606		607	104.32	Loop-linked	0.0028078	Cross	Q03468		-	-	-	-	-	-	-	606	13	K	607	14	K	-	-	-	-	-	-	-	-	-	-	-	-	K:13;K:14;K:16		104.32	NaN	NaN	4	495.52	1978.05	0.151224	alpha-y2;alpha-y4;alpha-y5;alpha-y6;alpha-y7;alpha-y8;alpha-y9;alpha-y10;alpha-y11;alpha-y12;alpha-y13;alpha-y14;alpha-y15;alpha-y2-H2O;alpha-y6-H2O;alpha-y10-H2O;alpha-y11-H2O;alpha-y12-H2O;alpha-y13-H2O;alpha-y14-H2O;alpha-y15-H2O;alpha-y10-NH3;alpha-b2;alpha-b3;alpha-b5	276.1553972668;670.4134028674;807.4723147298;908.5199932039;1071.5833217422;1158.6153501521;1215.6368138757;1316.6844923498;1445.7270854459998;1582.7859973083998;1695.8700612888;1808.9541252692;1879.991239057;258.14483258049995;890.5094285176;1298.6739276634999;1427.7165207596997;1564.7754326220997;1677.8594966024998;1790.9435605828999;1861.9806743707;1299.6579432483;171.11280417060001;284.196868…	Multiplet	10	0
sp|Q03468|ERCC6_HUMAN	1363	sp|Q03468|ERCC6_HUMAN	1359	113.65	Intra-protein link	0.0020932	Cross	Q03468	Q03468	K1363-K1359	1363	3	K	1359	7	K	-	-	-	-	-	-	-	-	-	-	-	-	-	-	-	-	-	-	K:3	K:7;K:8	14.083	53.5969	76.5917	4	647.811	2587.22	-0.166432	alpha-y1;alpha-y2;alpha-y3;alpha-y4;alpha-y5;alpha-y6;alpha-y7;alpha-y8;alpha-y9;alpha-y10;alpha-y7-H2O;alpha-y7-NH3;alpha-b2;alpha-b3-Pep;alpha-b4-Pep;alpha-b5-Pep;alpha-b6-Pep;alpha-b2-H2O;alpha-b4-H2O-Pep;alpha-b5-H2O-Pep;alpha-b6-H2O-Pep;alpha-b5-NH3-Pep;beta-y2-Pep;beta-y3-Pep;beta-y5-Pep;beta-y6-Pep;beta-y6-H2O-Pep;beta-y7-H2O-Pep;beta-b2;beta-b3;beta-b4;beta-b5;beta-b6;beta-b3-H2O;beta-b5-…	175.118952181;232.1404159046;319.1724443145;466.2408582307;603.2997700930999;732.3423631892999;829.3951270412999;928.4635409575;1042.5064684047002;1157.5334114367001;811.384562355;812.3685779397999;187.0713332864;1431.6970476459999;1546.7239906779998;1660.7669181251997;1759.8353320413999;169.0607686001;1528.7134259916998;1642.7563534388996;1741.8247673550998;1643.7403690236997;1883.9610015611;201…	Multiplet	10	12
sp|Q03468|ERCC6_HUMAN	1363	sp|Q03468|ERCC6_HUMAN	1359	110.07	Intra-protein link	0.0025912	Cross	Q03468	Q03468	K1363-K1359	1363	3	K	1359	7	K	-	-	-	-	-	-	-	-	-	-	-	-	-	-	-	-	-	-	K:3	K:7;K:8	10.502	73.0666	50.0394	3	863.413	2587.22	-0.28297	alpha-y1;alpha-y3;alpha-y4;alpha-y5;alpha-y6;alpha-y7;alpha-y8;alpha-y9;alpha-y10;alpha-y9(2+);alpha-b3-Pep;alpha-b6-Pep;alpha-b6-H2O-Pep;beta-y5-Pep;beta-y6-Pep;beta-b2;beta-b3;beta-b4;beta-b5	175.118952181;319.1724443145;466.2408582307;603.2997700930999;732.3423631892999;829.3951270412999;928.4635409575;1042.5064684047002;1157.5334114367001;521.75687243565;1431.6970476459999;1759.8353320413999;1741.8247673550998;2185.1070138713;2300.1339569033;289.0965021794;404.1234452114;461.144908935;574.2289729154	Multiplet	5	7
sp|Q03468|ERCC6_HUMAN	262	sp|Q03468|ERCC6_HUMAN	258	59.367	Intra-protein link	0.01444	Cross	Q03468	Q03468	K262-K258	262	1	K	258	3	K	-	-	-	-	-	-	-	-	-	-	-	-	-	-	-	-	-	-	K:1;K:12	K:3;K:4	20.334	55.4614	12.6728	3	763.747	2288.22	-0.051779	alpha-y5;alpha-y6;alpha-y7;alpha-y8;alpha-y9;alpha-y10;alpha-y11;alpha-y2-H2O;alpha-y10(2+);alpha-a2-Pep;alpha-b2-Pep;alpha-b3-Pep;alpha-b2-NH3-Pep;alpha-b3-NH3-Pep;alpha-b4-NH3-Pep;beta-y1;beta-y2;beta-y3	567.2773033164999;638.3144171042999;767.3570102004999;881.3999376476999;994.4840016280999;1125.5244862343;1238.6085502147;258.14483258049995;563.26588135045;1136.7150046172;1164.7099192393;1295.7504038455002;1147.6833701378;1278.7238547440002;1391.8079187244;175.118952181;272.171716033;400.2666790507	Multiplet	5	0
sp|Q03468|ERCC6_HUMAN	1363	sp|Q03468|ERCC6_HUMAN	1359	63.181	Intra-protein link	0.026508	Cross	Q03468	Q03468	K1363-K1359	1363	3	K	1359	7	K	-	-	-	-	-	-	-	-	-	-	-	-	-	-	-	-	-	-	K:3	K:7;K:8	4.51	50.2837	28.1067	5	518.45	2587.22	-0.489585	alpha-y1;alpha-y2;alpha-y3;alpha-y4;alpha-y5;alpha-y6;alpha-y7;alpha-y8;alpha-y9;alpha-y10;alpha-y6-H2O;alpha-y7-H2O;alpha-y1-NH3;alpha-y7-NH3;alpha-y9-NH3;alpha-y10-NH3;alpha-a2;alpha-b2;alpha-b3-Pep;alpha-b2-H2O;alpha-b3-H2O-Pep;alpha-b4-H2O-Pep;alpha-b5-H2O-Pep;alpha-b6-NH3-Pep;beta-b2;beta-b3;beta-b4;beta-b5;beta-b6;beta-b2-NH3;beta-b3-NH3;beta-b4-NH3	175.118952181;232.1404159046;319.1724443145;466.2408582307;603.2997700930999;732.3423631892999;829.3951270412999;928.4635409575;1042.5064684047002;1157.5334114367001;714.331798503;811.384562355;158.0924030795;812.3685779397999;1025.4799193032002;1140.5068623352001;159.07641866429998;187.0713332864;1431.6970476459999;169.0607686001;1413.6864829596998;1528.7134259916998;1642.7563534388996;1742.8087…	Multiplet	1	0
sp|Q03468|ERCC6_HUMAN	1180		1182	72.547	Loop-linked	0.012788	Cross	Q03468		-	-	-	-	-	-	-	1180	8	K	1182	10	K	-	-	-	-	-	-	-	-	-	-	-	-	K:8;K:10;K:12		72.547	NaN	NaN	3	564.612	1690.81	0.348061	alpha-y1;alpha-y2;alpha-y5;alpha-y6;alpha-y7;alpha-y8;alpha-y9;alpha-y10;alpha-y11;alpha-y2-H2O;alpha-y5-H2O;alpha-y6-H2O;alpha-y10-H2O;alpha-y8-NH3;alpha-y9-NH3;alpha-a2;alpha-b5;alpha-b11;alpha-b3-H2O;alpha-b4-H2O;alpha-b5-H2O;alpha-b6-H2O;alpha-b7-H2O;alpha-b2-NH3;alpha-b3-NH3	147.1128041706;234.14483258049998;765.4617500435;928.5250785818;1075.5934924980002;1189.6364199452;1303.6793473924001;1432.7219404886;1563.7624250948;216.13426789419998;747.4511853572001;910.5145138955;1414.7113758023;1172.6098708437;1286.6527982909001;232.1114239621;617.2347865748001;1545.7154749021997;371.1383669941;485.1812944413;599.2242218885001;746.2926358047001;909.3559643430001;243.079789…	Multiplet	16	0
sp|Q03468|ERCC6_HUMAN	311		313	80.905	Loop-linked	0.0011059	Cross	Q03468		-	-	-	-	-	-	-	311	15	K	313	17	K	-	-	-	-	-	-	-	-	-	-	-	-	K:1;K:15;K:17;K:20		80.905	NaN	NaN	3	745.427	2233.26	0.0643598	alpha-y3;alpha-y6;alpha-y7;alpha-y8;alpha-y9;alpha-y10;alpha-y11;alpha-y13;alpha-y3-NH3;alpha-y7-NH3;alpha-y8-NH3;alpha-y10-NH3;alpha-y13-NH3;alpha-y8(2+);alpha-b2;alpha-b4;alpha-b6;alpha-b7;alpha-b8;alpha-b9;alpha-b10;alpha-b11;alpha-b12;alpha-b17;alpha-b7-H2O;alpha-b8-H2O;alpha-b10-H2O;alpha-b3-NH3;alpha-b5-NH3;alpha-b8(2+);alpha-b10(2+);alpha-b13(2+)	358.2084954698;866.5094285176;980.5523559648;1108.6109334762;1207.6793473924;1304.7321112444;1375.7692250322;1569.8747527362;341.18194636830003;963.5258068633;1091.5843843747;1287.7055621429;1552.8482036347;554.8091049714;200.1393532721;368.22923091189995;564.3504086801;665.3980871542;762.4508510062;859.5036148582;930.5407286459999;1027.593492498;1126.6619064141998;1877.0643444205998;647.38752246…	Multiplet	30	0
sp|Q03468|ERCC6_HUMAN	311		313	144.92	Loop-linked	2.65e-06	Cross	Q03468		-	-	-	-	-	-	-	311	15	K	313	17	K	-	-	-	-	-	-	-	-	-	-	-	-	K:1;K:15;K:17;K:20		134.54	NaN	NaN	3	745.427	2233.26	0.0643598	alpha-y2;alpha-y3;alpha-y6;alpha-y7;alpha-y8;alpha-y9;alpha-y10;alpha-y11;alpha-y12;alpha-y13;alpha-y3-NH3;alpha-y7-NH3;alpha-y8-NH3;alpha-y9-NH3;alpha-y10-NH3;alpha-y13-NH3;alpha-y6(2+);alpha-y7(2+);alpha-y16(2+);alpha-y18(2+);alpha-b2;alpha-b4;alpha-b6;alpha-b7;alpha-b8;alpha-b9;alpha-b10;alpha-b11;alpha-b12;alpha-b13;alpha-b14;alpha-b17;alpha-b7-H2O;alpha-b10-H2O;alpha-b3-NH3;alpha-b4-NH3;alph…	261.15573161780003;358.2084954698;866.5094285176;980.5523559648;1108.6109334762;1207.6793473924;1304.7321112444;1375.7692250322;1472.8219888842;1569.8747527362;341.18194636830003;963.5258068633;1091.5843843747;1190.6527982909;1287.7055621429;1552.8482036347;433.7583524921;490.7798162157;934.0254427225499;1018.0703815424499;200.1393532721;368.22923091189995;564.3504086801;665.3980871542;762.450851…	Multiplet	68	0
sp|Q03468|ERCC6_HUMAN	853	sp|Q03468|ERCC6_HUMAN	879	125.82	Intra-protein link	0.000383	Cross	Q03468	Q03468	K853-K879	853	4	K	879	3	K	-	-	-	-	-	-	-	-	-	-	-	-	-	-	-	-	-	-	K:4	K:3;K:8	125.82	91.0934	77.7615	4	551.805	2203.19	-0.08882	alpha-y1;alpha-y2;alpha-y3;alpha-y4;alpha-y5-Pep;alpha-y6-Pep;alpha-y7-Pep;alpha-y4-NH3;alpha-a2;alpha-b2;alpha-b3;alpha-b5-Pep;beta-y2;beta-y3;beta-y4;beta-y5;beta-y6-Pep;beta-y6-H2O-Pep;beta-y7-NH3-Pep;beta-a2;beta-b2;beta-b3-Pep;beta-b4-Pep;beta-b2-NH3;beta-b3-NH3-Pep	175.118952181;303.1775296924;360.198993416;488.25757092739997;1767.9751950623;1905.0341069247;2091.1134198781997;471.2310218259;272.1757387784;300.1706534005;437.2295652629;1845.0057669091998;260.19686815100005;423.2601966893;524.3078751633999;687.3712037016999;2005.1017925594;1987.0912278731;2116.1338209692994;172.10805314369998;200.1029677658;1517.8335566235;1680.8968851618;183.0764186643;1500.…	Multiplet	10	6
sp|Q03468|ERCC6_HUMAN	853	sp|Q03468|ERCC6_HUMAN	879	176.6	Intra-protein link	5.32e-05	Cross	Q03468	Q03468	K853-K879	853	4	K	879	3	K	-	-	-	-	-	-	-	-	-	-	-	-	-	-	-	-	-	-	K:4	K:3;K:8	165.07	120.756	80.3773	3	735.404	2203.19	-0.188035	alpha-y1;alpha-y2;alpha-y3;alpha-y4;alpha-y5-Pep;alpha-y6-Pep;alpha-y7-Pep;alpha-y4-NH3;alpha-y6-NH3-Pep;alpha-a2;alpha-b2;alpha-b3;alpha-b4-Pep;alpha-b5-Pep;alpha-b6-Pep;alpha-b7-Pep;beta-y2;beta-y3;beta-y4;beta-y6-Pep;beta-y7-NH3-Pep;beta-b2;beta-b3-Pep;beta-b4-Pep;beta-b5-Pep;beta-b6-Pep;beta-b7-Pep;beta-b5-H2O-Pep;beta-b6-H2O-Pep;beta-b2-NH3	175.118952181;303.1775296924;360.198993416;488.25757092739997;1767.9751950623;1905.0341069247;2091.1134198781997;471.2310218259;1888.0075578232;272.1757387784;300.1706534005;437.2295652629;1716.9471893977998;1845.0057669091998;1902.0272306328;2030.0858081442;260.19686815100005;423.2601966893;524.3078751633999;2005.1017925594;2116.1338209692994;200.1029677658;1517.8335566235;1680.8968851618;1781.9…	Multiplet	27	15
sp|Q03468|ERCC6_HUMAN	879	sp|Q03468|ERCC6_HUMAN	853	41.08	Intra-protein link	0.047825	Cross	Q03468	Q03468	K879-K853	879	3	K	853	4	K	-	-	-	-	-	-	-	-	-	-	-	-	-	-	-	-	-	-	K:3;K:8	K:4	41.08	38.2381	13.9239	5	441.645	2203.19	-0.636519	alpha-y2;alpha-y3;alpha-y4;alpha-y5;alpha-y6-Pep;alpha-y5-H2O;alpha-y6-H2O-Pep;alpha-b2;alpha-b3-Pep;alpha-b2-NH3;alpha-b3-NH3-Pep;beta-y1;beta-y3;beta-y4;beta-y1-NH3;beta-y4-NH3;beta-a2;beta-b2;beta-b3	260.19686815100005;423.2601966893;524.3078751633999;687.3712037016999;2005.1017925594;669.3606390153999;1987.0912278731;200.1029677658;1517.8335566235;183.0764186643;1500.807007522;175.118952181;360.198993416;488.25757092739997;158.0924030795;471.2310218259;272.1757387784;300.1706534005;437.2295652629	Multiplet	3	0
sp|Q13216|ERCC8_HUMAN	233	sp|Q13216|ERCC8_HUMAN	212	159.64	Intra-protein link	0.00055717	Cross	Q13216	Q13216	K233-K212	233	1	K	212	2	K	-	-	-	-	-	-	-	-	-	-	-	-	-	-	-	-	-	-	K:1;K:15	K:2	159.64	113.472	67.3121	5	519.68	2593.36	0.202705	alpha-y2;alpha-y3;alpha-y4;alpha-y5;alpha-y6;alpha-y7;alpha-y8;alpha-y9;alpha-y10;alpha-y11;alpha-y12;alpha-y13;alpha-y14;alpha-y7-H2O;alpha-y8-H2O;alpha-y9-H2O;alpha-y10-H2O;alpha-y11-H2O;alpha-y12-H2O;alpha-y13-H2O;alpha-y2-NH3;alpha-y4-NH3;alpha-y7-NH3;alpha-y8-NH3;alpha-y9-NH3;alpha-y11-NH3;alpha-y13-NH3;alpha-y14-NH3;alpha-a2-Pep;alpha-b2-Pep;alpha-b3-Pep;alpha-b4-Pep;alpha-b2-H2O-Pep;alpha-…	204.13426789419998;318.1771953414;455.23610720380003;526.2732209915999;627.3208994656999;741.3638269128999;812.4009407006998;899.4329691105999;1028.4755622067999;1127.5439761229998;1198.5810899107998;1326.6396674221999;1413.6716958320999;723.3532622265999;794.3903760143999;881.4224044242999;1010.4649975204999;1109.5334114366997;1180.5705252244998;1308.6291027358998;187.10771879269998;438.20955810…	Multiplet	9	0
sp|Q13216|ERCC8_HUMAN	233	sp|Q13216|ERCC8_HUMAN	212	191.26	Intra-protein link	2.83e-06	Cross	Q13216	Q13216	K233-K212	233	1	K	212	2	K	-	-	-	-	-	-	-	-	-	-	-	-	-	-	-	-	-	-	K:1;K:15	K:2	173.56	103.342	104.912	4	649.348	2593.36	0.212523	alpha-y2;alpha-y3;alpha-y4;alpha-y5;alpha-y6;alpha-y7;alpha-y8;alpha-y9;alpha-y10;alpha-y11;alpha-y12;alpha-y14;alpha-y6-H2O;alpha-y9-H2O;alpha-y10-H2O;alpha-y3-NH3;alpha-y7-NH3;alpha-y8-NH3;alpha-y9-NH3;alpha-y10-NH3;alpha-y6(2+);alpha-y7(2+);alpha-y12(2+);alpha-b2-Pep;alpha-b3-Pep;alpha-b4-Pep;alpha-b5-Pep;alpha-b2-H2O-Pep;alpha-b3-H2O-Pep;alpha-b4-H2O-Pep;alpha-b8(2+);beta-y1;beta-y2;beta-y3;b…	204.13426789419998;318.1771953414;455.23610720380003;526.2732209915999;627.3208994656999;741.3638269128999;812.4009407006998;899.4329691105999;1028.4755622067999;1127.5439761229998;1198.5810899107998;1413.6716958320999;609.3103347793999;881.4224044242999;1010.4649975204999;301.1506462399;724.3372778113999;795.3743915991998;882.4064200090999;1011.4490131052999;314.16408796614996;371.18555168974996…	Multiplet	17	10
sp|Q13216|ERCC8_HUMAN	233	sp|Q13216|ERCC8_HUMAN	212	177.1	Intra-protein link	0.00013151	Cross	Q13216	Q13216	K233-K212	233	1	K	212	2	K	-	-	-	-	-	-	-	-	-	-	-	-	-	-	-	-	-	-	K:1;K:15	K:2	177.1	138.219	52.5895	3	865.461	2593.36	0.277828	alpha-y2;alpha-y3;alpha-y4;alpha-y5;alpha-y6;alpha-y7;alpha-y8;alpha-y9;alpha-y11;alpha-y12;alpha-y13;alpha-y14;alpha-y8-H2O;alpha-y9-H2O;alpha-y10-H2O;alpha-y13-H2O;alpha-y7-NH3;alpha-y11-NH3;alpha-y13-NH3;alpha-y8(2+);alpha-y11(2+);alpha-y12(2+);alpha-b2-Pep;alpha-b3-Pep;alpha-b4-Pep;alpha-b5-Pep;alpha-b6-Pep;alpha-b2-H2O-Pep;alpha-b3-H2O-Pep;alpha-b4-H2O-Pep;alpha-b7(2+);alpha-b10(2+);alpha-b1…	204.13426789419998;318.1771953414;455.23610720380003;526.2732209915999;627.3208994656999;741.3638269128999;812.4009407006998;899.4329691105999;1127.5439761229998;1198.5810899107998;1326.6396674221999;1413.6716958320999;794.3903760143999;881.4224044242999;1010.4649975204999;1308.6291027358998;724.3372778113999;1110.5174270214998;1309.6131183206999;406.70410858364994;564.2756262947998;599.794183188…	Multiplet	45	4
sp|Q93009|UBP7_HUMAN	272	sp|Q93009|UBP7_HUMAN	548	148.18	Intra-protein link	0.00057562	Cross	Q93009	Q93009	K272-K548	272	10	K	548	5	K	-	-	-	-	-	-	-	-	-	-	-	-	-	-	-	-	-	-	K:10;K:15	K:5	148.18	113.472	56.9362	4	672.606	2686.4	0.120878	alpha-y2;alpha-y3;alpha-y4;alpha-y5;alpha-y6-Pep;alpha-y7-Pep;alpha-y8-Pep;alpha-y9-Pep;alpha-y10-Pep;alpha-y11-Pep;alpha-y12-Pep;alpha-y13-Pep;alpha-y14-Pep;alpha-y10-H2O-Pep;alpha-y11-H2O-Pep;alpha-y12-H2O-Pep;alpha-y13-H2O-Pep;alpha-y14-H2O-Pep;alpha-y10-NH3-Pep;alpha-a2;alpha-b2;alpha-b3;alpha-b4;alpha-b7;alpha-b10-Pep;alpha-b13-NH3-Pep;beta-y1;beta-y2-Pep;beta-y3-Pep;beta-y4-Pep;beta-y5-Pep;…	248.16048264469998;305.18194636830003;404.2503602845;501.3031241365;1568.9006331357002;1683.9275761677002;1770.9596045776;1908.0185164400002;2036.0770939514002;2149.1611579318;2278.203751028;2441.2670795663003;2588.3354934825;2018.0665292651001;2131.1505932455;2260.1931863417003;2423.2565148800004;2570.3249287962003;2019.0505448499002;219.1491896769;247.14410429900002;410.2074328373;539.250025933…	Multiplet	26	5
sp|Q9BW61|DDA1_HUMAN	65		66	96.331	Loop-linked	0.0037111	Cross	Q9BW61		-	-	-	-	-	-	-	65	8	K	66	9	K	-	-	-	-	-	-	-	-	-	-	-	-	K:8;K:9;K:13		96.331	NaN	NaN	3	589.977	1766.91	-0.820014	alpha-y1;alpha-y2;alpha-y3;alpha-y4;alpha-y6;alpha-y7;alpha-y8;alpha-y11;alpha-y7-H2O;alpha-y2-NH3;alpha-y4-NH3;alpha-y7-NH3;alpha-y8-NH3;alpha-y12-NH3;alpha-a2;alpha-b4;alpha-b5;alpha-b6;alpha-b7;alpha-b11-H2O;alpha-b5-NH3;alpha-b7-NH3;alpha-b9-NH3;alpha-b10-NH3	147.1128041706;218.14991795839998;289.18703174620003;403.2299591934;797.487964794;912.514907826;1098.5942207795001;1491.7702876647;894.5043431397;201.1233688569;386.2034100919;895.4883587245;1081.5676716780001;1587.8278025436;249.15975436320002;542.2721583591001;670.3307358705001;856.4100488240001;971.4369918560001;1532.7644740053;653.3041867690001;954.4104427545001;1348.6684483550998;1462.711375…	Multiplet	11	0
sp|Q03468|ERCC6_HUMAN	1295	sp|Q2YD98|UVSSA_HUMAN	362	26.711	Inter-protein link	0.032699	Cross	Q03468	Q2YD98	K1295-K362	1295	7	K	362	9	K	-	-	-	-	-	-	-	-	-	-	-	-	-	-	-	-	-	-	K:7	K:9	26.711	28.2086	14.1182	3	769.43	2305.27	0.187742	alpha-y1;alpha-y7-Pep;alpha-y8-Pep;alpha-y9-Pep;alpha-y6(2+);alpha-b2;alpha-b3;alpha-b7(2+);beta-y6-Pep;beta-b4	175.118952181;2008.1120396697;2136.1706171810997;2207.2077309689;947.04618655215;171.11280417060001;299.171381682;974.5252839345499;1912.0796769088001;395.2037444429	Multiplet	9	2
sp|Q93009|UBP7_HUMAN	926	sp|Q93009|UBP7_HUMAN	938	114.93	Intra-protein link	0.0014004	Cross	Q93009	Q93009	K926-K938	926	7	K	938	4	K	-	-	-	-	-	-	-	-	-	-	-	-	-	-	-	-	-	-	K:7;K:8	K:4	114.93	106.837	29.878	3	601.661	1801.96	-0.0759166	alpha-y1;alpha-y2-Pep;alpha-y3-Pep;alpha-y4-Pep;alpha-y5-Pep;alpha-y6-Pep;alpha-y7-Pep;alpha-y4-H2O-Pep;alpha-y5-H2O-Pep;alpha-y6-H2O-Pep;alpha-y3-NH3-Pep;alpha-a2;alpha-b2;alpha-b3;alpha-b4;beta-y1;beta-y2;beta-y4-Pep;beta-y5-Pep;beta-b2	147.1128041706;1043.6571553873002;1203.6878035887;1332.7303966849001;1461.7729897811;1574.8570537614999;1687.9411177419;1314.7198319986;1443.7624250948;1556.8464890751998;1186.6612544872;201.12336885690002;229.118283479;342.20234745939996;471.24494055559995;175.118952181;288.20301616140006;1644.8989185762;1731.9309469861;159.0764186643	Multiplet	9	2
sp|Q93009|UBP7_HUMAN	926	sp|Q93009|UBP7_HUMAN	938	75.692	Intra-protein link	0.008099	Cross	Q93009	Q93009	K926-K938	926	7	K	938	4	K	-	-	-	-	-	-	-	-	-	-	-	-	-	-	-	-	-	-	K:7;K:8	K:4	75.692	76.5917	13.9712	4	451.497	1801.96	0.218531	alpha-y1;alpha-y2-Pep;alpha-y3-Pep;alpha-y4-Pep;alpha-y5-Pep;alpha-y6-Pep;alpha-y4-H2O-Pep;alpha-y5-H2O-Pep;alpha-y6-H2O-Pep;alpha-y3-NH3-Pep;alpha-y6(2+);alpha-a2;alpha-b2;alpha-b3;alpha-b4;beta-y1;beta-y2;beta-y1-NH3;beta-y2-NH3;beta-b2;beta-b3-H2O	147.1128041706;1043.6571553873002;1203.6878035887;1332.7303966849001;1461.7729897811;1574.8570537614999;1314.7198319986;1443.7624250948;1556.8464890751998;1186.6612544872;787.9321651140499;201.12336885690002;229.118283479;342.20234745939996;471.24494055559995;175.118952181;288.20301616140006;158.0924030795;271.17646705990006;159.0764186643;198.0873177016	Multiplet	6	0
sp|Q03468|ERCC6_HUMAN	1233		1239	141.58	Loop-linked	3.51e-05	Cross	Q03468		-	-	-	-	-	-	-	1233	3	K	1239	9	K	-	-	-	-	-	-	-	-	-	-	-	-	K:3;K:9;K:13;K:24		141.58	NaN	NaN	3	1005.14	3012.38	0.511562	alpha-y2;alpha-y3;alpha-y4;alpha-y5;alpha-y6;alpha-y7;alpha-y9;alpha-y10;alpha-y11;alpha-y12;alpha-y13;alpha-y14;alpha-y15;alpha-y22;alpha-y23;alpha-y2-H2O;alpha-y10-H2O;alpha-y11-H2O;alpha-y22-H2O;alpha-y23-H2O;alpha-y6-NH3;alpha-y10-NH3;alpha-y11-NH3;alpha-y11(2+);alpha-a2;alpha-b2;alpha-b9;alpha-b12;alpha-b13;alpha-b19;alpha-b21;alpha-b23;alpha-b11-H2O;alpha-b2-NH3;alpha-b9-NH3;alpha-b15(2+);a…	276.1553972668;389.2394612472;488.30787516339996;651.3712037016999;766.3981467336998;881.4250897656998;1082.5000456228;1210.5586231342;1339.6012162303998;1467.6961792480997;1538.7332930358998;1667.7758861320997;1754.8079145419997;2722.2689896392994;2850.3275671506995;258.14483258049995;1192.5480584478998;1321.5906515440997;2704.2584249529996;2832.3170024643996;749.3715976321998;1193.5320740327;13…	Multiplet	79	0
sp|Q03468|ERCC6_HUMAN	1216	sp|Q03468|ERCC6_HUMAN	1227	106.91	Intra-protein link	0.0030105	Cross	Q03468	Q03468	K1216-K1227	1216	3	K	1227	6	K	-	-	-	-	-	-	-	-	-	-	-	-	-	-	-	-	-	-	K:3	K:6;K:7	97.374	54.5252	76.0525	3	632.363	1894.07	0.643268	alpha-y1;alpha-y3;alpha-y4;alpha-y5;alpha-y6-Pep;alpha-y7-Pep;alpha-a2;alpha-b2;alpha-b3-Pep;alpha-b3-H2O-Pep;beta-y2-Pep;beta-y3-Pep;beta-y4-Pep;beta-y5-Pep;beta-y6-Pep;beta-y6-NH3-Pep;beta-a2;beta-b2;beta-b3;beta-b4;beta-b5	175.118952181;333.18809437870004;462.23068747490004;609.2991013911;1709.0108522871003;1780.0479660749002;159.07641866429998;187.0713332864;1286.7830841824;1268.7725194961;1335.7266915155;1434.7951054317002;1547.8791694121;1684.9380812745;1781.9908451265;1764.964296025;183.1491896769;211.14410429900002;348.2030161614;461.2870801418;560.3554940580001	Multiplet	5	14
sp|Q03468|ERCC6_HUMAN	1216	sp|Q03468|ERCC6_HUMAN	1227	99.442	Intra-protein link	0.0049666	Cross	Q03468	Q03468	K1216-K1227	1216	3	K	1227	6	K	-	-	-	-	-	-	-	-	-	-	-	-	-	-	-	-	-	-	K:3	K:6;K:7	79.864	77.7615	40.3622	4	474.524	1894.07	0.20907	alpha-y1;alpha-y2;alpha-y3;alpha-y4;alpha-y5;alpha-y6-Pep;alpha-y3-H2O;alpha-y4-H2O;alpha-y5-H2O;alpha-y1-NH3;alpha-y3-NH3;alpha-y5-NH3;alpha-a2;alpha-b2;alpha-b3-Pep;alpha-b2-H2O;alpha-b3-H2O-Pep;beta-y5-Pep;beta-y6-Pep;beta-y6-NH3-Pep;beta-a2;beta-b2;beta-b3;beta-b4;beta-b5	175.118952181;276.16663065510005;333.18809437870004;462.23068747490004;609.2991013911;1709.0108522871003;315.17752969240007;444.22012278860007;591.2885367048;158.0924030795;316.16154527720005;592.2725522896;159.07641866429998;187.0713332864;1286.7830841824;169.0607686001;1268.7725194961;1684.9380812745;1781.9908451265;1764.964296025;183.1491896769;211.14410429900002;348.2030161614;461.2870801418;…	Multiplet	3	8
sp|Q03468|ERCC6_HUMAN	1233		1239	186.58	Loop-linked	5.71e-06	Cross	Q03468		-	-	-	-	-	-	-	1233	3	K	1239	9	K	-	-	-	-	-	-	-	-	-	-	-	-	K:3;K:9;K:13;K:24		186.58	NaN	NaN	3	1005.14	3012.38	0.511562	alpha-y2;alpha-y3;alpha-y4;alpha-y5;alpha-y6;alpha-y7;alpha-y8;alpha-y9;alpha-y10;alpha-y11;alpha-y12;alpha-y13;alpha-y14;alpha-y15;alpha-y22;alpha-y23;alpha-y2-H2O;alpha-y10-H2O;alpha-y11-H2O;alpha-y22-H2O;alpha-y23-H2O;alpha-y10-NH3;alpha-a2;alpha-b2;alpha-b9;alpha-b12;alpha-b15;alpha-b19;alpha-b20;alpha-b21;alpha-b23;alpha-b13-H2O;alpha-b21-H2O;alpha-b2-NH3;alpha-b9-NH3;alpha-b14-NH3;alpha-b9(…	276.1553972668;389.2394612472;488.30787516339996;651.3712037016999;766.3981467336998;881.4250897656998;995.4680172128998;1082.5000456228;1210.5586231342;1339.6012162303998;1467.6961792480997;1538.7332930358998;1667.7758861320997;1754.8079145419997;2722.2689896392994;2850.3275671506995;258.14483258049995;1192.5480584478998;1321.5906515440997;2704.2584249529996;2832.3170024643996;1193.5320740327;26…	Multiplet	85	0
sp|Q13216|ERCC8_HUMAN	232		233	226.65	Loop-linked	8.53e-10	Cross	Q13216		-	-	-	-	-	-	-	232	15	K	233	16	K	-	-	-	-	-	-	-	-	-	-	-	-	K:15;K:16;K:30		226.65	NaN	NaN	4	833.421	3329.65	0.49196	alpha-y2;alpha-y3;alpha-y4;alpha-y5;alpha-y6;alpha-y7;alpha-y8;alpha-y9;alpha-y10;alpha-y11;alpha-y12;alpha-y13;alpha-y14;alpha-y18;alpha-y20;alpha-y21;alpha-y9-H2O;alpha-y10-H2O;alpha-y16-H2O;alpha-y19-H2O;alpha-y20-H2O;alpha-y4-NH3;alpha-y8-NH3;alpha-y11-NH3;alpha-y12-NH3;alpha-y13-NH3;alpha-y14-NH3;alpha-y7(2+);alpha-y8(2+);alpha-y13(2+);alpha-y17(2+);alpha-b5;alpha-b6;alpha-b7;alpha-b8;alpha-…	204.13426789419998;318.1771953414;455.23610720380003;526.2732209915999;627.3208994656999;741.3638269128999;812.4009407006998;899.4329691105999;1028.4755622067999;1127.5439761229998;1198.5810899107998;1326.6396674221999;1413.6716958320999;1978.9940926034997;2244.1115819772995;2359.1385250092994;881.4224044242999;1010.4649975204999;1789.9191367463995;2098.0424397795996;2226.1010172909996;438.209558…	Multiplet	136	0
sp|Q13216|ERCC8_HUMAN	232		233	173.98	Loop-linked	9.45e-07	Cross	Q13216		-	-	-	-	-	-	-	232	15	K	233	16	K	-	-	-	-	-	-	-	-	-	-	-	-	K:15;K:16;K:30		173.98	NaN	NaN	3	1110.89	3329.65	-0.201598	alpha-y3;alpha-y4;alpha-y5;alpha-y6;alpha-y7;alpha-y8;alpha-y9;alpha-y10;alpha-y11;alpha-y12;alpha-y13;alpha-y14;alpha-y17;alpha-y18;alpha-y20;alpha-y21;alpha-y23;alpha-y10-H2O;alpha-y20-NH3;alpha-y23(2+);alpha-b6;alpha-b7;alpha-b9;alpha-b10;alpha-b11;alpha-b12;alpha-b13;alpha-b16;alpha-b17;alpha-b18;alpha-b19;alpha-b20;alpha-b21;alpha-b26;alpha-b29;alpha-b18-H2O;alpha-b7-NH3;alpha-b11-NH3;alpha-…	318.1771953414;455.23610720380003;526.2732209915999;627.3208994656999;741.3638269128999;812.4009407006998;899.4329691105999;1028.4755622067999;1127.5439761229998;1198.5810899107998;1326.6396674221999;1413.6716958320999;1864.9511651562996;1978.9940926034997;2244.1115819772995;2359.1385250092994;2573.2702674637994;1010.4649975204999;2227.0850328757992;1287.1387719651998;645.3137055978001;758.397769…	Multiplet	151	0
sp|Q03468|ERCC6_HUMAN	804	sp|Q03468|ERCC6_HUMAN	988	139.86	Intra-protein link	0.00083944	Cross	Q03468	Q03468	K804-K988	804	1	K	988	3	K	-	-	-	-	-	-	-	-	-	-	-	-	-	-	-	-	-	-	K:1;K:14	K:3;K:6	139.86	109.419	70.8627	5	482.063	2405.28	-0.0168111	alpha-y2;alpha-y3;alpha-y4;alpha-y5;alpha-y7;alpha-y8;alpha-y9;alpha-y10;alpha-y11;alpha-y12;alpha-y13;alpha-y5-H2O;alpha-y9-H2O;alpha-y13-H2O;alpha-y2-NH3;alpha-y4-NH3;alpha-y7-NH3;alpha-y11-NH3;alpha-y12-NH3;alpha-a2-Pep;alpha-b7-Pep;alpha-b8-Pep;alpha-b12-Pep;beta-y3;beta-y4-Pep;beta-y5-Pep;beta-a2;beta-b2	244.16556802259998;301.18703174620003;358.2084954698;445.2405238797;705.3930017762999;820.4199448082999;917.4727086602999;1054.5316205227;1168.5745479699;1328.6051961713001;1441.6892601517002;427.22995919339996;899.4621439739999;1423.6786954654;227.1390189211;341.18194636830003;688.3664526747999;1151.5479988684;1311.5786470698001;1050.6921439101;1701.8992529271998;1814.9833169075998;2163.12668668…	Multiplet	27	6
sp|Q03468|ERCC6_HUMAN	804	sp|Q03468|ERCC6_HUMAN	988	116.55	Intra-protein link	0.0012074	Cross	Q03468	Q03468	K804-K988	804	1	K	988	3	K	-	-	-	-	-	-	-	-	-	-	-	-	-	-	-	-	-	-	K:1;K:14	K:3;K:6	116	104.221	38.3243	3	802.767	2405.28	0.666465	alpha-y2;alpha-y3;alpha-y4;alpha-y5;alpha-y6;alpha-y7;alpha-y9;alpha-y10;alpha-y11;alpha-y12;alpha-y13;alpha-y8-H2O;alpha-y9(2+);alpha-y10(2+);alpha-y11(2+);alpha-a2-Pep;alpha-b2-Pep;alpha-b4-Pep;alpha-b5-Pep;alpha-b12-Pep;alpha-b2-NH3-Pep;alpha-b12-NH3-Pep;alpha-b7(2+);beta-y3;beta-a2;beta-b3-Pep	244.16556802259998;301.18703174620003;358.2084954698;445.2405238797;592.3089377959;705.3930017762999;917.4727086602999;1054.5316205227;1168.5745479699;1328.6051961713001;1441.6892601517002;802.4093801219999;459.23999256344996;527.76944849465;584.79091221825;1050.6921439101;1078.6870585322;1352.7606341807998;1489.8195460432;2163.1266866808996;1061.6605094307;2146.1001375793994;851.4532646968999;35…	Multiplet	28	3
sp|Q03468|ERCC6_HUMAN	262	sp|Q03468|ERCC6_HUMAN	478	63.727	Intra-protein link	0.014417	Cross	Q03468	Q03468	K262-K478	262	1	K	478	6	K	-	-	-	-	-	-	-	-	-	-	-	-	-	-	-	-	-	-	K:1;K:12	K:4;K:6	63.727	65.3469	15.221	3	807.433	2419.28	0.277747	alpha-y5;alpha-y6;alpha-y8;alpha-y9;alpha-y10;alpha-a2-Pep;alpha-b2-Pep;alpha-b3-Pep;alpha-b6(2+);beta-y1;beta-y5-Pep;beta-b2;beta-b5	567.2773033164999;638.3144171042999;881.3999376476999;994.4840016280999;1125.5244862343;1267.7732477776;1295.7681623997;1426.8086470059;891.99275399815;175.118952181;2179.1427306756;242.1499179584;614.3144171043	Multiplet	7	2
sp|Q03468|ERCC6_HUMAN	1055	sp|Q03468|ERCC6_HUMAN	1052	55.994	Intra-protein link	0.028882	Cross	Q03468	Q03468	K1055-K1052	1055	1	K	1052	13	K	-	-	-	-	-	-	-	-	-	-	-	-	-	-	-	-	-	-	K:1;K:18;K:22	K:13;K:15	1.389	56.8514	19.5779	5	831.826	4154.09	-0.110983	alpha-y2;alpha-y4;alpha-y8;alpha-y9;alpha-y10;alpha-y11;alpha-y12;alpha-y13;alpha-y14;alpha-y15;alpha-y16;alpha-y18;alpha-y19;alpha-y20;alpha-y9-H2O;alpha-y20-H2O;alpha-y20-NH3;alpha-y9(2+);alpha-b2-Pep;alpha-b2-NH3-Pep;beta-y11-Pep;beta-y13-Pep;beta-y13-NH3-Pep;beta-b2;beta-b2-NH3	218.14991795839998;434.22453946449997;907.4367170845;994.4687454944;1095.5164239685;1166.5535377563;1281.5804807883;1395.6234082355002;1494.6918221517;1581.7238505616;1694.8079145420002;1895.8828703991003;1966.9199841869004;2063.9727480389;976.4581808081;2045.9621833526;2046.9461989374001;497.7380109805;2092.1338209693;2075.1072718677997;3745.8667734100004;3913.9566510498003;3896.9301019483;242.1…	Multiplet	1	1
sp|Q03468|ERCC6_HUMAN	1156	sp|Q03468|ERCC6_HUMAN	988	56.547	Intra-protein link	0.014812	Cross	Q03468	Q03468	K1156-K988	1156	6	K	988	3	K	-	-	-	-	-	-	-	-	-	-	-	-	-	-	-	-	-	-	K:6	K:3;K:6	56.547	31.9608	39.4367	4	419.005	1671.99	-0.0134363	alpha-y1;alpha-y3-Pep;alpha-y4-Pep;alpha-y1-NH3;alpha-a2;alpha-b2;beta-y1;beta-y2;beta-y3;beta-y4-Pep;beta-y2-NH3;beta-a2;beta-b2	175.118952181;1302.7779988045002;1389.8100272144;158.0924030795;143.1178895485;171.11280417060001;147.1128041706;244.16556802259998;359.1925110546;1460.8471410022;227.1390189211;185.16483974110002;213.15975436320002	Multiplet	0	1
sp|Q2YD98|UVSSA_HUMAN	675		679	44.733	Loop-linked	0.023726	Cross	Q2YD98		-	-	-	-	-	-	-	675	1	K	679	5	K	-	-	-	-	-	-	-	-	-	-	-	-	K:1;K:5		18.625	NaN	NaN	3	428.603	1282.79	-0.169443	alpha-y1;alpha-y2;alpha-y3;alpha-y4;alpha-y5;alpha-y1-NH3;alpha-y2-NH3;alpha-y4-NH3;alpha-y5-NH3;alpha-b5;alpha-b6;alpha-b9(2+)	175.118952181;331.22006320910003;430.28847712530006;501.32559091310003;572.3627047008999;158.0924030795;314.19351410760004;484.29904181160003;555.3361555994;712.4392236874;783.4763374752;555.3451263369499	Multiplet	8	0
sp|Q03468|ERCC6_HUMAN	1216	sp|Q03468|ERCC6_HUMAN	350	73.665	Intra-protein link	0.010433	Cross	Q03468	Q03468	K1216-K350	1216	3	K	350	5	K	-	-	-	-	-	-	-	-	-	-	-	-	-	-	-	-	-	-	K:3	K:5	73.665	62.8419	40.3622	4	451.005	1799.99	-0.0416336	alpha-y1;alpha-y2;alpha-y3;alpha-y4;alpha-y5;alpha-y4-H2O;alpha-y5-H2O;alpha-y1-NH3;alpha-y3-NH3;alpha-y5-NH3;alpha-y6-NH3-Pep;alpha-a2;alpha-b2;alpha-b3-Pep;alpha-b2-H2O;alpha-b3-H2O-Pep;beta-y2;beta-y3-Pep;beta-y4-Pep;beta-b2;beta-b3	175.118952181;276.16663065510005;333.18809437870004;462.23068747490004;609.2991013911;444.22012278860007;591.2885367048;158.0924030795;316.16154527720005;592.2725522896;1597.9060528646;159.07641866429998;187.0713332864;1192.7048338614;169.0607686001;1174.6942691750999;246.1560659688;1434.7699533137;1531.8227171657002;157.0971541064;270.1812180868	Multiplet	1	1
sp|Q03468|ERCC6_HUMAN	1216	sp|Q03468|ERCC6_HUMAN	350	93.374	Intra-protein link	0.0051936	Cross	Q03468	Q03468	K1216-K350	1216	3	K	350	5	K	-	-	-	-	-	-	-	-	-	-	-	-	-	-	-	-	-	-	K:3	K:5	93.374	60.1508	54.8946	3	601.004	1799.99	-0.143003	alpha-y1;alpha-y3;alpha-y4;alpha-y5;alpha-y6-Pep;alpha-y1-NH3;alpha-a2;alpha-b2;alpha-b3-Pep;beta-y2;beta-y3-Pep;beta-y4-Pep;beta-y5-Pep;beta-y6-Pep;beta-y6-NH3-Pep;beta-b2;beta-b3	175.118952181;333.18809437870004;462.23068747490004;609.2991013911;1614.9326019661;158.0924030795;159.07641866429998;187.0713332864;1192.7048338614;246.1560659688;1434.7699533137;1531.8227171657002;1644.9067811461;1701.9282448697002;1684.9016957682002;157.0971541064;270.1812180868	Multiplet	3	5
sp|Q2YD98|UVSSA_HUMAN	24		26	69.382	Loop-linked	0.018388	Cross	Q2YD98		-	-	-	-	-	-	-	24	5	K	26	7	K	-	-	-	-	-	-	-	-	-	-	-	-	K:5;K:7;K:10;K:11		69.382	NaN	NaN	3	499.29	1494.85	0.55422	alpha-y1;alpha-y2;alpha-y3;alpha-y4;alpha-y7;alpha-y8;alpha-y9;alpha-y10;alpha-y7-H2O;alpha-y8-H2O;alpha-y9-H2O;alpha-y1-NH3;alpha-y7-NH3;alpha-y10-NH3;alpha-a2;alpha-b2;alpha-b8;alpha-b2-NH3;alpha-b8-NH3	147.1128041706;275.2077671883;388.2918311687;517.3344242648999;1042.6329144717001;1171.6755075679;1268.7282714199;1382.7711988671;1024.6223497854;1153.6649428816;1250.7177067336;130.0862550691;1025.6063653702001;1365.7446497656001;200.13935327209998;228.1342678942;1108.5707081454;211.1077187927;1091.5441590439	Multiplet	8	0
sp|Q03468|ERCC6_HUMAN	1295	sp|Q03468|ERCC6_HUMAN	991	78.655	Intra-protein link	0.020285	Cross	Q03468	Q03468	K1295-K991	1295	7	K	991	6	K	-	-	-	-	-	-	-	-	-	-	-	-	-	-	-	-	-	-	K:7	K:3;K:6	78.655	75.1092	22.8296	5	441.867	2204.3	0.442969	alpha-y1;alpha-y2;alpha-y3;alpha-y4-Pep;alpha-y5-Pep;alpha-y6-Pep;alpha-y8-H2O-Pep;alpha-y1-NH3;alpha-y2-NH3;alpha-y8-NH3-Pep;alpha-b2;alpha-b3;alpha-b4;alpha-b5;alpha-b8-Pep;alpha-b4-H2O;alpha-b5-H2O;alpha-b4-NH3;alpha-b5-NH3;beta-y2;beta-a2;beta-b2;beta-b3;beta-b4	175.118952181;288.20301616140006;359.2401299492;1607.9955365739;1721.0796005543;1792.1167143421;2017.1916701992;158.0924030795;271.17646705990006;2018.175685784;171.11280417060001;299.171381682;414.19832471399997;485.23543850179993;1918.1120228946997;396.18776002769994;467.2248738154999;397.17177561249997;468.20888940029994;303.1775296924;185.16483974110002;213.15975436320002;341.2547173809;456.2…	Multiplet	8	0
sp|Q03468|ERCC6_HUMAN	1295	sp|Q03468|ERCC6_HUMAN	991	130.66	Intra-protein link	0.00047874	Cross	Q03468	Q03468	K1295-K991	1295	7	K	991	6	K	-	-	-	-	-	-	-	-	-	-	-	-	-	-	-	-	-	-	K:7	K:3;K:6	130.66	89.1423	77.7615	3	735.774	2204.3	1.1662	alpha-y1;alpha-y2;alpha-y3;alpha-y4-Pep;alpha-y5-Pep;alpha-y6-Pep;alpha-y7-Pep;alpha-y8-Pep;alpha-y9-Pep;alpha-y8-H2O-Pep;alpha-y1-NH3;alpha-y8-NH3-Pep;alpha-b2;alpha-b3;alpha-b4;alpha-b5;alpha-b7-Pep;beta-y2;beta-y4-Pep;beta-y5-Pep;beta-y6-Pep;beta-y5-H2O-Pep;beta-y4-NH3-Pep;beta-y6-NH3-Pep;beta-a2;beta-b2;beta-b3;beta-b4;beta-b4-H2O	175.118952181;288.20301616140006;359.2401299492;1607.9955365739;1721.0796005543;1792.1167143421;1907.1436573741;2035.2022348855;2106.2393486732994;2017.1916701992;158.0924030795;2018.175685784;171.11280417060001;299.171381682;414.19832471399997;485.23543850179993;1847.0749091069;303.1775296924;1750.0333786432;1865.0603216752;1993.1552846929;1847.0497569888998;1733.0068295417;1976.1287355914;185.1…	Multiplet	21	9
sp|Q03468|ERCC6_HUMAN	1295	sp|Q03468|ERCC6_HUMAN	991	98.048	Intra-protein link	0.0061424	Cross	Q03468	Q03468	K1295-K991	1295	7	K	991	6	K	-	-	-	-	-	-	-	-	-	-	-	-	-	-	-	-	-	-	K:7	K:3;K:6	98.048	87.3226	37.6456	4	552.082	2204.3	0.686595	alpha-y1;alpha-y2;alpha-y3;alpha-y4-Pep;alpha-y5-Pep;alpha-y6-Pep;alpha-y7-Pep;alpha-y8-Pep;alpha-y9-Pep;alpha-y8-H2O-Pep;alpha-y8-NH3-Pep;alpha-y9-NH3-Pep;alpha-b2;alpha-b3;alpha-b4;beta-y2;beta-y6-Pep;beta-a2;beta-b2;beta-b3;beta-b4;beta-b4-H2O	175.118952181;288.20301616140006;359.2401299492;1607.9955365739;1721.0796005543;1792.1167143421;1907.1436573741;2035.2022348855;2106.2393486732994;2017.1916701992;2018.175685784;2089.212799571799;171.11280417060001;299.171381682;414.19832471399997;303.1775296924;1993.1552846929;185.16483974110002;213.15975436320002;341.2547173809;456.28166041289995;438.2710957265999	Multiplet	9	6
sp|Q03468|ERCC6_HUMAN	1295	sp|Q03468|ERCC6_HUMAN	991	98.048	Intra-protein link	0.0050623	Cross	Q03468	Q03468	K1295-K991	1295	7	K	991	6	K	-	-	-	-	-	-	-	-	-	-	-	-	-	-	-	-	-	-	K:7	K:3;K:6	98.048	63.5651	61.143	3	735.774	2204.3	1.1662	alpha-y1;alpha-y3;alpha-y4-Pep;alpha-y5-Pep;alpha-y6-Pep;alpha-y7-Pep;alpha-y8-Pep;alpha-y9-Pep;alpha-y8-H2O-Pep;alpha-b2;alpha-b3;alpha-b7-Pep;beta-y4-Pep;beta-y5-Pep;beta-y6-Pep;beta-y5-H2O-Pep;beta-a2;beta-b2;beta-b3;beta-b4	175.118952181;359.2401299492;1607.9955365739;1721.0796005543;1792.1167143421;1907.1436573741;2035.2022348855;2106.2393486732994;2017.1916701992;171.11280417060001;299.171381682;1847.0749091069;1750.0333786432;1865.0603216752;1993.1552846929;1847.0497569888998;185.16483974110002;213.15975436320002;341.2547173809;456.28166041289995	Multiplet	12	9
sp|Q03468|ERCC6_HUMAN	509	sp|Q03468|ERCC6_HUMAN	988	92.051	Intra-protein link	0.0065877	Cross	Q03468	Q03468	K509-K988	509	3	K	988	3	K	-	-	-	-	-	-	-	-	-	-	-	-	-	-	-	-	-	-	K:3	K:3;K:6	92.051	67.1248	38.1888	4	519.802	2075.18	0.725609	alpha-y1;alpha-y2;alpha-y3;alpha-y4;alpha-y5;alpha-y6;alpha-y7;alpha-y8-Pep;alpha-y4-H2O;alpha-y5-H2O;alpha-y6-H2O;alpha-y7-H2O;alpha-y1-NH3;alpha-y4-NH3;alpha-y5-NH3;alpha-y6-NH3;alpha-y7-NH3;alpha-y6(2+);alpha-a2;alpha-b2;alpha-b3-Pep;beta-y2;beta-y3;beta-y2-NH3;beta-a2;beta-b2;beta-b4-Pep;beta-b4-NH3-Pep	175.118952181;274.1873660972;331.2088298208;432.2565082949;560.3150858063;688.3736633177;851.436991856;1816.0327099412;414.2459436086;542.30452112;670.3630986314;833.4264271697;158.0924030795;415.2299591934;543.2885367048;671.3471142162;834.4104427545;344.69046989215;233.16483974109997;261.15975436319997;1225.7554724484;244.16556802259998;359.1925110546;227.1390189211;185.16483974110002;213.15975…	Multiplet	3	2
sp|Q2YD98|UVSSA_HUMAN	165		169	95.392	Loop-linked	0.0054956	Cross	Q2YD98		-	-	-	-	-	-	-	165	2	K	169	6	K	-	-	-	-	-	-	-	-	-	-	-	-	K:2;K:6		95.392	NaN	NaN	3	532.623	1594.85	0.634989	alpha-y1;alpha-y2;alpha-y3;alpha-y4;alpha-y5;alpha-y10;alpha-y2-H2O;alpha-y3-H2O;alpha-y4-H2O;alpha-y10-H2O;alpha-y1-NH3;alpha-y2-NH3;alpha-y3-NH3;alpha-y4-NH3;alpha-y5-NH3;alpha-b6;alpha-b7;alpha-b8;alpha-b6-H2O;alpha-b7-H2O;alpha-b8-H2O;alpha-b6-NH3;alpha-b7-NH3;alpha-b8-NH3	175.118952181;304.1615452772;432.2201227886;595.2834513268999;708.3675153072999;1467.7954397826998;286.15098059089996;414.2095581023;577.2728866406;1449.7848750963997;158.0924030795;287.1349961757;415.1935736871;578.2569022253999;691.3409662057999;888.4937784534001;1001.5778424338;1164.6411709720999;870.4832137671001;983.5672777475;1146.6306062857998;871.4672293519001;984.5512933323;1147.61462187…	Multiplet	9	0
sp|Q03468|ERCC6_HUMAN	1055	sp|Q03468|ERCC6_HUMAN	1052	105.79	Intra-protein link	0.0048347	Cross	Q03468	Q03468	K1055-K1052	1055	1	K	1052	13	K	-	-	-	-	-	-	-	-	-	-	-	-	-	-	-	-	-	-	K:1;K:18;K:22	K:13;K:15	1.8891	75.4626	35.2038	6	693.356	4154.09	0.413136	alpha-y2;alpha-y4;alpha-y8;alpha-y9;alpha-y10;alpha-y11;alpha-y13;alpha-y15;alpha-y20;alpha-y21;alpha-y20-NH3;alpha-y9(2+);alpha-y12(2+);alpha-y18(2+);alpha-b12(2+);beta-y5-Pep;beta-y8-Pep;beta-y10-Pep;beta-y11-Pep;beta-y12-Pep;beta-y11-NH3-Pep;beta-a2;beta-b2;beta-b2-NH3	218.14991795839998;434.22453946449997;907.4367170845;994.4687454944;1095.5164239685;1166.5535377563;1395.6234082355002;1581.7238505616;2063.9727480389;2211.0411619551;2046.9461989374001;497.7380109805;641.29387862745;948.4450734328501;1530.79871075315;3103.6269840560003;3470.7397819824005;3598.7983594938005;3745.8667734100004;3816.9038871978005;3728.8402243085;214.1550033363;242.1499179584;225.12…	Multiplet	8	0
sp|Q03468|ERCC6_HUMAN	1359		1360	167.98	Loop-linked	4.13e-05	Cross	Q03468		-	-	-	-	-	-	-	1359	7	K	1360	8	K	-	-	-	-	-	-	-	-	-	-	-	-	K:7;K:8;K:11		167.98	NaN	NaN	4	643.309	2569.21	0.145217	alpha-y1;alpha-y2;alpha-y3;alpha-y4;alpha-y5;alpha-y6;alpha-y7;alpha-y8;alpha-y9;alpha-y10;alpha-y12;alpha-y13;alpha-y15;alpha-y16;alpha-y17;alpha-y18;alpha-y19;alpha-y4-H2O;alpha-y13-H2O;alpha-y16-NH3;alpha-y19-NH3;alpha-y20-NH3;alpha-y15(2+);alpha-a2;alpha-b2;alpha-b3;alpha-b4;alpha-b5;alpha-b6;alpha-b12;alpha-b13;alpha-b14;alpha-b3-H2O;alpha-b2-NH3;alpha-b3-NH3;alpha-b4-NH3;alpha-b5-NH3;alpha-…	175.118952181;232.1404159046;319.1724443145;466.2408582307;603.2997700930999;732.3423631892999;829.3951270412999;928.4635409575;1042.5064684047002;1157.5334114367001;1342.649838178;1471.6924312742;1865.9504368747998;1996.9909214809998;2110.0749854613996;2167.0964491849995;2282.123392217;448.23029354439996;1453.6818665879;1979.9643723794998;2265.0968431154997;2393.1554206268997;933.4788566706999;2…	Multiplet	45	0
sp|Q03468|ERCC6_HUMAN	1359		1360	238.13	Loop-linked	2.81e-07	Cross	Q03468		-	-	-	-	-	-	-	1359	7	K	1360	8	K	-	-	-	-	-	-	-	-	-	-	-	-	K:7;K:8;K:11		238.13	NaN	NaN	3	857.409	2569.21	0.175314	alpha-y1;alpha-y3;alpha-y4;alpha-y5;alpha-y6;alpha-y7;alpha-y8;alpha-y9;alpha-y10;alpha-y12;alpha-y13;alpha-y15;alpha-y16;alpha-y17;alpha-y18;alpha-y19;alpha-y20;alpha-y20-H2O;alpha-y13-NH3;alpha-y16-NH3;alpha-y18-NH3;alpha-y19-NH3;alpha-y20-NH3;alpha-y8(2+);alpha-y10(2+);alpha-y11(2+);alpha-b2;alpha-b3;alpha-b4;alpha-b5;alpha-b6;alpha-b8;alpha-b9;alpha-b12;alpha-b13;alpha-b14;alpha-b17;alpha-b18…	175.118952181;319.1724443145;466.2408582307;603.2997700930999;732.3423631892999;829.3951270412999;928.4635409575;1042.5064684047002;1157.5334114367001;1342.649838178;1471.6924312742;1865.9504368747998;1996.9909214809998;2110.0749854613996;2167.0964491849995;2282.123392217;2410.1819697284;2392.1714050421;1454.6658821727;1979.9643723794998;2150.0699000834993;2265.0968431154997;2393.1554206268997;46…	Multiplet	113	0
sp|Q03468|ERCC6_HUMAN	1295	sp|Q03468|ERCC6_HUMAN	1327	112.13	Intra-protein link	0.0021116	Cross	Q03468	Q03468	K1295-K1327	1295	7	K	1327	9	K	-	-	-	-	-	-	-	-	-	-	-	-	-	-	-	-	-	-	K:7	K:9;K:10	112.13	111.648	40.0015	3	703.079	2106.22	0.776854	alpha-y1;alpha-y2;alpha-y3;alpha-y4-Pep;alpha-y5-Pep;alpha-y6-Pep;alpha-y7-Pep;alpha-y8-Pep;alpha-y9-Pep;alpha-y8-H2O-Pep;alpha-y7-NH3-Pep;alpha-y8-NH3-Pep;alpha-b2;alpha-b3;alpha-b4;alpha-b5;alpha-b6;alpha-b7-Pep;alpha-b8-Pep;alpha-b4-NH3;beta-y5-Pep;beta-y7-Pep;beta-b3;beta-b4;beta-b5;beta-b6;beta-b4-H2O;beta-b5-H2O	175.118952181;288.20301616140006;359.2401299492;1509.9111382425;1622.9952022229002;1694.0323160107002;1809.0592590427002;1937.1178365541002;2008.1549503419;1919.1072718678001;1792.0327099412002;1920.0912874526002;171.11280417060001;299.171381682;414.19832471399997;485.23543850179993;598.3195024821999;1748.9905107755;1820.0276245633;397.17177561249997;1722.0272306328;1850.0858081442;258.1448325805…	Multiplet	35	11
sp|Q13216|ERCC8_HUMAN	85	sp|Q03468|ERCC6_HUMAN	1327	37.083	Inter-protein link	0.021396	Cross	Q13216	Q03468	K85-K1327	85	7	K	1327	9	K	-	-	-	-	-	-	-	-	-	-	-	-	-	-	-	-	-	-	K:7	K:9;K:10	37.083	36.3034	10.7576	4	679.595	2714.35	-0.158903	alpha-y1;alpha-y2;alpha-y3;alpha-y4;alpha-y5;alpha-y6;alpha-y7;alpha-a2;alpha-b2;alpha-b3;alpha-b4;alpha-b2-H2O;alpha-b3-H2O;alpha-b6-H2O;alpha-b2-NH3;alpha-b5-NH3;beta-y5-Pep;beta-y8-H2O-Pep;beta-b2;beta-b3;beta-b5;beta-b5-H2O	175.118952181;232.1404159046;345.224479885;432.2565082949;592.2871564963;691.3555704125;762.3926842003;188.10296776579997;216.0978823879;379.1612109262;542.2245394645;198.0873177016;361.15064623989997;785.2923014537;199.0713332864;626.2456688371;2330.1631485416997;2527.2431897767;171.11280417060001;258.1448325805;386.2034100919;368.1928454056	Multiplet	0	1
sp|Q03468|ERCC6_HUMAN	262	sp|Q03468|ERCC6_HUMAN	170	123.8	Intra-protein link	0.0015291	Cross	Q03468	Q03468	K262-K170	262	1	K	170	1	K	-	-	-	-	-	-	-	-	-	-	-	-	-	-	-	-	-	-	K:1;K:12	K:1;K:6	123.8	104.167	37.4146	5	470.663	2348.28	-0.143169	alpha-y2;alpha-y3;alpha-y4;alpha-y5;alpha-y6;alpha-y7;alpha-y8;alpha-y2-H2O;alpha-y5-H2O;alpha-y6-H2O;alpha-y7-H2O;alpha-y8-H2O;alpha-y9-H2O;alpha-a2-Pep;alpha-b2-Pep;alpha-b3-Pep;alpha-b4-Pep;alpha-b5-Pep;alpha-b6-Pep;alpha-b6-NH3-Pep;beta-y1;beta-y2;beta-y3;beta-y4;beta-y5;beta-y6;beta-y6(2+)	276.1553972668;423.223811183;480.2452749066;567.2773033164999;638.3144171042999;767.3570102004999;881.3999376476999;258.14483258049995;549.2667386301999;620.3038524179999;749.3464455141999;863.3893729613999;976.4734369418;1196.7725194961001;1224.7674341182;1355.8079187244;1468.8919827048;1582.9349101520002;1711.9775032482;1694.9509541467;175.118952181;303.2139151987;402.28232911490005;489.3143575…	Multiplet	6	0
sp|Q03468|ERCC6_HUMAN	1295	sp|Q03468|ERCC6_HUMAN	853	65.5	Intra-protein link	0.025241	Cross	Q03468	Q03468	K1295-K853	1295	7	K	853	4	K	-	-	-	-	-	-	-	-	-	-	-	-	-	-	-	-	-	-	K:7	K:4	65.5	61.9993	24.6317	5	455.662	2273.28	0.199538	alpha-y1;alpha-y2;alpha-y3;alpha-y4-Pep;alpha-y5-Pep;alpha-y7-Pep;alpha-y8-H2O-Pep;alpha-y1-NH3;alpha-y8-NH3-Pep;alpha-b2;alpha-b4;alpha-b5;beta-y2;beta-y3;beta-y4;beta-a2;beta-b2;beta-b3;beta-b4-Pep	175.118952181;288.20301616140006;359.2401299492;1676.9707188069003;1790.0547827873002;1976.1188396071;2086.1668524322;158.0924030795;2087.1508680169995;171.11280417060001;414.19832471399997;485.23543850179993;303.1775296924;360.198993416;488.25757092739997;272.1757387784;300.1706534005;437.2295652629;1787.0326503616998	Multiplet	3	1
sp|Q03468|ERCC6_HUMAN	255		259	73.466	Loop-linked	0.0044283	Cross	Q03468		-	-	-	-	-	-	-	255	14	K	259	18	K	-	-	-	-	-	-	-	-	-	-	-	-	K:14;K:17;K:18		73.466	NaN	NaN	3	818.765	2453.27	0.527594	alpha-y1;alpha-y2;alpha-y7;alpha-y8;alpha-y9;alpha-y10;alpha-y11;alpha-y12;alpha-y13;alpha-y14;alpha-y15;alpha-y16;alpha-y17;alpha-y15-H2O;alpha-y16-H2O;alpha-y17-H2O;alpha-y18-H2O;alpha-y19-H2O;alpha-y17-NH3;alpha-y7(2+);alpha-b2;alpha-b3;alpha-b4;alpha-b5;alpha-b11;alpha-b4-H2O;alpha-b5-H2O;alpha-b7-H2O;alpha-b9-H2O;alpha-b10-H2O;alpha-b19(2+)	175.118952181;272.171716033;1051.6258552589002;1179.6844327703;1276.7371966223;1389.8212606027;1517.8798381141;1618.9275165882;1675.9489803118;1823.0173942279998;1920.0701580799998;2021.1178365540998;2168.1532357823994;1902.0595933936997;2003.1072718677997;2150.1426710960995;2278.2012486074996;2335.2227123310995;2151.126686680899;526.31656586275;159.0764186643;287.1349961757;434.17039540400003;53…	Multiplet	28	0
sp|Q03468|ERCC6_HUMAN	258		259	136.99	Loop-linked	0.00046653	Cross	Q03468		-	-	-	-	-	-	-	258	17	K	259	18	K	-	-	-	-	-	-	-	-	-	-	-	-	K:14;K:17;K:18		136.99	NaN	NaN	3	818.765	2453.27	0.527594	alpha-y1;alpha-y2;alpha-y4;alpha-y5;alpha-y6;alpha-y7;alpha-y9;alpha-y10;alpha-y11;alpha-y12;alpha-y13;alpha-y14;alpha-y15;alpha-y16;alpha-y17;alpha-y18;alpha-y15-H2O;alpha-y16-H2O;alpha-y17-H2O;alpha-y18-H2O;alpha-y19-H2O;alpha-y1-NH3;alpha-y18-NH3;alpha-b2;alpha-b3;alpha-b4;alpha-b5;alpha-b10;alpha-b11;alpha-b3-H2O;alpha-b4-H2O;alpha-b5-H2O;alpha-b10-H2O;alpha-b11-H2O;alpha-b4-NH3;alpha-b11(2+)	175.118952181;272.171716033;666.4297216336;795.4723147298;923.5308922412;1051.6258552589002;1276.7371966223;1389.8212606027;1517.8798381141;1618.9275165882;1675.9489803118;1823.0173942279998;1920.0701580799998;2021.1178365540998;2168.1532357823994;2296.2118132937994;1902.0595933936997;2003.1072718677997;2150.1426710960995;2278.2012486074996;2335.2227123310995;158.0924030795;2279.185264192299;159.…	Multiplet	29	0
sp|Q03468|ERCC6_HUMAN	1352		1359	170.07	Loop-linked	0.00014708	Cross	Q03468		-	-	-	-	-	-	-	1352	17	K	1359	24	K	-	-	-	-	-	-	-	-	-	-	-	-	K:17;K:24;K:25		170.07	NaN	NaN	3	982.464	2944.37	0.169249	alpha-y9;alpha-y10;alpha-y11;alpha-y12;alpha-y13;alpha-y17;alpha-y18;alpha-y20;alpha-y21;alpha-y22;alpha-y12-H2O;alpha-y13-H2O;alpha-y18-H2O;alpha-y21-H2O;alpha-y22-H2O;alpha-y19-NH3;alpha-y10(2+);alpha-y15(2+);alpha-a2;alpha-b2;alpha-b3;alpha-b4;alpha-b5;alpha-b6;alpha-b7;alpha-b8;alpha-b12;alpha-b13;alpha-b16;alpha-b3-H2O;alpha-b4-H2O;alpha-b6-H2O;alpha-b12-H2O;alpha-b13-H2O;alpha-b2-NH3;alpha-…	1245.6329908262;1374.6755839224002;1475.7232623965;1572.7760262485;1659.8080546584001;2031.9725538043;2169.0314656667;2396.1584570943;2483.1904855042;2630.2588994203998;1554.7654615622;1641.7974899721;2151.0209009804003;2465.1799208179;2612.2483347341;2280.0634940766;687.8414301945;924.4475190045;174.0873177016;202.08223232370003;316.1251597709;463.1935736871;550.2256020970001;649.2940160132001;7…	Multiplet	44	0
sp|Q9BW61|DDA1_HUMAN	13	sp|Q9BW61|DDA1_HUMAN	26	66.246	Intra-protein link	0.012428	Cross	Q9BW61	Q9BW61	K13-K26	13	7	K	26	8	K	-	-	-	-	-	-	-	-	-	-	-	-	-	-	-	-	-	-	K:7	K:8	43.661	53.7511	23.3779	4	728.363	2909.42	0.301601	alpha-y1;alpha-y3;alpha-y4;alpha-y5;alpha-y6-Pep;alpha-y7-Pep;alpha-y8-Pep;alpha-y9-Pep;alpha-y10-Pep;alpha-y10-H2O-Pep;alpha-y10-NH3-Pep;alpha-b2;alpha-b3;beta-y3;beta-y4;beta-a2;beta-b2;beta-b3;beta-b4;beta-b6	175.118952181;409.21939450710005;523.2623219543;610.2943503642;2267.09857445;2381.1415018971998;2544.2048304355;2643.2732443516993;2740.3260082036995;2722.3154435173997;2723.2994591021993;171.11280417060001;268.1655680226;376.1939080381;447.2310218259;257.13968762310003;285.1346022452;356.171716033;471.19865906499996;657.2991013911001	Multiplet	3	0
sp|Q13216|ERCC8_HUMAN	232		233	261.98	Loop-linked	1.39e-08	Cross	Q13216		-	-	-	-	-	-	-	232	14	K	233	15	K	-	-	-	-	-	-	-	-	-	-	-	-	K:14;K:15;K:29		261.98	NaN	NaN	3	1058.86	3173.55	0.0771694	alpha-y2;alpha-y3;alpha-y4;alpha-y5;alpha-y6;alpha-y7;alpha-y8;alpha-y9;alpha-y10;alpha-y11;alpha-y12;alpha-y13;alpha-y14;alpha-y16;alpha-y17;alpha-y18;alpha-y20;alpha-y21;alpha-y22;alpha-y23;alpha-y24;alpha-y25;alpha-y26;alpha-y27;alpha-y28;alpha-y10-H2O;alpha-y11-H2O;alpha-y21-H2O;alpha-y23-H2O;alpha-y24-H2O;alpha-y4-NH3;alpha-y7-NH3;alpha-y11-NH3;alpha-y12-NH3;alpha-y13-NH3;alpha-y14-NH3;alpha…	204.13426789419998;318.1771953414;455.23610720380003;526.2732209915999;627.3208994656999;741.3638269128999;812.4009407006998;899.4329691105999;1028.4755622067999;1127.5439761229998;1198.5810899107998;1326.6396674221999;1413.6716958320999;1807.9297014326996;1864.9511651562996;1978.9940926034997;2244.1115819772995;2359.1385250092994;2472.2225889896995;2573.2702674637994;2686.3543314441995;2799.4383…	Multiplet	208	0
sp|Q13216|ERCC8_HUMAN	232		233	250.6	Loop-linked	2.56e-07	Cross	Q13216		-	-	-	-	-	-	-	232	14	K	233	15	K	-	-	-	-	-	-	-	-	-	-	-	-	K:14;K:15;K:29		250.6	NaN	NaN	4	794.395	3173.55	-0.0150587	alpha-y2;alpha-y3;alpha-y4;alpha-y5;alpha-y6;alpha-y7;alpha-y8;alpha-y9;alpha-y10;alpha-y11;alpha-y12;alpha-y13;alpha-y14;alpha-y19;alpha-y20;alpha-y21;alpha-y22;alpha-y23;alpha-y24;alpha-y25;alpha-y26;alpha-y27;alpha-y28;alpha-y9-H2O;alpha-y10-H2O;alpha-y20-H2O;alpha-y21-H2O;alpha-y24-H2O;alpha-y25-H2O;alpha-y26-H2O;alpha-y8-NH3;alpha-y9-NH3;alpha-y11-NH3;alpha-y12-NH3;alpha-y13-NH3;alpha-y14-NH…	204.13426789419998;318.1771953414;455.23610720380003;526.2732209915999;627.3208994656999;741.3638269128999;812.4009407006998;899.4329691105999;1028.4755622067999;1127.5439761229998;1198.5810899107998;1326.6396674221999;1413.6716958320999;2116.0530044658994;2244.1115819772995;2359.1385250092994;2472.2225889896995;2573.2702674637994;2686.3543314441995;2799.4383954245995;2959.4690436259993;3016.4905…	Multiplet	87	0
sp|Q03468|ERCC6_HUMAN	1295	sp|Q03468|ERCC6_HUMAN	988	105.52	Intra-protein link	0.0035854	Cross	Q03468	Q03468	K1295-K988	1295	7	K	988	3	K	-	-	-	-	-	-	-	-	-	-	-	-	-	-	-	-	-	-	K:7	K:3;K:6	105.52	100.188	24.4659	4	481.042	1920.14	0.14511	alpha-y1;alpha-y2;alpha-y3;alpha-y4-Pep;alpha-y5-Pep;alpha-y6-Pep;alpha-y7-Pep;alpha-y8-H2O-Pep;alpha-y1-NH3;alpha-y2-NH3;alpha-b2;alpha-b3;alpha-b4;alpha-b5;alpha-b6;alpha-b8-Pep;beta-y2;beta-y3;beta-y2-NH3;beta-a2;beta-b2	175.118952181;288.20301616140006;359.2401299492;1323.8358480344002;1436.9199120148;1507.9570258026;1622.9839688345999;1733.0319816596998;158.0924030795;271.17646705990006;171.11280417060001;299.171381682;414.19832471399997;485.23543850179993;598.3195024821999;1633.9523343551998;244.16556802259998;359.1925110546;227.1390189211;185.16483974110002;213.15975436320002	Multiplet	16	0
sp|Q03468|ERCC6_HUMAN	1052	sp|Q03468|ERCC6_HUMAN	804	56.54	Intra-protein link	0.015605	Cross	Q03468	Q03468	K1052-K804	1052	13	K	804	1	K	-	-	-	-	-	-	-	-	-	-	-	-	-	-	-	-	-	-	K:13	K:1;K:14	56.54	54.1434	14.3529	6	543.781	3256.65	0.127075	alpha-y1;alpha-y3-Pep;alpha-y4-Pep;alpha-y5-Pep;alpha-y9-Pep;alpha-y10-Pep;alpha-y11-Pep;alpha-y11-H2O-Pep;alpha-y10-NH3-Pep;alpha-a2;alpha-b2;alpha-b4;alpha-b2-NH3;beta-y2;beta-y5;beta-y7;beta-y8;beta-y9;beta-y12;beta-y13;beta-y10(2+);beta-b3-NH3-Pep	175.118952181;2107.1117053186995;2206.1801192348994;2321.2070622668994;2701.3514946726996;2848.4199085888995;2919.4570223766996;2901.4464576903997;2831.3933594873993;214.1550033363;242.1499179584;410.2397955981999;225.12336885690002;244.16556802259998;445.2405238797;705.3930017762999;820.4199448082999;917.4727086602999;1328.6051961713001;1441.6892601517002;527.76944849465;2073.0586071156995	Multiplet	2	0
sp|Q93009|UBP7_HUMAN	595	sp|Q93009|UBP7_HUMAN	554	123.72	Intra-protein link	0.00057968	Cross	Q93009	Q93009	K595-K554	595	5	K	554	6	K	-	-	-	-	-	-	-	-	-	-	-	-	-	-	-	-	-	-	K:5;K:8	K:6	105.45	114.667	23.7953	3	679.074	2034.2	0.10406	alpha-y2;alpha-y3;alpha-y4-Pep;alpha-y5-Pep;alpha-y6-Pep;alpha-y7-Pep;alpha-y5-NH3-Pep;alpha-a2;alpha-b2;alpha-b3;alpha-b5-Pep;alpha-b6-Pep;alpha-b7-Pep;alpha-b2-H2O;alpha-b3-H2O;alpha-b5-H2O-Pep;alpha-b6-H2O-Pep;beta-y1;beta-y4-Pep;beta-y5-H2O-Pep;beta-y6-H2O-Pep;beta-b3;beta-b6-Pep	260.19686815100005;359.2652820672001;1524.9584227861003;1672.0268367023002;1771.0952506185001;1872.1429290926003;1655.0002876008002;237.12336885690002;265.118283479;364.18669739520004;1676.9482520303002;1776.0166659465;1889.1007299269002;247.1077187927;346.1761327089;1658.937687344;1758.0061012602;175.118952181;1636.9784895262003;1748.0105179361;1861.0945819165001;399.23504457129997;1861.09458191…	Multiplet	22	3
sp|Q03468|ERCC6_HUMAN	606		609	106.49	Loop-linked	0.0023153	Cross	Q03468		-	-	-	-	-	-	-	606	13	K	609	16	K	-	-	-	-	-	-	-	-	-	-	-	-	K:13;K:14;K:16		106.49	NaN	NaN	5	473.072	2360.32	-1.5904	alpha-y1;alpha-y2;alpha-y3;alpha-y7;alpha-y8;alpha-y9;alpha-y10;alpha-y11;alpha-y12;alpha-y13;alpha-y14;alpha-y15;alpha-y16;alpha-y17;alpha-y18;alpha-y7-H2O;alpha-y8-H2O;alpha-y9-H2O;alpha-y10-H2O;alpha-y11-H2O;alpha-y12-H2O;alpha-y13-H2O;alpha-y14-H2O;alpha-y15-H2O;alpha-y16-H2O;alpha-y17-H2O;alpha-y18-H2O;alpha-y1-NH3;alpha-b2;alpha-b3;alpha-b5;alpha-b9	175.118952181;288.20301616140006;401.28708014180006;1052.6826418563;1189.7415537187;1290.7892321928;1453.8525607311;1540.884589141;1597.9060528646;1698.9537313387;1827.9963244349;1965.0552362973;2078.1393002777;2191.2233642581;2262.2604780459;1034.67207717;1171.7309890324;1272.7786675065;1435.8419960448;1522.8740244547;1579.8954881783;1680.9431666524;1809.9857597486;1947.044671611;2060.1287355914…	Multiplet	19	0
sp|Q03468|ERCC6_HUMAN	607		609	210.35	Loop-linked	4.54e-06	Cross	Q03468		-	-	-	-	-	-	-	607	14	K	609	16	K	-	-	-	-	-	-	-	-	-	-	-	-	K:13;K:14;K:16		210.35	NaN	NaN	4	591.088	2360.32	-0.0576467	alpha-y1;alpha-y2;alpha-y3;alpha-y6;alpha-y7;alpha-y8;alpha-y9;alpha-y10;alpha-y11;alpha-y12;alpha-y13;alpha-y14;alpha-y15;alpha-y16;alpha-y17;alpha-y18;alpha-y9-H2O;alpha-y12-H2O;alpha-y13-H2O;alpha-y14-H2O;alpha-y15-H2O;alpha-y16-H2O;alpha-y17-H2O;alpha-y18-H2O;alpha-b2;alpha-b3;alpha-b4;alpha-b5;alpha-b6;alpha-b7;alpha-b8;alpha-b9;alpha-b10;alpha-b11;alpha-b8-H2O;alpha-b9-H2O;alpha-b10-H2O;alp…	175.118952181;288.20301616140006;401.28708014180006;924.5876788386;1052.6826418563;1189.7415537187;1290.7892321928;1453.8525607311;1540.884589141;1597.9060528646;1698.9537313387;1827.9963244349;1965.0552362973;2078.1393002777;2191.2233642581;2262.2604780459;1272.7786675065;1579.8954881783;1680.9431666524;1809.9857597486;1947.044671611;2060.1287355914;2173.2127995718;2244.2499133596;171.1128041706…	Multiplet	65	0
sp|Q03468|ERCC6_HUMAN	954		955	139.28	Loop-linked	0.0013241	Cross	Q03468		-	-	-	-	-	-	-	954	4	K	955	5	K	-	-	-	-	-	-	-	-	-	-	-	-	K:4;K:5		139.28	NaN	NaN	3	486.621	1456.84	0.431933	alpha-y1;alpha-y2;alpha-y3;alpha-y4;alpha-y5;alpha-y6;alpha-y8;alpha-y9;alpha-y10;alpha-y5-H2O;alpha-y6-H2O;alpha-y9-H2O;alpha-y10-H2O;alpha-y1-NH3;alpha-y2-NH3;alpha-y3-NH3;alpha-y4-NH3;alpha-y6-NH3;alpha-y8-NH3;alpha-y10-NH3;alpha-y8(2+);alpha-a2;alpha-b2;alpha-b3;alpha-b5;alpha-b6;alpha-b7;alpha-b8;alpha-b8-H2O;alpha-b5-NH3;alpha-b6-NH3;alpha-b7-NH3;alpha-b8-NH3	175.118952181;338.1822807193;437.2506946355;538.2983731096;637.3667870258;765.4253645372;1159.6833701378002;1287.7419476492;1344.7634113728;619.3562223395;747.4147998509001;1269.7313829629;1326.7528466864999;158.0924030795;321.15573161780003;420.224145534;521.2718240081;748.3988154357;1142.6568210363002;1327.7368622713;580.3453233022001;143.1178895485;171.11280417060001;299.171381682;693.42938728…	Multiplet	27	0
sp|Q9BW61|DDA1_HUMAN	66	sp|Q13216|ERCC8_HUMAN	212	95.401	Inter-protein link	0.002736	Cross	Q9BW61	Q13216	K66-K212	66	9	K	212	2	K	-	-	-	-	-	-	-	-	-	-	-	-	-	-	-	-	-	-	K:8;K:9;K:13	K:2	95.401	42.2105	72.0537	5	537.296	2681.44	-0.55274	alpha-y2;alpha-y3;alpha-y4;alpha-y8-H2O-Pep;alpha-a2;alpha-b2;alpha-b3;alpha-b4;alpha-b5;alpha-b6;alpha-b7;alpha-b7(2+);beta-y1;beta-y2;beta-y3;beta-y4;beta-y5;beta-y6-Pep;beta-y1-NH3;beta-y3-NH3;beta-y4-NH3;beta-b2-Pep;beta-b2-NH3-Pep	218.14991795839998;289.18703174620003;403.2299591934;1995.1174426235998;249.15975436320002;277.1546689853;414.21358084770003;542.2721583591001;670.3307358705001;856.4100488240001;971.4369918560001;486.22213416130006;175.118952181;274.1873660972;389.2143091292;575.2936220826999;688.3776860631;2583.3830527975997;158.0924030795;372.1877600277;558.2670729811999;1995.0810571173;1978.0545080158	Multiplet	0	2
sp|Q16531|DDB1_HUMAN	1067	sp|Q16531|DDB1_HUMAN	1060	48.741	Intra-protein link	0.038092	Cross	Q16531	Q16531	K1067-K1060	1067	4	K	1060	3	K	-	-	-	-	-	-	-	-	-	-	-	-	-	-	-	-	-	-	K:4	K:3;K:6	32.342	21.9928	51.0043	5	440.256	2196.24	-0.119418	alpha-y1;alpha-y2;alpha-y3;alpha-y9-Pep;alpha-a2;alpha-b2;alpha-b2-H2O;beta-y2;beta-y3;beta-y4-Pep;beta-y5-Pep;beta-y2-NH3;beta-y5-NH3-Pep;beta-a2;beta-b2;beta-b3-Pep;beta-b2-NH3	175.118952181;361.1982651345;508.2666790507;2011.148742752;159.1128041706;187.1077187927;169.0971541064;260.19686815100005;359.2652820672001;1970.1221936505;2084.1651210977;243.17031904950005;2067.1385719962;200.13935327209998;228.1342678942;1838.9911794775;211.1077187927	Multiplet	1	5
sp|Q16531|DDB1_HUMAN	1067	sp|Q16531|DDB1_HUMAN	1060	55.314	Intra-protein link	0.015059	Cross	Q16531	Q16531	K1067-K1060	1067	4	K	1060	3	K	-	-	-	-	-	-	-	-	-	-	-	-	-	-	-	-	-	-	K:4	K:3;K:6	43.396	38.3032	32.3232	4	550.068	2196.24	-0.105548	alpha-y1;alpha-y2;alpha-y3;alpha-y9-Pep;alpha-y10-Pep;alpha-y9-H2O-Pep;alpha-a2;alpha-b2;beta-y2;beta-y3;beta-y4-Pep;beta-y5-Pep;beta-b2;beta-b2-NH3	175.118952181;361.1982651345;508.2666790507;2011.148742752;2110.2171566681996;1993.1381780657;159.1128041706;187.1077187927;260.19686815100005;359.2652820672001;1970.1221936505;2084.1651210977;228.1342678942;211.1077187927	Multiplet	2	2
sp|Q93009|UBP7_HUMAN	934	sp|Q93009|UBP7_HUMAN	926	141.95	Intra-protein link	0.00044934	Cross	Q93009	Q93009	K934-K926	934	7	K	926	7	K	-	-	-	-	-	-	-	-	-	-	-	-	-	-	-	-	-	-	K:7;K:11	K:7;K:8	93.603	83.0052	66.9935	3	754.063	2259.17	-0.0488203	alpha-y2;alpha-y3;alpha-y4;alpha-y5-Pep;alpha-y7-Pep;alpha-y8-Pep;alpha-y9-Pep;alpha-y10-Pep;alpha-y6-H2O-Pep;alpha-y7-H2O-Pep;alpha-y8-H2O-Pep;alpha-y9-H2O-Pep;alpha-y2-NH3;alpha-b2;alpha-b3;alpha-b4;alpha-b5;alpha-b6;alpha-b3-H2O;alpha-b6(2+);beta-y4-Pep;beta-y5-Pep;beta-y6-Pep;beta-y5-H2O-Pep;beta-a2;beta-b2;beta-b3;beta-b4;beta-b5	204.13426789419998;291.1662963041;362.2034100919;1661.8778487831;1847.9419056029;1961.0259695833001;2090.0685626795;2189.1369765957;1772.9098771929998;1829.9313409166;1943.015404897;2072.0579979932;187.10771879269998;171.11280417060001;300.1553972668;413.2394612472;470.2609249708;599.303518067;282.14483258049995;300.15539726680004;1789.9364262944998;1918.9790193907;2032.0630833710998;1900.9684547…	Multiplet	18	9
sp|Q93009|UBP7_HUMAN	934	sp|Q93009|UBP7_HUMAN	926	68.536	Intra-protein link	0.01176	Cross	Q93009	Q93009	K934-K926	934	7	K	926	7	K	-	-	-	-	-	-	-	-	-	-	-	-	-	-	-	-	-	-	K:7;K:11	K:7;K:8	47.597	57.5896	22.8296	4	565.799	2259.17	-1.38784	alpha-y2;alpha-y3;alpha-y4;alpha-y5-Pep;alpha-y7-Pep;alpha-y8-Pep;alpha-y6(2+);alpha-b2;alpha-b3;alpha-b4;alpha-b6(2+);beta-a2;beta-b2;beta-b3;beta-b4;beta-b3-H2O	204.13426789419998;291.1662963041;362.2034100919;1661.8778487831;1847.9419056029;1961.0259695833001;895.9638591729499;171.11280417060001;300.1553972668;413.2394612472;300.15539726680004;201.12336885690002;229.118283479;342.20234745939996;471.24494055559995;324.19178277309993	Multiplet	7	0
sp|Q2YD98|UVSSA_HUMAN	616	sp|Q2YD98|UVSSA_HUMAN	584	94.461	Intra-protein link	0.012972	Cross	Q2YD98	Q2YD98	K616-K584	616	4	K	584	2	K	-	-	-	-	-	-	-	-	-	-	-	-	-	-	-	-	-	-	K:4	K:2;K:8	94.461	62.8909	38.2381	5	667.742	3333.68	0.410931	alpha-y1;alpha-y2;alpha-y3;alpha-y4;alpha-y5;alpha-y6;alpha-y7;alpha-y11;alpha-y12;alpha-y13;alpha-y14-Pep;alpha-y13-NH3;alpha-y15-NH3-Pep;alpha-y16(2+);alpha-a2;alpha-b2;alpha-b3;alpha-b2-NH3;alpha-b3-NH3;alpha-b7-NH3-Pep;alpha-b9-NH3-Pep;alpha-b10-NH3-Pep;alpha-b12-NH3-Pep;beta-y2;beta-y3;beta-y4;beta-y5;beta-y6;beta-y6-NH3;beta-b2-Pep	175.118952181;306.15943678720004;419.24350076760004;548.2860938637999;645.3388577157999;760.3658007477999;888.4243782591999;1456.700159189;1585.7427522852001;1713.8013297966002;2965.4811286372;1696.7747806951002;3076.5131570470994;1603.8155232978;214.1550033363;242.1499179584;370.20849546979997;225.12336885690002;353.1819463683;2018.0640268446;2244.1593837928;2430.2386967463;2673.3242172897;204.1…	Multiplet	3	1
sp|Q93009|UBP7_HUMAN	277		278	191.29	Loop-linked	5.34e-06	Cross	Q93009		-	-	-	-	-	-	-	277	15	K	278	16	K	-	-	-	-	-	-	-	-	-	-	-	-	K:10;K:15;K:16;K:19		191.29	NaN	NaN	3	786.102	2355.28	0.194312	alpha-y2;alpha-y3;alpha-y5;alpha-y6;alpha-y7;alpha-y8;alpha-y9;alpha-y10;alpha-y12;alpha-y13;alpha-y14;alpha-y15;alpha-y16;alpha-y17;alpha-y18;alpha-y2-H2O;alpha-y9-H2O;alpha-y14-H2O;alpha-y16-H2O;alpha-y17-H2O;alpha-y18-H2O;alpha-y11(2+);alpha-a2;alpha-b2;alpha-b3;alpha-b4;alpha-b5;alpha-b7;alpha-b8;alpha-b9;alpha-b10;alpha-b11;alpha-b12;alpha-b17-NH3;alpha-b10(2+);alpha-b16(2+)	248.16048264469998;361.2445466251;755.5025522257;856.5502306998001;913.5716944234001;1012.6401083396001;1109.6928721916001;1237.7878352093;1439.8468066512;1576.9057185136;1704.964296025;1818.0483600054001;1947.0909531016;2110.1542816399;2257.2226955561;230.14991795839998;1091.6823075053;1686.9537313387;1929.0803884153;2092.1437169536002;2239.2121308698;676.91102735395;219.1491896769;247.144104299…	Multiplet	86	0
sp|Q93009|UBP7_HUMAN	277		278	122.45	Loop-linked	0.001844	Cross	Q93009		-	-	-	-	-	-	-	277	15	K	278	16	K	-	-	-	-	-	-	-	-	-	-	-	-	K:10;K:15;K:16;K:19		122.45	NaN	NaN	4	589.828	2355.28	1.12685	alpha-y2;alpha-y3;alpha-y5;alpha-y6;alpha-y7;alpha-y8;alpha-y9;alpha-y10;alpha-y11;alpha-y12;alpha-y13;alpha-y14;alpha-y15;alpha-y16;alpha-y17;alpha-y18;alpha-y2-H2O;alpha-y7-H2O;alpha-y9-H2O;alpha-y13-H2O;alpha-y14-H2O;alpha-y15-H2O;alpha-y16-H2O;alpha-y17-H2O;alpha-y18-H2O;alpha-y15-NH3;alpha-a2;alpha-b2;alpha-b3;alpha-b11;alpha-b17-NH3	248.16048264469998;361.2445466251;755.5025522257;856.5502306998001;913.5716944234001;1012.6401083396001;1109.6928721916001;1237.7878352093;1352.8147782413;1439.8468066512;1576.9057185136;1704.964296025;1818.0483600054001;1947.0909531016;2110.1542816399;2257.2226955561;230.14991795839998;895.5611297371001;1091.6823075053;1558.8951538273;1686.9537313387;1800.0377953191;1929.0803884153;2092.14371695…	Multiplet	16	0
sp|Q03468|ERCC6_HUMAN	1233	sp|Q03468|ERCC6_HUMAN	979	82.908	Intra-protein link	0.019006	Cross	Q03468	Q03468	K1233-K979	1233	3	K	979	4	K	-	-	-	-	-	-	-	-	-	-	-	-	-	-	-	-	-	-	K:3;K:9;K:13	K:4	82.908	30.3312	67.1248	5	598.111	2985.52	-0.902843	alpha-y2;alpha-y4;alpha-y6;alpha-y8;alpha-y9;alpha-y10;alpha-y2-NH3;alpha-y10-NH3;alpha-y11-NH3-Pep;alpha-y9(2+);alpha-b2;alpha-b2-NH3;beta-y1;beta-y2;beta-y3;beta-y4;beta-y5;beta-y6;beta-y8-Pep;beta-y3-H2O;beta-y6-H2O;beta-y7-H2O-Pep;beta-y6-NH3;beta-a2;beta-b2;beta-b3;beta-b4-Pep;beta-b2-NH3;beta-b3-NH3;beta-b4-NH3-Pep;beta-b7-NH3-Pep	218.14991795839998;434.22453946449997;676.3624299293999;892.4370514354999;1007.4639944674999;1135.5225719789;201.1233688569;1118.4960228774;2678.378420929699;504.23563546705;292.1291825163;275.1026334148;175.118952181;289.16187962820004;390.20955810230004;503.29362208270004;650.3620359989;778.4206135103;2745.3842345890994;372.198993416;760.410048824;2580.3052559866;761.3940644088;214.1550033363;2…	Multiplet	0	4
sp|Q03468|ERCC6_HUMAN	979	sp|Q03468|ERCC6_HUMAN	991	61.435	Intra-protein link	0.016948	Cross	Q03468	Q03468	K979-K991	979	4	K	991	6	K	-	-	-	-	-	-	-	-	-	-	-	-	-	-	-	-	-	-	K:4	K:3;K:6	61.435	55.5305	20.625	5	515.103	2570.48	0.160397	alpha-y1;alpha-y2;alpha-y3;alpha-y4;alpha-y5;alpha-y6;alpha-y3-H2O;alpha-y6-H2O;alpha-y1-NH3;alpha-y3-NH3;alpha-y6-NH3;alpha-y7-NH3-Pep;alpha-a2;alpha-b2;alpha-b4-Pep;alpha-b2-NH3;alpha-b3-NH3;alpha-b4-NH3-Pep;alpha-b5-NH3-Pep;beta-y6-Pep;beta-y7-H2O-Pep;beta-y8-H2O-Pep;beta-y6-NH3-Pep;beta-a2;beta-b2;beta-b4;beta-b4-H2O	175.118952181;289.16187962820004;390.20955810230004;503.29362208270004;650.3620359989;778.4206135103;372.198993416;760.410048824;158.0924030795;373.18300900080004;761.3940644088;2166.2505820615997;214.1550033363;242.1499179584;1794.0748495274;225.12336885690002;372.1917827731;1777.0483004259;1905.1068779373;2231.2407456568;2341.3251439881997;2454.4092079685997;2214.2141965552996;185.1648397411000…	Multiplet	1	1
sp|Q03468|ERCC6_HUMAN	979	sp|Q03468|ERCC6_HUMAN	991	59.198	Intra-protein link	0.014192	Cross	Q03468	Q03468	K979-K991	979	4	K	991	6	K	-	-	-	-	-	-	-	-	-	-	-	-	-	-	-	-	-	-	K:4	K:3;K:6	59.198	66.073	12.5272	5	515.103	2570.48	0.160397	alpha-y1;alpha-y2;alpha-y3;alpha-y4;alpha-y5;alpha-y6;alpha-y7-Pep;alpha-y3-H2O;alpha-y6-H2O;alpha-y1-NH3;alpha-y2-NH3;alpha-y3-NH3;alpha-y6-NH3;alpha-y7-NH3-Pep;alpha-a2;alpha-b2;alpha-b4-Pep;alpha-b5-Pep;alpha-b2-NH3;alpha-b3-NH3;alpha-b4-NH3-Pep;alpha-b5-NH3-Pep;beta-y6-H2O-Pep;beta-y7-H2O-Pep;beta-y8-H2O-Pep;beta-a2;beta-b2;beta-b4	175.118952181;289.16187962820004;390.20955810230004;503.29362208270004;650.3620359989;778.4206135103;2183.2771311631;372.198993416;760.410048824;158.0924030795;272.13533052670005;373.18300900080004;761.3940644088;2166.2505820615997;214.1550033363;242.1499179584;1794.0748495274;1922.1334270388;225.12336885690002;372.1917827731;1777.0483004259;1905.1068779373;2213.2301809705;2341.3251439881997;2454…	Multiplet	5	0
sp|Q2YD98|UVSSA_HUMAN	379	sp|Q03468|ERCC6_HUMAN	804	78.661	Inter-protein link	0.0031697	Cross	Q2YD98	Q03468	K379-K804	379	3	K	804	1	K	-	-	-	-	-	-	-	-	-	-	-	-	-	-	-	-	-	-	K:1;K:3	K:1;K:14	78.661	80.7633	12.8778	5	674.741	3368.67	0.167184	alpha-y1;alpha-y3;alpha-y4;alpha-y5;alpha-y6;alpha-y7;alpha-y8;alpha-y9;alpha-y5-H2O;alpha-y6-H2O;alpha-y7-H2O;alpha-y4-NH3;alpha-b5-Pep;alpha-b6-Pep;alpha-b7-Pep;alpha-b8-Pep;alpha-b6-H2O-Pep;alpha-b7-H2O-Pep;alpha-b8-NH3-Pep;beta-y5;beta-y6;beta-y7;beta-y9;beta-y10;beta-y12;beta-a2-Pep	175.118952181;361.1830090008;418.2044727244;547.2470658205999;644.2998296725999;773.3424227687999;886.4264867491999;1001.4534297811998;529.2365011342999;626.2892649862999;755.3318580824999;401.1779236229;2369.2322143849;2484.2591574168996;2597.3432213972997;2726.3858144934998;2466.2485927305997;2579.332656711;2709.3592653919995;445.2405238797;592.3089377959;705.3930017762999;917.4727086602999;105…	Multiplet	10	1
sp|Q03468|ERCC6_HUMAN	1054		1055	216.15	Loop-linked	5.42e-07	Cross	Q03468		-	-	-	-	-	-	-	1054	1	K	1055	2	K	-	-	-	-	-	-	-	-	-	-	-	-	K:1;K:2;K:19;K:23		216.13	NaN	NaN	3	869.105	2604.29	0.11162	alpha-y2;alpha-y3;alpha-y4;alpha-y5;alpha-y6;alpha-y7;alpha-y8;alpha-y9;alpha-y10;alpha-y11;alpha-y12;alpha-y13;alpha-y14;alpha-y15;alpha-y17;alpha-y18;alpha-y19;alpha-y20;alpha-y21;alpha-y4-H2O;alpha-y9-H2O;alpha-y12-H2O;alpha-y13-H2O;alpha-y20-H2O;alpha-y2-NH3;alpha-y13-NH3;alpha-y15-NH3;alpha-y19-NH3;alpha-y9(2+);alpha-y10(2+);alpha-y16(2+);alpha-a2;alpha-b2;alpha-b3;alpha-b4;alpha-b5;alpha-b6…	218.14991795839998;347.1925110546;434.22453946449997;562.3195024821999;691.3620955783999;820.4046886745999;907.4367170845;994.4687454944;1095.5164239685;1166.5535377563;1281.5804807883;1395.6234082355002;1494.6918221517;1581.7238505616;1808.8508419892003;1895.8828703991003;1966.9199841869004;2063.9727480389;2211.0411619551;416.21397477819994;976.4581808081;1263.569916102;1377.6128435492;2045.9621…	Multiplet	82	0
sp|Q03468|ERCC6_HUMAN	804	sp|Q2YD98|UVSSA_HUMAN	379	120.29	Inter-protein link	0.00096684	Cross	Q03468	Q2YD98	K804-K379	804	1	K	379	2	K	-	-	-	-	-	-	-	-	-	-	-	-	-	-	-	-	-	-	K:1;K:14	K:2	120.29	57.8361	80.596	6	567.12	3396.68	-0.0805167	alpha-y2;alpha-y3;alpha-y5;alpha-y6;alpha-y7;alpha-y8;alpha-y9;alpha-y10;alpha-y11;alpha-y12;alpha-y13;alpha-y6-H2O;alpha-y12-NH3;alpha-a2-Pep;alpha-b7-Pep;beta-y1;beta-y2;beta-y5;beta-y7;beta-y8;beta-y9;beta-y10;beta-y11;beta-y12;beta-y8-H2O;beta-y12-H2O;beta-y7-NH3;beta-b2-Pep;beta-b3-Pep;beta-b5-Pep;beta-b2-NH3-Pep	244.16556802259998;301.18703174620003;445.2405238797;592.3089377959;705.3930017762999;820.4199448082999;917.4727086602999;1054.5316205227;1168.5745479699;1328.6051961713001;1441.6892601517002;574.2983731096;1311.5786470698001;2042.0916813830995;2693.2987904002;175.118952181;331.22006320910003;574.3055837525001;800.4009407007001;929.4435337969;1042.5275977773001;1157.5545408093;1270.6386047897001;…	Multiplet	9	7
sp|Q03468|ERCC6_HUMAN	258		259	148.68	Loop-linked	0.00024363	Cross	Q03468		-	-	-	-	-	-	-	258	17	K	259	18	K	-	-	-	-	-	-	-	-	-	-	-	-	K:14;K:17;K:18		148.68	NaN	NaN	3	813.434	2437.28	-0.0662697	alpha-y1;alpha-y2;alpha-y4;alpha-y5;alpha-y6;alpha-y7;alpha-y9;alpha-y10;alpha-y11;alpha-y12;alpha-y13;alpha-y14;alpha-y15;alpha-y16;alpha-y17;alpha-y18;alpha-y13-H2O;alpha-y16-H2O;alpha-y17-H2O;alpha-y18-H2O;alpha-y15-NH3;alpha-y17-NH3;alpha-y7(2+);alpha-y19(2+);alpha-b2;alpha-b3;alpha-b4;alpha-b5;alpha-b10;alpha-b3-H2O;alpha-b4-H2O;alpha-b5-H2O;alpha-b7-H2O;alpha-b5-NH3;alpha-b19(2+)	175.118952181;272.171716033;666.4297216336;795.4723147298;923.5308922412;1051.6258552589002;1276.7371966223;1389.8212606027;1517.8798381141;1618.9275165882;1675.9489803118;1823.0173942279998;1920.0701580799998;2021.1178365540998;2152.1583211602997;2280.2168986716997;1657.9384156254998;2003.1072718677997;2134.147756474;2262.2063339854;1903.0436089784998;2135.1317720587995;526.31656586275;1169.1228…	Multiplet	41	0
sp|Q2YD98|UVSSA_HUMAN	379	sp|Q03468|ERCC6_HUMAN	804	75.682	Inter-protein link	0.010463	Cross	Q2YD98	Q03468	K379-K804	379	2	K	804	1	K	-	-	-	-	-	-	-	-	-	-	-	-	-	-	-	-	-	-	K:2	K:1;K:14	75.682	69.0102	30.0041	5	680.343	3396.68	-0.242269	alpha-y1;alpha-y2;alpha-y7;alpha-y8;alpha-y9;alpha-y10;alpha-y11;alpha-y12;alpha-y7-H2O;alpha-y12-H2O;alpha-y7-NH3;alpha-b2-Pep;alpha-b3-Pep;alpha-b5-Pep;alpha-b2-NH3-Pep;beta-y3;beta-y5;beta-y6;beta-y8;beta-y9;beta-y12;beta-y11(2+);beta-b5-Pep	175.118952181;331.22006320910003;800.4009407007001;929.4435337969;1042.5275977773001;1157.5545408093;1270.6386047897001;1399.6811978859002;782.3903760144001;1381.6706331996002;783.3743915992001;1999.0105942905996;2128.0531873868;2356.1641943991995;1981.9840451890996;301.18703174620003;445.2405238797;592.3089377959;820.4199448082999;917.4727086602999;1328.6051961713001;584.79091221825;2481.2190835…	Multiplet	7	3
sp|Q93009|UBP7_HUMAN	272		277	53.751	Loop-linked	0.012034	Cross	Q93009		-	-	-	-	-	-	-	272	10	K	277	15	K	-	-	-	-	-	-	-	-	-	-	-	-	K:10;K:15;K:16		53.751	NaN	NaN	3	672.026	2013.06	0.255856	alpha-y7;alpha-y8;alpha-y9;alpha-y10;alpha-y12;alpha-y13;alpha-y14;alpha-y15;alpha-y13-H2O;alpha-y14-H2O;alpha-y15-H2O;alpha-a2;alpha-b2;alpha-b7;alpha-b15;alpha-b4-H2O	895.5611297371;1010.5880727691;1097.6201011790001;1234.6790130414001;1475.8216545332002;1604.8642476294003;1767.9275761677004;1914.9959900839003;1586.8536829431002;1749.9170114814003;1896.9854253976002;219.1491896769;247.14410429900002;917.4515792877002;1867.9588762960996;521.2394612472001	Multiplet	16	0
sp|Q03468|ERCC6_HUMAN	1054		1055	47.754	Loop-linked	0.0091695	Cross	Q03468		-	-	-	-	-	-	-	1054	1	K	1055	2	K	-	-	-	-	-	-	-	-	-	-	-	-	K:1;K:2;K:19;K:23		46.098	NaN	NaN	4	652.08	2604.29	0.654717	alpha-y2;alpha-y4;alpha-y5;alpha-y9;alpha-y10;alpha-y11;alpha-y13;alpha-y14;alpha-y15;alpha-y12(2+);alpha-y16(2+);alpha-b2;alpha-b3;alpha-b5;alpha-b7;alpha-b6-H2O;alpha-b7-H2O;alpha-b8-H2O;alpha-b8(2+)	218.14991795839998;434.22453946449997;562.3195024821999;994.4687454944;1095.5164239685;1166.5535377563;1395.6234082355002;1494.6918221517;1581.7238505616;641.29387862745;847.9075955043;395.26528206719996;542.3336959834;710.4235736232;911.4985294803;779.4450373468001;893.487964794;1006.5720287743999;512.7949349636499	Multiplet	3	0
sp|Q2YD98|UVSSA_HUMAN	377		379	38.021	Loop-linked	0.032984	Cross	Q2YD98		-	-	-	-	-	-	-	377	1	K	379	3	K	-	-	-	-	-	-	-	-	-	-	-	-	K:1;K:3		38.021	NaN	NaN	3	653.006	1956	0.46253	alpha-y1;alpha-y7;alpha-y9;alpha-y11;alpha-y12;alpha-y7-NH3;alpha-y8(2+);alpha-b3;alpha-b4	175.118952181;800.4009407007001;1042.5275977773001;1270.6386047897001;1399.6811978859002;783.3743915992001;465.22540513175005;558.3286106055001;687.3712037017001	Multiplet	3	0
sp|Q16531|DDB1_HUMAN	627		628	70.028	Loop-linked	0.0067823	Cross	Q16531		-	-	-	-	-	-	-	627	1	K	628	2	K	-	-	-	-	-	-	-	-	-	-	-	-	K:1;K:2		70.028	NaN	NaN	3	526.991	1577.95	-0.0400904	alpha-y1;alpha-y2;alpha-y3;alpha-y4;alpha-y5;alpha-y6;alpha-y7;alpha-y8;alpha-y5-H2O;alpha-y6-H2O;alpha-y8-H2O;alpha-y1-NH3;alpha-y6-NH3;alpha-y7-NH3;alpha-y8-NH3;alpha-b4;alpha-b5;alpha-b6;alpha-b7;alpha-b8;alpha-b5-H2O;alpha-b6-H2O;alpha-b7-H2O;alpha-b8-H2O	175.118952181;288.20301616140006;387.2714300776001;488.3191085517001;585.3718724037;713.4304499151;814.4781283891999;871.4995921128;567.3613077174;695.4198852288;853.4890274265;158.0924030795;696.4039008136;797.4515792876999;854.4730430113;595.3813744575;708.4654384379;765.4869021615001;866.5345806356002;994.5931581470002;690.4548737516001;747.4763374752001;848.5240159493002;976.5825934607002	Multiplet	10	0
sp|Q03468|ERCC6_HUMAN	297	sp|Q03468|ERCC6_HUMAN	131	114.01	Intra-protein link	0.0018917	Cross	Q03468	Q03468	K297-K131	297	1	K	131	9	K	-	-	-	-	-	-	-	-	-	-	-	-	-	-	-	-	-	-	K:1;K:15	K:9	114.01	51.013	74.3762	3	1030.23	3087.66	-0.602127	alpha-y2;alpha-y5;alpha-y6;alpha-y7;alpha-y8;alpha-y9;alpha-y11;alpha-y12;alpha-y13;alpha-y8-NH3;alpha-y8(2+);alpha-b2-Pep;alpha-b4-Pep;alpha-b6(2+);beta-y1;beta-y2;beta-y3;beta-y5-Pep;beta-y6-Pep;beta-y7-Pep;beta-y8-Pep;beta-y8(2+);beta-b3;beta-b4;beta-b5;beta-b6;beta-b7;beta-b3-H2O	261.15573161780003;585.3354868974;656.3726006851999;753.4253645371999;850.4781283891999;951.5258068632999;1147.6469846315;1218.6840984193;1315.7368622713;833.4515792876999;425.7427024279;1773.9381408539998;1942.0280184938;1069.5782363643;175.118952181;338.1822807193;467.2248738155;2376.2921721047996;2475.3605860209996;2590.3875290529995;2689.4559429691994;1345.2316097178998;287.1349961757;400.219…	Multiplet	8	10
sp|Q03468|ERCC6_HUMAN	783	sp|Q03468|ERCC6_HUMAN	988	125.22	Intra-protein link	0.00036727	Cross	Q03468	Q03468	K783-K988	783	9	K	988	3	K	-	-	-	-	-	-	-	-	-	-	-	-	-	-	-	-	-	-	K:9	K:3;K:6	125.22	125.563	20.5385	4	621.585	2482.31	-0.103419	alpha-y1;alpha-y2;alpha-y3;alpha-y4;alpha-y5-Pep;alpha-y6-Pep;alpha-y7-Pep;alpha-y8-Pep;alpha-y9-Pep;alpha-y10-Pep;alpha-y11-H2O-Pep;alpha-y7-NH3-Pep;alpha-a2;alpha-b2;alpha-b3;alpha-b4;alpha-b5;alpha-b6;alpha-b7;alpha-b4-NH3;alpha-b5-NH3;alpha-b6-NH3;beta-y2;beta-y3;beta-a2;beta-b2	175.118952181;338.1822807193;437.2506946355;566.2932877316999;1530.8890058169002;1617.9210342268;1732.9479772588;1832.016391175;1979.0848050912;2093.1277325384;2203.1757453635;1715.9214281573;235.144104299;263.1390189211;391.1975964325;505.2405238797;652.3089377959001;751.3773517121001;866.4042947441001;488.2139747782;635.2823886944001;734.3508026106001;244.16556802259998;359.1925110546;185.16483…	Multiplet	15	0
sp|Q03468|ERCC6_HUMAN	1295	sp|Q2YD98|UVSSA_HUMAN	143	162.38	Inter-protein link	2.38e-06	Cross	Q03468	Q2YD98	K1295-K143	1295	7	K	143	1	K	-	-	-	-	-	-	-	-	-	-	-	-	-	-	-	-	-	-	K:7	K:1	162.38	127.844	98.7597	3	805.771	2414.29	0.42099	alpha-y1;alpha-y2;alpha-y3;alpha-y4-Pep;alpha-y5-Pep;alpha-y6-Pep;alpha-y7-Pep;alpha-y8-Pep;alpha-y9-Pep;alpha-y8-NH3-Pep;alpha-y9-NH3-Pep;alpha-b2;alpha-b3;alpha-b4;alpha-b5;alpha-b6;beta-y2;beta-y4;beta-y5;beta-y6;beta-y7;beta-y8;beta-y9;beta-b3-Pep	175.118952181;288.20301616140006;359.2401299492;1817.9868223810997;1931.0708863614998;2002.1080001492999;2117.1349431812996;2245.1935206926996;2316.2306344804997;2228.1669715911994;2299.2040853789995;171.11280417060001;299.171381682;414.19832471399997;485.23543850179993;598.3195024821999;246.1560659688;461.2466718901;576.2736149220999;704.3321924334999;851.4006063497;966.4275493816999;1065.495963…	Multiplet	20	3
sp|Q03468|ERCC6_HUMAN	1295	sp|Q2YD98|UVSSA_HUMAN	143	122.51	Inter-protein link	0.00046408	Cross	Q03468	Q2YD98	K1295-K143	1295	7	K	143	1	K	-	-	-	-	-	-	-	-	-	-	-	-	-	-	-	-	-	-	K:7	K:1	122.51	87.3226	62.2	3	805.771	2414.29	0.42099	alpha-y1;alpha-y2;alpha-y3;alpha-y4-Pep;alpha-y5-Pep;alpha-y6-Pep;alpha-y7-Pep;alpha-y8-Pep;alpha-y9-Pep;alpha-y8-H2O-Pep;alpha-y9(2+);alpha-b2;alpha-b3;beta-y4;beta-y5;beta-y6;beta-y7;beta-y8;beta-y9	175.118952181;288.20301616140006;359.2401299492;1817.9868223810997;1931.0708863614998;2002.1080001492999;2117.1349431812996;2245.1935206926996;2316.2306344804997;2227.1829560063998;1158.61895547355;171.11280417060001;299.171381682;461.2466718901;576.2736149220999;704.3321924334999;851.4006063497;966.4275493816999;1065.4959632979	Multiplet	5	0
sp|Q03468|ERCC6_HUMAN	255		259	105.17	Loop-linked	0.0023153	Cross	Q03468		-	-	-	-	-	-	-	255	14	K	259	18	K	-	-	-	-	-	-	-	-	-	-	-	-	K:14;K:17;K:18		105.17	NaN	NaN	3	818.765	2453.27	0.121642	alpha-y1;alpha-y2;alpha-y7;alpha-y9;alpha-y10;alpha-y11;alpha-y12;alpha-y13;alpha-y14;alpha-y15;alpha-y16;alpha-y17;alpha-y15-H2O;alpha-y16-H2O;alpha-y17-H2O;alpha-y18-H2O;alpha-y9-NH3;alpha-y16-NH3;alpha-y8(2+);alpha-b2;alpha-b3;alpha-b4;alpha-b5;alpha-b7;alpha-b3-H2O;alpha-b4-H2O;alpha-b5-H2O;alpha-b7-H2O;alpha-b11-H2O;alpha-b19(2+)	175.118952181;272.171716033;1051.6258552589002;1276.7371966223;1389.8212606027;1517.8798381141;1618.9275165882;1675.9489803118;1823.0173942279998;1920.0701580799998;2021.1178365540998;2168.1532357823994;1902.0595933936997;2003.1072718677997;2150.1426710960995;2278.2012486074996;1259.7106475208;2004.0912874525998;590.34585461845;159.0764186643;287.1349961757;434.17039540400003;535.2180738781001;77…	Multiplet	24	0
sp|Q03468|ERCC6_HUMAN	1054		1055	108.63	Loop-linked	0.0004871	Cross	Q03468		-	-	-	-	-	-	-	1054	1	K	1055	2	K	-	-	-	-	-	-	-	-	-	-	-	-	K:1;K:2;K:19;K:23		108.42	NaN	NaN	3	869.105	2604.29	0.11162	alpha-y2;alpha-y4;alpha-y5;alpha-y8;alpha-y9;alpha-y10;alpha-y11;alpha-y12;alpha-y13;alpha-y14;alpha-y15;alpha-y20;alpha-y21;alpha-y7-H2O;alpha-y20-H2O;alpha-y2-NH3;alpha-y13-NH3;alpha-y11(2+);alpha-y13(2+);alpha-y16(2+);alpha-a2;alpha-b2;alpha-b3;alpha-b5;alpha-b6;alpha-b7;alpha-b8;alpha-b9;alpha-b6-H2O;alpha-b9-H2O;alpha-b2-NH3;alpha-b3-NH3;alpha-b8(2+)	218.14991795839998;434.22453946449997;562.3195024821999;907.4367170845;994.4687454944;1095.5164239685;1166.5535377563;1281.5804807883;1395.6234082355002;1494.6918221517;1581.7238505616;2063.9727480389;2211.0411619551;802.3941239883;2045.9621833526;201.1233688569;1378.5968591340002;583.78040711145;698.31534235105;847.9075955043;367.27036744509996;395.26528206719996;542.3336959834;710.4235736232;79…	Multiplet	19	0
sp|Q2YD98|UVSSA_HUMAN	377		379	20.953	Loop-linked	0.043854	Cross	Q2YD98		-	-	-	-	-	-	-	377	1	K	379	3	K	-	-	-	-	-	-	-	-	-	-	-	-	K:1;K:3		20.953	NaN	NaN	3	653.006	1956	0.70396	alpha-y1;alpha-y7;alpha-y9;alpha-y12;alpha-b3;alpha-b6	175.118952181;800.4009407007001;1042.5275977773001;1399.6811978859002;558.3286106055001;915.4822107141001	Multiplet	3	0
sp|Q03468|ERCC6_HUMAN	1295	sp|Q03468|ERCC6_HUMAN	1216	111.06	Intra-protein link	0.0019674	Cross	Q03468	Q03468	K1295-K1216	1295	7	K	1216	3	K	-	-	-	-	-	-	-	-	-	-	-	-	-	-	-	-	-	-	K:7	K:3	111.06	74.1273	61.143	4	537.047	2144.16	1.45567	alpha-y1;alpha-y2;alpha-y3;alpha-y4-Pep;alpha-y5-Pep;alpha-y6-Pep;alpha-y7-Pep;alpha-y8-Pep;alpha-y8-H2O-Pep;alpha-y1-NH3;alpha-b2;alpha-b3;alpha-b4;alpha-b5;alpha-b6;beta-y2;beta-y3;beta-y4;beta-y5;beta-y4-H2O;beta-a2;beta-b2;beta-b3-Pep;beta-b3-H2O-Pep	175.118952181;288.20301616140006;359.2401299492;1547.8540172941;1660.9380812745;1731.9751950623001;1847.0021380943;1975.0607156057001;1957.0501509194;158.0924030795;171.11280417060001;299.171381682;414.19832471399997;485.23543850179993;598.3195024821999;276.16663065510005;333.18809437870004;462.23068747490004;609.2991013911;444.22012278860007;159.07641866429998;187.0713332864;1536.8744183851998;1…	Multiplet	15	1
sp|Q03468|ERCC6_HUMAN	131	sp|Q03468|ERCC6_HUMAN	350	51.841	Intra-protein link	0.012456	Cross	Q03468	Q03468	K131-K350	131	9	K	350	5	K	-	-	-	-	-	-	-	-	-	-	-	-	-	-	-	-	-	-	K:9	K:5	51.841	62.8229	11.5617	4	579.325	2313.27	-0.18089	alpha-y1;alpha-y2;alpha-y3;alpha-y4-Pep;alpha-y5-Pep;alpha-y6-Pep;alpha-y7-Pep;alpha-y8-Pep;alpha-b2;alpha-b3;alpha-b4;alpha-b5;alpha-b3-H2O;beta-y2;beta-b2;beta-b3	175.118952181;338.1822807193;467.2248738155;1472.8583743905;1601.9009674867;1700.9693814029001;1815.9963244349;1915.0647383511;159.0764186643;287.1349961757;400.2190601561;499.2874740723;269.12443148939997;246.1560659688;157.0971541064;270.1812180868	Multiplet	3	0
sp|Q03468|ERCC6_HUMAN	1295	sp|Q03468|ERCC6_HUMAN	350	26.118	Intra-protein link	0.04089	Cross	Q03468	Q03468	K1295-K350	1295	7	K	350	5	K	-	-	-	-	-	-	-	-	-	-	-	-	-	-	-	-	-	-	K:7	K:5	26.118	24.7756	21.1539	3	654.733	1961.18	0.147727	alpha-y1;alpha-y7-Pep;alpha-y8-Pep;alpha-y9-Pep;alpha-y8-NH3-Pep;alpha-y6(2+);alpha-b2;beta-y4-Pep	175.118952181;1664.0217513244;1792.0803288358;1863.1174426236;1775.0537797343;775.0010423795;171.11280417060001;1693.0119149196	Multiplet	2	0
sp|Q2YD98|UVSSA_HUMAN	491	sp|Q2YD98|UVSSA_HUMAN	143	100.45	Intra-protein link	0.0046347	Cross	Q2YD98	Q2YD98	K491-K143	491	10	K	143	1	K	-	-	-	-	-	-	-	-	-	-	-	-	-	-	-	-	-	-	K:10	K:1	100.45	54.6997	52.5804	4	746.139	2980.53	0.0508744	alpha-y1;alpha-y2;alpha-y3;alpha-y4;alpha-y5;alpha-y6-Pep;alpha-y9-Pep;alpha-y11-Pep;alpha-y13-Pep;alpha-y13-H2O-Pep;alpha-y8(2+);alpha-a2;alpha-b2;alpha-b4;beta-y2;beta-y3;beta-y4;beta-y5;beta-y6;beta-y7;beta-y8;beta-y9;beta-y6-NH3	175.118952181;304.1615452772;375.19865906499996;446.2357728527999;559.3198368331999;2018.0665292651;2346.2048136604994;2571.3161550238997;2797.4115119720996;2779.4009472857997;1109.0847485154497;157.13353961270002;185.12845423480002;411.223811183;246.1560659688;360.198993416;461.2466718901;576.2736149220999;704.3321924334999;851.4006063497;966.4275493816999;1065.4959632979;687.3056433319999	Multiplet	3	0
sp|Q03468|ERCC6_HUMAN	1295	sp|Q03468|ERCC6_HUMAN	350	84.213	Intra-protein link	0.0080882	Cross	Q03468	Q03468	K1295-K350	1295	7	K	350	5	K	-	-	-	-	-	-	-	-	-	-	-	-	-	-	-	-	-	-	K:7	K:5	84.213	86.9535	27.3167	3	654.733	1961.18	0.147727	alpha-y1;alpha-y2;alpha-y3;alpha-y4-Pep;alpha-y5-Pep;alpha-y6-Pep;alpha-y7-Pep;alpha-y8-Pep;alpha-y9-Pep;alpha-y8-H2O-Pep;alpha-y8-NH3-Pep;alpha-b2;alpha-b3;alpha-b4;beta-y2;beta-y4-Pep;beta-y4-NH3-Pep;beta-b2;beta-b3	175.118952181;288.20301616140006;359.2401299492;1364.8736305242003;1477.9576945046;1548.9948082924;1664.0217513244;1792.0803288358;1863.1174426236;1774.0697641494999;1775.0537797343;171.11280417060001;299.171381682;414.19832471399997;246.1560659688;1693.0119149196;1675.9853658181;157.0971541064;270.1812180868	Multiplet	9	3
sp|Q93009|UBP7_HUMAN	595	sp|Q93009|UBP7_HUMAN	554	137.18	Intra-protein link	0.0005281	Cross	Q93009	Q93009	K595-K554	595	5	K	554	5	K	-	-	-	-	-	-	-	-	-	-	-	-	-	-	-	-	-	-	K:5;K:8	K:5	137.18	95.392	65.4396	3	627.04	1878.1	0.0873057	alpha-y2;alpha-y3;alpha-y4-Pep;alpha-y5-Pep;alpha-y6-Pep;alpha-y7-Pep;alpha-y7-H2O-Pep;alpha-y6-NH3-Pep;alpha-a2;alpha-b2;alpha-b3;alpha-b5-Pep;alpha-b2-H2O;alpha-b3-H2O;beta-y1;beta-y3-Pep;beta-y4-Pep;beta-y5-Pep;beta-y5-H2O-Pep;beta-y1-NH3;beta-y3-NH3-Pep;beta-a2;beta-b2;beta-b3	260.19686815100005;359.2652820672001;1368.8573117580002;1515.9257256742003;1614.9941395904004;1716.0418180645004;1698.0312533782003;1597.9675904889004;237.12336885690002;265.118283479;364.18669739520004;1520.8471410022;247.1077187927;346.1761327089;175.118952181;1565.9413757384002;1636.9784895262003;1766.0210826224002;1748.0105179361;158.0924030795;1548.9148266369002;215.1390189211;243.1339335432…	Multiplet	10	5
sp|Q13216|ERCC8_HUMAN	232	sp|Q13216|ERCC8_HUMAN	212	128.9	Intra-protein link	0.0020592	Cross	Q13216	Q13216	K232-K212	232	15	K	212	2	K	-	-	-	-	-	-	-	-	-	-	-	-	-	-	-	-	-	-	K:15;K:16	K:2	128.9	84.2893	52.5895	5	570.914	2849.53	-0.939005	alpha-y4-Pep;alpha-y5-Pep;alpha-y7-Pep;alpha-y8-Pep;alpha-y9-Pep;alpha-y10-Pep;alpha-y10-H2O-Pep;alpha-y9-NH3-Pep;alpha-b4;alpha-b5;alpha-b6;alpha-b7;alpha-b8;alpha-b10;alpha-b8-H2O;alpha-b7(2+);alpha-b12(2+);alpha-b14(2+);beta-y1;beta-y2;beta-y3;beta-y4;beta-y5;beta-b2-NH3-Pep	1498.8740244547;1635.9329363171;1879.0184568605;1992.1025208409;2093.150199315;2206.2342632954;2188.2236986091;2076.1236502135;372.198993416;532.2296416174;645.3137055978001;758.3977695782002;859.4454480523001;1087.5564550647;841.4348833660001;379.7025230224001;676.84061045255;762.37280603795;175.118952181;274.1873660972;389.2143091292;575.2936220826999;688.3776860631;2146.1437337285997	Multiplet	22	0
sp|Q93009|UBP7_HUMAN	595	sp|Q93009|UBP7_HUMAN	554	97.093	Intra-protein link	0.0051765	Cross	Q93009	Q93009	K595-K554	595	5	K	554	5	K	-	-	-	-	-	-	-	-	-	-	-	-	-	-	-	-	-	-	K:5;K:8	K:5	97.093	80.3773	53.4784	4	470.532	1878.1	-0.0981883	alpha-y2;alpha-y3;alpha-y4-Pep;alpha-y5-Pep;alpha-y6-Pep;alpha-y7-Pep;alpha-a2;alpha-b2;alpha-b3;alpha-b2-H2O;alpha-b3-H2O;beta-y1;beta-y3-Pep;beta-y4-Pep;beta-y5-H2O-Pep;beta-y1-NH3;beta-y3-NH3-Pep;beta-a2;beta-b2;beta-b3;beta-b5-Pep;beta-b5-H2O-Pep	260.19686815100005;359.2652820672001;1368.8573117580002;1515.9257256742003;1614.9941395904004;1716.0418180645004;237.12336885690002;265.118283479;364.18669739520004;247.1077187927;346.1761327089;175.118952181;1565.9413757384002;1636.9784895262003;1748.0105179361;158.0924030795;1548.9148266369002;215.1390189211;243.13393354320002;314.171047331;1704.9934708884;1686.9829062021	Multiplet	5	6
sp|Q03468|ERCC6_HUMAN	297	sp|Q03468|ERCC6_HUMAN	262	46.159	Intra-protein link	0.029298	Cross	Q03468	Q03468	K297-K262	297	1	K	262	1	K	-	-	-	-	-	-	-	-	-	-	-	-	-	-	-	-	-	-	K:1;K:15	K:1;K:12	46.159	35.2038	20.8341	4	755.414	3017.63	-0.816544	alpha-y3;alpha-y5;alpha-y6;alpha-y7;alpha-y8;alpha-y9;alpha-y11;alpha-y9(2+);alpha-b2-Pep;alpha-b4-Pep;alpha-b5-NH3-Pep;alpha-b6-NH3-Pep;beta-y4;beta-y5;beta-y6;beta-y8;beta-y9;beta-y10;beta-y11	389.2143091292;585.3354868974;656.3726006851999;753.4253645371999;850.4781283891999;951.5258068632999;1147.6469846315;476.26654166494995;1703.9036696030998;1871.9935472429;1952.0197619933997;2051.0881759096;480.2452749066;567.2773033164999;638.3144171042999;881.3999376476999;994.4840016280999;1125.5244862343;1238.6085502147	Multiplet	1	0
sp|Q03468|ERCC6_HUMAN	1363	sp|Q13216|ERCC8_HUMAN	212	97.214	Inter-protein link	0.0031415	Cross	Q03468	Q13216	K1363-K212	1363	3	K	212	2	K	-	-	-	-	-	-	-	-	-	-	-	-	-	-	-	-	-	-	K:3	K:2	97.214	50.2837	52.5895	5	505.665	2523.29	-0.378658	alpha-y1;alpha-y2;alpha-y3;alpha-y4;alpha-y5;alpha-y6;alpha-y7;alpha-y8;alpha-y9;alpha-y10;alpha-y7-H2O;alpha-y1-NH3;alpha-y9-NH3;alpha-y10-NH3;alpha-a2;alpha-b2;alpha-b2-H2O;alpha-b3-H2O-Pep;alpha-b4-H2O-Pep;alpha-b5-NH3-Pep;beta-y2;beta-y3;beta-y4;beta-y5;beta-y6-H2O-Pep;beta-y4-NH3;beta-b2-Pep;beta-b2-NH3-Pep	175.118952181;232.1404159046;319.1724443145;466.2408582307;603.2997700930999;732.3423631892999;829.3951270412999;928.4635409575;1042.5064684047002;1157.5334114367001;811.384562355;158.0924030795;1025.4799193032002;1140.5068623352001;159.07641866429998;187.0713332864;169.0607686001;1349.7575977133997;1464.7845407453997;1579.8114837773996;274.1873660972;389.2143091292;575.2936220826999;688.37768606…	Multiplet	0	1
sp|Q03468|ERCC6_HUMAN	804	sp|Q03468|ERCC6_HUMAN	131	120.71	Intra-protein link	0.00039703	Cross	Q03468	Q03468	K804-K131	804	1	K	131	9	K	-	-	-	-	-	-	-	-	-	-	-	-	-	-	-	-	-	-	K:1;K:14	K:9	120.71	20.6632	132.899	4	786.651	3142.58	0.244323	alpha-y2;alpha-y5;alpha-y7;alpha-y9;alpha-y11;alpha-y12;alpha-y9(2+);alpha-y11(2+);alpha-y13(2+);beta-y1;beta-y2;beta-y3;beta-y4-Pep;beta-y5-Pep;beta-y6-Pep;beta-y7-Pep;beta-y8-Pep;beta-y9-Pep;beta-y10-Pep;beta-y5-H2O-Pep;beta-y9-H2O-Pep;beta-y10-H2O-Pep;beta-y7-NH3-Pep;beta-y8-NH3-Pep;beta-y10-NH3-Pep;beta-b2;beta-b3;beta-b4;beta-b5;beta-b6;beta-b3-H2O;beta-b4-H2O;beta-b5-H2O;beta-b4-NH3	244.16556802259998;445.2405238797;705.3930017762999;917.4727086602999;1168.5745479699;1328.6051961713001;459.23999256344996;584.79091221825;721.3482683091501;175.118952181;338.1822807193;467.2248738155;2302.1648631011994;2431.2074561973996;2530.2758701135995;2645.3028131455994;2744.3712270617993;2857.4552910421994;2985.5138685535994;2413.1968915110997;2839.4447263558995;2967.5033038672996;2628.27…	Multiplet	0	15
sp|Q03468|ERCC6_HUMAN	297	sp|Q03468|ERCC6_HUMAN	262	64.454	Intra-protein link	0.016166	Cross	Q03468	Q03468	K297-K262	297	1	K	262	1	K	-	-	-	-	-	-	-	-	-	-	-	-	-	-	-	-	-	-	K:1;K:15	K:1;K:12	64.454	70.4884	20.8341	3	1006.88	3017.63	0.224063	alpha-y5;alpha-y7;alpha-y8;alpha-y9;alpha-y11;alpha-y13;alpha-y11-NH3;alpha-y8(2+);alpha-y9(2+);alpha-a2-Pep;alpha-b2-Pep;alpha-b4-Pep;alpha-b7-Pep;alpha-b12(2+);beta-y2;beta-y4;beta-y5;beta-y6;beta-y8;beta-y10;beta-y11	585.3354868974;753.4253645371999;850.4781283891999;951.5258068632999;1147.6469846315;1315.7368622713;1130.62043553;425.7427024279;476.26654166494995;1675.908754981;1703.9036696030998;1871.9935472429;2169.1624034852;1315.7167496059;276.1553972668;480.2452749066;567.2773033164999;638.3144171042999;881.3999376476999;1125.5244862343;1238.6085502147	Multiplet	13	0
sp|Q03468|ERCC6_HUMAN	297	sp|Q03468|ERCC6_HUMAN	262	83.418	Intra-protein link	0.011558	Cross	Q03468	Q03468	K297-K262	297	1	K	262	1	K	-	-	-	-	-	-	-	-	-	-	-	-	-	-	-	-	-	-	K:1;K:15	K:1;K:12	83.418	65.3952	33.2288	4	755.414	3017.63	-0.816544	alpha-y2;alpha-y5;alpha-y6;alpha-y7;alpha-y8;alpha-y9;alpha-y10;alpha-y11;alpha-y9-NH3;alpha-y13(2+);alpha-b2-Pep;alpha-b4-Pep;alpha-b6-Pep;alpha-b7-Pep;beta-y2;beta-y4;beta-y5;beta-y6;beta-y7;beta-y8;beta-y9;beta-y10;beta-y11	261.15573161780003;585.3354868974;656.3726006851999;753.4253645371999;850.4781283891999;951.5258068632999;1050.5942207795;1147.6469846315;934.4992577617999;658.37206936895;1703.9036696030998;1871.9935472429;2068.1147250111003;2169.1624034852;276.1553972668;480.2452749066;567.2773033164999;638.3144171042999;767.3570102004999;881.3999376476999;994.4840016280999;1125.5244862343;1238.6085502147	Multiplet	12	0
sp|Q16531|DDB1_HUMAN	1067	sp|Q16531|DDB1_HUMAN	1060	128.27	Intra-protein link	0.00056953	Cross	Q16531	Q16531	K1067-K1060	1067	4	K	1060	3	K	-	-	-	-	-	-	-	-	-	-	-	-	-	-	-	-	-	-	K:4	K:3;K:6	74.516	69.5982	79.0162	4	550.068	2196.24	-0.00817141	alpha-y1;alpha-y2;alpha-y3;alpha-y4;alpha-y5;alpha-y6;alpha-y7;alpha-y8-Pep;alpha-y9-Pep;alpha-y6-H2O;alpha-y9-H2O-Pep;alpha-y1-NH3;alpha-y9-NH3-Pep;alpha-a2;alpha-b2;alpha-b3;alpha-b2-H2O;alpha-b3-H2O;beta-y2;beta-y3;beta-y4-Pep;beta-y5-Pep;beta-y5-NH3-Pep;beta-a2;beta-b2;beta-b3-Pep;beta-b4-Pep;beta-b2-NH3	175.118952181;361.1982651345;508.2666790507;595.2987074606;732.357619323;861.4002124192;974.4842763995999;1954.1272790284002;2011.148742752;843.3896477329;1993.1381780657;158.0924030795;1994.1221936505;159.1128041706;187.1077187927;244.1291825163;169.0971541064;226.11861783;260.19686815100005;359.2652820672001;1970.1221936505;2084.1651210977;2067.1385719962;200.13935327209998;228.1342678942;1838.…	Multiplet	3	9
sp|Q03468|ERCC6_HUMAN	804	sp|Q03468|ERCC6_HUMAN	1295	80.632	Intra-protein link	0.018253	Cross	Q03468	Q03468	K804-K1295	804	1	K	1295	7	K	-	-	-	-	-	-	-	-	-	-	-	-	-	-	-	-	-	-	K:1;K:14	K:7	80.632	31.3475	63.5651	5	559.104	2790.49	-0.377541	alpha-y2;alpha-y5;alpha-y6;alpha-y7;alpha-y8;alpha-y9;alpha-y10;alpha-y12;alpha-y13;alpha-y5-NH3;alpha-y11(2+);beta-y1;beta-y2;beta-y3;beta-y4-Pep;beta-y5-Pep;beta-y6-Pep;beta-y7-Pep;beta-y8-Pep;beta-y7-H2O-Pep;beta-y8-H2O-Pep;beta-y9-NH3-Pep;beta-b2;beta-b3;beta-b4	244.16556802259998;445.2405238797;592.3089377959;705.3930017762999;820.4199448082999;917.4727086602999;1054.5316205227;1328.6051961713001;1441.6892601517002;428.2139747782;584.79091221825;175.118952181;288.20301616140006;359.2401299492;2194.1801192348994;2307.2641832152995;2378.3012970030995;2493.3282400350995;2621.3868175464995;2475.3176753487996;2603.3762528601997;2675.397382232799;171.11280417…	Multiplet	0	6
sp|Q2YD98|UVSSA_HUMAN	379	sp|Q2YD98|UVSSA_HUMAN	334	109.18	Intra-protein link	0.0025906	Cross	Q2YD98	Q2YD98	K379-K334	379	3	K	334	4	K	-	-	-	-	-	-	-	-	-	-	-	-	-	-	-	-	-	-	K:1;K:3	K:4	109.18	64.199	85.0769	5	563.713	2813.53	-0.0789773	alpha-y1;alpha-y2;alpha-y5;alpha-y7;alpha-y8;alpha-y9;alpha-y10;alpha-y11;alpha-y12;alpha-y1-NH3;alpha-y7-NH3;alpha-b2;beta-y2;beta-y3;beta-y4-Pep;beta-y5-Pep;beta-y6-Pep;beta-y3-NH3;beta-y4-NH3-Pep;beta-y5-NH3-Pep;beta-a2;beta-b2;beta-b3;beta-b4-Pep;beta-b2-H2O;beta-b3-H2O;beta-b4-H2O-Pep	175.118952181;331.22006320910003;574.3055837525001;800.4009407007001;929.4435337969;1042.5275977773001;1157.5545408093;1270.6386047897001;1399.6811978859002;158.0924030795;783.3743915992001;292.1655680226;288.20301616140006;401.28708014180006;2485.3772987176994;2598.4613626980995;2699.5090411721994;384.26053104030007;2468.350749616199;2581.4348135965993;189.0869833506;217.0818979727;330.165961953…	Multiplet	0	9
sp|Q9BW61|DDA1_HUMAN	65	sp|Q13216|ERCC8_HUMAN	212	87.913	Inter-protein link	0.0027738	Cross	Q9BW61	Q13216	K65-K212	65	8	K	212	2	K	-	-	-	-	-	-	-	-	-	-	-	-	-	-	-	-	-	-	K:8;K:9	K:2	87.913	32.61	84.1087	5	460.454	2297.23	-0.190505	alpha-y4-Pep;alpha-y4-NH3-Pep;alpha-a2;alpha-b2;alpha-b4;alpha-b5;alpha-b6;alpha-b7;alpha-b5-NH3;alpha-b7-NH3;beta-y1;beta-y2;beta-y3;beta-y4;beta-y5;beta-y6-Pep;beta-y1-NH3;beta-y2-NH3;beta-y3-NH3;beta-y4-NH3;beta-b2-Pep	1628.9158892694;1611.8893401679;249.15975436320002;277.1546689853;542.2721583591001;670.3307358705001;856.4100488240001;971.4369918560001;653.3041867690001;954.4104427545001;175.118952181;274.1873660972;389.2143091292;575.2936220826999;688.3776860631;2199.1709347570995;158.0924030795;257.16081699570003;372.1877600277;558.2670729811999;1610.8689390767997	Multiplet	3	2
sp|Q2YD98|UVSSA_HUMAN	379	sp|Q2YD98|UVSSA_HUMAN	334	164.13	Intra-protein link	0.00046079	Cross	Q2YD98	Q2YD98	K379-K334	379	3	K	334	4	K	-	-	-	-	-	-	-	-	-	-	-	-	-	-	-	-	-	-	K:1;K:3	K:4	164.13	131.819	50.3097	4	704.389	2813.53	-0.641467	alpha-y1;alpha-y2;alpha-y5;alpha-y7;alpha-y9;alpha-y10;alpha-y11;alpha-y13-Pep;alpha-y14-Pep;alpha-y7-NH3;alpha-y8(2+);alpha-b3-Pep;alpha-b4-Pep;alpha-b6-Pep;alpha-b7-Pep;alpha-b8-Pep;alpha-b10-Pep;alpha-b13-Pep;alpha-b14-Pep;alpha-b10(2+);beta-y2;beta-y3;beta-y6-Pep;beta-y6-NH3-Pep;beta-a2;beta-b2;beta-b4-Pep	175.118952181;331.22006320910003;574.3055837525001;800.4009407007001;1042.5275977773001;1157.5545408093;1270.6386047897001;2523.3776926482;2686.4410211865;783.3743915992001;465.22540513175005;1415.8620627849002;1544.9046558811;1773.0156628935001;1886.0997268739002;2015.1423199701;2241.2376769183006;2484.3231974617006;2640.4243084898003;1121.1224766924504;288.20301616140006;401.28708014180006;2699…	Multiplet	50	7
sp|Q9BW61|DDA1_HUMAN	65	sp|Q13216|ERCC8_HUMAN	212	120.12	Inter-protein link	0.0010779	Cross	Q9BW61	Q13216	K65-K212	65	8	K	212	2	K	-	-	-	-	-	-	-	-	-	-	-	-	-	-	-	-	-	-	K:8;K:9	K:2	120.12	56.1218	87.7584	4	575.315	2297.23	-0.185655	alpha-y2-Pep;alpha-y7-Pep;alpha-a2;alpha-b2;alpha-b3;alpha-b4;alpha-b5;alpha-b6;alpha-b7;beta-y1;beta-y2;beta-y3;beta-y4;beta-y5;beta-y6-Pep;beta-y1-NH3;beta-y2-NH3;beta-y3-NH3;beta-y4-NH3;beta-b2-Pep;beta-b3-Pep;beta-b2-NH3-Pep	1327.8096332839;2022.0919561546;249.15975436320002;277.1546689853;414.21358084770003;542.2721583591001;670.3307358705001;856.4100488240001;971.4369918560001;175.118952181;274.1873660972;389.2143091292;575.2936220826999;688.3776860631;2199.1709347570995;158.0924030795;257.16081699570003;372.1877600277;558.2670729811999;1610.8689390767997;1723.9530030571998;1593.8423899752997	Multiplet	7	5
sp|Q2YD98|UVSSA_HUMAN	377	sp|Q2YD98|UVSSA_HUMAN	334	146.07	Intra-protein link	0.00079963	Cross	Q2YD98	Q2YD98	K377-K334	377	1	K	334	4	K	-	-	-	-	-	-	-	-	-	-	-	-	-	-	-	-	-	-	K:1;K:3	K:4	146.07	103.342	57.5005	6	469.929	2813.53	-0.761201	alpha-y1;alpha-y2;alpha-y5;alpha-y6;alpha-y7;alpha-y8;alpha-y9;alpha-y10;alpha-y11;alpha-y12;alpha-y6-H2O;alpha-y8-H2O;alpha-y10-H2O;alpha-y1-NH3;alpha-y5-NH3;alpha-y6-NH3;alpha-y7-NH3;alpha-y13(2+);alpha-b4-Pep;alpha-b5-Pep;alpha-b6-Pep;alpha-b6-H2O-Pep;alpha-b7-H2O-Pep;beta-y2;beta-y3;beta-y4-Pep;beta-y2-NH3;beta-a2;beta-b2;beta-b2-H2O;beta-b3-H2O	175.118952181;331.22006320910003;574.3055837525001;703.3481768487001;800.4009407007001;929.4435337969;1042.5275977773001;1157.5545408093;1270.6386047897001;1399.6811978859002;685.3376121624001;911.4329691106001;1139.543976123;158.0924030795;557.2790346510001;686.3216277472001;783.3743915992001;764.3917186851;1544.9046558811;1657.9887198615002;1773.0156628935001;1755.0050982072;1868.0891621876;288…	Multiplet	12	0
sp|Q9BW61|DDA1_HUMAN	65	sp|Q13216|ERCC8_HUMAN	212	128.36	Inter-protein link	0.00042799	Cross	Q9BW61	Q13216	K65-K212	65	8	K	212	2	K	-	-	-	-	-	-	-	-	-	-	-	-	-	-	-	-	-	-	K:8;K:9	K:2	128.36	58.9811	87.7584	4	575.315	2297.23	-0.185655	alpha-y2-Pep;alpha-y7-Pep;alpha-a2;alpha-b2;alpha-b3;alpha-b4;alpha-b5;alpha-b6;alpha-b7;alpha-b6-NH3;beta-y1;beta-y2;beta-y3;beta-y5;beta-y6-Pep;beta-y3-NH3;beta-y4-NH3;beta-b2-Pep;beta-b3-Pep;beta-b5-Pep;beta-b2-NH3-Pep	1327.8096332839;2022.0919561546;249.15975436320002;277.1546689853;414.21358084770003;542.2721583591001;670.3307358705001;856.4100488240001;971.4369918560001;839.3834997225001;175.118952181;274.1873660972;389.2143091292;688.3776860631;2199.1709347570995;372.1877600277;558.2670729811999;1610.8689390767997;1723.9530030571998;2025.0592590426998;1593.8423899752997	Multiplet	7	8
sp|Q03468|ERCC6_HUMAN	1052	sp|Q03468|ERCC6_HUMAN	783	90.561	Intra-protein link	0.0066827	Cross	Q03468	Q03468	K1052-K783	1052	13	K	783	9	K	-	-	-	-	-	-	-	-	-	-	-	-	-	-	-	-	-	-	K:13	K:9	90.561	97.4563	27.9138	3	1112.23	3333.68	0.359637	alpha-y1;alpha-y3-Pep;alpha-y4-Pep;alpha-y5-Pep;alpha-y6-Pep;alpha-y7-Pep;alpha-y9-Pep;alpha-y10-Pep;alpha-y11-Pep;alpha-y12-Pep;alpha-y13-Pep;alpha-y8-H2O-Pep;alpha-y12-H2O-Pep;alpha-y13-H2O-Pep;alpha-b2;alpha-b3;alpha-b4;alpha-b5;alpha-b10;alpha-b11;alpha-b2-NH3;beta-y4;beta-y6-Pep;beta-y7-Pep;beta-y10-Pep;beta-a2;beta-b3;beta-b5;beta-b7;beta-b6-NH3	175.118952181;2184.1447795861;2283.2131935023;2398.2401365343;2535.2990483966996;2650.3259914286996;2778.3845689400996;2925.4529828562995;2996.4900966440996;3093.5428604961;3221.6014380075;2703.3525405302;3075.5322958098;3203.5908733212;242.1499179584;339.20268181039995;410.2397955981999;557.3082095144;1052.4795849522;1151.5479988683999;225.12336885690002;566.2932877316999;2469.2884837103998;2584…	Multiplet	33	5
sp|Q2YD98|UVSSA_HUMAN	379	sp|Q2YD98|UVSSA_HUMAN	334	111.12	Intra-protein link	0.0030041	Cross	Q2YD98	Q2YD98	K379-K334	379	3	K	334	4	K	-	-	-	-	-	-	-	-	-	-	-	-	-	-	-	-	-	-	K:1;K:3	K:4	111.12	76.655	57.5005	6	469.929	2813.53	-0.761201	alpha-y1;alpha-y2;alpha-y5;alpha-y6;alpha-y7;alpha-y8;alpha-y9;alpha-y10;alpha-y11;alpha-y6-H2O;alpha-y8-H2O;alpha-y10-H2O;alpha-y1-NH3;alpha-y5-NH3;alpha-y6-NH3;alpha-y7-NH3;alpha-y12(2+);alpha-b2;alpha-b5-Pep;alpha-b6-Pep;alpha-b6-H2O-Pep;alpha-b7-H2O-Pep;beta-y2;beta-y3;beta-y4-Pep;beta-y2-NH3;beta-a2;beta-b2;beta-b2-H2O;beta-b3-H2O	175.118952181;331.22006320910003;574.3055837525001;703.3481768487001;800.4009407007001;929.4435337969;1042.5275977773001;1157.5545408093;1270.6386047897001;685.3376121624001;911.4329691106001;1139.543976123;158.0924030795;557.2790346510001;686.3216277472001;783.3743915992001;700.3442371762501;292.1655680226;1657.9887198615002;1773.0156628935001;1755.0050982072;1868.0891621876;288.20301616140006;4…	Multiplet	7	0
sp|Q03468|ERCC6_HUMAN	1295	sp|Q03468|ERCC6_HUMAN	729	73.951	Intra-protein link	0.010436	Cross	Q03468	Q03468	K1295-K729	1295	7	K	729	4	K	-	-	-	-	-	-	-	-	-	-	-	-	-	-	-	-	-	-	K:7	K:4	73.951	58.815	39.2528	4	616.586	2462.31	-0.289568	alpha-y1;alpha-y2;alpha-y3;alpha-y4-Pep;alpha-y6-Pep;alpha-y7-Pep;alpha-y8-Pep;alpha-y9-Pep;alpha-y8-H2O-Pep;alpha-y1-NH3;alpha-y2-NH3;alpha-b2;alpha-b3;alpha-b5;beta-y3;beta-y4;beta-y5;beta-y6;beta-y6(2+);beta-b2;beta-b3	175.118952181;288.20301616140006;359.2401299492;1866.0088201515998;2050.1299979197997;2165.1569409517997;2293.2155184631997;2364.252632251;2275.2049537769;158.0924030795;271.17646705990006;171.11280417060001;299.171381682;485.23543850179993;387.2714300776001;547.302078279;618.3391920668;778.3698402682;389.68855836740005;173.0920687285;336.1553972668	Multiplet	9	0
sp|Q03468|ERCC6_HUMAN	804	sp|Q2YD98|UVSSA_HUMAN	379	126.63	Inter-protein link	0.00043885	Cross	Q03468	Q2YD98	K804-K379	804	1	K	379	2	K	-	-	-	-	-	-	-	-	-	-	-	-	-	-	-	-	-	-	K:1;K:14	K:2	126.63	45.0775	91.5838	3	1081.2	3240.58	0.00683117	alpha-y2;alpha-y3;alpha-y4;alpha-y5;alpha-y6;alpha-y7;alpha-y9;alpha-y10;alpha-y11;alpha-y12;alpha-b5-Pep;beta-y1;beta-y4;beta-y6;beta-y7;beta-y8;beta-y9;beta-y10;beta-y11;beta-b3-Pep;beta-b4-Pep;beta-b5-Pep;beta-b6-Pep;beta-b7-Pep	244.16556802259998;301.18703174620003;358.2084954698;445.2405238797;592.3089377959;705.3930017762999;917.4727086602999;1054.5316205227;1168.5745479699;1328.6051961713001;2325.1179724881;175.118952181;418.2044727244;644.2998296725999;773.3424227687999;886.4264867491999;1001.4534297811998;1114.5374937616;1243.5800868578;2128.0531873868;2241.1372513672;2356.1641943991995;2469.2482583795995;2598.2908…	Multiplet	4	20
sp|Q03468|ERCC6_HUMAN	152	sp|Q03468|ERCC6_HUMAN	170	112.15	Intra-protein link	0.0036429	Cross	Q03468	Q03468	K152-K170	152	4	K	170	1	K	-	-	-	-	-	-	-	-	-	-	-	-	-	-	-	-	-	-	K:4	K:1;K:6	112.15	103.88	17.7668	5	576.732	2878.62	-0.281167	alpha-y1;alpha-y2;alpha-y3;alpha-y4;alpha-y5;alpha-y6;alpha-y7;alpha-y8;alpha-y9;alpha-y2-H2O;alpha-y8-H2O;alpha-y10-H2O;alpha-y6-NH3;alpha-y7-NH3;alpha-a2;alpha-b2;alpha-b3;alpha-b4-Pep;alpha-b5-Pep;alpha-b6-Pep;alpha-b7-Pep;alpha-b8-Pep;alpha-b10-Pep;alpha-b7-H2O-Pep;alpha-b8-H2O-Pep;alpha-b9-H2O-Pep;alpha-b10-H2O-Pep;alpha-b2-NH3;alpha-b3-NH3;alpha-b5-NH3-Pep;alpha-b6-NH3-Pep;alpha-b8-NH3-Pep;…	175.118952181;262.1509805909;363.198659065;434.23577285280004;505.2728866406;633.331464152;730.384228004;817.4162564139;930.5003203943;244.14041590460002;799.4056917276;1040.5483332194;616.3049150505;713.3576789025;214.1550033363;242.1499179584;356.1928454056;1466.8689390768002;1579.9530030572;1693.0370670376;1822.0796601338;1950.1382376452;2150.2543300355005;1804.0690954474999;1932.1276729589;20…	Multiplet	6	0
sp|Q03468|ERCC6_HUMAN	804	sp|Q2YD98|UVSSA_HUMAN	379	144.44	Inter-protein link	3.95e-06	Cross	Q03468	Q2YD98	K804-K379	804	1	K	379	2	K	-	-	-	-	-	-	-	-	-	-	-	-	-	-	-	-	-	-	K:1;K:14	K:2	144.44	26.6585	163.676	4	811.151	3240.58	-0.0441141	alpha-y2;alpha-y4;alpha-y5;alpha-y6;alpha-y7;alpha-y9;alpha-y10;alpha-y11;alpha-y12;alpha-y13;alpha-y10(2+);beta-y1;beta-y4;beta-y5;beta-y6;beta-y7;beta-y8;beta-y9;beta-y10;beta-y11;beta-y7-H2O;beta-y11-H2O;beta-b2-Pep;beta-b3-Pep;beta-b4-Pep;beta-b5-Pep;beta-b6-Pep;beta-b7-Pep;beta-b2-NH3-Pep;beta-b3-NH3-Pep	244.16556802259998;358.2084954698;445.2405238797;592.3089377959;705.3930017762999;917.4727086602999;1054.5316205227;1168.5745479699;1328.6051961713001;1441.6892601517002;527.76944849465;175.118952181;418.2044727244;547.2470658205999;644.2998296725999;773.3424227687999;886.4264867491999;1001.4534297811998;1114.5374937616;1243.5800868578;755.3318580824999;1225.5695221715;1999.0105942905996;2128.053…	Multiplet	0	21
sp|Q03468|ERCC6_HUMAN	804	sp|Q2YD98|UVSSA_HUMAN	379	32.121	Inter-protein link	0.024214	Cross	Q03468	Q2YD98	K804-K379	804	1	K	379	2	K	-	-	-	-	-	-	-	-	-	-	-	-	-	-	-	-	-	-	K:1;K:14	K:2	32.121	12.8778	33.0574	3	1081.2	3240.58	0.00683117	alpha-y5;alpha-y9;alpha-y10;alpha-y10-H2O;alpha-b5-Pep;beta-y1;beta-y6;beta-y7;beta-y8;beta-y9;beta-y10;beta-y11;beta-b5-Pep	445.2405238797;917.4727086602999;1054.5316205227;1036.5210558364;2325.1179724881;175.118952181;644.2998296725999;773.3424227687999;886.4264867491999;1001.4534297811998;1114.5374937616;1243.5800868578;2356.1641943991995	Multiplet	2	4
sp|Q13216|ERCC8_HUMAN	34	sp|Q2YD98|UVSSA_HUMAN	129	101.6	Inter-protein link	0.0010851	Cross	Q13216	Q2YD98	K34-K129	34	8	K	129	6	K	-	-	-	-	-	-	-	-	-	-	-	-	-	-	-	-	-	-	K:8	K:6;K:7	97.433	93.0578	27.3167	5	527.888	2634.4	-0.631964	alpha-y1;alpha-y3;alpha-y5;alpha-y6;alpha-y8-Pep;alpha-y9-Pep;alpha-y10-Pep;alpha-y11-Pep;alpha-y12-Pep;alpha-y13-Pep;alpha-y9-H2O-Pep;alpha-y10-H2O-Pep;alpha-y13-H2O-Pep;alpha-y12-NH3-Pep;alpha-a2;alpha-b2;alpha-b3;alpha-b12-Pep;alpha-b9-H2O-Pep;alpha-b12-H2O-Pep;beta-a2;beta-b2;beta-b3;beta-b4	175.118952181;403.2299591934;674.3580132535;789.3849562854999;2011.0243300994;2124.1083940798;2253.150987176;2366.2350511564;2423.25651488;2536.3405788604;2106.0978293935;2235.1404224897;2518.3300141741;2406.2299657784997;185.16483974110002;213.15975436320002;270.1812180868;2332.2547239660003;1944.0476913034;2314.2441592797004;177.10223948430001;205.0971541064;334.13974720259995;405.1768609903999	Multiplet	14	0
sp|Q13216|ERCC8_HUMAN	34	sp|Q2YD98|UVSSA_HUMAN	129	162.68	Inter-protein link	7.04e-06	Cross	Q13216	Q2YD98	K34-K129	34	8	K	129	6	K	-	-	-	-	-	-	-	-	-	-	-	-	-	-	-	-	-	-	K:8	K:6;K:7	162.68	93.0956	100.906	3	879.141	2634.4	0.0464136	alpha-y1;alpha-y3;alpha-y5;alpha-y9-Pep;alpha-y12-Pep;alpha-y13-Pep;alpha-y12-H2O-Pep;alpha-y2-NH3;alpha-y13(2+);alpha-a2;alpha-b2;alpha-b3;alpha-b9-Pep;alpha-b11-Pep;alpha-b13-Pep;alpha-b11(2+);beta-y2-Pep;beta-y3-Pep;beta-y4-Pep;beta-y5-Pep;beta-y6-Pep;beta-b2;beta-b3;beta-b4;beta-b5;beta-b6-Pep	175.118952181;403.2299591934;674.3580132535;2124.1083940798;2423.25651488;2536.3405788604;2405.2459501937;287.1349961757;1268.6739276635;185.16483974110002;213.15975436320002;270.1812180868;1962.0582559897;2233.1863100498003;2461.2973170622;1117.0967932582003;2068.1760797144993;2231.2394082527994;2302.2765220405995;2431.319115136799;2488.340578860399;205.0971541064;334.13974720259995;405.17686099…	Multiplet	19	19
sp|Q13216|ERCC8_HUMAN	34	sp|Q2YD98|UVSSA_HUMAN	129	57.804	Inter-protein link	0.012235	Cross	Q13216	Q2YD98	K34-K129	34	8	K	129	6	K	-	-	-	-	-	-	-	-	-	-	-	-	-	-	-	-	-	-	K:8	K:6;K:7	57.804	57.8361	17.7668	4	659.608	2634.4	-0.136797	alpha-y1;alpha-y2;alpha-y3;alpha-y9-Pep;alpha-y10-Pep;alpha-y11-Pep;alpha-y12-Pep;alpha-y13-Pep;alpha-y12-H2O-Pep;alpha-a2;alpha-b2;alpha-b3;beta-y6-Pep;beta-a2;beta-b2;beta-b3;beta-b4	175.118952181;304.1615452772;403.2299591934;2124.1083940798;2253.150987176;2366.2350511564;2423.25651488;2536.3405788604;2405.2459501937;185.16483974110002;213.15975436320002;270.1812180868;2488.340578860399;177.10223948430001;205.0971541064;334.13974720259995;405.1768609903999	Multiplet	5	3
sp|Q2YD98|UVSSA_HUMAN	584		590	50.901	Loop-linked	0.027605	Cross	Q2YD98		-	-	-	-	-	-	-	584	2	K	590	8	K	-	-	-	-	-	-	-	-	-	-	-	-	K:2;K:8		48.192	NaN	NaN	3	530.638	1588.89	-0.242826	alpha-y1;alpha-y2;alpha-y3;alpha-y4;alpha-y11;alpha-y2-NH3;alpha-y11-NH3;alpha-b8;alpha-b8(2+);alpha-b11(2+)	175.118952181;272.171716033;371.2401299492;484.3241939296;1476.8144010858;255.1451669315;1459.7878519843;1106.5815476032;553.7944120349;708.3970329091999	Multiplet	7	0
sp|Q03468|ERCC6_HUMAN	979	sp|Q03468|ERCC6_HUMAN	991	114.4	Intra-protein link	0.0022644	Cross	Q03468	Q03468	K979-K991	979	4	K	991	6	K	-	-	-	-	-	-	-	-	-	-	-	-	-	-	-	-	-	-	K:4	K:3;K:6	98.411	77.2825	50.539	4	604.602	2414.38	0.140227	alpha-y1;alpha-y2;alpha-y3;alpha-y5;alpha-y6;alpha-y7-Pep;alpha-y8-Pep;alpha-y3-H2O;alpha-y6-H2O;alpha-y1-NH3;alpha-y3-NH3;alpha-y6-NH3;alpha-y8-NH3-Pep;alpha-a2;alpha-b2;alpha-b3;alpha-b4-Pep;alpha-b2-NH3;alpha-b3-NH3;alpha-b4-NH3-Pep;alpha-b5-NH3-Pep;alpha-b6-NH3-Pep;beta-y2;beta-y5-Pep;beta-y6-Pep;beta-y5-H2O-Pep;beta-y6-H2O-Pep;beta-y7-H2O-Pep;beta-a2;beta-b2;beta-b3;beta-b4;beta-b5	175.118952181;289.16187962820004;390.20955810230004;650.3620359989;778.4206135103;2027.176020135;2174.2444340511997;372.198993416;760.410048824;158.0924030795;373.18300900080004;761.3940644088;2157.2178849496995;214.1550033363;242.1499179584;389.2183318746;1637.9737384992998;225.12336885690002;372.1917827731;1620.9471893977998;1749.0057669091998;1896.0741808254;303.1775296924;2075.1396346286997;2…	Multiplet	6	7
sp|Q03468|ERCC6_HUMAN	979	sp|Q03468|ERCC6_HUMAN	991	123.63	Intra-protein link	0.0010803	Cross	Q03468	Q03468	K979-K991	979	4	K	991	6	K	-	-	-	-	-	-	-	-	-	-	-	-	-	-	-	-	-	-	K:4	K:3;K:6	108.39	74.1273	62.8419	3	805.801	2414.38	0.0854116	alpha-y1;alpha-y2;alpha-y3;alpha-y4;alpha-y5;alpha-y6;alpha-y7-Pep;alpha-y8-Pep;alpha-a2;alpha-b2;beta-y2;beta-y4-Pep;beta-y5-Pep;beta-y6-Pep;beta-y7-Pep;beta-y7-H2O-Pep;beta-y4-NH3-Pep;beta-y5-NH3-Pep;beta-y6-NH3-Pep;beta-a2;beta-b2;beta-b4	175.118952181;289.16187962820004;390.20955810230004;503.29362208270004;650.3620359989;778.4206135103;2027.176020135;2174.2444340511997;214.1550033363;242.1499179584;303.1775296924;1960.1126915967;2075.1396346286997;2203.2345976464;2316.3186616268;2298.3080969405;1943.0861424952;2058.1130855271995;2186.2080485448996;185.16483974110002;213.15975436320002;456.28166041289995	Multiplet	1	6
sp|Q03468|ERCC6_HUMAN	979	sp|Q03468|ERCC6_HUMAN	991	73.841	Intra-protein link	0.023817	Cross	Q03468	Q03468	K979-K991	979	4	K	991	6	K	-	-	-	-	-	-	-	-	-	-	-	-	-	-	-	-	-	-	K:4	K:3;K:6	67.86	66.073	27.5248	5	483.883	2414.38	-0.0677333	alpha-y1;alpha-y2;alpha-y3;alpha-y4;alpha-y5;alpha-y4-H2O;alpha-y5-H2O;alpha-y6-H2O;alpha-y1-NH3;alpha-y2-NH3;alpha-y3-NH3;alpha-y6-NH3;alpha-a2;alpha-b2;alpha-b3;alpha-b4-Pep;alpha-b5-Pep;alpha-b6-Pep;alpha-b2-NH3;alpha-b4-NH3-Pep;alpha-b5-NH3-Pep;alpha-b6-NH3-Pep;beta-y2;beta-y5-NH3-Pep;beta-a2;beta-b2;beta-b3;beta-b4;beta-b4-H2O	175.118952181;289.16187962820004;390.20955810230004;503.29362208270004;650.3620359989;485.28305739640007;632.3514713126;760.410048824;158.0924030795;272.13533052670005;373.18300900080004;761.3940644088;214.1550033363;242.1499179584;389.2183318746;1637.9737384992998;1766.0323160106998;1913.1007299269;225.12336885690002;1620.9471893977998;1749.0057669091998;1896.0741808254;303.1775296924;2058.11308…	Multiplet	3	0
sp|Q16531|DDB1_HUMAN	150	sp|Q16531|DDB1_HUMAN	1067	55.186	Intra-protein link	0.020042	Cross	Q16531	Q16531	K150-K1067	150	9	K	1067	4	K	-	-	-	-	-	-	-	-	-	-	-	-	-	-	-	-	-	-	K:9;K:12	K:4	55.186	33.2288	49.3676	6	487.937	2921.58	-0.0100981	alpha-y2;alpha-y8-Pep;alpha-y9-Pep;alpha-y10-Pep;alpha-a2;alpha-b2;alpha-b7-NH3;beta-y1;beta-y2;beta-y4;beta-y5;beta-y6;beta-y7;beta-y5-H2O;beta-y6-H2O;beta-y7-H2O;beta-a2;beta-b2;beta-b3	260.19686815100005;2500.2942973698;2613.3783613501996;2710.4311252022;185.16483974110002;213.15975436320002;792.4250301862;175.118952181;361.1982651345;595.2987074606;732.357619323;861.4002124192;974.4842763995999;714.3470546367;843.3896477329;956.4737117133;159.1128041706;187.1077187927;244.1291825163	Multiplet	1	0
sp|Q16531|DDB1_HUMAN	150	sp|Q16531|DDB1_HUMAN	1067	31.876	Intra-protein link	0.041548	Cross	Q16531	Q16531	K150-K1067	150	9	K	1067	4	K	-	-	-	-	-	-	-	-	-	-	-	-	-	-	-	-	-	-	K:9;K:12	K:4	31.876	17.3673	25.3858	4	731.401	2921.58	0.13505	alpha-y2;alpha-y10-Pep;alpha-y10-NH3-Pep;alpha-a2;alpha-b2;alpha-b10-Pep;beta-y1;beta-y4;beta-y5;beta-y6;beta-y7;beta-y1-NH3;beta-a2;beta-b2	260.19686815100005;2710.4311252022;2693.4045761006996;185.16483974110002;213.15975436320002;2663.3940114144;175.118952181;595.2987074606;732.357619323;861.4002124192;974.4842763995999;158.0924030795;159.1128041706;187.1077187927	Multiplet	3	0
sp|Q03468|ERCC6_HUMAN	1054		1076	108.67	Loop-linked	0.0033605	Cross	Q03468		-	-	-	-	-	-	-	1054	1	K	1076	23	K	-	-	-	-	-	-	-	-	-	-	-	-	K:1;K:2;K:19;K:23		108.67	NaN	NaN	4	926.716	3702.83	0.612607	alpha-y1;alpha-y2;alpha-y3;alpha-y4;alpha-y5;alpha-y6;alpha-y7;alpha-y8;alpha-y9;alpha-y10;alpha-y11;alpha-y11-NH3;alpha-b24;alpha-b26;alpha-b26(2+)	175.118952181;289.16187962820004;376.1939080381;477.2415865122;576.3100004283999;647.3471142161999;761.3900416633999;860.4584555795999;989.5010486757999;1060.5381624636;1117.5596261872;1100.5330770857;2644.3100665930006;2844.3897734770007;1422.6985249718005	Multiplet	6	0
sp|Q03468|ERCC6_HUMAN	1257		1258	187	Loop-linked	3.5e-05	Cross	Q03468		-	-	-	-	-	-	-	1257	3	K	1258	4	K	-	-	-	-	-	-	-	-	-	-	-	-	K:3;K:4;K:13		187	NaN	NaN	3	533.309	1596.91	-0.848529	alpha-y1;alpha-y2;alpha-y3;alpha-y4;alpha-y5;alpha-y6;alpha-y7;alpha-y8;alpha-y9;alpha-y11;alpha-y12;alpha-y5-H2O;alpha-y7-H2O;alpha-y9-H2O;alpha-y11-H2O;alpha-y12-H2O;alpha-a2;alpha-b2;alpha-b4;alpha-b5;alpha-b6;alpha-b7;alpha-b8;alpha-b9;alpha-b10;alpha-b12;alpha-b5-H2O;alpha-b6-H2O;alpha-b7-H2O;alpha-b8-H2O;alpha-b11-H2O	147.1128041706;278.1532887768;377.22170269300005;464.2537311029001;601.3126429653;700.3810568815001;757.4025206051001;856.4709345213001;943.5029629312002;1337.7609685318;1484.829382448;583.302078279;739.3919559188001;925.4923982449002;1319.7504038455;1466.8188177616998;233.16483974109997;261.15975436319997;655.4177599638001;742.4497883737001;841.5182022899002;898.5396660135002;997.6080799297002;1…	Multiplet	55	0
sp|Q03468|ERCC6_HUMAN	1054		1076	83	Loop-linked	0.0067752	Cross	Q03468		-	-	-	-	-	-	-	1054	1	K	1076	23	K	-	-	-	-	-	-	-	-	-	-	-	-	K:1;K:2;K:19;K:23		83	NaN	NaN	4	926.716	3702.83	0.612607	alpha-y1;alpha-y3;alpha-y4;alpha-y5;alpha-y6;alpha-y7;alpha-y8;alpha-y9;alpha-y10;alpha-y11;alpha-y11-NH3;alpha-b26;alpha-b29;alpha-b29(2+)	175.118952181;376.1939080381;477.2415865122;576.3100004283999;647.3471142161999;761.3900416633999;860.4584555795999;989.5010486757999;1060.5381624636;1117.5596261872;1100.5330770857;2844.3897734770007;3128.5382286282006;1564.7727525474004	Multiplet	11	0
sp|Q03468|ERCC6_HUMAN	259		262	111.65	Loop-linked	0.0034225	Cross	Q03468		-	-	-	-	-	-	-	259	1	K	262	4	K	-	-	-	-	-	-	-	-	-	-	-	-	K:1;K:4;K:15		111.65	NaN	NaN	3	629.345	1885.01	0.21177	alpha-y2;alpha-y4;alpha-y5;alpha-y6;alpha-y7;alpha-y8;alpha-y9;alpha-y10;alpha-y2-H2O;alpha-y7-H2O;alpha-y8-NH3;alpha-y9-NH3;alpha-y10-NH3;alpha-y8(2+);alpha-b4;alpha-b5;alpha-b6;alpha-b7;alpha-b8;alpha-b9	276.1553972668;480.2452749066;567.2773033164999;638.3144171042999;767.3570102004999;881.3999376476999;994.4840016280999;1125.5244862343;258.14483258049995;749.3464455141999;864.3733885461999;977.4574525265999;1108.4979371328;441.20360705714995;648.4191569473;761.5032209277001;892.5437055339002;1005.6277695143001;1119.6706969615;1248.7132900576999	Multiplet	15	0
sp|Q03468|ERCC6_HUMAN	804		817	25.583	Loop-linked	0.040435	Cross	Q03468		-	-	-	-	-	-	-	804	1	K	817	14	K	-	-	-	-	-	-	-	-	-	-	-	-	K:1;K:14;K:17		25.49	NaN	NaN	3	688.363	2062.07	0.00359786	alpha-y2;alpha-y3;alpha-b14;alpha-b15(2+)	260.19686815100005;374.23979559820003;1689.8417380482995;902.4459709810498	Multiplet	3	0
sp|Q03468|ERCC6_HUMAN	1172		1182	22.475	Loop-linked	0.037654	Cross	Q03468		-	-	-	-	-	-	-	1172	15	K	1182	25	K	-	-	-	-	-	-	-	-	-	-	-	-	K:15;K:23;K:25;K:27		22.475	NaN	NaN	5	699.538	3492.65	-0.286761	alpha-y14;alpha-y15;alpha-y17;alpha-y18;alpha-y16(2+);alpha-b2;alpha-b5;alpha-b6;alpha-b7;alpha-b10-H2O;alpha-b2-NH3;alpha-b6(2+)	1933.9588930711;2063.0014861673;2396.1492130369998;2467.1863268248;1125.0440377937;286.1509805909;598.2943503642001;669.3314641520001;797.3900416634001;1080.5068623352;269.1244314894;335.16937030930006	Multiplet	0	0
sp|Q03468|ERCC6_HUMAN	1295	sp|Q03468|ERCC6_HUMAN	1156	52.579	Intra-protein link	0.013852	Cross	Q03468	Q03468	K1295-K1156	1295	7	K	1156	6	K	-	-	-	-	-	-	-	-	-	-	-	-	-	-	-	-	-	-	K:7	K:6	52.579	52.7161	17.7668	4	515.307	2057.2	-0.520212	alpha-y1;alpha-y2;alpha-y3;alpha-y4-Pep;alpha-y5-Pep;alpha-y6-Pep;alpha-y8-H2O-Pep;alpha-y2-NH3;alpha-y7(2+);alpha-b2;alpha-b3;beta-y4-Pep;beta-y4-H2O-Pep;beta-y4-NH3-Pep;beta-b3	175.118952181;288.20301616140006;359.2401299492;1460.8947598968002;1573.9788238772;1645.0159376650001;1870.0908935221;271.17646705990006;880.5250785818;171.11280417060001;299.171381682;1775.017394228;1757.0068295417;1757.9908451265;284.196868151	Multiplet	1	1
sp|Q03468|ERCC6_HUMAN	804	sp|Q03468|ERCC6_HUMAN	783	117.73	Intra-protein link	0.0012813	Cross	Q03468	Q03468	K804-K783	804	1	K	783	9	K	-	-	-	-	-	-	-	-	-	-	-	-	-	-	-	-	-	-	K:1;K:14	K:9	117.73	20.6632	142.923	5	671.538	3352.66	0.0624446	alpha-y2;alpha-y5;alpha-y7;alpha-y9;alpha-y12;alpha-y13;alpha-y10(2+);alpha-y11(2+);beta-y1;beta-y2;beta-y3;beta-y4;beta-y5-Pep;beta-y6-Pep;beta-y7-Pep;beta-y8-Pep;beta-y9-Pep;beta-y10-Pep;beta-y11-Pep;beta-y12-Pep;beta-y11-H2O-Pep;beta-y7-NH3-Pep;beta-a2;beta-b2;beta-b3;beta-b4;beta-b5;beta-b4-NH3;beta-b5-NH3	244.16556802259998;445.2405238797;705.3930017762999;917.4727086602999;1328.6051961713001;1441.6892601517002;527.76944849465;584.79091221825;175.118952181;338.1822807193;437.2506946355;566.2932877316999;2401.2332770173994;2488.2653054272996;2603.2922484592996;2702.3606623754995;2849.4290762916994;2963.4720037388993;3091.5305812502997;3254.5939097886;3073.520016564;2586.2656993577993;235.144104299;…	Multiplet	0	14
sp|Q03468|ERCC6_HUMAN	255		259	140.39	Loop-linked	0.00063052	Cross	Q03468		-	-	-	-	-	-	-	255	14	K	259	18	K	-	-	-	-	-	-	-	-	-	-	-	-	K:14;K:17;K:18		140.39	NaN	NaN	3	813.434	2437.28	0.195688	alpha-y1;alpha-y2;alpha-y7;alpha-y8;alpha-y9;alpha-y10;alpha-y11;alpha-y12;alpha-y13;alpha-y14;alpha-y15;alpha-y16;alpha-y17;alpha-y18;alpha-y19;alpha-y9-H2O;alpha-y13-H2O;alpha-y15-H2O;alpha-y16-H2O;alpha-y17-H2O;alpha-y18-H2O;alpha-y19-H2O;alpha-y1-NH3;alpha-y9-NH3;alpha-y11-NH3;alpha-y13-NH3;alpha-y18-NH3;alpha-b2;alpha-b3;alpha-b4;alpha-b5;alpha-b6;alpha-b7;alpha-b11;alpha-b3-H2O;alpha-b4-H2O…	175.118952181;272.171716033;1051.6258552589002;1179.6844327703;1276.7371966223;1389.8212606027;1517.8798381141;1618.9275165882;1675.9489803118;1823.0173942279998;1920.0701580799998;2021.1178365540998;2152.1583211602997;2280.2168986716997;2337.2383623952996;1258.7266319359999;1657.9384156254998;1902.0595933936997;2003.1072718677997;2134.147756474;2262.2063339854;2319.227797709;158.0924030795;1259.…	Multiplet	38	0
sp|Q03468|ERCC6_HUMAN	255		258	172.92	Loop-linked	5.97e-05	Cross	Q03468		-	-	-	-	-	-	-	255	14	K	258	17	K	-	-	-	-	-	-	-	-	-	-	-	-	K:14;K:17;K:18		172.92	NaN	NaN	4	610.327	2437.28	-0.261044	alpha-y1;alpha-y2;alpha-y3;alpha-y7;alpha-y8;alpha-y9;alpha-y10;alpha-y11;alpha-y12;alpha-y13;alpha-y14;alpha-y15;alpha-y16;alpha-y11-H2O;alpha-y12-H2O;alpha-y13-H2O;alpha-y14-H2O;alpha-y15-H2O;alpha-y16-H2O;alpha-y1-NH3;alpha-y7-NH3;alpha-y8-NH3;alpha-y9-NH3;alpha-y10-NH3;alpha-y11-NH3;alpha-b2;alpha-b3;alpha-b4;alpha-b5;alpha-b6;alpha-b7;alpha-b8;alpha-b9;alpha-b10;alpha-b11;alpha-b3-H2O;alpha-…	175.118952181;272.171716033;400.2666790507;1051.6258552589002;1179.6844327703;1276.7371966223;1389.8212606027;1517.8798381141;1618.9275165882;1675.9489803118;1823.0173942279998;1920.0701580799998;2021.1178365540998;1499.8692734278;1600.9169519019;1657.9384156254998;1805.0068295416997;1902.0595933936997;2003.1072718677997;158.0924030795;1034.5993061574002;1162.6578836688;1259.7106475208;1372.79471…	Multiplet	36	0
sp|Q03468|ERCC6_HUMAN	1054		1055	109	Loop-linked	0.0010095	Cross	Q03468		-	-	-	-	-	-	-	1054	1	K	1055	2	K	-	-	-	-	-	-	-	-	-	-	-	-	K:1;K:2;K:19		109	NaN	NaN	3	730.702	2189.09	-0.617009	alpha-y2;alpha-y3;alpha-y4;alpha-y5;alpha-y6;alpha-y7;alpha-y8;alpha-y9;alpha-y10;alpha-y11;alpha-y12;alpha-y2-H2O;alpha-y3-H2O;alpha-y5-H2O;alpha-y7-H2O;alpha-y9-H2O;alpha-y10-H2O;alpha-y11-H2O;alpha-y9-NH3;alpha-y10-NH3;alpha-y11-NH3;alpha-a2;alpha-b2;alpha-b3;alpha-b4;alpha-b5;alpha-b6;alpha-b7;alpha-b8;alpha-b9;alpha-b10;alpha-b6-H2O;alpha-b7-H2O;alpha-b9-H2O;alpha-b2-NH3;alpha-b6(2+)	276.1553972668;405.197990363;492.2300187729;579.2620471828;680.3097256569;751.3468394447;866.3737824767;980.4167099238999;1079.4851238401;1166.51715225;1279.6012162304;258.14483258049995;387.18742567669995;561.2514824965;733.3362747584;962.4061452376;1061.4745591537999;1148.5065875637;963.3901608223999;1062.4585747386;1149.4906031485;367.27036744509996;395.26528206719996;542.3336959834;639.386459…	Multiplet	10	0
sp|Q03468|ERCC6_HUMAN	345		350	71.223	Loop-linked	0.014205	Cross	Q03468		-	-	-	-	-	-	-	345	8	K	350	13	K	-	-	-	-	-	-	-	-	-	-	-	-	K:8;K:13		71.223	NaN	NaN	3	603.028	1806.06	0.451041	alpha-y1;alpha-y2;alpha-y8;alpha-y9;alpha-y14;alpha-b2;alpha-b3;alpha-b4;alpha-b5;alpha-b6;alpha-b7	175.118952181;246.1560659688;1006.6407770416;1063.6622407652;1650.9689874724002;228.14550128250002;341.2295652629;469.28814277429996;616.3565566905;744.4151342019001;801.4365979255001	Multiplet	9	0
sp|Q03468|ERCC6_HUMAN	297	sp|Q03468|ERCC6_HUMAN	280	70.235	Intra-protein link	0.011059	Cross	Q03468	Q03468	K297-K280	297	1	K	280	7	K	-	-	-	-	-	-	-	-	-	-	-	-	-	-	-	-	-	-	K:1;K:15	K:7	70.235	64.199	24.8535	3	1031.56	3091.67	-0.0050638	alpha-y5;alpha-y7;alpha-y8;alpha-y9;alpha-y11;alpha-y13;alpha-y14;alpha-y14(2+);alpha-b2-Pep;alpha-b4-Pep;alpha-b7-Pep;beta-y1;beta-y3;beta-y4;beta-y5;beta-y2-NH3;beta-a2;beta-b2;beta-b4	585.3354868974;753.4253645371999;850.4781283891999;951.5258068632999;1147.6469846315;1315.7368622713;1386.7739760591;693.89062626285;1777.9483116097995;1946.0381892495996;2243.2070454919;175.118952181;451.2299591934;538.2619876033;651.3460515836999;287.1349961757;249.15975436320002;277.1546689853;463.21872580509995	Multiplet	10	1
sp|Q16531|DDB1_HUMAN	153	sp|Q16531|DDB1_HUMAN	200	53.188	Intra-protein link	0.019462	Cross	Q16531	Q16531	K153-K200	153	12	K	200	2	K	-	-	-	-	-	-	-	-	-	-	-	-	-	-	-	-	-	-	K:9;K:12	K:2;K:6;K:10	53.188	45.1154	20.9718	6	574.318	3439.86	-0.0850568	alpha-y1;alpha-y2;alpha-y3;alpha-y4;alpha-y5;alpha-y6-Pep;alpha-y7-Pep;alpha-y13-Pep;alpha-y14-Pep;alpha-y10-H2O-Pep;alpha-y14-NH3-Pep;alpha-y15(2+);alpha-a2;alpha-b2;alpha-b7-H2O;alpha-b8-H2O;alpha-b7-NH3;alpha-b11(2+);beta-y2;beta-y3;beta-y4;beta-y6;beta-y7;beta-y8	175.118952181;288.20301616140006;402.24594360860004;549.3143575248;620.3514713126;2148.1600357198;2261.2440997002;3018.5795803533997;3131.6636443337998;2614.4140185750002;3114.6370952322995;1614.8618423261998;185.16483974110002;213.15975436320002;791.4410146014001;905.4839420486;792.4250301862;647.3617016479;333.1921171241;430.2448809761;487.26634469969997;729.4042351645999;876.4726490807999;1005…	Multiplet	6	0
sp|Q03468|ERCC6_HUMAN	297	sp|Q03468|ERCC6_HUMAN	280	96.208	Intra-protein link	0.0052044	Cross	Q03468	Q03468	K297-K280	297	1	K	280	7	K	-	-	-	-	-	-	-	-	-	-	-	-	-	-	-	-	-	-	K:1;K:15	K:7	96.208	67.385	43.3077	3	1031.56	3091.67	-0.0050638	alpha-y2;alpha-y5;alpha-y7;alpha-y8;alpha-y9;alpha-y11;alpha-y13;alpha-y9(2+);alpha-a2-Pep;alpha-b2-Pep;alpha-b4-Pep;alpha-b7-Pep;alpha-b6(2+);beta-y1;beta-y2;beta-y3;beta-y4;beta-y5;beta-y2-NH3;beta-y7(2+);beta-y9(2+);beta-a2;beta-b6-H2O	261.15573161780003;585.3354868974;753.4253645371999;850.4781283891999;951.5258068632999;1147.6469846315;1315.7368622713;476.26654166494995;1749.9533969876995;1777.9483116097995;1946.0381892495996;2243.2070454919;1071.5833217421998;175.118952181;304.1615452772;451.2299591934;538.2619876033;651.3460515836999;287.1349961757;1251.7075735155997;1373.2503337872997;249.15975436320002;644.303852418	Multiplet	10	0
sp|Q13216|ERCC8_HUMAN	85	sp|Q03468|ERCC6_HUMAN	1295	104.17	Inter-protein link	0.0015015	Cross	Q13216	Q03468	K85-K1295	85	7	K	1295	7	K	-	-	-	-	-	-	-	-	-	-	-	-	-	-	-	-	-	-	K:7	K:7	104.17	80.7633	40.0015	3	972.169	2913.48	0.0221463	alpha-y1;alpha-y2;alpha-y3;alpha-y4;alpha-y5;alpha-y6;alpha-y7;alpha-y8-Pep;alpha-y9-Pep;alpha-y10-Pep;alpha-y11-Pep;alpha-y12-Pep;alpha-b2;alpha-b3;alpha-b2-H2O;alpha-b3-NH3;alpha-b5-NH3;alpha-b7(2+);beta-y2;beta-y3;beta-y4-Pep;beta-y7-Pep;beta-y8-NH3-Pep;beta-y9-NH3-Pep;beta-b2;beta-b5	175.118952181;232.1404159046;345.224479885;432.2565082949;592.2871564963;691.3555704125;762.3926842003;2112.1957692990995;2272.2264175005;2373.2740959745997;2536.3374245129;2699.4007530512;216.0978823879;379.1612109262;198.0873177016;362.1346618247;626.2456688371;1077.0566138527001;288.20301616140006;359.2401299492;2317.1791329569;2616.3272537570997;2727.3592821669995;2798.3963959547996;171.11280…	Multiplet	9	1
sp|Q13216|ERCC8_HUMAN	232	sp|Q13216|ERCC8_HUMAN	212	121.28	Intra-protein link	0.0020294	Cross	Q13216	Q13216	K232-K212	232	14	K	212	2	K	-	-	-	-	-	-	-	-	-	-	-	-	-	-	-	-	-	-	K:14;K:15	K:2	121.28	88.441	50.344	5	539.694	2693.43	0.552343	alpha-y4-Pep;alpha-y5-Pep;alpha-y6-Pep;alpha-y7-Pep;alpha-y8-Pep;alpha-y9-Pep;alpha-y10-Pep;alpha-y11-Pep;alpha-y14-Pep;alpha-y9-H2O-Pep;alpha-y6-NH3-Pep;alpha-b2;alpha-b3;alpha-b4;alpha-b5;alpha-b6;alpha-b3-H2O;alpha-b4-H2O;alpha-b5-H2O;alpha-b6-H2O;alpha-b7-H2O;alpha-b8-H2O;alpha-b7(2+);beta-y1;beta-y2;beta-y3;beta-y4;beta-y5;beta-y1-NH3;beta-y4-NH3	1498.8740244547;1635.9329363171;1763.9915138285;1879.0184568605;1992.1025208409;2093.150199315;2206.2342632954;2319.3183272758;2623.4024676106997;2075.1396346287;1746.964964727;159.0764186643;216.0978823879;376.12853058929994;489.21259456969995;602.2966585501;198.0873177016;358.1179659029999;471.2020298834;584.2860938638;685.3337723379;798.4178363183;352.1758067454;175.118952181;274.1873660972;38…	Multiplet	16	0
sp|Q13216|ERCC8_HUMAN	232	sp|Q13216|ERCC8_HUMAN	212	133.71	Intra-protein link	0.00065033	Cross	Q13216	Q13216	K232-K212	232	14	K	212	2	K	-	-	-	-	-	-	-	-	-	-	-	-	-	-	-	-	-	-	K:14;K:15	K:2	133.71	100.722	63.5815	4	674.365	2693.43	0.561969	alpha-y4-Pep;alpha-y5-Pep;alpha-y6-Pep;alpha-y7-Pep;alpha-y8-Pep;alpha-y9-Pep;alpha-y10-Pep;alpha-y11-Pep;alpha-y13-Pep;alpha-y14-Pep;alpha-y9-H2O-Pep;alpha-y10-H2O-Pep;alpha-y9-NH3-Pep;alpha-y11-NH3-Pep;alpha-b2;alpha-b4;alpha-b5;alpha-b6;alpha-b3-H2O;alpha-b5-H2O;alpha-b6-H2O;alpha-b7-H2O;beta-y1;beta-y2;beta-y3;beta-y4;beta-y5;beta-y6-Pep;beta-y1-NH3;beta-b2-Pep;beta-b2-NH3-Pep	1498.8740244547;1635.9329363171;1763.9915138285;1879.0184568605;1992.1025208409;2093.150199315;2206.2342632954;2319.3183272758;2536.3704392008;2623.4024676106997;2075.1396346287;2188.2236986091;2076.1236502135;2302.2917781743;159.0764186643;376.12853058929994;489.21259456969995;602.2966585501;198.0873177016;471.2020298834;584.2860938638;685.3337723379;175.118952181;274.1873660972;389.2143091292;5…	Multiplet	14	2
sp|Q2YD98|UVSSA_HUMAN	379	sp|Q2YD98|UVSSA_HUMAN	334	143.17	Intra-protein link	0.0007538	Cross	Q2YD98	Q2YD98	K379-K334	379	3	K	334	4	K	-	-	-	-	-	-	-	-	-	-	-	-	-	-	-	-	-	-	K:1;K:3	K:4	143.17	109.59	57.0736	4	665.364	2657.43	1.08585	alpha-y1;alpha-y3;alpha-y4;alpha-y5;alpha-y6;alpha-y7;alpha-y8;alpha-y9;alpha-y10;alpha-y11;alpha-y5-H2O;alpha-y6-H2O;alpha-y7-H2O;alpha-y1-NH3;alpha-y4-NH3;alpha-y6-NH3;alpha-b2;alpha-b4-Pep;alpha-b5-Pep;alpha-b6-Pep;alpha-b7-Pep;alpha-b8-Pep;alpha-b5-H2O-Pep;alpha-b6-H2O-Pep;alpha-b7-H2O-Pep;alpha-b8-H2O-Pep;beta-y2;beta-y3;beta-y4-Pep;beta-y5-Pep;beta-y5-NH3-Pep;beta-a2;beta-b2;beta-b3;beta-b2…	175.118952181;361.1830090008;418.2044727244;547.2470658205999;644.2998296725999;773.3424227687999;886.4264867491999;1001.4534297811998;1114.5374937616;1243.5800868578;529.2365011342999;626.2892649862999;755.3318580824999;158.0924030795;401.1779236229;627.2732805710999;292.1655680226;1544.9046558811;1657.9887198615002;1773.0156628935001;1886.0997268739002;2015.1423199701;1639.9781551752;1755.00509…	Multiplet	20	3
sp|Q03468|ERCC6_HUMAN	345	sp|Q03468|ERCC6_HUMAN	350	91.313	Intra-protein link	0.0063575	Cross	Q03468	Q03468	K345-K350	345	7	K	350	5	K	-	-	-	-	-	-	-	-	-	-	-	-	-	-	-	-	-	-	K:7;K:12	K:5	91.313	83.7828	20.9846	4	541.581	2162.29	0.452416	alpha-y2;alpha-y3;alpha-y4;alpha-y5;alpha-y7-Pep;alpha-y8-Pep;alpha-y9-Pep;alpha-y8-NH3-Pep;alpha-y10-NH3-Pep;alpha-a2;alpha-b2;alpha-b3;alpha-b4;alpha-b5;alpha-b7-Pep;alpha-b7-NH3-Pep;alpha-b9(2+);beta-y1;beta-y2;beta-y4-Pep;beta-b2;beta-b3	244.16556802259998;357.24963200300004;414.27109572660004;513.3395096428;1575.9944739414002;1704.0530514528002;1851.1214653690001;1687.0265023513002;1962.1534937789002;157.13353961270002;185.12845423480002;313.1870317462;460.25544566239995;588.3140231738;1650.9689874724002;1633.9424383709002;904.0330707894;175.118952181;246.1560659688;1894.1272790284;157.0971541064;270.1812180868	Multiplet	16	1
sp|Q2YD98|UVSSA_HUMAN	491	sp|Q03468|ERCC6_HUMAN	1295	79.652	Inter-protein link	0.0078396	Cross	Q2YD98	Q03468	K491-K1295	491	10	K	1295	7	K	-	-	-	-	-	-	-	-	-	-	-	-	-	-	-	-	-	-	K:10	K:7	79.652	51.013	45.6801	4	718.903	2871.58	0.054532	alpha-y1;alpha-y2;alpha-y3;alpha-y4;alpha-y5;alpha-y6-Pep;alpha-y8-Pep;alpha-y9-Pep;alpha-y11-Pep;alpha-y13-Pep;alpha-y10-H2O-Pep;alpha-y8-NH3-Pep;alpha-y11-NH3-Pep;alpha-y13-NH3-Pep;alpha-a2;alpha-b2;alpha-b3;alpha-b4;alpha-b7(2+);beta-y2;beta-y3;beta-y4-Pep;beta-b2;beta-b3;beta-b4;beta-b5	175.118952181;304.1615452772;375.19865906499996;446.2357728527999;559.3198368331999;1909.122921932;2108.2186132311995;2237.2612063273996;2462.3725476908;2688.4679046389997;2347.3092191524997;2091.1920641296992;2445.3459985892996;2671.4413555374995;157.13353961270002;185.12845423480002;282.1812180868;411.223811183;383.19251105460006;288.20301616140006;359.2401299492;2275.2768563916;171.11280417060…	Multiplet	8	0
sp|Q93009|UBP7_HUMAN	934		938	77.058	Loop-linked	0.0077834	Cross	Q93009		-	-	-	-	-	-	-	934	7	K	938	11	K	-	-	-	-	-	-	-	-	-	-	-	-	K:7;K:11		77.058	NaN	NaN	3	499.287	1494.84	0.129831	alpha-y1;alpha-y2;alpha-y7;alpha-y8;alpha-y9;alpha-y10;alpha-y11;alpha-y7-H2O;alpha-y8-H2O;alpha-y9-H2O;alpha-y10-H2O;alpha-y11-H2O;alpha-y1-NH3;alpha-a2;alpha-b2;alpha-b3;alpha-b3-H2O;alpha-b6(2+)	175.118952181;288.20301616140006;897.5516276833;1026.5942207795001;1083.6156845031;1196.6997484835001;1325.7423415797002;879.541062997;1008.5836560932001;1065.6051198168;1178.6891837972;1307.7317768934001;158.0924030795;143.1178895485;171.11280417060001;300.1553972668;282.14483258049995;300.15539726680004	Multiplet	8	0
sp|Q2YD98|UVSSA_HUMAN	379	sp|Q2YD98|UVSSA_HUMAN	334	184.88	Intra-protein link	9.43e-06	Cross	Q2YD98	Q2YD98	K379-K334	379	2	K	334	4	K	-	-	-	-	-	-	-	-	-	-	-	-	-	-	-	-	-	-	K:2	K:4	184.88	119.155	93.5955	4	672.366	2685.43	0.211425	alpha-y1;alpha-y2;alpha-y5;alpha-y7;alpha-y8;alpha-y9;alpha-y10;alpha-y11;alpha-y12;alpha-y13-Pep;alpha-y12-H2O;alpha-y1-NH3;alpha-y5-NH3;alpha-y7-NH3;alpha-b2-Pep;alpha-b3-Pep;alpha-b4-Pep;alpha-b5-Pep;alpha-b6-Pep;alpha-b7(2+);beta-y2;beta-y3;beta-y4-Pep;beta-y5-Pep;beta-y6-Pep;beta-a2;beta-b2;beta-b4-Pep;beta-b2-H2O;beta-b3-H2O	175.118952181;331.22006320910003;574.3055837525001;800.4009407007001;929.4435337969;1042.5275977773001;1157.5545408093;1270.6386047897001;1399.6811978859002;2523.3776926482;1381.6706331996002;158.0924030795;557.2790346510001;783.3743915992001;1287.7670997672;1416.8096928634002;1529.8937568438;1644.9206998758;1758.0047638562;944.0273167094999;288.20301616140006;401.28708014180006;2357.282335699999…	Multiplet	27	6
sp|Q2YD98|UVSSA_HUMAN	695		699	56.225	Loop-linked	0.019595	Cross	Q2YD98		-	-	-	-	-	-	-	695	4	K	699	8	K	-	-	-	-	-	-	-	-	-	-	-	-	K:4;K:5;K:8		56.225	NaN	NaN	3	794.051	2379.13	0.917871	alpha-y2;alpha-y3;alpha-y2-NH3;alpha-y17(2+);alpha-b2;alpha-b9;alpha-b11;alpha-b12;alpha-b13;alpha-b14;alpha-b15;alpha-b16;alpha-b12-H2O;alpha-b13-H2O;alpha-b16-H2O;alpha-b14-NH3;alpha-b15-NH3	246.14483258049998;317.1819463683;229.11828347899998;1125.0529170708;247.07470410480002;1310.6561691092998;1511.7311249663999;1639.7897024778;1786.8581163939998;1900.9010438412;2063.9643723795;2135.0014861673003;1621.7791377914998;1768.8475517076997;2116.9909214810004;1883.8744947397;2046.9378232780002	Multiplet	11	0
sp|Q2YD98|UVSSA_HUMAN	379	sp|Q2YD98|UVSSA_HUMAN	334	92.925	Intra-protein link	0.013231	Cross	Q2YD98	Q2YD98	K379-K334	379	2	K	334	4	K	-	-	-	-	-	-	-	-	-	-	-	-	-	-	-	-	-	-	K:2	K:4	92.925	47.2879	72.0537	5	538.094	2685.43	-0.0593376	alpha-y1;alpha-y2;alpha-y7;alpha-y8;alpha-y9;alpha-y10;alpha-y11;alpha-y12;alpha-y12-H2O;alpha-b3-Pep;beta-y2;beta-y3;beta-y4-Pep;beta-y5-Pep;beta-a2;beta-b2;beta-b2-H2O;beta-b3-H2O	175.118952181;331.22006320910003;800.4009407007001;929.4435337969;1042.5275977773001;1157.5545408093;1270.6386047897001;1399.6811978859002;1381.6706331996002;1416.8096928634002;288.20301616140006;401.28708014180006;2357.2823356999993;2470.3663996803994;189.0869833506;217.0818979727;199.0713332864;312.1553972667999	Multiplet	2	1
sp|Q03468|ERCC6_HUMAN	979	sp|Q03468|ERCC6_HUMAN	988	85.744	Intra-protein link	0.0082239	Cross	Q03468	Q03468	K979-K988	979	4	K	988	3	K	-	-	-	-	-	-	-	-	-	-	-	-	-	-	-	-	-	-	K:4	K:3;K:6	72.644	70.6901	30.6353	4	533.562	2130.22	0.210485	alpha-y1;alpha-y2;alpha-y3;alpha-y4;alpha-y5;alpha-y6;alpha-y7-Pep;alpha-y3-H2O;alpha-y4-H2O;alpha-y6-H2O;alpha-y1-NH3;alpha-y2-NH3;alpha-y3-NH3;alpha-y4-NH3;alpha-y5-NH3;alpha-y6-NH3;alpha-y6(2+);alpha-a2;alpha-b2;alpha-b3;alpha-b5-Pep;alpha-b6-Pep;alpha-b2-NH3;alpha-b3-NH3;beta-y2;beta-y3;beta-y4-H2O-Pep;beta-y5-H2O-Pep;beta-y2-NH3;beta-a2;beta-b2;beta-b4-H2O-Pep	175.118952181;289.16187962820004;390.20955810230004;503.29362208270004;650.3620359989;778.4206135103;1743.0163315955;372.198993416;485.28305739640007;760.410048824;158.0924030795;272.13533052670005;373.18300900080004;486.26707298120004;633.3354868974;761.3940644088;389.71394498845;214.1550033363;242.1499179584;389.2183318746;1481.8726274712;1628.9410413874;225.12336885690002;372.1917827731;244.16…	Multiplet	8	0
sp|Q03468|ERCC6_HUMAN	1295	sp|Q03468|ERCC6_HUMAN	1295	101.64	Intra-protein link	0.00011938	Cross	Q03468	Q03468	K1295-K1295	1295	7	K	1295	7	K	-	-	-	-	-	-	-	-	-	-	-	-	-	-	-	-	-	-	K:7	K:7	101.64	101.643	101.643	4	577.344	2305.35	0.211566	alpha-y1;beta-y1;alpha-y2;beta-y2;alpha-y3;beta-y3;alpha-y6-Pep;beta-y6-Pep;alpha-y7-Pep;beta-y7-Pep;alpha-y8-Pep;beta-y8-Pep;alpha-y9-Pep;beta-y9-Pep;alpha-y8-NH3-Pep;beta-y8-NH3-Pep;alpha-b2;beta-b2;alpha-b3;beta-b3;alpha-b4;beta-b4;alpha-b5;beta-b5;alpha-b7-Pep;beta-b7-Pep;alpha-b8-Pep;beta-b8-Pep;alpha-b7-NH3-Pep;beta-b7-NH3-Pep	175.118952181;175.118952181;288.20301616140006;288.20301616140006;359.2401299492;359.2401299492;1893.1643928162;1893.1643928162;2008.1913358482;2008.1913358482;2136.2499133595998;2136.2499133595998;2207.2870271474;2207.2870271474;2119.2233642580995;2119.2233642580995;171.11280417060001;171.11280417060001;299.171381682;299.171381682;414.19832471399997;414.19832471399997;485.23543850179993;485.2354…	Multiplet	24	24
sp|Q03468|ERCC6_HUMAN	152	sp|Q03468|ERCC6_HUMAN	170	94.09	Intra-protein link	0.0059108	Cross	Q03468	Q03468	K152-K170	152	4	K	170	1	K	-	-	-	-	-	-	-	-	-	-	-	-	-	-	-	-	-	-	K:4	K:1;K:6	94.09	80.5221	22.0665	4	681.638	2722.52	0.219256	alpha-y1;alpha-y3;alpha-y4;alpha-y5;alpha-y6;alpha-y7;alpha-y8;alpha-y9;alpha-y11;alpha-y5-H2O;alpha-y6-NH3;alpha-y7-NH3;alpha-a2;alpha-b2;alpha-b3;alpha-b4-Pep;alpha-b5-Pep;alpha-b6-Pep;alpha-b7-Pep;alpha-b8-Pep;alpha-b7-H2O-Pep;alpha-b8-H2O-Pep;alpha-b4-NH3-Pep;alpha-b5-NH3-Pep;alpha-b7-NH3-Pep;alpha-b9-NH3-Pep;alpha-b10-NH3-Pep;beta-y2;beta-y3;beta-y4;beta-y5	175.118952181;363.198659065;434.23577285280004;505.2728866406;633.331464152;730.384228004;817.4162564139;930.5003203943;1187.6014910019;487.2623219543;616.3049150505;713.3576789025;214.1550033363;242.1499179584;356.1928454056;1310.7678280487;1423.8518920291;1536.9359560095002;1665.9785491057;1794.0371266171;1647.9679844194;1776.0265619308;1293.7412789472;1406.8253429276;1648.9520000042;1890.09464…	Multiplet	4	0
sp|Q03468|ERCC6_HUMAN	152	sp|Q03468|ERCC6_HUMAN	170	196.57	Intra-protein link	3.49e-06	Cross	Q03468	Q03468	K152-K170	152	4	K	170	1	K	-	-	-	-	-	-	-	-	-	-	-	-	-	-	-	-	-	-	K:4	K:1;K:6	196.57	176.801	39.4367	3	908.515	2722.52	0.656643	alpha-y1;alpha-y2;alpha-y3;alpha-y4;alpha-y5;alpha-y6;alpha-y7;alpha-y8;alpha-y9;alpha-y10;alpha-y11;alpha-y12;alpha-y13;alpha-y14-Pep;alpha-y15-Pep;alpha-y11-H2O;alpha-y7-NH3;alpha-y10-NH3;alpha-y11-NH3;alpha-y12-NH3;alpha-a2;alpha-b2;alpha-b3;alpha-b4-Pep;alpha-b5-Pep;alpha-b6-Pep;alpha-b7-Pep;alpha-b9-Pep;alpha-b10-Pep;alpha-b7-H2O-Pep;alpha-b8-H2O-Pep;alpha-b9-H2O-Pep;alpha-b2-NH3;alpha-b3-NH…	175.118952181;262.1509805909;363.198659065;434.23577285280004;505.2728866406;633.331464152;730.384228004;817.4162564139;930.5003203943;1058.5588979057002;1187.6014910019;1300.6855549823001;1413.7696189627002;2368.3446016058;2482.387529053;1169.5909263156;713.3576789025;1041.5323488042002;1170.5749419004;1283.6590058808001;214.1550033363;242.1499179584;356.1928454056;1310.7678280487;1423.851892029…	Multiplet	45	0
sp|Q03468|ERCC6_HUMAN	152	sp|Q03468|ERCC6_HUMAN	170	134.68	Intra-protein link	0.0004651	Cross	Q03468	Q03468	K152-K170	152	4	K	170	1	K	-	-	-	-	-	-	-	-	-	-	-	-	-	-	-	-	-	-	K:4	K:1;K:6	134.68	117.792	30.6353	4	681.638	2722.52	0.219256	alpha-y1;alpha-y2;alpha-y3;alpha-y4;alpha-y5;alpha-y6;alpha-y7;alpha-y8;alpha-y9;alpha-y10;alpha-y11;alpha-y7-H2O;alpha-y8-H2O;alpha-y10-H2O;alpha-y6-NH3;alpha-y7-NH3;alpha-y9-NH3;alpha-y11-NH3;alpha-a2;alpha-b2;alpha-b3;alpha-b4-Pep;alpha-b5-Pep;alpha-b6-Pep;alpha-b7-Pep;alpha-b8-Pep;alpha-b9-Pep;alpha-b10-Pep;alpha-b7-H2O-Pep;alpha-b8-H2O-Pep;alpha-b10-H2O-Pep;alpha-b2-NH3;alpha-b4-NH3-Pep;alph…	175.118952181;262.1509805909;363.198659065;434.23577285280004;505.2728866406;633.331464152;730.384228004;817.4162564139;930.5003203943;1058.5588979057002;1187.6014910019;712.3736633177;799.4056917276;1040.5483332194;616.3049150505;713.3576789025;913.4737712928;1170.5749419004;214.1550033363;242.1499179584;356.1928454056;1310.7678280487;1423.8518920291;1536.9359560095002;1665.9785491057;1794.03712…	Multiplet	15	0
sp|Q03468|ERCC6_HUMAN	152	sp|Q03468|ERCC6_HUMAN	170	196.57	Intra-protein link	3.49e-06	Cross	Q03468	Q03468	K152-K170	152	4	K	170	1	K	-	-	-	-	-	-	-	-	-	-	-	-	-	-	-	-	-	-	K:4	K:1;K:6	196.57	176.801	39.4367	3	908.515	2722.52	0.656643	alpha-y1;alpha-y2;alpha-y3;alpha-y4;alpha-y5;alpha-y6;alpha-y7;alpha-y8;alpha-y9;alpha-y10;alpha-y11;alpha-y12;alpha-y13;alpha-y14-Pep;alpha-y7-H2O;alpha-y11-H2O;alpha-y12-H2O;alpha-y1-NH3;alpha-y10-NH3;alpha-y11-NH3;alpha-y7(2+);alpha-y8(2+);alpha-y12(2+);alpha-a2;alpha-b2;alpha-b3;alpha-b4-Pep;alpha-b5-Pep;alpha-b6-Pep;alpha-b7-Pep;alpha-b8-Pep;alpha-b9-Pep;alpha-b10-Pep;alpha-b7-H2O-Pep;alpha-…	175.118952181;262.1509805909;363.198659065;434.23577285280004;505.2728866406;633.331464152;730.384228004;817.4162564139;930.5003203943;1058.5588979057002;1187.6014910019;1300.6855549823001;1413.7696189627002;2368.3446016058;712.3736633177;1169.5909263156;1282.674990296;158.0924030795;1041.5323488042002;1170.5749419004;365.6957522353;409.21176644025;650.84641572445;214.1550033363;242.1499179584;35…	Multiplet	36	0
sp|Q03468|ERCC6_HUMAN	979	sp|Q03468|ERCC6_HUMAN	1227	56.359	Intra-protein link	0.02017	Cross	Q03468	Q03468	K979-K1227	979	4	K	1227	6	K	-	-	-	-	-	-	-	-	-	-	-	-	-	-	-	-	-	-	K:4	K:6;K:7	56.359	61.9993	10.1848	5	454.075	2265.34	0.168691	alpha-y1;alpha-y2;alpha-y3;alpha-y4;alpha-y5;alpha-y6;alpha-y3-H2O;alpha-y4-H2O;alpha-y5-H2O;alpha-y6-H2O;alpha-y1-NH3;alpha-y2-NH3;alpha-y3-NH3;alpha-y6-NH3;alpha-a2;alpha-b2;alpha-b5-Pep;alpha-b2-NH3;alpha-b3-NH3;alpha-b4-NH3-Pep;alpha-b6-NH3-Pep;beta-a2;beta-b2;beta-b3;beta-b4;beta-b5	175.118952181;289.16187962820004;390.20955810230004;503.29362208270004;650.3620359989;778.4206135103;372.198993416;485.28305739640007;632.3514713126;760.410048824;158.0924030795;272.13533052670005;373.18300900080004;761.3940644088;214.1550033363;242.1499179584;1616.988660282;225.12336885690002;372.1917827731;1471.9035336691;1747.0305250967;183.1491896769;211.14410429900002;348.2030161614;461.2870…	Multiplet	2	0
sp|Q03468|ERCC6_HUMAN	509	sp|Q03468|ERCC6_HUMAN	979	84.169	Intra-protein link	0.017883	Cross	Q03468	Q03468	K509-K979	509	4	K	979	4	K	-	-	-	-	-	-	-	-	-	-	-	-	-	-	-	-	-	-	K:1;K:4	K:4	84.169	36.3338	66.073	5	560.719	2798.56	0.1738	alpha-y1;alpha-y2;alpha-y3;alpha-y4;alpha-y5;alpha-y6;alpha-y7;alpha-y5-H2O;alpha-y6-H2O;alpha-y7-H2O;alpha-y1-NH3;alpha-y5-NH3;alpha-y6-NH3;alpha-y7-NH3;alpha-y6(2+);alpha-b2;alpha-b3;alpha-b5-NH3-Pep;beta-y2;beta-y3;beta-y4;beta-y5;beta-y6;beta-y3-H2O;beta-y4-H2O;beta-y6-H2O;beta-y2-NH3;beta-y3-NH3;beta-y4-NH3;beta-y6-NH3;beta-a2;beta-b2;beta-b3;beta-b4-Pep;beta-b5-Pep;beta-b2-NH3;beta-b3-NH3;b…	175.118952181;274.1873660972;331.2088298208;432.2565082949;560.3150858063;688.3736633177;851.436991856;542.30452112;670.3630986314;833.4264271697;158.0924030795;543.2885367048;671.3471142162;834.4104427545;344.69046989215;242.18630346470002;389.2547173809;2095.17389487;289.16187962820004;390.20955810230004;503.29362208270004;650.3620359989;778.4206135103;372.198993416;485.28305739640007;760.41004…	Multiplet	0	3
sp|Q2YD98|UVSSA_HUMAN	7	sp|Q2YD98|UVSSA_HUMAN	24	133.32	Intra-protein link	0.00041571	Cross	Q2YD98	Q2YD98	K7-K24	7	3	K	24	5	K	-	-	-	-	-	-	-	-	-	-	-	-	-	-	-	-	-	-	K:3	K:5;K:7	133.32	108.697	27.3167	4	664.612	2654.42	0.299792	alpha-y1;alpha-y2;alpha-y3;alpha-y4;alpha-y5;alpha-y6;alpha-y7;alpha-y8;alpha-y9;alpha-y10;alpha-y11;alpha-y12;alpha-y5-H2O;alpha-y6-H2O;alpha-y7-H2O;alpha-y9-H2O;alpha-y10-H2O;alpha-y11-H2O;alpha-y1-NH3;alpha-y2-NH3;alpha-a2;alpha-b2;alpha-b3-Pep;alpha-b5-Pep;alpha-b6-Pep;alpha-b7-Pep;alpha-b8-Pep;alpha-b2-H2O;alpha-b3-H2O-Pep;alpha-b7-H2O-Pep;alpha-b4-NH3-Pep;alpha-b5-NH3-Pep;alpha-b9-NH3-Pep;b…	175.118952181;272.171716033;401.2143091292;458.2357728528;545.2678012626999;646.3154797367998;747.3631582108998;860.4472221912998;989.4898152874998;1118.5324083837;1217.6008222998998;1330.6848862803;527.2572365763999;628.3049150504999;729.3525935245998;971.4792506011999;1100.5218436973998;1199.5902576135998;158.0924030795;255.1451669315;173.12845423480002;201.12336885690002;1325.7497351435002;153…	Multiplet	19	1
sp|Q2YD98|UVSSA_HUMAN	7	sp|Q2YD98|UVSSA_HUMAN	24	215.12	Intra-protein link	2.29e-07	Cross	Q2YD98	Q2YD98	K7-K24	7	3	K	24	5	K	-	-	-	-	-	-	-	-	-	-	-	-	-	-	-	-	-	-	K:3	K:5;K:7	215.12	201.269	26.0764	3	885.814	2654.42	0.295158	alpha-y1;alpha-y2;alpha-y3;alpha-y4;alpha-y5;alpha-y6;alpha-y7;alpha-y8;alpha-y9;alpha-y10;alpha-y11;alpha-y12;alpha-y7-H2O;alpha-y9-H2O;alpha-y10-H2O;alpha-y11-H2O;alpha-y2-NH3;alpha-a2;alpha-b2;alpha-b3-Pep;alpha-b4-Pep;alpha-b5-Pep;alpha-b6-Pep;alpha-b7-Pep;alpha-b8-Pep;alpha-b9-Pep;alpha-b2-H2O;alpha-b3-H2O-Pep;alpha-b4-H2O-Pep;alpha-b7-H2O-Pep;alpha-b8-H2O-Pep;alpha-b9-H2O-Pep;beta-y2;beta-y…	175.118952181;272.171716033;401.2143091292;458.2357728528;545.2678012626999;646.3154797367998;747.3631582108998;860.4472221912998;989.4898152874998;1118.5324083837;1217.6008222998998;1330.6848862803;729.3525935245998;971.4792506011999;1100.5218436973998;1199.5902576135998;255.1451669315;173.12845423480002;201.12336885690002;1325.7497351435002;1438.8337991239;1537.9022130401002;1666.9448061363;179…	Multiplet	28	1
sp|Q03468|ERCC6_HUMAN	509	sp|Q03468|ERCC6_HUMAN	979	70.412	Intra-protein link	0.013043	Cross	Q03468	Q03468	K509-K979	509	4	K	979	4	K	-	-	-	-	-	-	-	-	-	-	-	-	-	-	-	-	-	-	K:1;K:4	K:4	70.412	38.3032	75.3795	4	700.647	2798.56	0.220499	alpha-y1;alpha-y3;alpha-y5;alpha-y6;alpha-y7;alpha-y8-Pep;alpha-y9-Pep;alpha-y9-H2O-Pep;alpha-b2;beta-y3;beta-y4;beta-y5;beta-y6;beta-y7-Pep;beta-y8-Pep;beta-y6-H2O;beta-y8-H2O-Pep;beta-a2;beta-b2;beta-b3-NH3;beta-b4-NH3-Pep	175.118952181;331.2088298208;560.3150858063;688.3736633177;851.436991856;2411.3193899083;2558.3878038244998;2540.3772391382;242.18630346470002;390.20955810230004;503.29362208270004;650.3620359989;778.4206135103;2411.3557754145995;2558.4241893307994;760.410048824;2540.4136246444996;214.1550033363;242.1499179584;372.1917827731;2005.1269446773995	Multiplet	1	1
sp|Q03468|ERCC6_HUMAN	152	sp|Q03468|ERCC6_HUMAN	1052	54.637	Intra-protein link	0.011534	Cross	Q03468	Q03468	K152-K1052	152	4	K	1052	13	K	-	-	-	-	-	-	-	-	-	-	-	-	-	-	-	-	-	-	K:4	K:13	54.637	71.6068	12.8778	4	896.985	3583.91	0.0169523	alpha-y1;alpha-y2;alpha-y7;alpha-y8;alpha-y9;alpha-y10;alpha-y11;alpha-y12;alpha-y15-Pep;alpha-y15-H2O-Pep;alpha-y7(2+);alpha-a2;alpha-b2;alpha-b2-NH3;alpha-b4-NH3-Pep	175.118952181;262.1509805909;730.384228004;817.4162564139;930.5003203943;1058.5588979057002;1187.6014910019;1300.6855549823001;3343.7757139786995;3325.7651492923997;365.6957522353;214.1550033363;242.1499179584;225.12336885690002;2155.1294638728996	Multiplet	1	1
sp|Q2YD98|UVSSA_HUMAN	696		699	88.417	Loop-linked	0.0074752	Cross	Q2YD98		-	-	-	-	-	-	-	696	1	K	699	4	K	-	-	-	-	-	-	-	-	-	-	-	-	K:1;K:4		88.417	NaN	NaN	3	626.644	1876.91	0.49504	alpha-y2;alpha-y2-NH3;alpha-y8(2+);alpha-b7;alpha-b8;alpha-b9;alpha-b10;alpha-b11;alpha-b12;alpha-b13;alpha-b4-NH3;alpha-b10-NH3;alpha-b11-NH3;alpha-b12-NH3;alpha-b13-NH3	246.14483258049998;229.11828347899998;492.2326988476;1009.5101567991002;1137.5687343105;1284.6371482267;1398.6800756739;1561.7434042122002;1632.7805180000003;1745.8645819804003;644.3402379243001;1381.6535265724;1544.7168551107002;1615.7539688985003;1728.8380328789003	Multiplet	9	0
sp|Q03468|ERCC6_HUMAN	262	sp|Q03468|ERCC6_HUMAN	1295	213.63	Intra-protein link	3.91e-06	Cross	Q03468	Q03468	K262-K1295	262	1	K	1295	7	K	-	-	-	-	-	-	-	-	-	-	-	-	-	-	-	-	-	-	K:1;K:12	K:7	213.63	94.8498	144.833	3	863.475	2587.4	0.563536	alpha-y2;alpha-y3;alpha-y4;alpha-y5;alpha-y6;alpha-y7;alpha-y8;alpha-y9;alpha-y10;alpha-y11;alpha-y5-H2O;alpha-a2-Pep;alpha-b2-Pep;alpha-b3-Pep;alpha-b6-Pep;beta-y1;beta-y2;beta-y3;beta-y4-Pep;beta-y5-Pep;beta-y6-Pep;beta-y7-Pep;beta-y8-Pep;beta-y9-Pep;beta-y8-H2O-Pep;beta-y8-NH3-Pep;beta-b2;beta-b3;beta-b4;beta-b5;beta-b6;beta-b7-Pep;beta-b4-NH3	276.1553972668;423.223811183;480.2452749066;567.2773033164999;638.3144171042999;767.3570102004999;881.3999376476999;994.4840016280999;1125.5244862343;1238.6085502147;549.2667386301999;1435.8995109236998;1463.8944255457998;1594.934910152;1951.1044946758;175.118952181;288.20301616140006;359.2401299492;1991.0994092979001;2104.1834732782995;2175.2205870660996;2290.2475300980996;2418.3061076094996;248…	Multiplet	11	27
sp|Q03468|ERCC6_HUMAN	262	sp|Q03468|ERCC6_HUMAN	1295	121.28	Intra-protein link	0.00093421	Cross	Q03468	Q03468	K262-K1295	262	1	K	1295	7	K	-	-	-	-	-	-	-	-	-	-	-	-	-	-	-	-	-	-	K:1;K:12	K:7	121.28	103.783	45.6801	4	647.858	2587.4	0.529774	alpha-y2;alpha-y3;alpha-y4;alpha-y5;alpha-y6;alpha-y7;alpha-y8;alpha-y9;alpha-y10;alpha-y7-H2O;alpha-y8-H2O;alpha-y8-NH3;alpha-y9-NH3;alpha-y10-NH3;alpha-y9(2+);alpha-a2-Pep;alpha-b2-Pep;alpha-b3-Pep;beta-y1;beta-y2;beta-y3;beta-y9-Pep;beta-y8-NH3-Pep;beta-b2;beta-b3;beta-b4;beta-b5;beta-b6	276.1553972668;423.223811183;480.2452749066;567.2773033164999;638.3144171042999;767.3570102004999;881.3999376476999;994.4840016280999;1125.5244862343;749.3464455141999;863.3893729613999;864.3733885461999;977.4574525265999;1108.4979371328;497.74563904735;1435.8995109236998;1463.8944255457998;1594.934910152;175.118952181;288.20301616140006;359.2401299492;2489.3432213972997;2401.2795585079994;171.11…	Multiplet	3	5
sp|Q03468|ERCC6_HUMAN	152	sp|Q03468|ERCC6_HUMAN	1052	20.426	Intra-protein link	0.04554	Cross	Q03468	Q03468	K152-K1052	152	4	K	1052	13	K	-	-	-	-	-	-	-	-	-	-	-	-	-	-	-	-	-	-	K:4	K:13	20.426	31.3894	12.8778	4	896.985	3583.91	0.0169523	alpha-y1;alpha-y8;alpha-y9;alpha-y11;alpha-y12;alpha-y15-Pep;alpha-y15-H2O-Pep;alpha-a2;alpha-b2;alpha-b2-NH3	175.118952181;817.4162564139;930.5003203943;1187.6014910019;1300.6855549823001;3343.7757139786995;3325.7651492923997;214.1550033363;242.1499179584;225.12336885690002	Multiplet	1	1
sp|Q93009|UBP7_HUMAN	312		327	69.954	Loop-linked	0.013757	Cross	Q93009		-	-	-	-	-	-	-	312	2	K	327	17	K	-	-	-	-	-	-	-	-	-	-	-	-	K:2;K:12;K:17;K:25		69.954	NaN	NaN	4	772.148	3084.56	-1.88685	alpha-y2;alpha-y3;alpha-y4;alpha-y5;alpha-y6;alpha-y7;alpha-y8;alpha-y3-NH3;alpha-y6(2+);alpha-y7(2+);alpha-b17;alpha-b18	307.143452372;435.20202988340003;548.2860938637999;711.3494224020999;798.3814508119999;897.4498647281999;1028.4903493344;418.17548078190003;399.6943636393;449.2285705974;2058.0874644031;2189.1279490093	Multiplet	3	0
sp|Q03468|ERCC6_HUMAN	783	sp|Q03468|ERCC6_HUMAN	1295	147.87	Intra-protein link	0.00043742	Cross	Q03468	Q03468	K783-K1295	783	9	K	1295	7	K	-	-	-	-	-	-	-	-	-	-	-	-	-	-	-	-	-	-	K:9	K:7	147.87	142.923	40.0672	3	956.847	2867.52	0.0426915	alpha-y1;alpha-y2;alpha-y3;alpha-y4;alpha-y6-Pep;alpha-y7-Pep;alpha-y8-Pep;alpha-y9-Pep;alpha-y10-Pep;alpha-y11-Pep;alpha-y11-H2O-Pep;alpha-y11-NH3-Pep;alpha-y12(2+);alpha-a2;alpha-b2;alpha-b3;alpha-b4;alpha-b5;alpha-b6-NH3;beta-y2;beta-y3;beta-y4-Pep;beta-y5-Pep;beta-y7-Pep;beta-b2;beta-b3;beta-b4	175.118952181;338.1822807193;437.2506946355;566.2932877316999;2003.1284012404;2118.1553442724;2217.2237581885997;2364.2921721047996;2478.335099552;2606.3936770633995;2588.3831123770997;2589.3671279618993;1385.23214103415;235.144104299;263.1390189211;391.1975964325;505.2405238797;652.3089377959001;734.3508026106001;288.20301616140006;359.2401299492;2271.2131935023;2384.2972574826995;2570.361314302…	Multiplet	14	5
sp|Q93009|UBP7_HUMAN	1084		1087	78.012	Loop-linked	0.0076651	Cross	Q93009		-	-	-	-	-	-	-	1084	23	K	1087	26	K	-	-	-	-	-	-	-	-	-	-	-	-	K:23;K:26		78.012	NaN	NaN	5	665.932	3324.63	0.127698	alpha-y1;alpha-y5;alpha-y6;alpha-y7;alpha-y8;alpha-y16;alpha-y17;alpha-y22;alpha-y24;alpha-y22-H2O;alpha-y25-H2O;alpha-y22-NH3;alpha-y23-NH3;alpha-y24-NH3;alpha-y7(2+);alpha-a2;alpha-b2;alpha-b3;alpha-b2-H2O;alpha-b3-H2O	175.118952181;737.4668354214;851.5097628686;998.5781767848;1135.6370886472;2070.1395750491997;2207.1984869116;2709.3830695726;2934.4944109360003;2691.3725048863002;3045.5264393459006;2692.3565204711;2820.4150979825;2917.4678618345;499.7927266257;235.10771879269998;263.1026334148;392.145226511;245.09206872849998;374.13466182469995	Multiplet	1	0
sp|Q03468|ERCC6_HUMAN	152	sp|Q03468|ERCC6_HUMAN	297	72.771	Intra-protein link	0.010235	Cross	Q03468	Q03468	K152-K297	152	4	K	297	1	K	-	-	-	-	-	-	-	-	-	-	-	-	-	-	-	-	-	-	K:4	K:1;K:15	72.771	49.3096	33.7821	3	1183.66	3547.97	0.243802	alpha-y1;alpha-y2;alpha-y3;alpha-y4;alpha-y7;alpha-y8;alpha-y9;alpha-y10;alpha-y11;alpha-y12;alpha-y8-H2O;beta-y3;beta-y5;beta-y7;beta-y8;beta-y9;beta-y11;beta-y13;beta-y11(2+)	175.118952181;262.1509805909;363.198659065;434.23577285280004;730.384228004;817.4162564139;930.5003203943;1058.5588979057002;1187.6014910019;1300.6855549823001;799.4056917276;389.2143091292;585.3354868974;753.4253645371999;850.4781283891999;951.5258068632999;1147.6469846315;1315.7368622713;574.3271305490499	Multiplet	0	0
sp|Q03468|ERCC6_HUMAN	152	sp|Q03468|ERCC6_HUMAN	297	107.45	Intra-protein link	0.0032824	Cross	Q03468	Q03468	K152-K297	152	4	K	297	1	K	-	-	-	-	-	-	-	-	-	-	-	-	-	-	-	-	-	-	K:4	K:1;K:15	107.45	45.1154	76.655	4	888	3547.97	0.0261875	alpha-y1;alpha-y4;alpha-y5;alpha-y7;alpha-y8;alpha-y9;alpha-y10;alpha-y11;alpha-y12;alpha-y13;alpha-y8-NH3;alpha-y7(2+);beta-y5;beta-y6;beta-y7;beta-y8;beta-y9;beta-y10;beta-y11;beta-y12;beta-y13;beta-y9(2+);beta-b2-Pep;beta-b4-Pep	175.118952181;434.23577285280004;505.2728866406;730.384228004;817.4162564139;930.5003203943;1058.5588979057002;1187.6014910019;1300.6855549823001;1413.7696189627002;800.3897073124;365.6957522353;585.3354868974;656.3726006851999;753.4253645371999;850.4781283891999;951.5258068632999;1050.5942207795;1147.6469846315;1218.6840984193;1315.7368622713;476.26654166494995;2234.2503072901004;2402.3401849299…	Multiplet	0	4
sp|Q03468|ERCC6_HUMAN	1055		1076	127.52	Loop-linked	0.0022053	Cross	Q03468		-	-	-	-	-	-	-	1055	1	K	1076	22	K	-	-	-	-	-	-	-	-	-	-	-	-	K:1;K:18;K:22		127.52	NaN	NaN	3	1192.59	3574.74	-0.58025	alpha-y1;alpha-y2;alpha-y3;alpha-y4;alpha-y5;alpha-y6;alpha-y7;alpha-y8;alpha-y9;alpha-y10;alpha-y11;alpha-y11-H2O;alpha-y7-NH3;alpha-y9-NH3;alpha-y11-NH3;alpha-b22;alpha-b23;alpha-b22-H2O	175.118952181;289.16187962820004;376.1939080381;477.2415865122;576.3100004283999;647.3471142161999;761.3900416633999;860.4584555795999;989.5010486757999;1060.5381624636;1117.5596261872;1099.5490615008998;744.3634925618999;972.4744995742999;1100.5330770857;2459.193639851701;2516.215103575301;2441.183075165401	Multiplet	3	0
sp|Q03468|ERCC6_HUMAN	1055		1076	165.83	Loop-linked	0.00043502	Cross	Q03468		-	-	-	-	-	-	-	1055	1	K	1076	22	K	-	-	-	-	-	-	-	-	-	-	-	-	K:1;K:18;K:22		165.83	NaN	NaN	3	1192.59	3574.74	-0.58025	alpha-y1;alpha-y2;alpha-y3;alpha-y4;alpha-y5;alpha-y6;alpha-y7;alpha-y8;alpha-y9;alpha-y10;alpha-y11;alpha-y9-H2O;alpha-y11-H2O;alpha-y3-NH3;alpha-y9-NH3;alpha-y11-NH3;alpha-b22;alpha-b23;alpha-b26;alpha-b28;alpha-b22-H2O;alpha-b24-NH3;alpha-b25(2+)	175.118952181;289.16187962820004;376.1939080381;477.2415865122;576.3100004283999;647.3471142161999;761.3900416633999;860.4584555795999;989.5010486757999;1060.5381624636;1117.5596261872;971.4904839894999;1099.5490615008998;359.1673589366;972.4744995742999;1100.5330770857;2459.193639851701;2516.215103575301;2815.363224375501;3000.443265610501;2441.183075165401;2570.2256682616007;1358.6510434629506	Multiplet	19	0
sp|Q03468|ERCC6_HUMAN	971	sp|Q03468|ERCC6_HUMAN	988	110.08	Intra-protein link	0.0050517	Cross	Q03468	Q03468	K971-K988	971	10	K	988	3	K	-	-	-	-	-	-	-	-	-	-	-	-	-	-	-	-	-	-	K:10	K:3;K:6	110.08	93.0956	25.5831	5	496.888	2479.41	-0.0571088	alpha-y1;alpha-y2;alpha-y3;alpha-y4;alpha-y5-Pep;alpha-y6-Pep;alpha-y7-Pep;alpha-y8-Pep;alpha-y10-Pep;alpha-y11-Pep;alpha-y12-Pep;alpha-y6-H2O-Pep;alpha-y7-H2O-Pep;alpha-y9-H2O-Pep;alpha-y10-H2O-Pep;alpha-y11-H2O-Pep;alpha-y12-H2O-Pep;alpha-y1-NH3;alpha-y8(2+);alpha-a2;alpha-b2;alpha-b3;alpha-b3-H2O;alpha-b4-H2O;alpha-b6-H2O;alpha-b7-H2O;alpha-b8-H2O;beta-y2;beta-y3;beta-y2-NH3;beta-y4-NH3-Pep;be…	175.118952181;312.1778640434;475.2411925817;588.3252565621;1552.9209746473;1681.9635677435;1811.0061608397002;1924.0902248201;2082.1593670177995;2153.1964808055995;2254.2441592797;1663.9530030572;1792.9955961534001;2007.1273386079;2064.1488023314996;2135.1859161192997;2236.2335945934;158.0924030795;962.54875064335;199.1804898053;227.17540442740003;328.2230829015;310.2125182152;381.249632003;539.3…	Multiplet	3	0
sp|Q2YD98|UVSSA_HUMAN	491	sp|Q2YD98|UVSSA_HUMAN	334	73.927	Intra-protein link	0.011144	Cross	Q2YD98	Q2YD98	K491-K334	491	10	K	334	4	K	-	-	-	-	-	-	-	-	-	-	-	-	-	-	-	-	-	-	K:10	K:4	73.927	67.385	27.0621	4	662.376	2645.48	0.130329	alpha-y1;alpha-y2;alpha-y3;alpha-y4;alpha-y5;alpha-y6-Pep;alpha-y9-Pep;alpha-y11-Pep;alpha-y13-Pep;alpha-y13-H2O-Pep;alpha-y11-NH3-Pep;alpha-y8(2+);alpha-y10(2+);alpha-a2;alpha-b2;beta-y2;beta-y3;beta-a2;beta-b2;beta-b3-H2O	175.118952181;304.1615452772;375.19865906499996;446.2357728527999;559.3198368331999;1683.0163315955003;2011.1546159909;2236.2659573543;2462.3613143025;2444.3507496162;2219.2394082528;941.5596496806501;1070.11023498445;157.13353961270002;185.12845423480002;288.20301616140006;401.28708014180006;189.0869833506;217.0818979727;312.1553972667999	Multiplet	1	0
sp|Q03468|ERCC6_HUMAN	804	sp|Q03468|ERCC6_HUMAN	979	90.367	Intra-protein link	0.012688	Cross	Q03468	Q03468	K804-K979	804	1	K	979	4	K	-	-	-	-	-	-	-	-	-	-	-	-	-	-	-	-	-	-	K:1;K:14	K:4	90.367	20.6632	103.918	5	601.12	3000.56	0.348548	alpha-y5;alpha-y8;alpha-y9;alpha-y12;alpha-y13;beta-y1;beta-y2;beta-y3;beta-y4;beta-y5;beta-y6;beta-y3-H2O;beta-y6-NH3;beta-y8(2+);beta-a2;beta-b2;beta-b3;beta-b4-Pep;beta-b7-Pep;beta-b3-NH3;beta-b5-NH3-Pep	445.2405238797;820.4199448082999;917.4727086602999;1328.6051961713001;1441.6892601517002;175.118952181;289.16187962820004;390.20955810230004;503.29362208270004;650.3620359989;778.4206135103;372.198993416;761.3940644088;1380.7181465893998;214.1550033363;242.1499179584;389.2183318746;2224.1583211602997;2612.3693765682997;372.1917827731;2335.1903495701995	Multiplet	0	9
sp|Q2YD98|UVSSA_HUMAN	559	sp|Q2YD98|UVSSA_HUMAN	491	47.392	Intra-protein link	0.036941	Cross	Q2YD98	Q2YD98	K559-K491	559	7	K	491	10	K	-	-	-	-	-	-	-	-	-	-	-	-	-	-	-	-	-	-	K:7	K:10	47.392	16.5738	44.6158	5	760.992	3799.93	0.194412	alpha-y1;alpha-y2;alpha-y3;alpha-y4;alpha-y5;alpha-y7;alpha-y8;alpha-a2;alpha-b2;alpha-b3;alpha-b5;alpha-b4-H2O;beta-y2;beta-y3;beta-y4;beta-y5;beta-y9-Pep;beta-y11-Pep;beta-y13-Pep;beta-y11-H2O-Pep;beta-y12-H2O-Pep;beta-y8(2+);beta-a2;beta-b2;beta-b4	175.118952181;335.1496003824;521.2289133359;658.2878251983;786.3464027097;982.4675804779;1111.5101735741002;223.1553376873;251.15025230940003;352.1979307835;570.3034584875;481.2557800134;304.1615452772;375.19865906499996;446.2357728527999;559.3198368331999;3165.6050835974;3390.7164249608;3616.811781909;3372.7058602745;3501.7484533707;1518.7848834839;157.13353961270002;185.12845423480002;411.22381…	Multiplet	0	3
sp|Q2YD98|UVSSA_HUMAN	559	sp|Q2YD98|UVSSA_HUMAN	491	55.588	Intra-protein link	0.026941	Cross	Q2YD98	Q2YD98	K559-K491	559	7	K	491	10	K	-	-	-	-	-	-	-	-	-	-	-	-	-	-	-	-	-	-	K:7	K:10	55.588	20.2788	44.6158	5	760.992	3799.93	0.194412	alpha-y1;alpha-y2;alpha-y4;alpha-y7;alpha-y8;alpha-y9;alpha-y7(2+);alpha-a2;alpha-b2;beta-y2;beta-y3;beta-y4;beta-y5;beta-y7-Pep;beta-y9-Pep;beta-y11-Pep;beta-y13-Pep;beta-y11-H2O-Pep;beta-y12-NH3-Pep;beta-a2;beta-b2;beta-b4	175.118952181;335.1496003824;658.2878251983;982.4675804779;1111.5101735741002;1258.5785874903002;491.73742847225003;223.1553376873;251.15025230940003;304.1615452772;375.19865906499996;446.2357728527999;559.3198368331999;2965.5253767134;3165.6050835974;3390.7164249608;3616.811781909;3372.7058602745;3502.7324689555;157.13353961270002;185.12845423480002;411.223811183	Multiplet	0	3
sp|Q03468|ERCC6_HUMAN	191		193	167.6	Loop-linked	0.00011983	Cross	Q03468		-	-	-	-	-	-	-	191	4	K	193	6	K	-	-	-	-	-	-	-	-	-	-	-	-	K:4;K:6;K:18		167.6	NaN	NaN	3	681.737	2042.19	-0.224736	alpha-y2;alpha-y3;alpha-y4;alpha-y5;alpha-y6;alpha-y7;alpha-y8;alpha-y10;alpha-y11;alpha-y12;alpha-y15;alpha-y16;alpha-y17;alpha-y3-H2O;alpha-y7-H2O;alpha-y17-H2O;alpha-y10-NH3;alpha-y16-NH3;alpha-y7(2+);alpha-y8(2+);alpha-y10(2+);alpha-y11(2+);alpha-y12(2+);alpha-a2;alpha-b2;alpha-b6;alpha-b7;alpha-b8;alpha-b9;alpha-b10;alpha-b11;alpha-b14;alpha-b2-H2O;alpha-b3-H2O;alpha-b6-H2O;alpha-b7-H2O;alph…	246.1812180868;375.223811183;446.2609249708;503.28238869439997;560.3038524179999;673.3879163983999;786.4719803787999;985.5676716779999;1098.6517356584;1235.7106475208;1758.0272306327997;1829.0643444205998;1930.1120228946997;357.2132464967;655.3773517120999;1912.1014582083997;968.5411225764999;1812.0377953190998;337.19759643249995;393.7396284227;493.2874740723;549.8295060625;618.3589619937;187.144…	Multiplet	93	0
sp|Q03468|ERCC6_HUMAN	1172		1180	192.05	Loop-linked	3.49e-05	Cross	Q03468		-	-	-	-	-	-	-	1172	15	K	1180	23	K	-	-	-	-	-	-	-	-	-	-	-	-	K:15;K:23;K:25		192.05	NaN	NaN	3	1093.52	3277.53	-0.0291219	alpha-y2;alpha-y11;alpha-y12;alpha-y13;alpha-y14;alpha-y15;alpha-y16;alpha-y23;alpha-y24;alpha-y13-H2O;alpha-y24-H2O;alpha-y11-NH3;alpha-y12-NH3;alpha-y13-NH3;alpha-y23-NH3;alpha-b2;alpha-b4;alpha-b5;alpha-b6;alpha-b7;alpha-b8;alpha-b9;alpha-b10;alpha-b11;alpha-b12;alpha-b13;alpha-b14;alpha-b3-H2O;alpha-b8-H2O;alpha-b9-H2O;alpha-b10-H2O;alpha-b11-H2O;alpha-b2-NH3;alpha-b12-NH3;alpha-b6(2+);alpha-…	284.171716033;1604.7889741963;1718.8319016435;1847.8744947397;2033.9538076932;2181.0222216094;2252.0593353972;2993.38866804;3149.4897790681002;1829.8639300533998;3131.4792143818004;1587.7624250948;1701.805352542;1830.8479456382;2976.3621189385;286.1509805909;470.23577285280004;598.2943503642001;669.3314641520001;797.3900416634001;898.4377201375002;1027.4803132337;1098.5174270215;1245.5858409377;1…	Multiplet	45	0
sp|Q03468|ERCC6_HUMAN	1172		1180	168.28	Loop-linked	0.00043718	Cross	Q03468		-	-	-	-	-	-	-	1172	15	K	1180	23	K	-	-	-	-	-	-	-	-	-	-	-	-	K:15;K:23;K:25		168.28	NaN	NaN	4	820.389	3277.53	0.41063	alpha-y2;alpha-y11;alpha-y12;alpha-y13;alpha-y14;alpha-y15;alpha-y16;alpha-y17;alpha-y18;alpha-y19;alpha-y13-H2O;alpha-y17-H2O;alpha-y19-H2O;alpha-y23-H2O;alpha-y12-NH3;alpha-y13-NH3;alpha-y14-NH3;alpha-y15-NH3;alpha-y16-NH3;alpha-y18-NH3;alpha-y19-NH3;alpha-y20(2+);alpha-b2;alpha-b4;alpha-b5;alpha-b6;alpha-b7;alpha-b8;alpha-b9;alpha-b10;alpha-b11;alpha-b12;alpha-b2-H2O;alpha-b4-H2O;alpha-b5-H2O;…	284.171716033;1604.7889741963;1718.8319016435;1847.8744947397;2033.9538076932;2181.0222216094;2252.0593353972;2381.1019284934;2482.1496069675;2610.2081844789;1829.8639300533998;2363.0913638071;2592.1976197926;2975.3781033537;1701.805352542;1830.8479456382;2016.9272585917;2163.9956725078996;2235.0327862956997;2465.1230578659997;2593.1816353773997;1341.12628736665;286.1509805909;470.23577285280004;…	Multiplet	36	0
sp|Q13216|ERCC8_HUMAN	335	sp|Q2YD98|UVSSA_HUMAN	143	160.67	Inter-protein link	0.00013728	Cross	Q13216	Q2YD98	K335-K143	335	4	K	143	1	K	-	-	-	-	-	-	-	-	-	-	-	-	-	-	-	-	-	-	K:4	K:1	160.67	119.195	63.5651	5	823.383	4111.88	0.194895	alpha-y1;alpha-y3;alpha-y4;alpha-y5;alpha-y6;alpha-y7;alpha-y8;alpha-y9;alpha-y10;alpha-y11;alpha-y12;alpha-y7-H2O;alpha-y8-NH3;alpha-y11-NH3;alpha-y6(2+);alpha-y7(2+);alpha-y8(2+);alpha-b2;alpha-b3;alpha-b6-Pep;alpha-b9-Pep;alpha-b10-Pep;alpha-b11-Pep;alpha-b12-Pep;alpha-b15-Pep;alpha-b14-NH3-Pep;beta-y2;beta-y3;beta-y4;beta-y5;beta-y6;beta-y7;beta-y8;beta-y9;beta-y6-H2O;beta-y6-NH3;beta-y8-NH3;…	175.118952181;319.1724443145;406.2044727244;569.2678012626999;682.3518652431;811.3944583393;939.4530358507;1086.5214497669;1200.5643772141002;1287.5964056240002;1415.6549831354002;793.383893653;922.4264867492;1270.5698565225002;341.67957085485;406.20086740295;470.23015615865;195.08765205260002;358.1509805909;2017.0137654130997;2452.1020048479;2551.1704187641;2698.2388326802998;2826.2974101917;317…	Multiplet	8	0
sp|Q03468|ERCC6_HUMAN	1392	sp|Q03468|ERCC6_HUMAN	1363	161.22	Intra-protein link	0.00035059	Cross	Q03468	Q03468	K1392-K1363	1392	19	K	1363	3	K	-	-	-	-	-	-	-	-	-	-	-	-	-	-	-	-	-	-	K:19	K:3	161.22	161.757	26.0119	5	741.16	3700.76	0.0933161	alpha-y1;alpha-y2;alpha-y3-Pep;alpha-y4-Pep;alpha-y5-Pep;alpha-y6-Pep;alpha-y7-Pep;alpha-y8-Pep;alpha-y9-Pep;alpha-y10-Pep;alpha-y11-Pep;alpha-y12-Pep;alpha-y13-Pep;alpha-y7-H2O-Pep;alpha-y8-H2O-Pep;alpha-y9-H2O-Pep;alpha-y10-H2O-Pep;alpha-y11-H2O-Pep;alpha-y12-H2O-Pep;alpha-y5-NH3-Pep;alpha-y13-NH3-Pep;alpha-a2;alpha-b2;alpha-b3;alpha-b4;alpha-b5;alpha-b6;alpha-b7;alpha-b9;alpha-b10;alpha-b11;al…	175.118952181;306.15943678720004;2043.0076341777;2114.0447479655;2227.1288119459;2340.2128759263;2427.2449043362;2514.2769327460996;2601.308961156;2672.3460749438;2785.4301389242;2882.4829027762003;2939.5043664997997;2409.2343396499;2496.2663680598;2583.2983964697;2654.3355102575;2767.4195742379;2864.4723380899004;2210.1022628444;2922.4778173982995;173.0920687285;201.0869833506;316.11392638259997…	Multiplet	14	0
sp|Q03468|ERCC6_HUMAN	1295	sp|Q2YD98|UVSSA_HUMAN	334	93.178	Inter-protein link	0.0030313	Cross	Q03468	Q2YD98	K1295-K334	1295	7	K	334	4	K	-	-	-	-	-	-	-	-	-	-	-	-	-	-	-	-	-	-	K:7	K:4	93.178	80.2291	44.1159	4	520.818	2079.24	-0.440789	alpha-y1;alpha-y2;alpha-y3;alpha-y4-Pep;alpha-y5-Pep;alpha-y6-Pep;alpha-y7-Pep;alpha-y8-Pep;alpha-y9-Pep;alpha-y7-H2O-Pep;alpha-y8-H2O-Pep;alpha-y9-H2O-Pep;alpha-y1-NH3;alpha-y2-NH3;alpha-y7-NH3-Pep;alpha-y8-NH3-Pep;alpha-b2;alpha-b3;alpha-b4;alpha-b5;beta-y3;beta-a2;beta-b2;beta-b3;beta-b2-H2O;beta-b3-H2O	175.118952181;288.20301616140006;359.2401299492;1482.9366247115001;1596.0206886919002;1667.0578024797003;1782.0847455117002;1910.1433230231003;1981.1804368109001;1764.0741808254002;1892.1327583368002;1963.1698721246;158.0924030795;271.17646705990006;1765.0581964102003;1893.1167739216003;171.11280417060001;299.171381682;414.19832471399997;485.23543850179993;401.28708014180006;189.0869833506;217.08…	Multiplet	14	0
sp|Q03468|ERCC6_HUMAN	255	sp|Q03468|ERCC6_HUMAN	262	111.06	Intra-protein link	0.0019437	Cross	Q03468	Q03468	K255-K262	255	14	K	262	1	K	-	-	-	-	-	-	-	-	-	-	-	-	-	-	-	-	-	-	K:14;K:17	K:1;K:12	111.06	103.751	20.8341	3	1141.58	3421.73	0.346253	alpha-y2;alpha-y3;alpha-y6-Pep;alpha-y7-Pep;alpha-y9-Pep;alpha-y10-Pep;alpha-y11-Pep;alpha-y12-Pep;alpha-y13-Pep;alpha-y14-Pep;alpha-y2-H2O;alpha-y6-H2O-Pep;alpha-y12-H2O-Pep;alpha-b2;alpha-b3;alpha-b4;alpha-b5;alpha-b7;alpha-b11;alpha-b5-H2O;alpha-b11-H2O;alpha-b5-NH3;beta-y4;beta-y5;beta-y6;beta-y7;beta-y8;beta-y9;beta-y10	276.1553972668;404.2139747782;2261.1845954902997;2374.2686594706997;2603.3749154561997;2660.3963791797996;2807.4647930959995;2904.5175569479993;3005.5652354220997;3136.6057200282994;258.14483258049995;2243.174030804;2886.5069922616995;159.0764186643;287.1349961757;418.17548078190003;519.223159256;763.3443370242001;1162.5561207137;501.21259456970006;1144.5455560274;502.19661015450004;480.245274906…	Multiplet	19	0
sp|Q03468|ERCC6_HUMAN	1392	sp|Q03468|ERCC6_HUMAN	1363	124.31	Intra-protein link	0.00027216	Cross	Q03468	Q03468	K1392-K1363	1392	19	K	1363	3	K	-	-	-	-	-	-	-	-	-	-	-	-	-	-	-	-	-	-	K:19	K:3	124.31	150.118	14.0092	4	926.198	3700.76	0.499813	alpha-y1;alpha-y2;alpha-y3-Pep;alpha-y4-Pep;alpha-y5-Pep;alpha-y7-Pep;alpha-y8-Pep;alpha-y9-Pep;alpha-y10-Pep;alpha-y12-Pep;alpha-y13-Pep;alpha-y14-Pep;alpha-y15-Pep;alpha-y16-Pep;alpha-y17-Pep;alpha-y9-H2O-Pep;alpha-y12-H2O-Pep;alpha-y13-H2O-Pep;alpha-y11(2+);alpha-a2;alpha-b2;alpha-b3;alpha-b4;alpha-b5;alpha-b6;alpha-b9;alpha-b11;alpha-b3-H2O;alpha-b6-H2O;alpha-b8-H2O;beta-y5;beta-y7;beta-y9;be…	175.118952181;306.15943678720004;2043.0076341777;2114.0447479655;2227.1288119459;2427.2449043362;2514.2769327460996;2601.308961156;2672.3460749438;2882.4829027762003;2939.5043664997997;3026.5363949097;3113.5684233196002;3200.6004517295;3315.6273947615;2583.2983964697;2864.4723380899004;2921.4938018135;1393.2187076954;173.0920687285;201.0869833506;316.11392638259997;387.1510401704;502.177983202399…	Multiplet	20	0
sp|Q2YD98|UVSSA_HUMAN	491	sp|Q13216|ERCC8_HUMAN	212	97.463	Inter-protein link	0.0023569	Cross	Q2YD98	Q13216	K491-K212	491	10	K	212	2	K	-	-	-	-	-	-	-	-	-	-	-	-	-	-	-	-	-	-	K:10	K:2	97.463	74.9616	38.6528	4	676.626	2702.48	0.248152	alpha-y1;alpha-y2;alpha-y3;alpha-y4;alpha-y5;alpha-y6-Pep;alpha-y7-Pep;alpha-y8-Pep;alpha-y9-Pep;alpha-y10-Pep;alpha-y11-Pep;alpha-y13-Pep;alpha-y11-NH3-Pep;alpha-a2;alpha-b2;beta-y2;beta-y3;beta-y4;beta-y5	175.118952181;304.1615452772;375.19865906499996;446.2357728527999;559.3198368331999;1740.0166659465;1868.0752434579001;1939.1123572457;2068.1549503418996;2196.2135278532996;2293.2662917053;2519.3616486534997;2276.2397426037996;157.13353961270002;185.12845423480002;274.1873660972;389.2143091292;575.2936220826999;688.3776860631	Multiplet	1	0
sp|Q2YD98|UVSSA_HUMAN	379	sp|Q2YD98|UVSSA_HUMAN	334	147.26	Intra-protein link	0.00038823	Cross	Q2YD98	Q2YD98	K379-K334	379	2	K	334	4	K	-	-	-	-	-	-	-	-	-	-	-	-	-	-	-	-	-	-	K:2	K:4	147.26	146.721	33.493	4	633.34	2529.33	0.290913	alpha-y1;alpha-y3;alpha-y4;alpha-y5;alpha-y6;alpha-y7;alpha-y8;alpha-y9;alpha-y10;alpha-y11;alpha-y5-H2O;alpha-y6-H2O;alpha-y7-H2O;alpha-y9-H2O;alpha-y1-NH3;alpha-y4-NH3;alpha-y6-NH3;alpha-b2-Pep;alpha-b3-Pep;alpha-b4-Pep;alpha-b5-Pep;alpha-b6-Pep;alpha-b7-Pep;alpha-b3-H2O-Pep;alpha-b5-H2O-Pep;alpha-b7-H2O-Pep;alpha-b2-NH3-Pep;alpha-b4-NH3-Pep;beta-y2;beta-y3;beta-a2;beta-b2;beta-b3;beta-b2-H2O;b…	175.118952181;361.1830090008;418.2044727244;547.2470658205999;644.2998296725999;773.3424227687999;886.4264867491999;1001.4534297811998;1114.5374937616;1243.5800868578;529.2365011342999;626.2892649862999;755.3318580824999;983.4428650948998;158.0924030795;401.1779236229;627.2732805710999;1287.7670997672;1416.8096928634002;1529.8937568438;1644.9206998758;1758.0047638562;1887.0473569524;1398.79912817…	Multiplet	21	0
sp|Q2YD98|UVSSA_HUMAN	379	sp|Q2YD98|UVSSA_HUMAN	334	179.42	Intra-protein link	5.74e-05	Cross	Q2YD98	Q2YD98	K379-K334	379	2	K	334	4	K	-	-	-	-	-	-	-	-	-	-	-	-	-	-	-	-	-	-	K:2	K:4	179.42	170.178	34.7477	3	844.118	2529.33	-0.0416622	alpha-y1;alpha-y4;alpha-y5;alpha-y6;alpha-y7;alpha-y8;alpha-y9;alpha-y10;alpha-y11;alpha-y12-Pep;alpha-y6-H2O;alpha-y7-H2O;alpha-y9-H2O;alpha-y11-H2O;alpha-y6-NH3;alpha-y12(2+);alpha-b2-Pep;alpha-b3-Pep;alpha-b4-Pep;alpha-b5-Pep;alpha-b6-Pep;alpha-b7-Pep;alpha-b3-H2O-Pep;alpha-b4-H2O-Pep;alpha-b5-H2O-Pep;alpha-b2-NH3-Pep;alpha-b12(2+);beta-y2;beta-y3;beta-a2;beta-b2;beta-b3-H2O	175.118952181;418.2044727244;547.2470658205999;644.2998296725999;773.3424227687999;886.4264867491999;1001.4534297811998;1114.5374937616;1243.5800868578;2367.2765816201;626.2892649862999;755.3318580824999;983.4428650948998;1225.5695221715;627.2732805710999;1184.14192904335;1287.7670997672;1416.8096928634002;1529.8937568438;1644.9206998758;1758.0047638562;1887.0473569524;1398.7991281771;1511.883192…	Multiplet	37	3
sp|Q2YD98|UVSSA_HUMAN	616	sp|Q2YD98|UVSSA_HUMAN	584	27.632	Intra-protein link	0.050472	Cross	Q2YD98	Q2YD98	K616-K584	616	4	K	584	2	K	-	-	-	-	-	-	-	-	-	-	-	-	-	-	-	-	-	-	K:4	K:2;K:8	27.632	22.2003	12.3561	5	945.07	4720.31	-0.00475916	alpha-y1;alpha-y4;alpha-y5;alpha-y6;alpha-y7;alpha-y8;alpha-y19;alpha-y29-Pep;alpha-y7-NH3;alpha-y9(2+);alpha-a2;alpha-b2;alpha-b22-Pep;alpha-b12-H2O-Pep;alpha-b22-H2O-Pep;beta-y2;beta-y5;beta-y6;beta-y6(2+)	175.118952181;406.20447272440003;519.2885367048;634.3154797368;762.3740572482;819.3955209718;2031.9763936288;4480.177242061601;745.3475081467;460.72523795625;214.1550033363;242.1499179584;3801.8839605741;2672.3402017049;3783.8733958878;204.13426789419998;585.3143575248;745.3450057262;373.17614109640004	Multiplet	4	0
sp|Q2YD98|UVSSA_HUMAN	662	sp|Q2YD98|UVSSA_HUMAN	334	78.814	Intra-protein link	0.010261	Cross	Q2YD98	Q2YD98	K662-K334	662	9	K	334	4	K	-	-	-	-	-	-	-	-	-	-	-	-	-	-	-	-	-	-	K:9	K:4	78.814	63.0912	50.344	4	700.897	2799.56	-0.174351	alpha-y1;alpha-y3;alpha-y4;alpha-y5;alpha-y6;alpha-y7;alpha-y8-Pep;alpha-y10-Pep;alpha-y6-NH3;alpha-b4;alpha-b5;alpha-b6;alpha-b8;alpha-b6-H2O;alpha-b9(2+);alpha-b10(2+);beta-y2;beta-y3;beta-y5-Pep	175.118952181;347.2037444429;462.2306874749;533.2678012626999;661.3263787740999;732.3634925618999;1856.0599873242002;2083.1869787518003;644.2998296725999;504.2565082949;617.3405722753001;718.3882507494001;945.515242177;700.3776860631001;1035.1095067029503;1070.6280635968503;288.20301616140006;401.28708014180006;2584.4933315284993	Multiplet	10	0
sp|Q03468|ERCC6_HUMAN	345	sp|Q03468|ERCC6_HUMAN	1295	58.071	Intra-protein link	0.013336	Cross	Q03468	Q03468	K345-K1295	345	7	K	1295	7	K	-	-	-	-	-	-	-	-	-	-	-	-	-	-	-	-	-	-	K:7;K:12	K:7	58.071	42.7433	33.2625	3	836.495	2506.46	-0.598784	alpha-y2;alpha-y4;alpha-y7-Pep;alpha-y9-Pep;alpha-y10-Pep;alpha-y4-NH3;alpha-a2;alpha-b2;alpha-b3;beta-y1;beta-y2;beta-y3;beta-y7-Pep;beta-y8-Pep;beta-y8(2+);beta-b2	244.16556802259998;414.27109572660004;1920.1640584652;2195.2910498928;2323.3496274041995;397.24454662510004;157.13353961270002;185.12845423480002;313.1870317462;175.118952181;288.20301616140006;359.2401299492;2209.3066999569996;2337.3652774683997;1169.1862769675;171.11280417060001	Multiplet	3	1
sp|Q03468|ERCC6_HUMAN	345	sp|Q03468|ERCC6_HUMAN	1295	25.823	Intra-protein link	0.040596	Cross	Q03468	Q03468	K345-K1295	345	7	K	1295	7	K	-	-	-	-	-	-	-	-	-	-	-	-	-	-	-	-	-	-	K:7;K:12	K:7	9.5999	23.3758	14.1182	4	627.623	2506.46	-0.307834	alpha-y2;alpha-y4;alpha-a2;alpha-b2;alpha-b3;beta-y1;beta-y2;beta-y3;beta-b2	244.16556802259998;414.27109572660004;157.13353961270002;185.12845423480002;313.1870317462;175.118952181;288.20301616140006;359.2401299492;171.11280417060001	Multiplet	0	0
sp|Q13216|ERCC8_HUMAN	167	sp|Q13216|ERCC8_HUMAN	212	180.8	Intra-protein link	2.74e-05	Cross	Q13216	Q13216	K167-K212	167	3	K	212	2	K	-	-	-	-	-	-	-	-	-	-	-	-	-	-	-	-	-	-	K:3;K:10	K:2	180.8	86.9535	110.433	4	553.315	2209.23	-0.143581	alpha-y2;alpha-y3;alpha-y4;alpha-y5;alpha-y6;alpha-y7;alpha-y8-Pep;alpha-y9-Pep;alpha-y6-H2O;alpha-y7-H2O;alpha-y2-NH3;alpha-y6-NH3;alpha-y6(2+);alpha-b3-Pep;alpha-b5-Pep;alpha-b6-Pep;alpha-b8-Pep;alpha-b6-NH3-Pep;beta-y1;beta-y2;beta-y3;beta-y4;beta-y5;beta-y6-Pep;beta-y1-NH3;beta-y2-NH3;beta-y3-NH3;beta-y4-NH3;beta-y5-NH3;beta-y6-NH3-Pep;beta-b2-Pep;beta-b3-Pep;beta-b4-Pep;beta-b5-Pep;beta-b2-N…	260.19686815100005;375.223811183;535.2544593844;648.3385233647999;776.3971008761999;875.4655147924;2056.1623439057;2153.2151077576996;758.3865361899;857.4549501061;243.17031904950005;759.3705517747;388.7021886714;1335.7783331555;1562.9053245830999;1675.9893885635;1951.0469797969;1658.962839462;175.118952181;274.1873660972;389.2143091292;575.2936220826999;688.3776860631;2111.1681575650996;158.0924…	Multiplet	22	14
sp|Q93009|UBP7_HUMAN	1084		1087	111.33	Loop-linked	0.00071006	Cross	Q93009		-	-	-	-	-	-	-	1084	23	K	1087	26	K	-	-	-	-	-	-	-	-	-	-	-	-	K:23;K:26		111.33	NaN	NaN	4	828.165	3308.63	0.102619	alpha-y1;alpha-y5;alpha-y6;alpha-y7;alpha-y8;alpha-y9;alpha-y11;alpha-y14;alpha-y16;alpha-y17;alpha-y18;alpha-y19;alpha-y20;alpha-y21;alpha-y22;alpha-y24;alpha-y21-H2O;alpha-y22-H2O;alpha-y25-H2O;alpha-y23-NH3;alpha-y24-NH3;alpha-y11(2+);alpha-a2;alpha-b2;alpha-b3;alpha-b4;alpha-b5;alpha-b2-H2O;alpha-b3-H2O	175.118952181;737.4668354214;851.5097628686;998.5781767848;1135.6370886472;1250.6640316792;1420.7695593832;1816.9857001691;2070.1395750491997;2207.1984869116;2294.2305153214998;2425.2709999277;2539.3139273749;2596.3353910984997;2693.3881549504995;2918.4994963138997;2578.3248264122;2675.3775902641996;3029.5315247238;2804.4201833603993;2901.4729472123995;710.8884179249;235.10771879269998;263.102633…	Multiplet	4	0
sp|Q93009|UBP7_HUMAN	1084		1087	68.567	Loop-linked	0.004554	Cross	Q93009		-	-	-	-	-	-	-	1084	23	K	1087	26	K	-	-	-	-	-	-	-	-	-	-	-	-	K:23;K:26		68.567	NaN	NaN	4	828.165	3308.63	0.102619	alpha-y1;alpha-y6;alpha-y7;alpha-y8;alpha-y16;alpha-y17;alpha-y21;alpha-y22;alpha-y24;alpha-y22-H2O;alpha-y23-H2O;alpha-y24-H2O;alpha-y25-H2O;alpha-y9(2+);alpha-y14(2+);alpha-a2;alpha-b2;alpha-b3;alpha-b4;alpha-b2-H2O	175.118952181;851.5097628686;998.5781767848;1135.6370886472;2070.1395750491997;2207.1984869116;2596.3353910984997;2693.3881549504995;2918.4994963138997;2675.3775902641996;2803.4361677755996;2900.4889316276;3029.5315247238;625.8356540729;908.99648831785;235.10771879269998;263.1026334148;392.145226511;489.197990363;245.09206872849998	Multiplet	2	0
sp|Q13216|ERCC8_HUMAN	167	sp|Q13216|ERCC8_HUMAN	212	247.19	Intra-protein link	1.57e-08	Cross	Q13216	Q13216	K167-K212	167	3	K	212	2	K	-	-	-	-	-	-	-	-	-	-	-	-	-	-	-	-	-	-	K:3;K:10	K:2	221.72	135.16	128.649	3	737.417	2209.23	1.05399	alpha-y2;alpha-y3;alpha-y4;alpha-y5;alpha-y6;alpha-y7;alpha-y8-Pep;alpha-y9-Pep;alpha-y3-H2O;alpha-y6-H2O;alpha-y2-NH3;alpha-y6-NH3;alpha-b3-Pep;alpha-b4-Pep;alpha-b5-Pep;alpha-b6-Pep;alpha-b7-Pep;alpha-b8-Pep;alpha-b9-Pep;alpha-b8-NH3-Pep;beta-y1;beta-y2;beta-y3;beta-y4;beta-y5;beta-y6-Pep;beta-y1-NH3;beta-y2-NH3;beta-b2-Pep;beta-b3-Pep;beta-b4-Pep;beta-b5-Pep;beta-b6-Pep;beta-b5-H2O-Pep;beta-b2…	260.19686815100005;375.223811183;535.2544593844;648.3385233647999;776.3971008761999;875.4655147924;2056.1623439057;2153.2151077576996;357.2132464967;758.3865361899;243.17031904950005;759.3705517747;1335.7783331555;1434.8467470716998;1562.9053245830999;1675.9893885635;1836.0200367649;1951.0469797969;2064.1310437773004;1934.0204306954;175.118952181;274.1873660972;389.2143091292;575.2936220826999;68…	Multiplet	41	20
sp|Q2YD98|UVSSA_HUMAN	696		699	103.78	Loop-linked	0.0026197	Cross	Q2YD98		-	-	-	-	-	-	-	696	1	K	699	4	K	-	-	-	-	-	-	-	-	-	-	-	-	K:1;K:4		103.78	NaN	NaN	3	626.644	1876.91	0.365796	alpha-y2;alpha-y3;alpha-y2-NH3;alpha-b4;alpha-b5;alpha-b6;alpha-b7;alpha-b8;alpha-b9;alpha-b10;alpha-b11;alpha-b12;alpha-b6-H2O;alpha-b7-H2O;alpha-b8-NH3;alpha-b9-NH3;alpha-b10-NH3;alpha-b11-NH3;alpha-b12-NH3;alpha-b12(2+)	246.14483258049998;317.1819463683;229.11828347899998;661.3667870258001;808.4352009420002;895.4672293519002;1009.5101567991002;1137.5687343105;1284.6371482267;1398.6800756739;1561.7434042122002;1632.7805180000003;877.4566646656002;991.4995921128002;1120.542185209;1267.6105991252;1381.6535265724;1544.7168551107002;1615.7539688985003;816.8938972333001	Multiplet	3	0
sp|Q2YD98|UVSSA_HUMAN	696		699	88.417	Loop-linked	0.0074752	Cross	Q2YD98		-	-	-	-	-	-	-	696	1	K	699	4	K	-	-	-	-	-	-	-	-	-	-	-	-	K:1;K:4		88.417	NaN	NaN	3	626.644	1876.91	0.365796	alpha-y2;alpha-y2-NH3;alpha-b4;alpha-b5;alpha-b6;alpha-b7;alpha-b8;alpha-b9;alpha-b10;alpha-b11;alpha-b6-H2O;alpha-b7-H2O;alpha-b8-NH3;alpha-b9-NH3;alpha-b10-NH3;alpha-b11-NH3;alpha-b6(2+)	246.14483258049998;229.11828347899998;661.3667870258001;808.4352009420002;895.4672293519002;1009.5101567991002;1137.5687343105;1284.6371482267;1398.6800756739;1561.7434042122002;877.4566646656002;991.4995921128002;1120.542185209;1267.6105991252;1381.6535265724;1544.7168551107002;448.2372529092501	Multiplet	0	0
sp|Q03468|ERCC6_HUMAN	774		783	55.549	Loop-linked	0.018479	Cross	Q03468		-	-	-	-	-	-	-	774	7	K	783	16	K	-	-	-	-	-	-	-	-	-	-	-	-	K:7;K:16		55.549	NaN	NaN	3	879.438	2635.29	0.381976	alpha-y1;alpha-y2;alpha-y3;alpha-y4;alpha-y18;alpha-y15-NH3;alpha-y16-NH3;alpha-y15(2+);alpha-a2;alpha-b2;alpha-b3;alpha-b6;alpha-b3-H2O;alpha-b16(2+)	175.118952181;338.1822807193;437.2506946355;566.2932877316999;2422.1673655217;2033.0127027806;2161.0712802919998;1025.52326417435;187.144104299;215.13901892110002;330.16596195309995;724.3260444231;312.1553972667999;1036.01018658885	Multiplet	7	0
sp|Q03468|ERCC6_HUMAN	280	sp|Q03468|ERCC6_HUMAN	262	201.95	Intra-protein link	6.49e-07	Cross	Q03468	Q03468	K280-K262	280	7	K	262	1	K	-	-	-	-	-	-	-	-	-	-	-	-	-	-	-	-	-	-	K:7	K:1;K:12	188.9	110.872	118.264	4	736.884	2943.51	0.163171	alpha-y1;alpha-y2;alpha-y3;alpha-y4;alpha-y5;alpha-y6-Pep;alpha-y7-Pep;alpha-y10-Pep;alpha-y4-H2O;alpha-y8-H2O-Pep;alpha-y2-NH3;alpha-y5-NH3;alpha-y6-NH3-Pep;alpha-y10-NH3-Pep;alpha-y6(2+);alpha-a2;alpha-b2;alpha-b3;alpha-b4;alpha-b5;alpha-b6;alpha-b5-NH3;beta-y2;beta-y3;beta-y4;beta-y5;beta-y6;beta-y7;beta-y8;beta-y9;beta-y10;beta-y11;beta-y2-H2O;beta-y6-H2O;beta-y7-H2O;beta-y8-NH3;beta-y9-NH3;b…	175.118952181;304.1615452772;451.2299591934;538.2619876033;651.3460515836999;2283.2053309323996;2354.2424447201997;2668.3650790514;520.251422917;2464.2904575453;287.1349961757;634.3195024821999;2266.1787818308994;2651.3385299498996;1142.1063036995;249.15975436320002;277.1546689853;348.1917827731;463.21872580509995;591.2773033165;662.3144171043;574.250754215;276.1553972668;423.223811183;480.245274…	Multiplet	8	9
sp|Q03468|ERCC6_HUMAN	1258		1267	147.24	Loop-linked	0.00036788	Cross	Q03468		-	-	-	-	-	-	-	1258	1	K	1267	10	K	-	-	-	-	-	-	-	-	-	-	-	-	K:1;K:10		147.24	NaN	NaN	4	870.679	3478.69	-0.015202	alpha-y1;alpha-y2;alpha-y3;alpha-y4;alpha-y5;alpha-y6;alpha-y7;alpha-y8;alpha-y9;alpha-y12;alpha-y6-H2O;alpha-y2-NH3;alpha-y8-NH3;alpha-y12(2+);alpha-b12;alpha-b13;alpha-b14;alpha-b15;alpha-b16;alpha-b17;alpha-b18;alpha-b19;alpha-b21;alpha-b22;alpha-b23;alpha-b19-H2O;alpha-b21-H2O	175.118952181;289.16187962820004;360.19899341600006;489.24158651220006;560.2787003;689.3212933962;788.3897073124;901.4737712928;1000.5421852090001;1375.6852206313001;671.3107287099;272.13533052670005;884.4472221913;688.34624854895;1459.7362103443;1530.7733241321;1643.8573881125;1774.8978727187;1889.9248157507;1946.9462794743;2017.9833932621;2105.0154216720002;2317.0951285560004;2480.1584570943005…	Multiplet	7	0
sp|Q03468|ERCC6_HUMAN	280	sp|Q03468|ERCC6_HUMAN	262	189.3	Intra-protein link	7.39e-06	Cross	Q03468	Q03468	K280-K262	280	7	K	262	1	K	-	-	-	-	-	-	-	-	-	-	-	-	-	-	-	-	-	-	K:7	K:1;K:12	173.2	152.466	52.2783	3	982.176	2943.51	0.332241	alpha-y1;alpha-y2;alpha-y3;alpha-y4;alpha-y5;alpha-y6-Pep;alpha-y7-Pep;alpha-y8-Pep;alpha-y9-Pep;alpha-y10-Pep;alpha-y11-Pep;alpha-a2;alpha-b2;alpha-b3;alpha-b4;alpha-b5;beta-y2;beta-y3;beta-y4;beta-y5;beta-y6;beta-y8;beta-y9;beta-y10;beta-y11;beta-y2-H2O	175.118952181;304.1615452772;451.2299591934;538.2619876033;651.3460515836999;2283.2053309323996;2354.2424447201997;2482.3010222315997;2597.3279652635997;2668.3650790514;2781.4491430318;249.15975436320002;277.1546689853;348.1917827731;463.21872580509995;591.2773033165;276.1553972668;423.223811183;480.2452749066;567.2773033164999;638.3144171042999;881.3999376476999;994.4840016280999;1125.5244862343…	Multiplet	14	0
sp|Q2YD98|UVSSA_HUMAN	559	sp|Q2YD98|UVSSA_HUMAN	334	43.69	Intra-protein link	0.050472	Cross	Q2YD98	Q2YD98	K559-K334	559	7	K	334	4	K	-	-	-	-	-	-	-	-	-	-	-	-	-	-	-	-	-	-	K:7	K:4	43.69	31.7077	28.3149	5	602.524	3007.59	-0.0257146	alpha-y1;alpha-y2;alpha-y3;alpha-y4;alpha-y5;alpha-y7;alpha-y9;alpha-a2;alpha-b2;alpha-b3;beta-y2;beta-y3;beta-y4-Pep;beta-a2;beta-b2;beta-b2-H2O;beta-b3-H2O	175.118952181;335.1496003824;521.2289133359;658.2878251983;786.3464027097;982.4675804779;1258.5785874903002;223.1553376873;251.15025230940003;352.1979307835;288.20301616140006;401.28708014180006;2679.4340425106;189.0869833506;217.0818979727;199.0713332864;312.1553972667999	Multiplet	0	0
sp|Q03468|ERCC6_HUMAN	345		350	89.55	Loop-linked	0.0047096	Cross	Q03468		-	-	-	-	-	-	-	345	7	K	350	12	K	-	-	-	-	-	-	-	-	-	-	-	-	K:7;K:12		89.55	NaN	NaN	3	550.995	1649.96	0.542412	alpha-y1;alpha-y2;alpha-y8;alpha-y9;alpha-y10;alpha-y11;alpha-y12;alpha-y1-NH3;alpha-y11-NH3;alpha-a2;alpha-b2;alpha-b3;alpha-b4;alpha-b5;alpha-b6;alpha-b5-NH3	175.118952181;246.1560659688;1006.6407770416;1063.6622407652;1191.7208182766;1338.7892321928;1466.8478097042;158.0924030795;1321.7626830913;157.13353961270002;185.12845423480002;313.1870317462;460.25544566239995;588.3140231738;645.3354868974001;571.2874740723	Multiplet	15	0
sp|Q03468|ERCC6_HUMAN	979	sp|Q03468|ERCC6_HUMAN	509	135.66	Intra-protein link	0.00065563	Cross	Q03468	Q03468	K979-K509	979	4	K	509	3	K	-	-	-	-	-	-	-	-	-	-	-	-	-	-	-	-	-	-	K:4	K:3	135.66	87.3226	62.2	4	668.623	2670.46	-0.516671	alpha-y1;alpha-y2;alpha-y3;alpha-y4;alpha-y5;alpha-y6;alpha-y7-Pep;alpha-y8-Pep;alpha-y3-H2O;alpha-y5-H2O;alpha-y6-H2O;alpha-y8-H2O-Pep;alpha-y1-NH3;alpha-y3-NH3;alpha-y5-NH3;alpha-y6-NH3;alpha-a2;alpha-b2;alpha-b4-Pep;alpha-b2-NH3;alpha-b3-NH3;alpha-b6-NH3-Pep;beta-y3;beta-y4;beta-y5;beta-y6;beta-y7;beta-y5-H2O;beta-y6-H2O;beta-y7-H2O;beta-y8-H2O-Pep;beta-y9-H2O-Pep;beta-y5-NH3;beta-y6-NH3;beta-…	175.118952181;289.16187962820004;390.20955810230004;503.29362208270004;650.3620359989;778.4206135103;2283.2608123969;2430.3292263130998;372.198993416;632.3514713126;760.410048824;2412.3186616268;158.0924030795;373.18300900080004;633.3354868974;761.3940644088;214.1550033363;242.1499179584;1894.0585307611998;225.12336885690002;372.1917827731;2152.1589730873;331.2088298208;432.2565082949;560.3150858…	Multiplet	4	0
sp|Q03468|ERCC6_HUMAN	783	sp|Q13216|ERCC8_HUMAN	212	79.82	Inter-protein link	0.0093398	Cross	Q03468	Q13216	K783-K212	783	9	K	212	2	K	-	-	-	-	-	-	-	-	-	-	-	-	-	-	-	-	-	-	K:9	K:2	79.82	58.3699	34.7477	4	675.61	2698.41	-0.189135	alpha-y1;alpha-y2;alpha-y3;alpha-y4;alpha-y7-Pep;alpha-y8-Pep;alpha-y11-H2O-Pep;alpha-y9(2+);alpha-y10(2+);alpha-a2;alpha-b2;alpha-b3;beta-y2;beta-y4;beta-y5	175.118952181;338.1822807193;437.2506946355;566.2932877316999;1949.0490882869;2048.1175022031;2419.2768563915997;1098.09659629295;1155.11806001655;235.144104299;263.1390189211;391.1975964325;274.1873660972;575.2936220826999;688.3776860631	Multiplet	1	0
sp|Q13216|ERCC8_HUMAN	34	sp|Q13216|ERCC8_HUMAN	212	85.845	Intra-protein link	0.015843	Cross	Q13216	Q13216	K34-K212	34	8	K	212	2	K	-	-	-	-	-	-	-	-	-	-	-	-	-	-	-	-	-	-	K:8	K:2	85.845	54.4709	52.5895	5	542.508	2707.5	0.0606198	alpha-y1;alpha-y2;alpha-y3;alpha-y6;alpha-y10-Pep;alpha-y12-Pep;alpha-y13-Pep;alpha-a2;alpha-b2;alpha-b3;alpha-b4;alpha-b5;alpha-b9-Pep;beta-y2;beta-y3;beta-y4;beta-y5;beta-y3-NH3	175.118952181;304.1615452772;403.2299591934;789.3849562854999;2326.2513699225997;2496.3568976266;2609.440961607;185.16483974110002;213.15975436320002;270.1812180868;383.2652820672;512.3078751634001;2035.1586387363;274.1873660972;389.2143091292;575.2936220826999;688.3776860631;372.1877600277	Multiplet	14	0
sp|Q93009|UBP7_HUMAN	322	sp|Q93009|UBP7_HUMAN	327	160.38	Intra-protein link	0.00019251	Cross	Q93009	Q93009	K322-K327	322	10	K	327	2	K	-	-	-	-	-	-	-	-	-	-	-	-	-	-	-	-	-	-	K:10	K:2;K:10	45.793	99.815	75.3795	4	707.868	2827.44	-0.345554	alpha-y1;alpha-y2;alpha-y3;alpha-y4-Pep;alpha-y5-Pep;alpha-y6-Pep;alpha-y8-Pep;alpha-y9-Pep;alpha-y10-Pep;alpha-y1-NH3;alpha-y5-NH3-Pep;alpha-b2;alpha-b3;alpha-b4;alpha-b5;alpha-b6;alpha-b7;alpha-b8;alpha-b3-H2O;alpha-b5-H2O;alpha-b6-H2O;alpha-b7-H2O;alpha-b8-H2O;alpha-b10(2+);beta-y2;beta-y3;beta-y4;beta-y5;beta-y6;beta-y7;beta-y8;beta-y6-H2O;beta-y8-H2O;beta-y6-NH3;beta-y8-NH3;beta-b2-Pep;beta-…	175.118952181;322.1873660972;435.27143007760003;1914.0339722695999;2011.0867361215999;2124.1708001019997;2282.2399422996996;2411.2825353958997;2510.3509493120996;158.0924030795;1994.0601870200999;159.0764186643;319.10706686569995;418.1754807818999;547.2180738781;604.2395376017;705.2872160758001;818.3712800562001;301.0965021794;529.2075091918;586.2289729154;687.2766513895001;800.3607153699002;1197…	Multiplet	25	9
sp|Q93009|UBP7_HUMAN	322	sp|Q93009|UBP7_HUMAN	327	139.78	Intra-protein link	0.00057046	Cross	Q93009	Q93009	K322-K327	322	10	K	327	2	K	-	-	-	-	-	-	-	-	-	-	-	-	-	-	-	-	-	-	K:10	K:2;K:10	36.172	109.29	42.5986	3	943.488	2827.44	0.38957	alpha-y1;alpha-y2;alpha-y3;alpha-y5-Pep;alpha-y6-Pep;alpha-y7-Pep;alpha-y8-Pep;alpha-y9-Pep;alpha-y10-Pep;alpha-y11-Pep;alpha-y8-H2O-Pep;alpha-y9-H2O-Pep;alpha-y10-H2O-Pep;alpha-y11-H2O-Pep;alpha-y1-NH3;alpha-y5-NH3-Pep;alpha-b2;alpha-b3;alpha-b4;alpha-b5;alpha-b7;alpha-b8;alpha-b3-H2O;alpha-b4-H2O;alpha-b5-H2O;alpha-b6-H2O;alpha-b7-H2O;alpha-b8-H2O;alpha-b12(2+);beta-y2;beta-y3;beta-y4;beta-y5;b…	175.118952181;322.1873660972;435.27143007760003;2011.0867361215999;2124.1708001019997;2225.2184785760996;2282.2399422996996;2411.2825353958997;2510.3509493120996;2670.3815975135;2264.2293776133997;2393.2719707096;2492.3403846257997;2652.3710328272;158.0924030795;1994.0601870200999;159.0764186643;319.10706686569995;418.1754807818999;547.2180738781;705.2872160758001;818.3712800562001;301.0965021794…	Multiplet	33	0
sp|Q93009|UBP7_HUMAN	882		884	101.47	Loop-linked	0.0034466	Cross	Q93009		-	-	-	-	-	-	-	882	8	K	884	10	K	-	-	-	-	-	-	-	-	-	-	-	-	K:1;K:8;K:10		101.47	NaN	NaN	3	838.118	2511.33	0.0111116	alpha-y1;alpha-y3;alpha-y5;alpha-y12;alpha-y13;alpha-y14;alpha-y15;alpha-y16;alpha-y17;alpha-y5-H2O;alpha-y7-NH3;alpha-y8-NH3;alpha-y13-NH3;alpha-y14-NH3;alpha-y6(2+);alpha-y7(2+);alpha-y11(2+);alpha-a2;alpha-b2;alpha-b3;alpha-b4;alpha-b2-NH3	175.118952181;445.2629906563;721.3739976687;1688.9152373424;1816.9738148538;1945.0323923652;2108.0957209035;2271.1590494418;2384.2431134222;703.3634329824;920.4220700733;1033.5061340537002;1799.9472657523;1928.0058432637;418.70410858365;469.2279478207;788.4192249142999;214.19138884260002;242.18630346470002;405.249632003;568.3129605413001;225.15975436320002	Multiplet	9	0
sp|Q93009|UBP7_HUMAN	1084		1087	86.19	Loop-linked	0.0033224	Cross	Q93009		-	-	-	-	-	-	-	1084	37	K	1087	40	K	-	-	-	-	-	-	-	-	-	-	-	-	K:14;K:37;K:40		86.19	NaN	NaN	6	850.914	5099.44	0.407758	alpha-y1;alpha-y7;alpha-y8;alpha-y16;alpha-y21;alpha-y22;alpha-y24;alpha-y22-H2O;alpha-y24-H2O;alpha-y32-H2O;alpha-y17-NH3;alpha-y22-NH3;alpha-b2;alpha-b3;alpha-b4;alpha-b5;alpha-b6;alpha-b7;alpha-b8;alpha-b9;alpha-b10;alpha-b11;alpha-b13;alpha-b15;alpha-b16;alpha-b17;alpha-b19;alpha-b17-H2O;alpha-b11(2+)	175.118952181;998.5781767848;1135.6370886472;2070.1395750491997;2612.3303057206;2709.3830695726;2934.4944109360003;2691.3725048863002;2916.4838462497005;3890.9547577518006;2190.1719378100997;2692.3565204711;266.1247658404;429.1880943787;542.2721583591;656.3150858063;785.3576789025;900.3846219344999;1029.4272150307;1192.490543569;1321.5331366652001;1420.6015505814;1647.7285420090002;1890.850448058…	Multiplet	3	0
sp|Q93009|UBP7_HUMAN	1084		1087	150.28	Loop-linked	0.0011982	Cross	Q93009		-	-	-	-	-	-	-	1084	10	K	1087	13	K	-	-	-	-	-	-	-	-	-	-	-	-	K:10;K:13		150.28	NaN	NaN	3	606.333	1815.98	0.431874	alpha-y1;alpha-y5;alpha-y6;alpha-y7;alpha-y8;alpha-y9;alpha-y11;alpha-y12;alpha-y13;alpha-y11-H2O;alpha-y6-NH3;alpha-y7-NH3;alpha-y8-NH3;alpha-y9-NH3;alpha-y12-NH3;alpha-y6(2+);alpha-y10(2+);alpha-a2;alpha-b2;alpha-b3;alpha-b4;alpha-b5;alpha-b6;alpha-b7;alpha-b8;alpha-b9;alpha-b9(2+)	175.118952181;737.4668354214;851.5097628686;998.5781767848;1135.6370886472;1250.6640316792;1420.7695593832;1533.8536233636;1719.9329363171;1402.7589946969;834.4832137671;981.5516276833;1118.6105395457;1233.6374825777;1516.8270742621;426.2585196676;682.3776860631;256.14443865;284.1393532721;397.2234172525;454.2448809761;567.3289449565001;682.3558879885001;819.4147998509001;966.4832137671001;1080.5…	Multiplet	44	0
sp|Q03468|ERCC6_HUMAN	1072		1076	119.31	Loop-linked	0.00087076	Cross	Q03468		-	-	-	-	-	-	-	1072	17	K	1076	21	K	-	-	-	-	-	-	-	-	-	-	-	-	K:17;K:21		119.31	NaN	NaN	3	1149.89	3446.64	0.0266982	alpha-y1;alpha-y2;alpha-y3;alpha-y4;alpha-y5;alpha-y6;alpha-y7;alpha-y8;alpha-y9;alpha-y10;alpha-y11;alpha-y9-H2O;alpha-y11-H2O;alpha-y6-NH3;alpha-y8-NH3;alpha-y11-NH3;alpha-y21(2+);alpha-b3;alpha-b5;alpha-b6;alpha-b7;alpha-b8;alpha-b9;alpha-b10;alpha-b11;alpha-b12;alpha-b13;alpha-b16;alpha-b27;alpha-b5-H2O;alpha-b8-H2O;alpha-b10-H2O;alpha-b13-H2O;alpha-b21-H2O;alpha-b6-NH3;alpha-b8-NH3;alpha-b12…	175.118952181;289.16187962820004;376.1939080381;477.2415865122;576.3100004283999;647.3471142161999;761.3900416633999;860.4584555795999;989.5010486757999;1060.5381624636;1117.5596261872;971.4904839894999;1099.5490615008998;630.3205651146999;843.4319064780999;1100.5330770857;1166.5667825173;316.1655680226;517.2405238797;630.3245878601;717.35661627;816.4250301862;930.4679576334;1045.4949006653999;11…	Multiplet	12	0
sp|Q93009|UBP7_HUMAN	1096		1099	76.679	Loop-linked	0.0046161	Cross	Q93009		-	-	-	-	-	-	-	1096	8	K	1099	11	K	-	-	-	-	-	-	-	-	-	-	-	-	K:8;K:11		76.679	NaN	NaN	3	625.344	1873.01	0.376144	alpha-y2;alpha-y3;alpha-y7;alpha-y8;alpha-y9;alpha-y8-H2O;alpha-y9-H2O;alpha-y2-NH3;alpha-y3-NH3;alpha-y7-NH3;alpha-b2;alpha-b3;alpha-b4;alpha-b5;alpha-b6;alpha-b7;alpha-b11;alpha-b12;alpha-b4-H2O;alpha-b5-H2O;alpha-b7-H2O;alpha-b2-NH3	270.1196804625;383.2037444429;961.5829278117001;1090.6255209079002;1203.7095848883;1072.6149562216;1185.699020202;253.09313136100002;366.1771953414;944.5563787102001;244.14041590460002;407.2037444429;508.251422917;671.3147514553001;784.3988154357002;913.4414085319002;1491.8205919007;1604.9046558811;490.24085823070004;653.3041867690001;895.4308438456002;227.11386680310002	Multiplet	15	0
sp|Q2YD98|UVSSA_HUMAN	302		315	62.475	Loop-linked	0.0046052	Cross	Q2YD98		-	-	-	-	-	-	-	302	8	K	315	21	K	-	-	-	-	-	-	-	-	-	-	-	-	K:8;K:21		62.475	NaN	NaN	5	829.218	4141.05	0.154831	alpha-y1;alpha-y3;alpha-y4;alpha-y5;alpha-y6;alpha-y7;alpha-y34;alpha-y6(2+);alpha-y7(2+);alpha-y9(2+);alpha-a2;alpha-b2;alpha-b3;alpha-b4;alpha-b28;alpha-b29;alpha-b22(2+)	175.118952181;317.19317975660005;454.25209161900005;567.3361555994001;680.4202195798001;751.4573333676001;3917.9701926239995;340.7137480232001;376.23230491710007;489.79580063090003;197.10330211680002;225.09821673890002;282.1196804625;395.2037444429;3278.5270120149003;3391.6110759953003;1275.1388634256502	Multiplet	9	0
sp|Q2YD98|UVSSA_HUMAN	302		315	38.577	Loop-linked	0.042564	Cross	Q2YD98		-	-	-	-	-	-	-	302	8	K	315	21	K	-	-	-	-	-	-	-	-	-	-	-	-	K:8;K:21		38.577	NaN	NaN	5	829.218	4141.05	0.154831	alpha-y1;alpha-y3;alpha-y4;alpha-y5;alpha-y6;alpha-y7;alpha-y15;alpha-b2;alpha-b29	175.118952181;317.19317975660005;454.25209161900005;567.3361555994001;680.4202195798001;751.4573333676001;1692.8663728944;225.09821673890002;3391.6110759953003	Multiplet	2	0
sp|Q03468|ERCC6_HUMAN	1072		1076	79.568	Loop-linked	0.0027984	Cross	Q03468		-	-	-	-	-	-	-	1072	17	K	1076	21	K	-	-	-	-	-	-	-	-	-	-	-	-	K:17;K:21		79.568	NaN	NaN	3	1149.89	3446.64	0.0266982	alpha-y1;alpha-y2;alpha-y3;alpha-y4;alpha-y5;alpha-y6;alpha-y7;alpha-y8;alpha-y9;alpha-y10;alpha-y11;alpha-y11-H2O;alpha-y21-H2O;alpha-y4-NH3;alpha-y6-NH3;alpha-y21(2+);alpha-b5;alpha-b6;alpha-b7;alpha-b8;alpha-b10;alpha-b11;alpha-b12;alpha-b8-H2O;alpha-b12-H2O;alpha-b13-H2O;alpha-b8-NH3;alpha-b21-NH3;alpha-b22(2+)	175.118952181;289.16187962820004;376.1939080381;477.2415865122;576.3100004283999;647.3471142161999;761.3900416633999;860.4584555795999;989.5010486757999;1060.5381624636;1117.5596261872;1099.5490615008998;2314.1157238817;460.2150374107;630.3205651146999;1166.5667825173;517.2405238797;630.3245878601;717.35661627;816.4250301862;1045.4949006653999;1116.5320144532;1217.5796929273;798.4144654999001;119…	Multiplet	5	0
sp|Q93009|UBP7_HUMAN	869	sp|Q03468|ERCC6_HUMAN	476	149.65	Inter-protein link	2.45e-05	Cross	Q93009	Q03468	K869-K476	869	7	K	476	4	K	-	-	-	-	-	-	-	-	-	-	-	-	-	-	-	-	-	-	K:7	K:4;K:6	149.65	126.243	38.2021	4	555.065	2216.23	-0.0911431	alpha-y1;alpha-y2;alpha-y3-Pep;alpha-y4-Pep;alpha-y5-Pep;alpha-y6-Pep;alpha-y7-Pep;alpha-y1-NH3;alpha-y2-NH3;alpha-y6-NH3-Pep;alpha-y7-NH3-Pep;alpha-y7(2+);alpha-a2;alpha-b2;alpha-b3;alpha-b4;alpha-b5;alpha-b3-H2O;beta-y2;beta-y3;beta-a2;beta-b2;beta-b3;beta-b2-NH3	175.118952181;272.171716033;1453.8485379857002;1600.9169519019003;1747.9853658181003;1876.0439433295003;1989.1280073099003;158.0924030795;255.1451669315;1859.0173942280003;1972.1014582084003;995.0676418882501;201.12336885690002;229.118283479;342.20234745939996;470.2609249708;617.3293388870001;324.19178277309993;303.2139151987;432.2565082949;214.1550033363;242.1499179584;357.1768609904;225.1233688…	Multiplet	10	0
sp|Q03468|ERCC6_HUMAN	759	sp|Q03468|ERCC6_HUMAN	955	108.17	Intra-protein link	0.0031321	Cross	Q03468	Q03468	K759-K955	759	8	K	955	1	K	-	-	-	-	-	-	-	-	-	-	-	-	-	-	-	-	-	-	K:8	K:1	108.17	96.1028	44.1159	4	742.641	2966.54	-0.0673025	alpha-y1;alpha-y2;alpha-y3;alpha-y4;alpha-y5;alpha-y6;alpha-y7;alpha-y8;alpha-y10-Pep;alpha-y11-Pep;alpha-y12-Pep;alpha-y7-H2O;alpha-y11-H2O-Pep;alpha-y4-NH3;alpha-y6-NH3;alpha-y9-NH3-Pep;alpha-y6(2+);alpha-a2;alpha-b2;alpha-b3;alpha-b4;alpha-b5;alpha-b2-H2O;alpha-b3-H2O;alpha-b4-H2O;alpha-b5-H2O;beta-y2;beta-y3;beta-y4;beta-y5;beta-y6	175.118952181;335.1496003824;482.21801429860005;595.302078279;694.3704921952001;822.4290697066001;951.4716628028001;1065.5145902500003;2339.2176269531997;2436.2703908052;2549.3544547856;933.4610981165001;2418.2598261189;578.2755291775001;805.4025206051001;2207.1641348197;411.7181730866001;191.0848748606;219.07978948270002;332.1638534631;419.195881873;532.2799458534001;201.06922479640002;314.15328…	Multiplet	3	0
sp|Q93009|UBP7_HUMAN	824	sp|Q93009|UBP7_HUMAN	884	122.45	Intra-protein link	0.00040437	Cross	Q93009	Q93009	K824-K884	824	8	K	884	2	K	-	-	-	-	-	-	-	-	-	-	-	-	-	-	-	-	-	-	K:8	K:2	122.45	139.964	18.3116	4	751.389	3001.53	-0.18225	alpha-y1;alpha-y2;alpha-y3;alpha-y4;alpha-y5;alpha-y6-Pep;alpha-y7-Pep;alpha-y8-Pep;alpha-y9-Pep;alpha-y10-Pep;alpha-y11-Pep;alpha-y12-Pep;alpha-y10-H2O-Pep;alpha-y7-NH3-Pep;alpha-y9-NH3-Pep;alpha-y11-NH3-Pep;alpha-a2;alpha-b2;alpha-b3;alpha-b4;alpha-b5;alpha-b6;alpha-b2-NH3;alpha-b3-NH3;alpha-b4-NH3;alpha-b5-NH3;alpha-b6-NH3;beta-y5;beta-y7(2+);beta-y8(2+);beta-b4-H2O-Pep	175.118952181;303.1775296924;374.2146434802;473.2830573964;574.3307358705;2149.1546327659;2220.1917465536994;2319.2601604699;2447.3187379813;2594.3871518974997;2757.4504804358;2871.4934078829997;2576.3765872112;2203.165197452199;2430.2921888797996;2740.4239313342996;218.09577389790002;246.09068852000004;409.1540170583;556.2224309745001;684.2810084859001;783.3494224021001;229.06413941850005;392.12…	Multiplet	20	0
sp|Q93009|UBP7_HUMAN	824	sp|Q93009|UBP7_HUMAN	884	147.87	Intra-protein link	0.00065106	Cross	Q93009	Q93009	K824-K884	824	8	K	884	2	K	-	-	-	-	-	-	-	-	-	-	-	-	-	-	-	-	-	-	K:8	K:2	147.87	139.964	27.7422	5	601.313	3001.53	-0.0634572	alpha-y1;alpha-y2;alpha-y3;alpha-y4;alpha-y5;alpha-y6-Pep;alpha-y7-Pep;alpha-y8-Pep;alpha-y9-Pep;alpha-y10-Pep;alpha-y5-H2O;alpha-y6-H2O-Pep;alpha-y7-H2O-Pep;alpha-y8-H2O-Pep;alpha-y9-H2O-Pep;alpha-y3-NH3;alpha-y9-NH3-Pep;alpha-y10-NH3-Pep;alpha-a2;alpha-b2;alpha-b3;alpha-b4;alpha-b5;alpha-b6;alpha-b7;alpha-b2-NH3;alpha-b4-NH3;alpha-b5-NH3;alpha-b6-NH3;alpha-b7-NH3;beta-y3;beta-y5;beta-y7;beta-y8…	175.118952181;303.1775296924;374.2146434802;473.2830573964;574.3307358705;2149.1546327659;2220.1917465536994;2319.2601604699;2447.3187379813;2594.3871518974997;556.3201711842;2131.1440680796;2202.1811818673996;2301.2495957836;2429.308173295;357.1880943787;2430.2921888797996;2577.3606027959995;218.09577389790002;246.09068852000004;409.1540170583;556.2224309745001;684.2810084859001;783.349422402100…	Multiplet	15	0
sp|Q93009|UBP7_HUMAN	824	sp|Q93009|UBP7_HUMAN	884	122.45	Intra-protein link	0.0010413	Cross	Q93009	Q93009	K824-K884	824	8	K	884	2	K	-	-	-	-	-	-	-	-	-	-	-	-	-	-	-	-	-	-	K:8	K:2	122.45	111.652	26.598	5	601.313	3001.53	-0.0634572	alpha-y1;alpha-y2;alpha-y3;alpha-y4;alpha-y5;alpha-y6-Pep;alpha-y7-Pep;alpha-y8-Pep;alpha-y9-Pep;alpha-y10-Pep;alpha-y5-H2O;alpha-y6-H2O-Pep;alpha-y7-H2O-Pep;alpha-y9-H2O-Pep;alpha-y10-H2O-Pep;alpha-y1-NH3;alpha-y3-NH3;alpha-y8-NH3-Pep;alpha-a2;alpha-b2;alpha-b3;alpha-b4;alpha-b5;alpha-b6;alpha-b2-NH3;alpha-b3-NH3;alpha-b4-NH3;alpha-b5-NH3;alpha-b6-NH3;alpha-b6(2+);beta-y3;beta-y5;beta-y7;beta-y8…	175.118952181;303.1775296924;374.2146434802;473.2830573964;574.3307358705;2149.1546327659;2220.1917465536994;2319.2601604699;2447.3187379813;2594.3871518974997;556.3201711842;2131.1440680796;2202.1811818673996;2429.308173295;2576.3765872112;158.0924030795;357.1880943787;2302.2336113683996;218.09577389790002;246.09068852000004;409.1540170583;556.2224309745001;684.2810084859001;783.3494224021001;22…	Multiplet	10	0
sp|Q03468|ERCC6_HUMAN	759	sp|Q03468|ERCC6_HUMAN	955	151.78	Intra-protein link	0.00037575	Cross	Q03468	Q03468	K759-K955	759	8	K	955	1	K	-	-	-	-	-	-	-	-	-	-	-	-	-	-	-	-	-	-	K:8	K:1	151.78	133.069	38.6528	3	989.853	2966.54	0.124339	alpha-y1;alpha-y2;alpha-y3;alpha-y4;alpha-y5;alpha-y6;alpha-y7;alpha-y8;alpha-y9-Pep;alpha-y10-Pep;alpha-y11-Pep;alpha-y12-Pep;alpha-y13-Pep;alpha-y14-Pep;alpha-y15-Pep;alpha-y11-H2O-Pep;alpha-y1-NH3;alpha-y10-NH3-Pep;alpha-y12-NH3-Pep;alpha-y14(2+);alpha-a2;alpha-b2;alpha-b3;alpha-b4;alpha-b5;alpha-b2-H2O;alpha-b3-H2O;alpha-b4-H2O;alpha-b5-H2O;alpha-b11(2+);beta-y2;beta-y3;beta-y4;beta-y5;beta-y6	175.118952181;335.1496003824;482.21801429860005;595.302078279;694.3704921952001;822.4290697066001;951.4716628028001;1065.5145902500003;2224.1906839212;2339.2176269531997;2436.2703908052;2549.3544547856;2636.3864831955;2749.4705471759003;2836.5025755858;2418.2598261189;158.0924030795;2322.1910778516994;2532.3279056840997;1375.2389118212502;191.0848748606;219.07978948270002;332.1638534631;419.19588…	Multiplet	25	0
sp|Q03468|ERCC6_HUMAN	1072		1076	45.395	Loop-linked	0.013558	Cross	Q03468		-	-	-	-	-	-	-	1072	17	K	1076	21	K	-	-	-	-	-	-	-	-	-	-	-	-	K:17;K:21		45.395	NaN	NaN	3	1149.89	3446.64	0.0266982	alpha-y1;alpha-y3;alpha-y4;alpha-y5;alpha-y6;alpha-y7;alpha-y8;alpha-y9;alpha-y10;alpha-y11;alpha-y6-NH3;alpha-y11-NH3;alpha-y18(2+);alpha-b6;alpha-b10;alpha-b15;alpha-b11-H2O;alpha-b8-NH3	175.118952181;376.1939080381;477.2415865122;576.3100004283999;647.3471142161999;761.3900416633999;860.4584555795999;989.5010486757999;1060.5381624636;1117.5596261872;630.3205651146999;1100.5330770857;1029.01091487035;630.3245878601;1045.4949006653999;1520.6863428433;1098.5214497668999;799.3984810847	Multiplet	1	0
sp|Q03468|ERCC6_HUMAN	152	sp|Q03468|ERCC6_HUMAN	1295	220.69	Intra-protein link	3.66e-06	Cross	Q03468	Q03468	K152-K1295	152	4	K	1295	7	K	-	-	-	-	-	-	-	-	-	-	-	-	-	-	-	-	-	-	K:4	K:7	220.69	188.318	52.5804	3	1040.26	3117.75	0.391418	alpha-y1;alpha-y2;alpha-y3;alpha-y4;alpha-y5;alpha-y6;alpha-y7;alpha-y8;alpha-y9;alpha-y10;alpha-y11;alpha-y12;alpha-y13;alpha-y14-Pep;alpha-y15-Pep;alpha-y7-NH3;alpha-y9-NH3;alpha-y10-NH3;alpha-y12-NH3;alpha-y7(2+);alpha-a2;alpha-b2;alpha-b3;alpha-b4-Pep;alpha-b5-Pep;alpha-b6-Pep;alpha-b7-Pep;alpha-b8-Pep;alpha-b9-Pep;alpha-b7-H2O-Pep;alpha-b8-H2O-Pep;alpha-b9-H2O-Pep;alpha-b10-H2O-Pep;alpha-b2-…	175.118952181;262.1509805909;363.198659065;434.23577285280004;505.2728866406;633.331464152;730.384228004;817.4162564139;930.5003203943;1058.5588979057002;1187.6014910019;1300.6855549823001;1413.7696189627002;2763.5727040614997;2877.6156315086996;713.3576789025;913.4737712928;1041.5323488042002;1283.6590058808001;365.6957522353;214.1550033363;242.1499179584;356.1928454056;1705.9959305043997;1819.0…	Multiplet	36	3
sp|Q03468|ERCC6_HUMAN	152	sp|Q03468|ERCC6_HUMAN	1295	130.06	Intra-protein link	0.00090394	Cross	Q03468	Q03468	K152-K1295	152	4	K	1295	7	K	-	-	-	-	-	-	-	-	-	-	-	-	-	-	-	-	-	-	K:4	K:7	130.06	103.751	50.6068	4	780.445	3117.75	-0.330911	alpha-y1;alpha-y3;alpha-y4;alpha-y5;alpha-y6;alpha-y7;alpha-y8;alpha-y9;alpha-y10;alpha-y11;alpha-y12;alpha-y13;alpha-y11-H2O;alpha-y6-NH3;alpha-y10-NH3;alpha-a2;alpha-b2;alpha-b7-Pep;alpha-b8-Pep;alpha-b3-NH3;alpha-b4-NH3-Pep;alpha-b5-NH3-Pep;alpha-b8-NH3-Pep;alpha-b6(2+);beta-y2;beta-y3;beta-b2;beta-b3;beta-b4;beta-b5	175.118952181;363.198659065;434.23577285280004;505.2728866406;633.331464152;730.384228004;817.4162564139;930.5003203943;1058.5588979057002;1187.6014910019;1300.6855549823001;1413.7696189627002;1169.5909263156;616.3049150505;1041.5323488042002;214.1550033363;242.1499179584;2061.2066515614;2189.2652290728;339.1662963041;1688.9693814028997;1802.0534453832997;2172.2386799713;966.5856674658999;288.203…	Multiplet	12	0
sp|Q03468|ERCC6_HUMAN	979	sp|Q03468|ERCC6_HUMAN	1295	114.86	Intra-protein link	0.0013787	Cross	Q03468	Q03468	K979-K1295	979	4	K	1295	7	K	-	-	-	-	-	-	-	-	-	-	-	-	-	-	-	-	-	-	K:4	K:7	114.86	62.4642	75.1092	4	629.864	2515.43	0.206109	alpha-y1;alpha-y2;alpha-y3;alpha-y4;alpha-y5;alpha-y6;alpha-y8-Pep;alpha-y3-H2O;alpha-y6-H2O;alpha-y1-NH3;alpha-y6-NH3;alpha-y6(2+);alpha-a2;alpha-b2;alpha-b3;alpha-b2-NH3;alpha-b3-NH3;beta-y2;beta-y3;beta-y7-Pep;beta-y8-Pep;beta-y9-Pep;beta-y7-H2O-Pep;beta-y8-H2O-Pep;beta-y9-H2O-Pep;beta-y4-NH3-Pep;beta-y6-NH3-Pep;beta-y7-NH3-Pep;beta-b2;beta-b3;beta-b4;beta-b5;beta-b6	175.118952181;289.16187962820004;390.20955810230004;503.29362208270004;650.3620359989;778.4206135103;2275.2921125252997;372.198993416;760.410048824;158.0924030795;761.3940644088;389.71394498845;214.1550033363;242.1499179584;389.2183318746;225.12336885690002;372.1917827731;288.20301616140006;359.2401299492;2218.2706488016997;2346.3292263130998;2417.3663401008994;2200.2600841154;2328.3186616268;239…	Multiplet	2	14
sp|Q03468|ERCC6_HUMAN	1295	sp|Q03468|ERCC6_HUMAN	979	117.25	Intra-protein link	0.00082791	Cross	Q03468	Q03468	K1295-K979	1295	7	K	979	4	K	-	-	-	-	-	-	-	-	-	-	-	-	-	-	-	-	-	-	K:7	K:4	117.25	72.7893	67.1248	3	839.483	2515.43	0.128696	alpha-y1;alpha-y2;alpha-y3;alpha-y4-Pep;alpha-y5-Pep;alpha-y6-Pep;alpha-y7-Pep;alpha-y8-Pep;alpha-y9-Pep;alpha-y8-H2O-Pep;alpha-y4-NH3-Pep;alpha-y5-NH3-Pep;alpha-y6-NH3-Pep;alpha-y7-NH3-Pep;alpha-y8-NH3-Pep;alpha-y9-NH3-Pep;alpha-b2;alpha-b3;alpha-b4;alpha-b5;alpha-b5-H2O;beta-y2;beta-y3;beta-y4;beta-y5;beta-y6;beta-y7-Pep;beta-y8-Pep;beta-a2;beta-b2	175.118952181;288.20301616140006;359.2401299492;1919.1225280014999;2032.2065919819;2103.2437057697;2218.2706488016997;2346.3292263130998;2417.3663401008994;2328.3186616268;1902.0959788999999;2015.1800428804;2086.2171566681996;2201.2440997001995;2329.3026772115995;2400.339790999399;171.11280417060001;299.171381682;414.19832471399997;485.23543850179993;467.2248738154999;289.16187962820004;390.20955…	Multiplet	14	1
sp|Q93009|UBP7_HUMAN	1084		1087	66.511	Loop-linked	0.0072081	Cross	Q93009		-	-	-	-	-	-	-	1084	37	K	1087	40	K	-	-	-	-	-	-	-	-	-	-	-	-	K:14;K:37;K:40		66.511	NaN	NaN	7	727.214	5083.45	0.524806	alpha-y1;alpha-y5;alpha-y6;alpha-y7;alpha-y8;alpha-y16;alpha-y18;alpha-y19;alpha-y21;alpha-y22;alpha-y24;alpha-y22-NH3;alpha-y23-NH3;alpha-y7(2+);alpha-y9(2+);alpha-y17(2+);alpha-b2;alpha-b3;alpha-b4;alpha-b5;alpha-b6;alpha-b7;alpha-b8;alpha-b9;alpha-b2-NH3;alpha-b5-NH3;alpha-b6-NH3;alpha-b7-NH3;alpha-b8-NH3	175.118952181;737.4668354214;851.5097628686;998.5781767848;1135.6370886472;2070.1395750491997;2294.2305153214998;2425.2709999277;2596.3353910984997;2693.3881549504995;2918.4994963138997;2676.3616058489993;2804.4201833603993;499.7927266257;625.8356540729;1104.1028816891;266.1247658404;429.1880943787;542.2721583591;656.3150858063;785.3576789025;900.3846219344999;1029.4272150307;1192.490543569;249.0…	Multiplet	0	0
sp|Q93009|UBP7_HUMAN	1084		1087	107.27	Loop-linked	0.0023153	Cross	Q93009		-	-	-	-	-	-	-	1084	37	K	1087	40	K	-	-	-	-	-	-	-	-	-	-	-	-	K:14;K:37;K:40		107.27	NaN	NaN	7	727.214	5083.45	0.524806	alpha-y1;alpha-y5;alpha-y6;alpha-y8;alpha-y16;alpha-y18;alpha-y19;alpha-y20;alpha-y21;alpha-y22;alpha-y24;alpha-y30;alpha-y31;alpha-y33;alpha-y23-H2O;alpha-y25-H2O;alpha-y22-NH3;alpha-y23-NH3;alpha-y32-NH3;alpha-y8(2+);alpha-y16(2+);alpha-b2;alpha-b3;alpha-b4;alpha-b5;alpha-b6;alpha-b7;alpha-b8;alpha-b9;alpha-b10;alpha-b15;alpha-b17;alpha-b2-NH3;alpha-b6-NH3;alpha-b7-NH3;alpha-b8-NH3;alpha-b10(2+…	175.118952181;737.4668354214;851.5097628686;1135.6370886472;2070.1395750491997;2294.2305153214998;2425.2709999277;2539.3139273749;2596.3353910984997;2693.3881549504995;2918.4994963138997;3664.8594008036;3763.9278147197997;4056.0337363543;2803.4361677755996;3029.5315247238;2676.3616058489993;2804.4201833603993;3875.9438587144996;568.3221825569;1035.5734257579;266.1247658404;429.1880943787;542.2721…	Multiplet	14	0
sp|Q93009|UBP7_HUMAN	1084		1087	67.283	Loop-linked	0.0023826	Cross	Q93009		-	-	-	-	-	-	-	1084	37	K	1087	40	K	-	-	-	-	-	-	-	-	-	-	-	-	K:14;K:37;K:40		67.283	NaN	NaN	5	1017.7	5083.45	0.110084	alpha-y1;alpha-y6;alpha-y8;alpha-y22;alpha-y24;alpha-y31;alpha-y35;alpha-y39;alpha-y39-NH3;alpha-y18(2+);alpha-b2;alpha-b3;alpha-b4;alpha-b7;alpha-b17;alpha-b2-NH3;alpha-b10(2+);alpha-b13(2+);alpha-b26(2+)	175.118952181;851.5097628686;1135.6370886472;2693.3881549504995;2918.4994963138997;3763.9278147197997;4300.1032724825;4819.3361855446;4802.3096364431;1147.61889589405;266.1247658404;429.1880943787;542.2721583591;900.3846219344999;2166.9614550711003;249.09821673890002;661.2702065659;824.3679092378001;1556.6907083272001	Multiplet	21	0
sp|Q93009|UBP7_HUMAN	1084		1087	169.36	Loop-linked	7.3e-06	Cross	Q93009		-	-	-	-	-	-	-	1084	37	K	1087	40	K	-	-	-	-	-	-	-	-	-	-	-	-	K:14;K:37;K:40		169.36	NaN	NaN	6	848.248	5083.45	-0.0656038	alpha-y1;alpha-y5;alpha-y6;alpha-y7;alpha-y8;alpha-y16;alpha-y17;alpha-y19;alpha-y20;alpha-y21;alpha-y22;alpha-y24;alpha-y30;alpha-y31;alpha-y32;alpha-y33;alpha-y32-H2O;alpha-y22-NH3;alpha-y23-NH3;alpha-y33-NH3;alpha-a2;alpha-b3;alpha-b4;alpha-b5;alpha-b6;alpha-b7;alpha-b8;alpha-b9;alpha-b10;alpha-b11;alpha-b12;alpha-b13;alpha-b15;alpha-b16;alpha-b17;alpha-b19;alpha-b2-NH3;alpha-b17-NH3;alpha-b7(…	175.118952181;737.4668354214;851.5097628686;998.5781767848;1135.6370886472;2070.1395750491997;2207.1984869116;2425.2709999277;2539.3139273749;2596.3353910984997;2693.3881549504995;2918.4994963138997;3664.8594008036;3763.9278147197997;3892.970407816;4056.0337363543;3874.9598431297;2676.3616058489993;2804.4201833603993;4039.0071872527997;238.12985121830002;429.1880943787;542.2721583591;656.31508580…	Multiplet	37	0
sp|Q2YD98|UVSSA_HUMAN	123	sp|Q2YD98|UVSSA_HUMAN	130	90.367	Intra-protein link	0.013542	Cross	Q2YD98	Q2YD98	K123-K130	123	8	K	130	1	K	-	-	-	-	-	-	-	-	-	-	-	-	-	-	-	-	-	-	K:8;K:14	K:1	43.319	67.0225	38.2928	5	597.316	2981.54	-0.13862	alpha-y2;alpha-y3;alpha-y4;alpha-y5;alpha-y6;alpha-y7-Pep;alpha-y8-Pep;alpha-y9-Pep;alpha-y5-H2O;alpha-y8-H2O-Pep;alpha-y11-H2O-Pep;alpha-y9(2+);alpha-b2;alpha-b3;alpha-b7;beta-y1;beta-y2;beta-y3;beta-y4;beta-y5;beta-y6;beta-y7;beta-y8;beta-y9	310.1761327089;381.21324649670004;510.25583959290003;567.2773033165;714.3457172327;2197.2168223172;2326.2594154134;2440.3023428605998;549.2667386302;2308.2488507271;2665.3925548514;1220.6548096636;171.11280417060001;300.1553972668;786.3416944873001;175.118952181;288.20301616140006;435.2714300776001;572.33034194;735.3936704783;792.4151342019001;905.4991981823001;976.5363119701001;1089.6203759505001	Multiplet	3	0
sp|Q93009|UBP7_HUMAN	1084		1087	16.214	Loop-linked	0.030763	Cross	Q93009		-	-	-	-	-	-	-	1084	37	K	1087	40	K	-	-	-	-	-	-	-	-	-	-	-	-	K:14;K:37;K:40		16.214	NaN	NaN	5	1017.7	5083.45	0.110084	alpha-y1;alpha-y22;alpha-y24;alpha-y27;alpha-y39;alpha-y24(2+);alpha-b2;alpha-b3;alpha-b4;alpha-b2-NH3;alpha-b17(2+)	175.118952181;2693.3881549504995;2918.4994963138997;3309.6374463582997;4819.3361855446;1459.75338639025;266.1247658404;429.1880943787;542.2721583591;249.09821673890002;1083.9843657688502	Multiplet	6	0
sp|Q2YD98|UVSSA_HUMAN	123	sp|Q2YD98|UVSSA_HUMAN	130	90.367	Intra-protein link	0.0069971	Cross	Q2YD98	Q2YD98	K123-K130	123	8	K	130	1	K	-	-	-	-	-	-	-	-	-	-	-	-	-	-	-	-	-	-	K:8;K:14	K:1	46.411	80.7633	36.5568	4	746.393	2981.54	-0.13837	alpha-y2;alpha-y3;alpha-y5;alpha-y6;alpha-y9-Pep;alpha-y10-Pep;alpha-y11-Pep;alpha-y12-Pep;alpha-y12-H2O-Pep;alpha-b2;alpha-b4;beta-y1;beta-y2;beta-y4;beta-y6;beta-y7;beta-y8;beta-y6(2+)	310.1761327089;381.21324649670004;567.2773033165;714.3457172327;2440.3023428605998;2626.3816558140998;2683.4031195376997;2812.4457126339;2794.4351479476;171.11280417060001;357.1768609904;175.118952181;288.20301616140006;572.33034194;792.4151342019001;905.4991981823001;976.5363119701001;396.71120533425005	Multiplet	4	0
sp|Q03468|ERCC6_HUMAN	1254	sp|Q03468|ERCC6_HUMAN	1258	112.15	Intra-protein link	0.0018896	Cross	Q03468	Q03468	K1254-K1258	1254	11	K	1258	1	K	-	-	-	-	-	-	-	-	-	-	-	-	-	-	-	-	-	-	K:11;K:14	K:1;K:10	35.441	97.4563	21.4636	4	734.882	2935.5	-0.156463	alpha-y2;alpha-y3;alpha-y4-Pep;alpha-y5-Pep;alpha-y6-Pep;alpha-y7-Pep;alpha-y8-Pep;alpha-y9-Pep;alpha-y10-Pep;alpha-y12-Pep;alpha-y8(2+);alpha-y10(2+);alpha-b2;alpha-b2-H2O;alpha-b3-H2O;alpha-b5-H2O;alpha-b6-H2O;alpha-b2-NH3;beta-y5;beta-y7;beta-y8;beta-y9;beta-y8(2+)	294.1812180868;407.2652820672;1744.0189741324;1873.0615672286;1986.145631209;2085.2140451252;2248.2773736634995;2363.3043166955;2478.3312597274994;2679.4062155846;1124.6423250650498;1239.6692680970498;258.1084470742;240.0978823879;327.1299107978;556.199781277;671.226724309;241.0818979727;601.3126429653;757.4025206051001;856.4709345213001;943.5029629312002;428.7391054939501	Multiplet	1	0
sp|Q2YD98|UVSSA_HUMAN	559	sp|Q03468|ERCC6_HUMAN	979	103.39	Inter-protein link	0.0024915	Cross	Q2YD98	Q03468	K559-K979	559	7	K	979	4	K	-	-	-	-	-	-	-	-	-	-	-	-	-	-	-	-	-	-	K:7	K:4	103.39	47.9148	67.1248	5	689.762	3443.77	-0.623214	alpha-y1;alpha-y2;alpha-y3;alpha-y4;alpha-y5;alpha-y7;alpha-y8;alpha-y9;alpha-y9(2+);alpha-a2;alpha-b2;alpha-b6-H2O;alpha-b7-H2O-Pep;beta-y3;beta-y4;beta-y5;beta-y6;beta-y7-Pep;beta-y8-Pep;beta-y6-NH3;beta-a2;beta-b2;beta-b3	175.118952181;335.1496003824;521.2289133359;658.2878251983;786.3464027097;982.4675804779;1111.5101735741002;1258.5785874903002;629.79293197845;223.1553376873;251.15025230940003;609.3143575248001;2169.1967555771002;390.20955810230004;503.29362208270004;650.3620359989;778.4206135103;3056.5675758791;3203.6359897953002;761.3940644088;214.1550033363;242.1499179584;389.2183318746	Multiplet	0	3
sp|Q03468|ERCC6_HUMAN	1258		1267	201.89	Loop-linked	2.33e-05	Cross	Q03468		-	-	-	-	-	-	-	1258	1	K	1267	10	K	-	-	-	-	-	-	-	-	-	-	-	-	K:1;K:10		201.89	NaN	NaN	4	866.68	3462.69	0.148186	alpha-y1;alpha-y2;alpha-y3;alpha-y4;alpha-y5;alpha-y6;alpha-y7;alpha-y8;alpha-y9;alpha-y10;alpha-y11;alpha-y12;alpha-y4-H2O;alpha-y5-H2O;alpha-y6-H2O;alpha-y7-H2O;alpha-y8-H2O;alpha-y1-NH3;alpha-y2-NH3;alpha-y3-NH3;alpha-y5-NH3;alpha-y6-NH3;alpha-y7-NH3;alpha-y8-NH3;alpha-y14(2+);alpha-b10;alpha-b11;alpha-b12;alpha-b13;alpha-b14;alpha-b15;alpha-b16;alpha-b17;alpha-b18;alpha-b19;alpha-b21;alpha-b2…	175.118952181;289.16187962820004;360.19899341600006;489.24158651220006;560.2787003;689.3212933962;788.3897073124;901.4737712928;1000.5421852090001;1163.6055137473002;1278.6324567793001;1375.6852206313001;471.23102182590003;542.2681356137;671.3107287099;770.3791426261;883.4632066065001;158.0924030795;272.13533052670005;343.17244431450007;543.2521511985;672.2947442947;771.3631582109;884.4472221913;…	Multiplet	26	0
sp|Q03468|ERCC6_HUMAN	1258		1267	237.43	Loop-linked	1.92e-06	Cross	Q03468		-	-	-	-	-	-	-	1258	1	K	1267	10	K	-	-	-	-	-	-	-	-	-	-	-	-	K:1;K:10		237.43	NaN	NaN	3	1155.24	3462.69	-0.165031	alpha-y1;alpha-y3;alpha-y4;alpha-y5;alpha-y6;alpha-y7;alpha-y8;alpha-y9;alpha-y10;alpha-y11;alpha-y12;alpha-y13;alpha-y14;alpha-y15;alpha-y16;alpha-y17;alpha-y18;alpha-y13-H2O;alpha-y13(2+);alpha-b10;alpha-b12;alpha-b13;alpha-b14;alpha-b15;alpha-b16;alpha-b17;alpha-b18;alpha-b19;alpha-b21;alpha-b22;alpha-b23;alpha-b24;alpha-b25;alpha-b16-H2O;alpha-b18-H2O;alpha-b19-H2O;alpha-b11(2+)	175.118952181;360.19899341600006;489.24158651220006;560.2787003;689.3212933962;788.3897073124;901.4737712928;1000.5421852090001;1163.6055137473002;1278.6324567793001;1375.6852206313001;1462.7172490412001;1533.7543628290002;1590.7758265526002;1705.8027695846001;1836.8432541908;1949.9273181712;1444.7066843549;731.8622627539;1191.6554408277998;1443.7412957221998;1514.7784095099998;1627.8624734904;17…	Multiplet	83	0
sp|Q03468|ERCC6_HUMAN	971	sp|Q03468|ERCC6_HUMAN	783	98.281	Intra-protein link	0.0048201	Cross	Q03468	Q03468	K971-K783	971	10	K	783	9	K	-	-	-	-	-	-	-	-	-	-	-	-	-	-	-	-	-	-	K:10	K:9	98.281	82.4167	42.2105	3	1143.27	3426.78	-0.0300604	alpha-y1;alpha-y2;alpha-y3;alpha-y4;alpha-y7-Pep;alpha-y8-Pep;alpha-y9-Pep;alpha-y10-Pep;alpha-y11-Pep;alpha-y12-Pep;alpha-a2;alpha-b2;alpha-b3;alpha-b3-H2O;alpha-b4-H2O;alpha-b6-H2O;alpha-b7-H2O;alpha-b13(2+);beta-y2;beta-y6-Pep;beta-y7-Pep;beta-y8-Pep;beta-y11-Pep;beta-y11-NH3-Pep;beta-a2;beta-b2;beta-b3;beta-b4;beta-b5	175.118952181;312.1778640434;475.2411925817;588.3252565621;2758.3835063076;2871.467570288;2972.5152487620994;3029.5367124857;3100.5738262735;3201.6215047475994;199.1804898053;227.17540442740003;328.2230829015;310.2125182152;381.249632003;539.3187742007001;652.4028381811002;1627.3426167303003;338.1822807193;2562.3926144309;2677.4195574629;2776.4879713790997;3165.6578902539;3148.6313411523997;235.1…	Multiplet	13	11
sp|Q03468|ERCC6_HUMAN	971	sp|Q03468|ERCC6_HUMAN	783	66.809	Intra-protein link	0.024851	Cross	Q03468	Q03468	K971-K783	971	10	K	783	9	K	-	-	-	-	-	-	-	-	-	-	-	-	-	-	-	-	-	-	K:10	K:9	66.809	25.0145	57.785	5	686.364	3426.78	-0.352095	alpha-y1;alpha-y2;alpha-y3;alpha-y4;alpha-y10-Pep;alpha-y12-NH3-Pep;alpha-a2;alpha-b2;alpha-b3;alpha-b6;alpha-b3-H2O;alpha-b4-H2O;alpha-b6-H2O;beta-y2;beta-y3;beta-y4;beta-y7-Pep;beta-y8-Pep;beta-y7-H2O-Pep;beta-y8-H2O-Pep;beta-y10-NH3-Pep;beta-y11-NH3-Pep;beta-a2;beta-b2;beta-b3;beta-b4;beta-b5;beta-b4-NH3;beta-b5-NH3	175.118952181;312.1778640434;475.2411925817;588.3252565621;3029.5367124857;3184.594955646099;199.1804898053;227.17540442740003;328.2230829015;557.3293388870001;310.2125182152;381.249632003;539.3187742007001;338.1822807193;437.2506946355;566.2932877316999;2677.4195574629;2776.4879713790997;2659.4089927766;2758.4774066928;3020.5727636409993;3148.6313411523997;235.144104299;263.1390189211;391.197596…	Multiplet	1	1
sp|Q03468|ERCC6_HUMAN	971	sp|Q03468|ERCC6_HUMAN	783	238.43	Intra-protein link	7.62e-08	Cross	Q03468	Q03468	K971-K783	971	10	K	783	9	K	-	-	-	-	-	-	-	-	-	-	-	-	-	-	-	-	-	-	K:10	K:9	238.43	140.164	123.86	3	1143.27	3426.78	-0.0300604	alpha-y1;alpha-y2;alpha-y3;alpha-y4;alpha-y5-Pep;alpha-y6-Pep;alpha-y7-Pep;alpha-y8-Pep;alpha-y9-Pep;alpha-y10-Pep;alpha-y11-Pep;alpha-y12-Pep;alpha-y13-Pep;alpha-y11-H2O-Pep;alpha-y12-H2O-Pep;alpha-y7-NH3-Pep;alpha-y10-NH3-Pep;alpha-y6(2+);alpha-a2;alpha-b2;alpha-b3;alpha-b6;alpha-b13-Pep;alpha-b3-H2O;alpha-b4-H2O;alpha-b5-H2O;alpha-b6-H2O;beta-y2;beta-y3;beta-y4;beta-y6-Pep;beta-y7-Pep;beta-y8-…	175.118952181;312.1778640434;475.2411925817;588.3252565621;2500.2983201151997;2629.3409132113998;2758.3835063076;2871.467570288;2972.5152487620994;3029.5367124857;3100.5738262735;3201.6215047475994;3314.7055687279994;3082.5632615872;3183.6109400612995;2741.3569572060997;3012.5101633841996;1315.174094839;199.1804898053;227.17540442740003;328.2230829015;557.3293388870001;3253.6779569940004;310.2125…	Multiplet	24	26
sp|Q03468|ERCC6_HUMAN	971	sp|Q03468|ERCC6_HUMAN	783	174.83	Intra-protein link	0.00017532	Cross	Q03468	Q03468	K971-K783	971	10	K	783	9	K	-	-	-	-	-	-	-	-	-	-	-	-	-	-	-	-	-	-	K:10	K:9	174.83	54.4709	136.566	4	857.703	3426.78	0.0940784	alpha-y1;alpha-y2;alpha-y3;alpha-y4;alpha-y10-Pep;alpha-y12-Pep;alpha-y13-Pep;alpha-y10-H2O-Pep;alpha-y12-H2O-Pep;alpha-a2;alpha-b2;alpha-b3;alpha-b5;alpha-b3-H2O;alpha-b4-H2O;alpha-b6-H2O;alpha-b7-H2O;alpha-b10(2+);beta-y2;beta-y3;beta-y4;beta-y6-Pep;beta-y7-Pep;beta-y8-Pep;beta-y9-Pep;beta-y10-Pep;beta-y11-Pep;beta-y12-Pep;beta-y8-H2O-Pep;beta-y10-H2O-Pep;beta-y11-H2O-Pep;beta-y9-NH3-Pep;beta-y…	175.118952181;312.1778640434;475.2411925817;588.3252565621;3029.5367124857;3201.6215047475994;3314.7055687279994;3011.5261477994;3183.6109400612995;199.1804898053;227.17540442740003;328.2230829015;456.2816604129;310.2125182152;381.249632003;539.3187742007001;652.4028381811002;1420.73946453975;338.1822807193;437.2506946355;566.2932877316999;2562.3926144309;2677.4195574629;2776.4879713790997;2923.5…	Multiplet	11	20
sp|Q16531|DDB1_HUMAN	150		153	85.958	Loop-linked	0.0043176	Cross	Q16531		-	-	-	-	-	-	-	150	9	K	153	12	K	-	-	-	-	-	-	-	-	-	-	-	-	K:9;K:12		85.598	NaN	NaN	3	727.079	2178.22	0.328238	alpha-y1;alpha-y2;alpha-y3;alpha-y4;alpha-y5;alpha-y10;alpha-y11;alpha-y12;alpha-y13;alpha-y14;alpha-y15;alpha-y16;alpha-y13-H2O;alpha-y14-H2O;alpha-y15-H2O;alpha-y2-NH3;alpha-y3-NH3;alpha-y5-NH3;alpha-y9(2+);alpha-y10(2+);alpha-a2;alpha-b2;alpha-b3;alpha-b8	175.118952181;288.20301616140006;402.24594360860004;549.3143575248;620.3514713126;1370.779061437;1485.806004469;1641.9071154971;1756.9340585291;1870.0181225095;1967.0708863615;2080.1549503419;1738.9234938427999;1852.0075578232;1949.0603216752;271.17646705990006;385.21939450710005;603.3249222111;628.8717052282;685.8931689518;185.16483974110002;213.15975436320002;310.21251821519996;923.4945067349	Multiplet	13	0
sp|Q16531|DDB1_HUMAN	857	sp|Q16531|DDB1_HUMAN	897	85.231	Intra-protein link	0.017245	Cross	Q16531	Q16531	K857-K897	857	10	K	897	8	K	-	-	-	-	-	-	-	-	-	-	-	-	-	-	-	-	-	-	K:10;K:17;K:20	K:8	85.231	38.0929	56.7293	5	778.016	3885.05	0.241801	alpha-y2;alpha-y4;alpha-y6;alpha-y7;alpha-y8;alpha-y10;alpha-y10(2+);alpha-a2;alpha-b2;alpha-b3;alpha-b4;alpha-b5;beta-y1;beta-y2;beta-y3;beta-y6-Pep;beta-y7-Pep;beta-y8-Pep;beta-a2;beta-b2;beta-b3;beta-b4;beta-b5	246.1812180868;503.31877420070003;703.3984810846999;802.4668950009;903.514573475;1144.6572149668002;572.8322457167001;185.16483974110002;213.15975436320002;312.2281682794;459.2965821956;587.3551597070001;175.118952181;288.20301616140006;417.24560925760005;3193.7354718729;3294.7831503469993;3480.8624633004997;249.15975436320002;277.1546689853;406.1972620815;592.2765750350001;693.3242535091	Multiplet	0	6
sp|Q03468|ERCC6_HUMAN	1150		1156	19.211	Loop-linked	0.036325	Cross	Q03468		-	-	-	-	-	-	-	1150	13	K	1156	19	K	-	-	-	-	-	-	-	-	-	-	-	-	K:13;K:19		19.211	NaN	NaN	3	784.386	2350.14	0.827	alpha-y1;alpha-y10;alpha-y16;alpha-y17;alpha-y1-NH3;alpha-y15(2+);alpha-a2;alpha-b2;alpha-b2-H2O;alpha-b3-H2O	175.118952181;1346.7314425424;1934.9705631944;2032.0233270464;158.0924030795;924.47290562555;161.0920687285;189.0869833506;171.0764186643;302.11690327049996	Multiplet	0	0
sp|Q2YD98|UVSSA_HUMAN	302		315	70.091	Loop-linked	0.011415	Cross	Q2YD98		-	-	-	-	-	-	-	302	8	K	315	21	K	-	-	-	-	-	-	-	-	-	-	-	-	K:8;K:21		70.091	NaN	NaN	6	691.183	4141.05	-0.123409	alpha-y1;alpha-y2;alpha-y3;alpha-y4;alpha-y5;alpha-y6;alpha-y7;alpha-y8;alpha-y9;alpha-y10;alpha-y12;alpha-y14;alpha-y15;alpha-y1-NH3;alpha-y12-NH3;alpha-y8(2+);alpha-y13(2+);alpha-b2;alpha-b4	175.118952181;246.1560659688;317.19317975660005;454.25209161900005;567.3361555994001;680.4202195798001;751.4573333676001;864.541397348;978.5843247952;1093.6112678272002;1336.6967883706002;1593.7979589782;1692.8663728944;158.0924030795;1319.6702392691002;432.77433690730004;733.3733289667;225.09821673890002;395.2037444429	Multiplet	0	0
sp|Q93009|UBP7_HUMAN	310		312	126.95	Loop-linked	0.00076809	Cross	Q93009		-	-	-	-	-	-	-	310	9	K	312	11	K	-	-	-	-	-	-	-	-	-	-	-	-	K:9;K:11;K:21		126.95	NaN	NaN	3	828.434	2482.28	0.117656	alpha-y2;alpha-y3;alpha-y5;alpha-y6;alpha-y7;alpha-y8;alpha-y9;alpha-y10;alpha-y14;alpha-y10-H2O;alpha-y4-NH3;alpha-y8(2+);alpha-y13(2+);alpha-y15(2+);alpha-y19(2+);alpha-a2;alpha-b2;alpha-b3;alpha-b4;alpha-b5;alpha-b6;alpha-b7;alpha-b11;alpha-b5-NH3;alpha-b6-NH3	244.16556802259998;357.24963200300004;515.3187742007;644.3613672969;743.4297812131;903.4604294145;1004.5081078886;1061.5295716122;1700.8709892661998;1043.5190069259;441.27076137560005;452.23385294055004;793.9176691427998;915.4604294144998;1136.0716036023998;185.16483974110002;213.15975436320002;326.2438183436;441.2707613756;555.3136888228;654.3821027390001;783.4246958352;1422.7661134891996;538.28…	Multiplet	14	0
sp|Q93009|UBP7_HUMAN	824	sp|Q93009|UBP7_HUMAN	884	149.38	Intra-protein link	0.00050846	Cross	Q93009	Q93009	K824-K884	824	8	K	884	2	K	-	-	-	-	-	-	-	-	-	-	-	-	-	-	-	-	-	-	K:8	K:2	142.35	116.305	44.447	4	712.364	2845.43	-0.175745	alpha-y1;alpha-y2;alpha-y3;alpha-y4;alpha-y5;alpha-y6-Pep;alpha-y7-Pep;alpha-y8-Pep;alpha-y10-Pep;alpha-y11-Pep;alpha-y10-H2O-Pep;alpha-y3-NH3;alpha-y9-NH3-Pep;alpha-y9(2+);alpha-a2;alpha-b2;alpha-b3;alpha-b4;alpha-b5;alpha-b2-NH3;alpha-b5-NH3;alpha-b6-NH3;beta-y2;beta-y3;beta-y4;beta-y5;beta-y6;beta-y7;beta-y7(2+);beta-b2-NH3-Pep	175.118952181;303.1775296924;374.2146434802;473.2830573964;574.3307358705;1993.0535217377999;2064.0906355255997;2163.1590494417997;2438.2860408694;2601.3493694077;2420.2754761831;357.1880943787;2274.1910778516994;1146.1124517099;218.09577389790002;246.09068852000004;409.1540170583;556.2224309745001;684.2810084859001;229.06413941850005;667.2544593844001;766.3228733006001;289.16187962820004;418.204…	Multiplet	10	0
sp|Q16531|DDB1_HUMAN	857	sp|Q16531|DDB1_HUMAN	897	69.935	Intra-protein link	0.01174	Cross	Q16531	Q16531	K857-K897	857	10	K	897	8	K	-	-	-	-	-	-	-	-	-	-	-	-	-	-	-	-	-	-	K:10;K:17	K:8	69.935	41.9957	32.4147	4	883.217	3528.84	-0.00343279	alpha-y2;alpha-y3;alpha-y4;alpha-y5;alpha-y6;alpha-y7;alpha-y12-Pep;alpha-y8-NH3-Pep;alpha-a2;alpha-b2;alpha-b3;alpha-b4;alpha-b5;beta-y1;beta-y2;beta-y3;beta-a2;beta-b2;beta-b3;beta-b4	276.1553972668;347.19251105459995;446.2609249708;547.3086034448999;675.3671809562999;788.4512449366999;2943.4985956448995;2504.3282828395995;185.16483974110002;213.15975436320002;312.2281682794;459.2965821956;587.3551597070001;175.118952181;288.20301616140006;417.24560925760005;249.15975436320002;277.1546689853;406.1972620815;592.2765750350001	Multiplet	1	0
sp|Q03468|ERCC6_HUMAN	820	sp|Q2YD98|UVSSA_HUMAN	334	54.974	Inter-protein link	0.020599	Cross	Q03468	Q2YD98	K820-K334	820	3	K	334	4	K	-	-	-	-	-	-	-	-	-	-	-	-	-	-	-	-	-	-	K:3;K:19	K:4	54.974	45.7234	26.0764	4	862.7	3446.77	0.211371	alpha-y1;alpha-y5;alpha-y8;alpha-y10;alpha-y15;alpha-y16;alpha-y17;alpha-y18-Pep;alpha-y18(2+);alpha-a2;alpha-b2;alpha-b3-Pep;alpha-b4-Pep;beta-y2;beta-y3;beta-a2	175.118952181;709.3780204141;1099.5319548737002;1357.6171410661002;1926.8504480587003;2039.9345120391004;2096.9559757627003;3220.652470525001;1610.8298734958005;200.13935327209998;228.1342678942;1351.8307626565;1408.8522263801;288.20301616140006;401.28708014180006;189.0869833506	Multiplet	6	0
sp|Q16531|DDB1_HUMAN	1063		1067	98.392	Loop-linked	0.0038923	Cross	Q16531		-	-	-	-	-	-	-	1063	3	K	1067	7	K	-	-	-	-	-	-	-	-	-	-	-	-	K:3;K:7		98.392	NaN	NaN	3	608.677	1823.01	1.16565	alpha-y1;alpha-y2;alpha-y4;alpha-y5;alpha-y6;alpha-y7;alpha-y12;alpha-y13;alpha-y12-H2O;alpha-y6(2+);alpha-y7(2+);alpha-a2;alpha-b2	175.118952181;361.1982651345;595.2987074606;732.357619323;861.4002124192;974.4842763995999;1611.8641880498997;1724.9482520302997;1593.8536233635996;431.2037444429;487.7457764331;185.16483974110002;213.15975436320002	Multiplet	2	0
sp|Q03468|ERCC6_HUMAN	820	sp|Q2YD98|UVSSA_HUMAN	334	33.405	Inter-protein link	0.031609	Cross	Q03468	Q2YD98	K820-K334	820	3	K	334	4	K	-	-	-	-	-	-	-	-	-	-	-	-	-	-	-	-	-	-	K:3;K:19	K:4	33.405	19.7154	34.7477	3	1097.9	3290.67	0.143765	alpha-y2;alpha-y4;alpha-y5;alpha-y7;alpha-y14(2+);alpha-a2;alpha-b2;beta-y1;beta-y2;beta-y3	333.1921171241;553.2769093859999;700.3453233022;943.4308438456;885.8783067486;200.13935327209998;228.1342678942;175.118952181;288.20301616140006;401.28708014180006	Multiplet	0	0
sp|Q03468|ERCC6_HUMAN	759	sp|Q03468|ERCC6_HUMAN	979	62.813	Intra-protein link	0.013446	Cross	Q03468	Q03468	K759-K979	759	8	K	979	4	K	-	-	-	-	-	-	-	-	-	-	-	-	-	-	-	-	-	-	K:8	K:4	62.813	31.2149	52.7161	4	842.943	3367.74	-1.6138	alpha-y1;alpha-y2;alpha-y3;alpha-y4;alpha-y6;alpha-y7;alpha-y8;alpha-y11-Pep;alpha-y11-H2O-Pep;alpha-b4;alpha-b3-H2O;alpha-b4-H2O;alpha-b5-H2O;beta-y2;beta-y3;beta-y4;beta-y5;beta-y6;beta-y4-NH3;beta-a2;beta-b2	175.118952181;335.1496003824;482.21801429860005;595.302078279;822.4290697066001;951.4716628028001;1065.5145902500003;2837.4766951863;2819.4661305;419.195881873;314.15328877679997;401.1853171867;514.2693811671002;289.16187962820004;390.20955810230004;503.29362208270004;650.3620359989;778.4206135103;486.26707298120004;214.1550033363;242.1499179584	Multiplet	0	0
sp|Q03468|ERCC6_HUMAN	820	sp|Q2YD98|UVSSA_HUMAN	334	39.203	Inter-protein link	0.023837	Cross	Q03468	Q2YD98	K820-K334	820	3	K	334	4	K	-	-	-	-	-	-	-	-	-	-	-	-	-	-	-	-	-	-	K:3;K:19	K:4	39.203	20.9388	34.7477	3	1097.9	3290.67	0.143765	alpha-y4;alpha-y5;alpha-y14;alpha-a2;alpha-b3-Pep;alpha-b5-Pep;beta-y1;beta-y2;beta-y3	553.2769093859999;700.3453233022;1770.7493370306001;200.13935327209998;1351.8307626565;1521.9362903605;175.118952181;288.20301616140006;401.28708014180006	Multiplet	1	0
sp|Q16531|DDB1_HUMAN	150		153	43.955	Loop-linked	0.018753	Cross	Q16531		-	-	-	-	-	-	-	150	9	K	153	12	K	-	-	-	-	-	-	-	-	-	-	-	-	K:9;K:12;K:27		43.955	NaN	NaN	5	671.782	3353.87	0.690826	alpha-y2;alpha-y4;alpha-y5;alpha-y14;alpha-y15;alpha-y23;alpha-y24;alpha-y25;alpha-y25-H2O;alpha-y22-NH3;alpha-y24-NH3;alpha-y6(2+);alpha-y7(2+);alpha-y13(2+);alpha-a2;alpha-b2;alpha-b8-H2O;alpha-b7-NH3	246.1812180868;474.2922250992;573.3606390153999;1724.9693814029001;1796.0064951907002;2932.5890824072003;3045.6731463876004;3142.7259102396;3124.7153455533003;2800.5355902737;3028.6465972861;355.7134136722;412.2554456624;789.4541219766501;185.16483974110002;213.15975436320002;905.4839420486;792.4250301862	Multiplet	1	0
sp|Q2YD98|UVSSA_HUMAN	339	sp|Q2YD98|UVSSA_HUMAN	334	149.31	Intra-protein link	0.00036988	Cross	Q2YD98	Q2YD98	K339-K334	339	2	K	334	4	K	-	-	-	-	-	-	-	-	-	-	-	-	-	-	-	-	-	-	K:2	K:4	34.058	146.721	33.6918	4	654.369	2613.45	0.329461	alpha-y1;alpha-y2;alpha-y3;alpha-y4;alpha-y5;alpha-y6;alpha-y7;alpha-y8;alpha-y9;alpha-y10;alpha-y5-H2O;alpha-y6-H2O;alpha-y9-H2O;alpha-y1-NH3;alpha-y2-NH3;alpha-y3-NH3;alpha-y4-NH3;alpha-y5-NH3;alpha-y6-NH3;alpha-y7-NH3;alpha-y9-NH3;alpha-b2-Pep;alpha-b3-Pep;alpha-b4-Pep;alpha-b5-Pep;alpha-b6-Pep;alpha-b7-Pep;alpha-b8-Pep;alpha-b2-NH3-Pep;alpha-b4-NH3-Pep;alpha-b6-NH3-Pep;alpha-b7-NH3-Pep;alpha-…	175.118952181;303.1775296924;416.2615936728;602.3409066262999;689.3729350361999;849.4035832376;948.4719971538;1019.5091109415999;1116.5618747936;1229.6459387740001;671.3623703499;831.3930185513;1098.5513101073;158.0924030795;286.1509805909;399.2350445713;585.3143575247999;672.3463859346999;832.3770341361;931.4454480523;1099.5353256921;1238.7466986761;1385.8151125923002;1498.8991765727;1595.951940…	Multiplet	28	0
sp|Q2YD98|UVSSA_HUMAN	339	sp|Q2YD98|UVSSA_HUMAN	334	110.66	Intra-protein link	0.0023575	Cross	Q2YD98	Q2YD98	K339-K334	339	2	K	334	4	K	-	-	-	-	-	-	-	-	-	-	-	-	-	-	-	-	-	-	K:2	K:4	18.599	103.7	34.7477	3	872.156	2613.45	0.225144	alpha-y1;alpha-y2;alpha-y3;alpha-y4;alpha-y5;alpha-y6;alpha-y7;alpha-y8;alpha-y9;alpha-y10;alpha-y11;alpha-y9-NH3;alpha-b2-Pep;alpha-b3-Pep;alpha-b4-Pep;alpha-b2-NH3-Pep;alpha-b3-NH3-Pep;beta-y2;beta-y3;beta-b3-H2O	175.118952181;303.1775296924;416.2615936728;602.3409066262999;689.3729350361999;849.4035832376;948.4719971538;1019.5091109415999;1116.5618747936;1229.6459387740001;1376.7143526902;1099.5353256921;1238.7466986761;1385.8151125923002;1498.8991765727;1221.7201495746;1368.7885634908002;288.20301616140006;401.28708014180006;312.1553972667999	Multiplet	6	0
sp|Q16531|DDB1_HUMAN	823	sp|Q16531|DDB1_HUMAN	897	200.96	Intra-protein link	2.97e-06	Cross	Q16531	Q16531	K823-K897	823	3	K	897	8	K	-	-	-	-	-	-	-	-	-	-	-	-	-	-	-	-	-	-	K:3;K:24	K:8	200.96	184.971	38.3032	3	1425.38	4273.12	0.322092	alpha-y2;alpha-y3;alpha-y4;alpha-y5;alpha-y7;alpha-y8;alpha-y9;alpha-y10;alpha-y11;alpha-y12;alpha-y13;alpha-y14;alpha-y15;alpha-y16;alpha-y3-H2O;alpha-y7-H2O;alpha-y14-H2O;alpha-y15-NH3;alpha-y15(2+);alpha-b3-Pep;alpha-b4-Pep;alpha-b6-Pep;alpha-b7-Pep;alpha-b8-Pep;alpha-b9-Pep;alpha-b10-Pep;alpha-b11-Pep;alpha-b14-Pep;alpha-b9-H2O-Pep;alpha-b13-H2O-Pep;alpha-b7-NH3-Pep;alpha-b8-NH3-Pep;alpha-b10…	244.16556802259998;373.2081611188;444.24527490659995;573.2878680027999;799.3832249509999;962.4465534892998;1061.5149674054999;1192.5554520116998;1263.5925657994999;1364.6402442735998;1421.6617079971998;1520.7301219133997;1633.8141858937997;1780.8825998099996;355.19759643249995;781.3726602646999;1502.7195572270996;1616.7876367922997;817.4107311801998;1904.0163911749999;2019.0433342069998;2230.1390…	Multiplet	17	0
sp|Q16531|DDB1_HUMAN	823	sp|Q16531|DDB1_HUMAN	897	38.874	Intra-protein link	0.028042	Cross	Q16531	Q16531	K823-K897	823	3	K	897	8	K	-	-	-	-	-	-	-	-	-	-	-	-	-	-	-	-	-	-	K:3;K:24	K:8	38.874	28.4124	16.6318	4	1069.29	4273.12	0.33922	alpha-y7;alpha-y8;alpha-y9;alpha-y10;alpha-y13;alpha-b9-Pep;alpha-b13-H2O-Pep;beta-a2;beta-b2;beta-b3	799.3832249509999;962.4465534892998;1061.5149674054999;1192.5554520116998;1421.6617079971998;2641.3184464348;2993.5295018427996;249.15975436320002;277.1546689853;406.1972620815	Multiplet	0	0
sp|Q2YD98|UVSSA_HUMAN	379	sp|Q2YD98|UVSSA_HUMAN	368	90.714	Intra-protein link	0.0067622	Cross	Q2YD98	Q2YD98	K379-K368	379	3	K	368	5	K	-	-	-	-	-	-	-	-	-	-	-	-	-	-	-	-	-	-	K:1;K:3	K:5	55.325	11.9154	99.815	5	688.583	3437.88	-0.0944436	alpha-y1;alpha-y7;alpha-y9;alpha-y8(2+);alpha-y12(2+);beta-y2;beta-y3;beta-y4;beta-y5;beta-y6;beta-y7;beta-y8;beta-y9-Pep;beta-y10-Pep;beta-y11-Pep;beta-a2;beta-b2;beta-b3;beta-b4	175.118952181;800.4009407007001;1042.5275977773001;465.22540513175005;700.3442371762501;288.20301616140006;387.2714300776001;500.3554940580001;629.3980871542;742.4821511346;871.5247442308;942.5618580186;3026.6520765944992;3139.7361405748993;3254.7630836068997;157.13353961270002;185.12845423480002;300.1553972668;413.2394612472	Multiplet	0	6
sp|Q2YD98|UVSSA_HUMAN	520		523	256.45	Loop-linked	1.39e-09	Cross	Q2YD98		-	-	-	-	-	-	-	520	22	K	523	25	K	-	-	-	-	-	-	-	-	-	-	-	-	K:22;K:25		256.45	NaN	NaN	4	897.218	3584.84	0.116868	alpha-y1;alpha-y2;alpha-y3;alpha-y4;alpha-y5;alpha-y6;alpha-y10;alpha-y11;alpha-y12;alpha-y13;alpha-y14;alpha-y15;alpha-y16;alpha-y17;alpha-y18;alpha-y19;alpha-y20;alpha-y21;alpha-y22;alpha-y23;alpha-y24;alpha-y25;alpha-y26;alpha-y27;alpha-y28;alpha-y29;alpha-y30;alpha-y4-H2O;alpha-y6-H2O;alpha-y11-H2O;alpha-y14-H2O;alpha-y20-H2O;alpha-y21-H2O;alpha-y25-H2O;alpha-y27-H2O;alpha-y28-H2O;alpha-y29-H…	175.118952181;312.1778640434;440.2364415548;527.2684699647;642.2954129967;729.3274414066;1335.7379249038;1392.7593886273999;1463.7965024152;1564.8441808892999;1661.8969447412999;1774.9810087217;1904.0236018178998;2032.0821793292998;2089.1036430528998;2275.1829560063998;2438.2462845447;2575.3051964071;2688.3892603875;2803.4162034195;2902.4846173357;2959.5060810593;3122.5694095976;3219.622173449600…	Multiplet	150	0
sp|Q2YD98|UVSSA_HUMAN	368	sp|Q2YD98|UVSSA_HUMAN	379	126.63	Intra-protein link	0.0020756	Cross	Q2YD98	Q2YD98	K368-K379	368	5	K	379	2	K	-	-	-	-	-	-	-	-	-	-	-	-	-	-	-	-	-	-	K:5;K:14	K:2	63.573	54.4709	84.268	5	657.362	3281.78	0.0811572	alpha-y2;alpha-y3;alpha-y4;alpha-y5;alpha-y6;alpha-y7;alpha-y8;alpha-y9;alpha-a2;alpha-b2;alpha-b3;alpha-b4;beta-y1;beta-y2;beta-y3;beta-y4;beta-y5;beta-y6;beta-y7;beta-y8;beta-y9;beta-y5-H2O;beta-y6-H2O;beta-y7-H2O;beta-y9-H2O;beta-y1-NH3;beta-y4-NH3;beta-y6-NH3;beta-b2-Pep;beta-b3-Pep;beta-b4-Pep;beta-b5-Pep;beta-b6-Pep;beta-b7-Pep;beta-b3-H2O-Pep;beta-b5-H2O-Pep;beta-b7-H2O-Pep;beta-b2-NH3-Pep…	303.2139151987;416.2979791791;515.3663930952999;628.4504570757;757.4930501719;870.5771141522999;999.6197072484999;1070.6568210363;157.13353961270002;185.12845423480002;300.1553972668;413.2394612472;175.118952181;304.1615452772;361.1830090008;418.2044727244;547.2470658205999;644.2998296725999;773.3424227687999;886.4264867491999;1001.4534297811998;529.2365011342999;626.2892649862999;755.33185808249…	Multiplet	0	10
sp|Q93009|UBP7_HUMAN	523	sp|Q93009|UBP7_HUMAN	327	104.63	Intra-protein link	0.0075134	Cross	Q93009	Q93009	K523-K327	523	3	K	327	2	K	-	-	-	-	-	-	-	-	-	-	-	-	-	-	-	-	-	-	K:3	K:2;K:10	104.63	45.7042	75.3795	5	797.814	3984.03	0.573858	alpha-y1;alpha-y7;alpha-y14;alpha-y15;alpha-y16;alpha-y18;alpha-y19;alpha-y15-NH3;alpha-y7(2+);alpha-y11(2+);alpha-y12(2+);alpha-y13(2+);beta-y2;beta-y3;beta-y4;beta-y5;beta-y6;beta-y7;beta-y8;beta-b2-Pep;beta-b2-NH3-Pep	175.118952181;869.4839420485999;1620.8340101335;1748.8925876449;1861.9766516253;2090.0876586377;2177.1196870475997;1731.8660385434;435.2456092576;675.344040211;725.86787944805;775.4020864061499;307.143452372;435.20202988340003;548.2860938637999;711.3494224020999;798.3814508119999;897.4498647281999;1028.4903493344;2957.5578418583004;2940.5312927568	Multiplet	0	1
sp|Q16531|DDB1_HUMAN	484		491	52.278	Loop-linked	0.019574	Cross	Q16531		-	-	-	-	-	-	-	484	7	K	491	14	K	-	-	-	-	-	-	-	-	-	-	-	-	K:7;K:14;K:19		52.278	NaN	NaN	3	769.086	2304.24	0.127156	alpha-y2;alpha-y4;alpha-y5;alpha-y14;alpha-y15;alpha-y17;alpha-y5-H2O;alpha-a2;alpha-b2;alpha-b3;alpha-b5	218.14991795839998;443.26125932179997;572.3038524179999;1748.9581480145998;1878.0007411108;2093.0913470320997;554.2932877316999;185.16483974110002;213.15975436320002;300.1917827731;557.2929533807	Multiplet	5	0
sp|Q03468|ERCC6_HUMAN	262		273	69.382	Loop-linked	0.017129	Cross	Q03468		-	-	-	-	-	-	-	262	1	K	273	12	K	-	-	-	-	-	-	-	-	-	-	-	-	K:1;K:12;K:19		69.382	NaN	NaN	3	765.396	2293.17	-0.229368	alpha-y2;alpha-y3;alpha-y4;alpha-y5;alpha-y6;alpha-y7;alpha-y7-H2O;alpha-y3-NH3;alpha-b12;alpha-b12-NH3;alpha-b13(2+)	218.14991795839998;346.20849546979997;461.23543850179993;532.2725522895998;645.3566162699998;808.4199448082998;790.4093801219998;329.1819463683;1486.7610281113;1469.7344790098;825.4158165581	Multiplet	3	0
sp|Q2YD98|UVSSA_HUMAN	129		130	363.14	Loop-linked	1.72e-13	Cross	Q2YD98		-	-	-	-	-	-	-	129	6	K	130	7	K	-	-	-	-	-	-	-	-	-	-	-	-	K:6;K:7		363.14	NaN	NaN	2	1026.06	2050.1	0.460434	alpha-y1;alpha-y2;alpha-y3;alpha-y4;alpha-y5;alpha-y6;alpha-y7;alpha-y8;alpha-y9;alpha-y11;alpha-y12;alpha-y13;alpha-y14;alpha-y15;alpha-y14-H2O;alpha-y6-NH3;alpha-y7-NH3;alpha-a2;alpha-b2;alpha-b3;alpha-b4;alpha-b5;alpha-b7;alpha-b8;alpha-b9;alpha-b10;alpha-b11;alpha-b12;alpha-b13;alpha-b14;alpha-b15;alpha-b5-H2O;alpha-b7-H2O;alpha-b8-H2O;alpha-b9-H2O	175.118952181;288.20301616140006;435.2714300776001;572.33034194;735.3936704783;792.4151342019001;905.4991981823001;976.5363119701001;1089.6203759505001;1483.8783815511;1646.9417100894;1717.9788238772;1847.0214169734;1904.0428806969999;1829.0108522870999;775.3885851004001;888.4726490808001;177.10223948430001;205.0971541064;334.13974720259995;405.1768609903999;568.2401895287;962.4981951293;1075.582…	Multiplet	104	0
sp|Q03468|ERCC6_HUMAN	1033		1037	171.79	Loop-linked	7.24e-06	Cross	Q03468		-	-	-	-	-	-	-	1033	36	K	1037	40	K	-	-	-	-	-	-	-	-	-	-	-	-	K:36;K:40		171.79	NaN	NaN	4	1153.56	4610.21	-0.0706957	alpha-y1;alpha-y7;alpha-y8;alpha-y9;alpha-y10;alpha-y13;alpha-y14;alpha-y15;alpha-y16;alpha-y17;alpha-y19;alpha-y20;alpha-y21;alpha-y23;alpha-y24;alpha-y26;alpha-y29;alpha-y30;alpha-y15-H2O;alpha-y29-H2O;alpha-y12(2+);alpha-y18(2+);alpha-y22(2+);alpha-y27(2+);alpha-y32(2+);alpha-b3;alpha-b4;alpha-b5;alpha-b6;alpha-b7;alpha-b8;alpha-b9;alpha-b10;alpha-b11;alpha-b5-H2O;alpha-b7-H2O;alpha-b9-H2O;alp…	175.118952181;1076.6033456778002;1177.6510241519002;1305.7096016633002;1404.7780155795;1663.858450745;1764.9061292191;1821.9275929427;1892.9647067305;2040.0331206467;2224.1542984149;2311.1863268248;2412.2340052989;2642.3242768692;2729.3563052790996;2944.4469112003994;3227.5637318721992;3314.595760282099;1803.9170282563998;3209.5531671858994;803.922131744;1077.06223054685;1271.14193743085;1508.245…	Multiplet	9	0
sp|Q16531|DDB1_HUMAN	1131	sp|Q16531|DDB1_HUMAN	628	124.68	Intra-protein link	0.00088003	Cross	Q16531	Q16531	K1131-K628	1131	9	K	628	2	K	-	-	-	-	-	-	-	-	-	-	-	-	-	-	-	-	-	-	K:9	K:1;K:2	124.68	118.905	39.917	4	845.732	3378.9	0.377119	alpha-y1;alpha-y2;alpha-y3;alpha-y4;alpha-y5;alpha-y6;alpha-y7;alpha-y8-Pep;alpha-y9-Pep;alpha-y10-Pep;alpha-y11-Pep;alpha-y12-Pep;alpha-y13-Pep;alpha-y14-Pep;alpha-y5-H2O;alpha-y6-NH3;alpha-y8-NH3-Pep;alpha-a2;alpha-b2;alpha-b3;alpha-b6;alpha-b7;alpha-b8;alpha-b2-H2O;alpha-b3-H2O;alpha-b4-H2O;alpha-b5-H2O;alpha-b6-H2O;alpha-b7-H2O;alpha-b8-H2O;alpha-b9-H2O-Pep;beta-y5;beta-y6;beta-y7;beta-y8;bet…	175.118952181;276.16663065510005;389.25069463550005;518.2932877316999;647.3358808278999;746.4042947441;845.4727086603;2551.5181492955;2664.6022132759;2777.6862772563;2892.7132202883;3007.7401633203;3078.7772771081;3179.8249555822;629.3253161416;729.3777456426;2534.4916001939996;173.0920687285;201.0869833506;302.1346618247;603.2256616765;716.3097256569;829.3937896373001;183.0764186643;284.12409713…	Multiplet	21	0
sp|Q2YD98|UVSSA_HUMAN	129		130	214.48	Loop-linked	2.12e-05	Cross	Q2YD98		-	-	-	-	-	-	-	129	6	K	130	7	K	-	-	-	-	-	-	-	-	-	-	-	-	K:6;K:7		214.48	NaN	NaN	3	684.375	2050.1	0.137106	alpha-y1;alpha-y2;alpha-y3;alpha-y4;alpha-y5;alpha-y6;alpha-y7;alpha-y8;alpha-y9;alpha-y11;alpha-y12;alpha-y13;alpha-y14;alpha-y15;alpha-y14-H2O;alpha-y15-H2O;alpha-y1-NH3;alpha-y6-NH3;alpha-y8-NH3;alpha-y9-NH3;alpha-y12-NH3;alpha-y15-NH3;alpha-a2;alpha-b2;alpha-b3;alpha-b4;alpha-b5;alpha-b7;alpha-b8;alpha-b9;alpha-b10;alpha-b11;alpha-b4-H2O;alpha-b7-H2O;alpha-b8-H2O;alpha-b9-H2O;alpha-b11-H2O;al…	175.118952181;288.20301616140006;435.2714300776001;572.33034194;735.3936704783;792.4151342019001;905.4991981823001;976.5363119701001;1089.6203759505001;1483.8783815511;1646.9417100894;1717.9788238772;1847.0214169734;1904.0428806969999;1829.0108522870999;1886.0323160106998;158.0924030795;775.3885851004001;959.5097628686001;1072.5938268490002;1629.9151609879;1887.0163315954999;177.10223948430001;20…	Multiplet	65	0
sp|Q2YD98|UVSSA_HUMAN	129		130	174.17	Loop-linked	5.75e-05	Cross	Q2YD98		-	-	-	-	-	-	-	129	14	K	130	15	K	-	-	-	-	-	-	-	-	-	-	-	-	K:8;K:14;K:15		174.17	NaN	NaN	4	741.891	2963.53	0.203852	alpha-y1;alpha-y2;alpha-y3;alpha-y4;alpha-y5;alpha-y6;alpha-y7;alpha-y8;alpha-y9;alpha-y11;alpha-y12;alpha-y13;alpha-y15;alpha-y16;alpha-y19;alpha-y20;alpha-y21;alpha-y22;alpha-y22-H2O;alpha-y6-NH3;alpha-y8(2+);alpha-y17(2+);alpha-y18(2+);alpha-b2;alpha-b3;alpha-b5;alpha-b7;alpha-b8;alpha-b11;alpha-b12;alpha-b11(2+)	175.118952181;288.20301616140006;435.2714300776001;572.33034194;735.3936704783;792.4151342019001;905.4991981823001;976.5363119701001;1089.6203759505001;1483.8783815511;1646.9417100894;1717.9788238772;1904.0428806969999;2051.1112946132;2422.2917781742995;2608.3710911277994;2665.3925548513994;2794.4351479475995;2776.4245832612996;775.3885851004001;488.77179421835007;1090.1067670487498;1154.62806359…	Multiplet	39	0
sp|Q03468|ERCC6_HUMAN	849		853	60.434	Loop-linked	0.016967	Cross	Q03468		-	-	-	-	-	-	-	849	9	K	853	13	K	-	-	-	-	-	-	-	-	-	-	-	-	K:9;K:13		60.434	NaN	NaN	3	740.417	2218.23	0.205459	alpha-y1;alpha-y3;alpha-y4;alpha-y9;alpha-y12;alpha-y13;alpha-y14;alpha-y15;alpha-y16(2+);alpha-a2;alpha-b2;alpha-b3;alpha-b14	175.118952181;360.198993416;488.25757092739997;1318.7378653243;1631.938021695;1760.9806147912;1860.0490287073999;1959.1174426235998;1036.6043915353;233.13182505320003;261.12673967530003;360.19515359150006;1860.0451888829	Multiplet	13	0
sp|Q93009|UBP7_HUMAN	841	sp|Q93009|UBP7_HUMAN	869	103.95	Intra-protein link	0.0042786	Cross	Q93009	Q93009	K841-K869	841	12	K	869	7	K	-	-	-	-	-	-	-	-	-	-	-	-	-	-	-	-	-	-	K:12	K:7	103.95	58.9971	70.9125	5	837.039	4180.16	-0.16903	alpha-y1;alpha-y7;alpha-y11;alpha-y13;alpha-y17-Pep;alpha-y18-Pep;alpha-y21-Pep;alpha-y11-H2O;alpha-y16-H2O-Pep;alpha-y23-H2O-Pep;alpha-y7-NH3;alpha-y9-NH3;alpha-y20-NH3-Pep;alpha-y12(2+);alpha-a2;alpha-b2;alpha-b3;alpha-b4;alpha-b6;alpha-b7;alpha-b8;alpha-b9;alpha-b3-H2O;alpha-b4-H2O;alpha-b8-H2O;alpha-b2-NH3;alpha-b4-NH3;beta-y2;beta-a2;beta-b2;beta-b3;beta-b4;beta-b5	175.118952181;710.3943987598001;1201.6072450818;1416.6978510031001;3267.7061778505;3380.7902418308995;3737.9624688916;1183.5966803955;3121.6370356527996;3936.0265257114;693.3678496583001;964.4959037184001;3623.8831559380997;665.3365495299;200.13935327209998;228.1342678942;329.1819463683;444.20888940029994;688.2970524806001;801.381116461;914.4651804414001;1042.5237579528;311.17138168199995;426.198…	Multiplet	10	6
sp|Q2YD98|UVSSA_HUMAN	1		7	4.2179	Loop-linked	0.04235	Cross	Q2YD98		-	-	-	-	-	-	-	1	1	M	7	7	K	-	-	-	-	-	-	-	-	-	-	-	-	{;K:4;K:7		4.2179	NaN	NaN	3	767.067	2298.18	-2.18774	alpha-y1;alpha-y1-NH3;alpha-b13;alpha-b13-NH3;alpha-b11(2+)	175.118952181;158.0924030795;1653.8767861505999;1636.8502370490999;720.3761600813499	Multiplet	0	0
sp|Q2YD98|UVSSA_HUMAN	368	sp|Q2YD98|UVSSA_HUMAN	379	93.51	Intra-protein link	0.0060453	Cross	Q2YD98	Q2YD98	K368-K379	368	5	K	379	2	K	-	-	-	-	-	-	-	-	-	-	-	-	-	-	-	-	-	-	K:5	K:2	93.51	61.3533	48.44	4	789.428	3153.68	-0.0914485	alpha-y1;alpha-y2;alpha-y3;alpha-y4;alpha-y5;alpha-y6;alpha-y7;alpha-y8;alpha-a2;alpha-b2;alpha-b3;alpha-b4;beta-y4;beta-y6;beta-y7;beta-y8;beta-y9;beta-y10;beta-y11;beta-y6(2+)	175.118952181;288.20301616140006;387.2714300776001;500.3554940580001;629.3980871542;742.4821511346;871.5247442308;942.5618580186;157.13353961270002;185.12845423480002;300.1553972668;413.2394612472;418.2044727244;644.2998296725999;773.3424227687999;886.4264867491999;1001.4534297811998;1114.5374937616;1243.5800868578;322.6535530696	Multiplet	0	0
sp|Q93009|UBP7_HUMAN	1033		1037	32.329	Loop-linked	0.029678	Cross	Q93009		-	-	-	-	-	-	-	1033	10	K	1037	14	K	-	-	-	-	-	-	-	-	-	-	-	-	K:10;K:14;K:16		32.329	NaN	NaN	3	711.721	2132.14	-0.249433	alpha-y2;alpha-y7;alpha-y8;alpha-y9;alpha-y8-H2O;alpha-y9-NH3;alpha-b2;alpha-b6;alpha-b7;alpha-b3-H2O;alpha-b6-H2O;alpha-b7-H2O;alpha-b2-NH3	294.1812180868;1093.5928237960002;1222.6354168922;1350.6939944036;1204.6248522059;1333.6674453021;242.1499179584;670.3770173611;783.4610813415001;311.17138168199995;652.3664526748;765.4505166552001;225.12336885690002	Multiplet	1	0
sp|Q93009|UBP7_HUMAN	841	sp|Q93009|UBP7_HUMAN	869	161.22	Intra-protein link	0.00041959	Cross	Q93009	Q93009	K841-K869	841	12	K	869	7	K	-	-	-	-	-	-	-	-	-	-	-	-	-	-	-	-	-	-	K:12	K:7	161.22	110.366	74.4152	5	833.84	4164.16	0.237567	alpha-y1;alpha-y3;alpha-y7;alpha-y8;alpha-y11;alpha-y12;alpha-y13;alpha-y14-Pep;alpha-y15-Pep;alpha-y16-Pep;alpha-y17-Pep;alpha-y18-Pep;alpha-y19-Pep;alpha-y21-Pep;alpha-y18-H2O-Pep;alpha-y19-H2O-Pep;alpha-y23-H2O-Pep;alpha-y18-NH3-Pep;alpha-y21-NH3-Pep;alpha-y9(2+);alpha-y10(2+);alpha-a2;alpha-b2;alpha-b3;alpha-b4;alpha-b5;alpha-b6;alpha-b7;alpha-b8;alpha-b9;alpha-b10;alpha-b11;alpha-b3-H2O;alph…	175.118952181;385.25578001340006;710.3943987598001;825.4213417918;1201.6072450818;1329.6658225932001;1416.6978510031001;2845.5107725066996;2992.5791864229;3139.6476003390994;3267.7061778505;3380.7902418308995;3493.8743058112996;3721.9675542694995;3362.7796771445996;3475.8637411249997;3920.0316110892995;3363.7636927293993;3704.9410051679993;491.26486464325006;572.7965289124;200.13935327209998;228.…	Multiplet	29	11
sp|Q16531|DDB1_HUMAN	1104	sp|Q16531|DDB1_HUMAN	1063	221.8	Intra-protein link	1.35e-07	Cross	Q16531	Q16531	K1104-K1063	1104	24	K	1063	3	K	-	-	-	-	-	-	-	-	-	-	-	-	-	-	-	-	-	-	K:1;K:24;K:41	K:3;K:7	221.8	212.214	17.7668	6	926.647	5553.84	0.261129	alpha-y7;alpha-y8;alpha-y9;alpha-y10;alpha-y12;alpha-y20-Pep;alpha-y25-Pep;alpha-y26-Pep;alpha-y27-Pep;alpha-y28-Pep;alpha-y29-Pep;alpha-y30-Pep;alpha-y31-Pep;alpha-y32-Pep;alpha-y33-Pep;alpha-y34-Pep;alpha-y28-H2O-Pep;alpha-y32-H2O-Pep;alpha-y6(2+);alpha-y9(2+);alpha-y10(2+);alpha-y13(2+);alpha-y14(2+);alpha-y23(2+);alpha-b3;alpha-b5;alpha-b6;alpha-b7;alpha-b8;alpha-b9;alpha-b10;alpha-b12;alpha-…	766.3512133161;881.3781563481;1044.4414848864;1172.5000623978;1399.6270538254003;3149.6333317623007;3733.9615421931007;3881.0299561093;3968.0619845192;4097.104577615401;4210.188641595801;4323.272705576201;4438.299648608201;4495.321112331801;4610.348055363801;4723.432119344201;4079.0940129291007;4477.3105476455;326.16577337535006;522.7243806765;586.7536694322;735.8357220399001;785.3699289980001;17…	Multiplet	41	0
sp|Q16531|DDB1_HUMAN	1131	sp|Q16531|DDB1_HUMAN	628	201.3	Intra-protein link	4.38e-06	Cross	Q16531	Q16531	K1131-K628	1131	9	K	628	1	K	-	-	-	-	-	-	-	-	-	-	-	-	-	-	-	-	-	-	K:9	K:1	201.3	118.905	98.0331	4	813.708	3250.8	0.0100055	alpha-y1;alpha-y2;alpha-y3;alpha-y4;alpha-y5;alpha-y6;alpha-y7;alpha-y8-Pep;alpha-y9-Pep;alpha-y10-Pep;alpha-y11-Pep;alpha-y12-Pep;alpha-y14-Pep;alpha-y5-H2O;alpha-y6-H2O;alpha-y7-H2O;alpha-y8-H2O-Pep;alpha-y9-H2O-Pep;alpha-y10-H2O-Pep;alpha-y11-H2O-Pep;alpha-y12-H2O-Pep;alpha-y13-H2O-Pep;alpha-y1-NH3;alpha-y4-NH3;alpha-y8-NH3-Pep;alpha-a2;alpha-b2;alpha-b3;alpha-b4;alpha-b5;alpha-b6;alpha-b7;alp…	175.118952181;276.16663065510005;389.25069463550005;518.2932877316999;647.3358808278999;746.4042947441;845.4727086603;2423.4231862777997;2536.5072502581997;2649.5913142386;2764.6182572705998;2879.6452003025997;3051.7299925644998;629.3253161416;728.3937300578;827.462143974;2405.4126215915;2518.4966855719;2631.5807495523;2746.6076925843;2861.6346356163;2932.6717494041;158.0924030795;501.26673863019…	Multiplet	22	15
sp|Q93009|UBP7_HUMAN	357		358	227.41	Loop-linked	9.57e-06	Cross	Q93009		-	-	-	-	-	-	-	357	2	K	358	3	K	-	-	-	-	-	-	-	-	-	-	-	-	K:2;K:3;K:23;K:36		227.41	NaN	NaN	4	1046.01	4179.99	-0.0522875	alpha-y4;alpha-y7;alpha-y8;alpha-y10;alpha-y11;alpha-y12;alpha-y15;alpha-y17;alpha-y18;alpha-y19;alpha-y20;alpha-y21;alpha-y22;alpha-y23;alpha-y24;alpha-y25;alpha-y26;alpha-y27;alpha-y29;alpha-y30;alpha-y31;alpha-y32;alpha-y33;alpha-y21-H2O;alpha-y20-NH3;alpha-y24-NH3;alpha-y15(2+);alpha-b3;alpha-b4;alpha-b5;alpha-b6;alpha-b7;alpha-b9;alpha-b11;alpha-b12;alpha-b13;alpha-b20;alpha-b8-H2O;alpha-b4-…	476.23510415079994;774.3992093662;911.4581212286;1097.5221780484;1168.5592918362001;1283.5862348682;1688.7874538714002;1860.835860627;1975.862803659;2088.9468676394;2217.0054451508;2346.048038247;2445.1164521632;2516.153565951;2615.2219798672;2778.2853084055;2893.3122514375;2992.3806653537;3226.4811076797996;3355.5237007759997;3502.5921146921996;3615.6761786725997;3729.7191061197996;2328.03747356…	Multiplet	84	0
sp|Q16531|DDB1_HUMAN	1131	sp|Q16531|DDB1_HUMAN	628	218.28	Intra-protein link	3.96e-06	Cross	Q16531	Q16531	K1131-K628	1131	9	K	628	1	K	-	-	-	-	-	-	-	-	-	-	-	-	-	-	-	-	-	-	K:9	K:1	218.28	189.584	52.5786	3	1084.61	3250.8	-0.000794626	alpha-y1;alpha-y2;alpha-y3;alpha-y4;alpha-y5;alpha-y6;alpha-y7;alpha-y8-Pep;alpha-y9-Pep;alpha-y10-Pep;alpha-y11-Pep;alpha-y12-Pep;alpha-y13-Pep;alpha-y14-Pep;alpha-y5-H2O;alpha-y7-H2O;alpha-y14(2+);alpha-a2;alpha-b2;alpha-b3;alpha-b4;alpha-b5;alpha-b6;alpha-b7;alpha-b8;alpha-b9-Pep;alpha-b10-Pep;alpha-b13-Pep;alpha-b2-H2O;alpha-b3-H2O;alpha-b4-H2O;alpha-b5-H2O;alpha-b6-H2O;alpha-b7-H2O;alpha-b8-…	175.118952181;276.16663065510005;389.25069463550005;518.2932877316999;647.3358808278999;746.4042947441;845.4727086603;2423.4231862777997;2536.5072502581997;2649.5913142386;2764.6182572705998;2879.6452003025997;2950.6823140904;3051.7299925644998;629.3253161416;827.462143974;1526.36863451555;173.0920687285;201.0869833506;302.1346618247;373.17177561249997;488.19871864449993;603.2256616765;716.309725…	Multiplet	57	0
sp|Q03468|ERCC6_HUMAN	849		853	140.75	Loop-linked	0.0010038	Cross	Q03468		-	-	-	-	-	-	-	849	9	K	853	13	K	-	-	-	-	-	-	-	-	-	-	-	-	K:9;K:13		140.75	NaN	NaN	3	735.086	2202.23	-0.272969	alpha-y1;alpha-y2;alpha-y3;alpha-y4;alpha-y9;alpha-y10;alpha-y11;alpha-y12;alpha-y13;alpha-y14;alpha-y15;alpha-y16;alpha-y12-H2O;alpha-y13-H2O;alpha-y14-H2O;alpha-y15-H2O;alpha-y16-H2O;alpha-y1-NH3;alpha-y4-NH3;alpha-y9-NH3;alpha-y10-NH3;alpha-y13-NH3;alpha-a2;alpha-b2;alpha-b3;alpha-b4;alpha-b6;alpha-b7;alpha-b6-H2O;alpha-b7-H2O	175.118952181;303.1775296924;360.198993416;488.25757092739997;1318.7378653243;1431.8219293047;1544.9059932851;1631.938021695;1760.9806147912;1860.0490287073999;1959.1174426235998;2072.201506604;1613.9274570087;1742.9700501048999;1842.0384640210998;1941.1068779372997;2054.1909419177;158.0924030795;471.2310218259;1301.7113162228;1414.7953802032;1743.9540656897;217.13691043110003;245.13182505320003;…	Multiplet	22	0
sp|Q93009|UBP7_HUMAN	278		281	191.49	Loop-linked	1.37e-05	Cross	Q93009		-	-	-	-	-	-	-	278	1	K	281	4	K	-	-	-	-	-	-	-	-	-	-	-	-	K:1;K:4		191.49	NaN	NaN	3	1031.83	3092.47	0.295969	alpha-y1;alpha-y2;alpha-y3;alpha-y4;alpha-y5;alpha-y6;alpha-y7;alpha-y8;alpha-y9;alpha-y10;alpha-y11;alpha-y12;alpha-y13;alpha-y15;alpha-y16;alpha-y17;alpha-y18;alpha-y19;alpha-y20;alpha-y20-H2O;alpha-y1-NH3;alpha-y9-NH3;alpha-y9(2+);alpha-y10(2+);alpha-y11(2+);alpha-y14(2+);alpha-b4;alpha-b5;alpha-b6;alpha-b7;alpha-b8;alpha-b9;alpha-b18;alpha-b4-H2O;alpha-b5-H2O;alpha-b6-H2O;alpha-b7-H2O;alpha-b…	175.118952181;335.1496003824;448.2336643628;577.276257459;705.3348349704;804.4032488866001;919.4301919186;1056.489103781;1184.5476812924;1315.5881658986;1462.6565798148;1549.6886082247;1664.7155512566999;1878.8472937111999;2007.8898868074;2193.9691997608998;2250.9906634844997;2398.0590774006996;2485.0911058105994;2467.0805411242995;158.0924030795;1167.5211321909;592.7774788795;658.2977211826;731.…	Multiplet	43	0
sp|Q16531|DDB1_HUMAN	570		579	178.22	Loop-linked	6.92e-05	Cross	Q16531		-	-	-	-	-	-	-	570	3	K	579	12	K	-	-	-	-	-	-	-	-	-	-	-	-	K:3;K:12		178.22	NaN	NaN	3	891.18	2670.52	0.353623	alpha-y1;alpha-y2;alpha-y3;alpha-y4;alpha-y5;alpha-y6;alpha-y7;alpha-y8;alpha-y9;alpha-y10;alpha-y20;alpha-y21;alpha-y6-H2O;alpha-y7-H2O;alpha-y10-H2O;alpha-y20-H2O;alpha-y21-H2O;alpha-y2-NH3;alpha-y20-NH3;alpha-y8(2+);alpha-a2;alpha-b2;alpha-b13;alpha-b14;alpha-b18;alpha-b19;alpha-b20;alpha-b19-NH3	175.118952181;272.171716033;385.2557800134;498.3398439938;627.3824370899999;684.4039008136;741.4253645372;854.5094285176;985.5499131238;1114.5925062200001;2445.3574148985003;2558.4414788789004;666.3933361273;723.4147998509001;1096.5819415337;2427.3468502122005;2540.4309141926005;255.1451669315;2428.330865797;427.7583524921;199.1804898053;227.17540442740003;1686.9829062021;1818.0233908082998;2174.…	Multiplet	41	0
sp|Q93009|UBP7_HUMAN	841	sp|Q93009|UBP7_HUMAN	869	180.97	Intra-protein link	7.23e-05	Cross	Q93009	Q93009	K841-K869	841	12	K	869	7	K	-	-	-	-	-	-	-	-	-	-	-	-	-	-	-	-	-	-	K:12	K:7	180.97	138.755	50.6318	4	840.447	3357.76	0.300953	alpha-y1;alpha-y3;alpha-y4;alpha-y5;alpha-y6-Pep;alpha-y7-Pep;alpha-y8-Pep;alpha-y9-Pep;alpha-y10-Pep;alpha-y11-Pep;alpha-y12-Pep;alpha-y13-Pep;alpha-y1-NH3;alpha-y4-NH3;alpha-y5-NH3;alpha-y7-NH3-Pep;alpha-y8-NH3-Pep;alpha-y10-NH3-Pep;alpha-y11-NH3-Pep;alpha-y13-NH3-Pep;alpha-a2;alpha-b2;alpha-b3;alpha-b4;alpha-b5;alpha-b6;alpha-b7;alpha-b8;alpha-b9;alpha-b11;alpha-b3-H2O;alpha-b4-H2O;alpha-b6-H2…	175.118952181;395.2037444429;523.2623219543;610.2943503642;2039.1072718678001;2186.175685784;2333.2440997002;2461.3026772116;2574.386741192;2687.4708051724;2818.5112897786;2915.5640536306;158.0924030795;506.2357728528;593.2678012627;2169.1491366825;2316.2175505986997;2557.3601920905;2670.4442560709;2898.5375045291;200.13935327209998;228.1342678942;329.1819463683;444.20888940029994;541.2616532523;…	Multiplet	29	5
sp|Q16531|DDB1_HUMAN	864		867	213.73	Loop-linked	9.06e-06	Cross	Q16531		-	-	-	-	-	-	-	864	7	K	867	10	K	-	-	-	-	-	-	-	-	-	-	-	-	K:7;K:10;K:22		213.73	NaN	NaN	3	855.78	2564.32	-0.513799	alpha-y2;alpha-y3;alpha-y4;alpha-y5;alpha-y6;alpha-y7;alpha-y8;alpha-y9;alpha-y10;alpha-y11;alpha-y12;alpha-y16;alpha-y17;alpha-y20;alpha-y5-H2O;alpha-y8-H2O;alpha-y9-H2O;alpha-y10-H2O;alpha-y17-H2O;alpha-y18-H2O;alpha-y20-H2O;alpha-y2-NH3;alpha-y3-NH3;alpha-y4-NH3;alpha-y5-NH3;alpha-y6-NH3;alpha-y7-NH3;alpha-y8-NH3;alpha-y9-NH3;alpha-y12-NH3;alpha-y16-NH3;alpha-y18(2+);alpha-a2;alpha-b2;alpha-b3…	204.13426789419998;318.1771953414;465.24560925760005;594.2882023538;693.35661627;824.3971008762;911.4291292861001;1074.4924578244002;1173.5608717406;1244.5979855284002;1301.619449252;1923.9884618649996;2053.0310549611995;2324.1842611392995;576.2776376675;893.4185645998001;1056.4818931381;1155.5503070543;2035.0204902748994;2106.0576040626997;2306.1736964529996;187.10771879269998;301.1506462399;448…	Multiplet	56	0
sp|Q2YD98|UVSSA_HUMAN	334		339	74.76	Loop-linked	0.0088055	Cross	Q2YD98		-	-	-	-	-	-	-	334	4	K	339	9	K	-	-	-	-	-	-	-	-	-	-	-	-	K:4;K:9		74.76	NaN	NaN	3	866.153	2595.44	-0.83965	alpha-y1;alpha-y2;alpha-y4;alpha-y5;alpha-y6;alpha-y7;alpha-y8;alpha-y9;alpha-y10;alpha-y10(2+);alpha-b9;alpha-b10;alpha-b11;alpha-b3-H2O;alpha-b11(2+)	175.118952181;303.1775296924;602.3409066262999;689.3729350361999;849.4035832376;948.4719971538;1019.5091109415999;1116.5618747936;1229.6459387740001;615.3266076203;1220.7361339897998;1367.8045479059997;1480.8886118863998;312.1553972667999;740.9479441764998	Multiplet	3	0
sp|Q03468|ERCC6_HUMAN	273		280	211.43	Loop-linked	1.23e-05	Cross	Q03468		-	-	-	-	-	-	-	273	11	K	280	18	K	-	-	-	-	-	-	-	-	-	-	-	-	K:11;K:18		211.43	NaN	NaN	3	933.474	2797.4	0.149368	alpha-y1;alpha-y2;alpha-y3;alpha-y4;alpha-y5;alpha-y13;alpha-y14;alpha-y15;alpha-y16;alpha-y17;alpha-y18;alpha-y19;alpha-y20;alpha-y21;alpha-y3-H2O;alpha-y4-H2O;alpha-y5-H2O;alpha-y13-H2O;alpha-y14-H2O;alpha-y17-H2O;alpha-y18-H2O;alpha-y19-H2O;alpha-y20-H2O;alpha-y21-H2O;alpha-y1-NH3;alpha-y2-NH3;alpha-y4-NH3;alpha-y16-NH3;alpha-a2;alpha-b2;alpha-b3;alpha-b4;alpha-b5;alpha-b6;alpha-b7;alpha-b8;al…	175.118952181;304.1615452772;451.2299591934;538.2619876033;651.3460515836999;1706.911197822;1835.9537909182;1983.0222048343999;2040.0436685579998;2127.0756969678996;2198.1128107556997;2327.1554038519;2441.1983312990997;2554.2823952794997;433.2193945071;520.251422917;633.3354868974;1688.9006331357;1817.9432262318999;2109.0651322815997;2180.1022460694;2309.1448391656;2423.1877666128;2536.2718305932…	Multiplet	55	0
sp|Q2YD98|UVSSA_HUMAN	368		379	119.76	Loop-linked	0.0023648	Cross	Q2YD98		-	-	-	-	-	-	-	368	5	K	379	16	K	-	-	-	-	-	-	-	-	-	-	-	-	K:5;K:14;K:16		119.76	NaN	NaN	4	816.949	3263.77	-0.122988	alpha-y1;alpha-y3;alpha-y4;alpha-y5;alpha-y6;alpha-y7;alpha-y8;alpha-y9;alpha-y5-H2O;alpha-y7-H2O;alpha-y25-H2O;alpha-y6-NH3;alpha-a2;alpha-b2;alpha-b3;alpha-b4;alpha-b17;alpha-b18;alpha-b19;alpha-b20;alpha-b21;alpha-b19-NH3	175.118952181;361.1830090008;418.2044727244;547.2470658205999;644.2998296725999;773.3424227687999;886.4264867491999;1001.4534297811998;529.2365011342999;755.3318580824999;3062.6408432062003;627.2732805710999;157.13353961270002;185.12845423480002;300.1553972668;413.2394612472;2151.2423683657;2264.3264323461;2379.3533753781;2492.4374393585;2621.4800324547;2362.3268262765996	Multiplet	10	0
sp|Q16531|DDB1_HUMAN	857		867	83.106	Loop-linked	0.0024675	Cross	Q16531		-	-	-	-	-	-	-	857	10	K	867	20	K	-	-	-	-	-	-	-	-	-	-	-	-	K:10;K:17;K:20;K:32		83.106	NaN	NaN	3	1234.64	3700.91	-0.773673	alpha-y2;alpha-y3;alpha-y4;alpha-y5;alpha-y6;alpha-y7;alpha-y8;alpha-y9;alpha-y10;alpha-y11;alpha-y12;alpha-a2;alpha-b2;alpha-b3;alpha-b5;alpha-b6;alpha-b9-NH3	204.13426789419998;318.1771953414;465.24560925760005;594.2882023538;693.35661627;824.3971008762;911.4291292861001;1074.4924578244002;1173.5608717406;1244.5979855284002;1301.619449252;185.16483974110002;213.15975436320002;312.2281682794;587.3551597070001;750.4184882453001;992.4723743093001	Multiplet	0	0
sp|Q03468|ERCC6_HUMAN	725		729	45.511	Loop-linked	0.0027957	Cross	Q03468		-	-	-	-	-	-	-	725	29	K	729	33	K	-	-	-	-	-	-	-	-	-	-	-	-	K:29;K:33		45.511	NaN	NaN	4	1115.31	4457.23	-3.77076	alpha-y1;alpha-y2;alpha-y3;alpha-y4;alpha-y5;alpha-y6;alpha-y11;alpha-y12;alpha-y13;alpha-y15;alpha-y16;alpha-y19;alpha-y21;alpha-y13(2+);alpha-y30(2+);alpha-b3;alpha-b6;alpha-b10;alpha-b11;alpha-b12;alpha-b13;alpha-b3-H2O;alpha-b4-H2O;alpha-b12-H2O;alpha-b13-H2O;alpha-b24-H2O;alpha-b11-NH3;alpha-b19(2+)	175.118952181;288.20301616140006;387.2714300776001;547.302078279;618.3391920668;778.3698402682;1507.7759666690001;1606.8443805852;1734.9029580966;1931.0241358648;2018.0561642747;2290.1682339196;2510.2530261815;867.9551172816;1735.8670955190498;272.1604826447;581.3657243933001;1116.5757935233;1263.6442074395;1350.6762358494;1449.7446497656;254.14991795839998;367.23398193879996;1332.6656711631;1431…	Multiplet	6	0
sp|Q16531|DDB1_HUMAN	287		298	152.59	Loop-linked	0.0011117	Cross	Q16531		-	-	-	-	-	-	-	287	8	K	298	19	K	-	-	-	-	-	-	-	-	-	-	-	-	K:8;K:19		152.59	NaN	NaN	3	920.824	2759.45	-1.32033	alpha-y1;alpha-y2;alpha-y3;alpha-y15;alpha-y16;alpha-y17;alpha-y19;alpha-y15-H2O;alpha-y16-H2O;alpha-y17-H2O;alpha-y18-H2O;alpha-y19-H2O;alpha-y18(2+);alpha-y20(2+);alpha-a2;alpha-b2;alpha-b3;alpha-b4;alpha-b5;alpha-b6;alpha-b7	175.118952181;288.20301616140006;403.2299591934;1900.9684547044;2030.0110478006;2143.095111781;2369.2632397418;1882.9578900181;2012.0004831142999;2125.0845470947;2238.1686110751;2351.2526750555003;1128.5932261140001;1250.6555004073002;233.16483974109997;261.15975436319997;392.2002389694;505.2843029498;618.3683669302001;731.4524309106001;860.4950240068001	Multiplet	21	0
sp|Q9BW61|DDA1_HUMAN	6		13	117.02	Loop-linked	0.0024669	Cross	Q9BW61		-	-	-	-	-	-	-	6	5	K	13	12	K	-	-	-	-	-	-	-	-	-	-	-	-	K:5;K:12		117.02	NaN	NaN	3	712.709	2135.11	-0.0851061	alpha-y1;alpha-y2;alpha-y3;alpha-y4;alpha-y5;alpha-y13;alpha-y14;alpha-y15;alpha-y16;alpha-y2-H2O;alpha-y3-H2O;alpha-y5-H2O;alpha-y15-H2O;alpha-y16-H2O;alpha-y1-NH3;alpha-y2-NH3;alpha-y4-NH3;alpha-y5-NH3;alpha-y13-NH3;alpha-y14-NH3;alpha-a2;alpha-b2;alpha-b3;alpha-b4;alpha-b2-H2O;alpha-b3-H2O;alpha-b4-H2O	175.118952181;262.1509805909;409.21939450710005;523.2623219543;610.2943503642;1647.8853174224998;1760.9693814029;1908.0377953190998;2023.0647383510998;244.14041590460002;391.2088298208;592.2837856779;1890.0272306327997;2005.0541736647997;158.0924030795;245.12443148940002;506.2357728528;593.2678012627;1630.8587683209998;1743.9428323014;201.0869833506;229.0818979727;376.1503118889;489.2343758693;21…	Multiplet	9	0
sp|Q2YD98|UVSSA_HUMAN	1		7	129.7	Loop-linked	0.0019815	Cross	Q2YD98		-	-	-	-	-	-	-	1	1	M	7	7	K	-	-	-	-	-	-	-	-	-	-	-	-	{;K:4;K:7		129.7	NaN	NaN	3	786.402	2356.18	0.393732	alpha-y1;alpha-y2;alpha-y3;alpha-y4;alpha-y5;alpha-y6;alpha-y7;alpha-y8;alpha-y9;alpha-y10;alpha-y11;alpha-y12;alpha-y3-H2O;alpha-y6-H2O;alpha-y7-H2O;alpha-y8-H2O;alpha-y9-H2O;alpha-y10-H2O;alpha-y11-H2O;alpha-y1-NH3;alpha-y2-NH3;alpha-b7;alpha-b8;alpha-b9;alpha-b10;alpha-b7-H2O;alpha-b8-H2O;alpha-b9-H2O;alpha-b13-H2O	175.118952181;272.171716033;401.2143091292;458.2357728528;545.2678012626999;646.3154797367998;747.3631582108998;860.4472221912998;989.4898152874998;1118.5324083837;1217.6008222998998;1330.6848862803;383.20374444289996;628.3049150504999;729.3525935245998;842.4366575049999;971.4792506011999;1100.5218436973998;1199.5902576135998;158.0924030795;255.1451669315;1027.5128589155001;1140.5969228959;1239.6…	Multiplet	10	0
sp|Q2YD98|UVSSA_HUMAN	1		7	143.61	Loop-linked	0.0012002	Cross	Q2YD98		-	-	-	-	-	-	-	1	1	M	7	7	K	-	-	-	-	-	-	-	-	-	-	-	-	{;K:4;K:7		143.61	NaN	NaN	3	781.07	2340.19	0.0507109	alpha-y1;alpha-y2;alpha-y3;alpha-y4;alpha-y5;alpha-y6;alpha-y7;alpha-y8;alpha-y9;alpha-y10;alpha-y11;alpha-y12;alpha-y5-H2O;alpha-y6-H2O;alpha-y7-H2O;alpha-y8-H2O;alpha-y9-H2O;alpha-y10-H2O;alpha-y11-H2O;alpha-y12-H2O;alpha-y1-NH3;alpha-y2-NH3;alpha-b7;alpha-b8;alpha-b9;alpha-b10;alpha-b11;alpha-b13;alpha-b7-H2O;alpha-b8-H2O;alpha-b9-H2O;alpha-b14-H2O;alpha-b13-NH3	175.118952181;272.171716033;401.2143091292;458.2357728528;545.2678012626999;646.3154797367998;747.3631582108998;860.4472221912998;989.4898152874998;1118.5324083837;1217.6008222998998;1330.6848862803;527.2572365763999;628.3049150504999;729.3525935245998;842.4366575049999;971.4792506011999;1100.5218436973998;1199.5902576135998;1312.6743215939998;158.0924030795;255.1451669315;1011.5179442934001;1124…	Multiplet	22	0

## Sheet: Trypsin_AspN_digest
Protein1	LinkPos1	Protein2	LinkPos2	Score	Crosslink product type	PEP	Search mode	Proteins1	Proteins2	Pair of linked residues	Protein index of Crosslink 1	Peptide index of Crosslink1	AA name of Crosslink 1	Protein index of Crosslink 2	Peptide index of Crosslink 2	AA name of Crosslink 2	Protein index of Looplink 1 (first residue)	Peptide index of Looplink 1 (first residue)	AA name of Looplink 1 (first residue)	Protein index of Looplink 1 (second residue)	Peptide index of Looplink 1 (second residue)	AA name of Looplink 1 (second residue)	Protein index of Looplink 2 (first residue)	Peptide index of Looplink 2 (first residue)	AA name of Looplink 2 (first residue)	Protein index of Looplink 2 (second residue)	Peptide index of Looplink 2 (second residue)	AA name of Looplink 2 (second residue)	Protein index of Monolink 1	Peptide index of Monolink 1	AA name of of Monolink 1	Protein index of Monolink 2	Peptide index of Monolink 2	AA name of of Monolink 2	All possible linking sites on peptide 1	All possible linking sites on peptide 2	Delta score	Partial score 1	Partial score 2	Charge	m/z	Mass	Mass error [ppm]	Annotation ions	Annotation m/z	Query Type	#Overlapped fragments 1	#Overlapped fragments 2
sp|Q2YD98|UVSSA_HUMAN	158	sp|Q03468|ERCC6_HUMAN	1210	47.067	Inter-protein link	0.040131	Cross	Q2YD98	Q03468	K158-K1210	158	1	K	1210	3	K	-	-	-	-	-	-	-	-	-	-	-	-	-	-	-	-	-	-	K:1;K:6	K:3	47.067	25.5831	39.4367	4	439.974	1755.87	-0.0261902	alpha-y1;alpha-y2;alpha-b4-Pep;alpha-b5-Pep;beta-y1;beta-y2;beta-y3;beta-y4-Pep;beta-b2;beta-b2-NH3	147.1128041706;276.1553972668;1481.727770923;1610.7703640192;175.118952181;335.1496003824;472.20851224480003;1555.8009358661002;202.08223232370003;185.05568322220003	Multiplet	3	1
sp|Q03468|ERCC6_HUMAN	280		286	26.504	Loop-linked	0.039185	Cross	Q03468		-	-	-	-	-	-	-	280	4	K	286	10	K	-	-	-	-	-	-	-	-	-	-	-	-	K:4;K:10;K:11		26.504	NaN	NaN	3	496.612	1486.81	-2.28505	alpha-y1;alpha-y10;alpha-y1-NH3;alpha-b2;alpha-b10	147.1128041706;1372.7947115012;130.0862550691;244.09279701;1341.7161268291998	Multiplet	3	0
sp|Q03468|ERCC6_HUMAN	1210	sp|Q03468|ERCC6_HUMAN	292	38.238	Intra-protein link	0.031776	Cross	Q03468	Q03468	K1210-K292	1210	3	K	292	5	K	-	-	-	-	-	-	-	-	-	-	-	-	-	-	-	-	-	-	K:3	K:5	38.238	25.5831	25.5831	4	425.957	1699.8	-0.272905	alpha-y1;alpha-y2;alpha-y3;alpha-y5-H2O-Pep;alpha-a2;alpha-b2;alpha-b2-H2O;alpha-b2-NH3;beta-y2-Pep;beta-y3-Pep;beta-y3-NH3-Pep;beta-y4-NH3-Pep;beta-a2;beta-b2;beta-b2-NH3;beta-b3-NH3	175.118952181;335.1496003824;472.20851224480003;1568.7532741670002;174.0873177016;202.08223232370003;184.07166763740003;185.05568322220003;1241.6531494169;1355.6960768641002;1338.6695277626002;1498.7001759640002;158.0924030795;186.0873177016;169.0607686001;329.0914168015	Multiplet	0	0
sp|Q03468|ERCC6_HUMAN	1207		1210	46.566	Loop-linked	0.026185	Cross	Q03468		-	-	-	-	-	-	-	1207	4	K	1210	7	K	-	-	-	-	-	-	-	-	-	-	-	-	K:2;K:4;K:7		46.566	NaN	NaN	3	474.254	1419.74	0.0685842	alpha-y1;alpha-y2;alpha-y3;alpha-y7;alpha-y8;alpha-y9;alpha-y8-H2O;alpha-y2-NH3;alpha-y8-NH3;alpha-b2-NH3;alpha-b7-NH3;alpha-b9(2+)	175.118952181;335.1496003824;472.20851224480003;1067.5414737025;1164.5942375545;1292.6892005722;1146.5836728682;318.12305128090003;1147.567688453;240.13426789419998;932.5199932039001;623.8216894178998	Multiplet	6	0
sp|Q93009|UBP7_HUMAN	914	sp|Q03468|ERCC6_HUMAN	1210	83.614	Inter-protein link	0.001045	Cross	Q93009	Q03468	K914-K1210	914	2	K	1210	3	K	-	-	-	-	-	-	-	-	-	-	-	-	-	-	-	-	-	-	K:2	K:3	82.546	50.3097	52.6789	4	453.22	1808.85	-0.452939	alpha-y1;alpha-y3;alpha-y4;alpha-y5;alpha-y1-NH3;alpha-y6-NH3-Pep;alpha-b2-Pep;alpha-b3-Pep;alpha-b3-H2O-Pep;alpha-b2-NH3-Pep;beta-y2;beta-y3;beta-y4-Pep;beta-y5-Pep;beta-y2-NH3;beta-y4-NH3-Pep;beta-a2;beta-b2;beta-b2-H2O;beta-b2-NH3	175.118952181;434.2180142986;491.2394780222;628.2983898845999;158.0924030795;1677.8060380190002;1182.5684167345;1319.6273285969;1301.6167639106;1165.541867633;335.1496003824;472.20851224480003;1608.7845742954003;1695.8166027053003;318.12305128090003;1591.7580251939003;174.0873177016;202.08223232370003;184.07166763740003;185.05568322220003	Multiplet	3	2
sp|Q03468|ERCC6_HUMAN	1205	sp|Q03468|ERCC6_HUMAN	1210	54.416	Intra-protein link	0.028087	Cross	Q03468	Q03468	K1205-K1210	1205	7	K	1210	3	K	-	-	-	-	-	-	-	-	-	-	-	-	-	-	-	-	-	-	K:5;K:7;K:9	K:3	20.55	16.5399	53.4784	5	414.836	2069.14	-0.632918	alpha-y2;alpha-y8-Pep;alpha-y2-NH3;alpha-y8-NH3-Pep;alpha-a2;alpha-b2;alpha-b7-Pep;alpha-b8-Pep;beta-y1;beta-y2;beta-y3;beta-y4-Pep;beta-y5-Pep;beta-y2-NH3;beta-a2;beta-b2;beta-b2-H2O;beta-b3-H2O-Pep;beta-b2-NH3	244.16556802259998;1933.0912446481004;227.1390189211;1916.0646955466004;223.1553376873;251.15025230940003;1826.9918649545;1924.0446288065002;175.118952181;335.1496003824;472.20851224480003;1869.0752006534;1956.1072290633;318.12305128090003;174.0873177016;202.08223232370003;184.07166763740003;1580.9383560459999;185.05568322220003	Multiplet	5	2
sp|Q03468|ERCC6_HUMAN	292	sp|Q03468|ERCC6_HUMAN	258	42.968	Intra-protein link	0.038384	Cross	Q03468	Q03468	K292-K258	292	5	K	258	3	K	-	-	-	-	-	-	-	-	-	-	-	-	-	-	-	-	-	-	K:5	K:3;K:4	42.968	36.0086	33.5399	4	421.978	1683.88	0.0249017	alpha-y1;alpha-y2-Pep;alpha-y3-Pep;alpha-y4-Pep;alpha-y5-Pep;alpha-y1-NH3;alpha-y2-NH3-Pep;alpha-y3-NH3-Pep;alpha-y4-NH3-Pep;alpha-a2;alpha-b2;alpha-b2-NH3;alpha-b3-NH3;beta-y2;beta-y3;beta-y4-NH3-Pep;beta-a2;beta-b2-H2O;beta-b2-NH3	175.118952181;1225.7375309733002;1339.7804584205003;1499.8111066219;1556.8325703455002;158.0924030795;1208.7109818718002;1322.7539093190003;1482.7845575204;158.0924030795;186.0873177016;169.0607686001;329.0914168015;272.171716033;400.2666790507;1410.7634281478001;230.1135324521;240.0978823879;241.0818979727	Multiplet	2	1
sp|Q03468|ERCC6_HUMAN	1203		1205	154.35	Loop-linked	2.06e-05	Cross	Q03468		-	-	-	-	-	-	-	1203	5	K	1205	7	K	-	-	-	-	-	-	-	-	-	-	-	-	K:5;K:7;K:9;K:12		-120.55	NaN	NaN	4	400.493	1597.94	0.0643413	alpha-y1;alpha-y2;alpha-y3;alpha-y5;alpha-y8;alpha-y9;alpha-y10;alpha-y11;alpha-y2-H2O;alpha-y10-H2O;alpha-y2-NH3;alpha-y3-NH3;alpha-y8-NH3;alpha-y9-NH3;alpha-y11-NH3;alpha-a2;alpha-b2;alpha-b3;alpha-b4;alpha-b7;alpha-b8;alpha-b9;alpha-b10;alpha-b11;alpha-b11-H2O;alpha-b3-NH3;alpha-b9-NH3;alpha-b10-NH3	147.1128041706;234.14483258049998;348.1877600277;573.3354868974;1095.6520700094002;1192.7048338614;1348.8059448894999;1461.8900088699;216.13426789419998;1330.7953802031998;217.11828347899998;331.1612109262;1078.6255209079002;1175.6782847599;1444.8634597684;223.1553376873;251.15025230940003;407.2513633375;504.3041271895;1026.6207103015;1123.6734741535;1251.7684371711998;1365.8113646184;1452.843393…	Multiplet	40	0
sp|Q2YD98|UVSSA_HUMAN	158		163	35.791	Loop-linked	0.033413	Cross	Q2YD98		-	-	-	-	-	-	-	158	1	K	163	6	K	-	-	-	-	-	-	-	-	-	-	-	-	K:1;K:6;K:8		35.791	NaN	NaN	3	404.891	1211.65	-0.312227	alpha-y1;alpha-y2;alpha-y1-NH3;alpha-y2-NH3;alpha-b6;alpha-b7;alpha-b6-H2O;alpha-b7-NH3	147.1128041706;275.171381682;130.0862550691;258.1448325805;938.4941723839001;1066.5527498953;920.4836076976002;1049.5262007938	Multiplet	3	0
sp|Q2YD98|UVSSA_HUMAN	163	sp|Q03468|ERCC6_HUMAN	650	127.46	Inter-protein link	5.96e-05	Cross	Q2YD98	Q03468	K163-K650	163	6	K	650	5	K	-	-	-	-	-	-	-	-	-	-	-	-	-	-	-	-	-	-	K:1;K:6;K:8	K:5	105.72	35.2007	127.526	4	517.28	2065.09	-1.28408	alpha-y2;alpha-y3-Pep;alpha-y7-Pep;alpha-y7-H2O-Pep;alpha-y2-NH3;alpha-b5;alpha-b6-Pep;alpha-b7-Pep;alpha-b5-NH3;alpha-b6-NH3-Pep;alpha-b6(2+);beta-y1;beta-y2;beta-y3-Pep;beta-y4-Pep;beta-y5-Pep;beta-y6-Pep;beta-y6-H2O-Pep;beta-y4-NH3-Pep;beta-y5-NH3-Pep;beta-a2;beta-b2;beta-b3;beta-b4;beta-b5-Pep;beta-b6-Pep;beta-b3-H2O	275.171381682;1394.7750386916002;1938.0039290083002;1919.9933643220002;258.1448325805;672.3311298010001;1791.9347868106001;1919.9933643220002;655.3045806995001;1774.9082377091001;896.4710316386;175.118952181;288.20301616140006;1627.9489803118001;1765.0078921742002;1822.0293558978003;1951.0719489940002;1933.0613843077;1747.9813430727002;1805.0028067963003;217.0818979727;245.0768125948;302.09827631…	Multiplet	8	20
sp|Q03468|ERCC6_HUMAN	258		259	13.971	Loop-linked	0.036608	Cross	Q03468		-	-	-	-	-	-	-	258	3	K	259	4	K	-	-	-	-	-	-	-	-	-	-	-	-	K:3;K:4;K:7		13.971	NaN	NaN	2	526.317	1050.62	-0.238754	alpha-y1;alpha-y3;alpha-b4	147.1128041706;400.2666790507;652.3664526748001	Multiplet	1	0
sp|Q2YD98|UVSSA_HUMAN	362	sp|Q03468|ERCC6_HUMAN	287	39.561	Inter-protein link	0.041846	Cross	Q2YD98	Q03468	K362-K287	362	9	K	287	1	K	-	-	-	-	-	-	-	-	-	-	-	-	-	-	-	-	-	-	K:9	K:1;K:6	39.561	32.6059	15.221	4	574.809	2295.21	3.36777	alpha-y7-Pep;alpha-y8-Pep;alpha-y9-Pep;alpha-y10-Pep;alpha-y11-Pep;alpha-y10-H2O-Pep;alpha-y9-NH3-Pep;alpha-y10-NH3-Pep;alpha-b2;alpha-b3;alpha-b4;alpha-b3-H2O;beta-y1;beta-b5-Pep;beta-b6-Pep	1844.9945670709;1902.0160307945002;2039.0749426569002;2140.122621131;2197.1440848546;2122.1120564447;2022.0483935554003;2123.0960720294997;157.0971541064;258.1448325805;395.2037444429;240.1342678942;175.118952181;1994.0058600387;2122.1008230564003	Multiplet	9	1
sp|Q03468|ERCC6_HUMAN	287	sp|Q03468|ERCC6_HUMAN	462	75.38	Intra-protein link	0.003933	Cross	Q03468	Q03468	K287-K462	287	2	K	462	4	K	-	-	-	-	-	-	-	-	-	-	-	-	-	-	-	-	-	-	K:1;K:2;K:7	K:4	75.38	14.7756	79.0162	4	507.767	2027.04	-0.165091	alpha-y1;alpha-y4;alpha-y5;alpha-y6;alpha-y1-NH3;alpha-y6-NH3;beta-y2;beta-y3-Pep;beta-y4-Pep;beta-y5-Pep;beta-y2-NH3;beta-y3-NH3-Pep;beta-y4-NH3-Pep;beta-a2;beta-b2	175.118952181;577.2874908473;634.3089545709;762.3675320823;158.0924030795;745.3409829808;303.1775296924;1586.8907539264003;1749.9540824647004;1913.0174110030002;286.1509805909;1569.8642048249003;1732.9275333632004;251.10263341479998;279.0975480369	Multiplet	0	2
sp|Q2YD98|UVSSA_HUMAN	362	sp|Q03468|ERCC6_HUMAN	1210	59.757	Inter-protein link	0.016263	Cross	Q2YD98	Q03468	K362-K1210	362	9	K	1210	3	K	-	-	-	-	-	-	-	-	-	-	-	-	-	-	-	-	-	-	K:9	K:3	59.757	39.0183	39.4367	5	405.407	2022	-0.219816	alpha-y1;alpha-y4-Pep;alpha-y5-Pep;alpha-y6-Pep;alpha-y7-Pep;alpha-y9-Pep;alpha-y1-NH3;alpha-y4-NH3-Pep;alpha-y6-NH3-Pep;alpha-y7-NH3-Pep;alpha-y9-NH3-Pep;alpha-b2;alpha-b3-H2O;beta-y2;beta-y3;beta-y2-NH3;beta-a2;beta-b2;beta-b2-H2O;beta-b2-NH3	175.118952181;1514.7678615987004;1571.7893253223003;1628.8107890459003;1765.8697009083005;1923.9388431060004;158.0924030795;1497.7413124972004;1611.7842399444003;1748.8431518068005;1906.9122940045004;157.0971541064;240.1342678942;335.1496003824;472.20851224480003;318.12305128090003;174.0873177016;202.08223232370003;184.07166763740003;185.05568322220003	Multiplet	1	0
sp|Q03468|ERCC6_HUMAN	650	sp|Q03468|ERCC6_HUMAN	292	54.408	Intra-protein link	0.02024	Cross	Q03468	Q03468	K650-K292	650	5	K	292	5	K	-	-	-	-	-	-	-	-	-	-	-	-	-	-	-	-	-	-	K:5	K:5	54.386	27.3167	45.1562	4	439.225	1752.87	-0.733789	alpha-y1;alpha-y2;alpha-y6-H2O-Pep;alpha-y3-NH3-Pep;alpha-y4-NH3-Pep;alpha-y5-NH3-Pep;alpha-a2;alpha-b2;alpha-b4;alpha-b2-H2O;beta-y2-Pep;beta-y3-Pep;beta-y5-Pep;beta-y3-NH3-Pep;beta-a2;beta-b2;beta-b2-NH3;beta-b3-NH3	175.118952181;288.20301616140006;1620.8387183559003;1298.6997652585;1435.7586771209003;1492.7801408445002;217.0818979727;245.0768125948;439.1571881808;227.0662479085;1294.7226091906002;1408.7655366378;1625.8176485628003;1391.7389875363;158.0924030795;186.0873177016;169.0607686001;329.0914168015	Multiplet	0	1
sp|Q03468|ERCC6_HUMAN	1203		1205	98.03	Loop-linked	0.0026467	Cross	Q03468		-	-	-	-	-	-	-	1203	5	K	1205	7	K	-	-	-	-	-	-	-	-	-	-	-	-	K:5;K:7;K:9		98.03	NaN	NaN	3	423.931	1268.77	-0.110596	alpha-y1;alpha-y2;alpha-y5;alpha-y6;alpha-y7;alpha-y8;alpha-y1-NH3;alpha-y2-NH3;alpha-y7-NH3;alpha-y8-NH3;alpha-a2;alpha-b2;alpha-b3;alpha-b7;alpha-b8;alpha-b3-NH3;alpha-b7-NH3	147.1128041706;244.16556802259998;766.4821511346;863.5349149866;1019.6360260147001;1132.7200899951001;130.0862550691;227.1390189211;1002.6094769132001;1115.6935408936001;223.1553376873;251.15025230940003;407.2513633375;1026.6207103015;1123.6734741535;390.224814236;1009.5941611999999	Multiplet	16	0
sp|Q03468|ERCC6_HUMAN	853	sp|Q03468|ERCC6_HUMAN	1210	127.84	Intra-protein link	0.00014414	Cross	Q03468	Q03468	K853-K1210	853	4	K	1210	3	K	-	-	-	-	-	-	-	-	-	-	-	-	-	-	-	-	-	-	K:4	K:3	127.84	94.6689	47.1446	4	498.509	1990.01	2.77858	alpha-y1;alpha-y2;alpha-y3;alpha-y4;alpha-y5-Pep;alpha-y6-Pep;alpha-y7-Pep;alpha-y1-NH3;alpha-y4-NH3;alpha-y5-NH3-Pep;alpha-y6-NH3-Pep;alpha-y7-NH3-Pep;alpha-a2;alpha-b2;alpha-b3;alpha-b5-Pep;beta-y2;beta-y3;beta-y4-Pep;beta-y5-H2O-Pep;beta-y3-NH3;beta-a2;beta-b2;beta-b2-H2O;beta-b3-H2O-Pep;beta-b2-NH3;beta-b3-NH3-Pep	175.118952181;303.1775296924;360.198993416;488.25757092739997;1554.7917681633;1691.8506800257003;1877.9299929792003;158.0924030795;471.2310218259;1537.7652190618;1674.8241309242003;1860.9034438777003;272.1757387784;300.1706534005;437.2295652629;1631.8223400102;335.1496003824;472.20851224480003;1789.9391011025002;1858.9605648261002;455.18196314330004;174.0873177016;202.08223232370003;184.071667637…	Multiplet	10	1
sp|Q03468|ERCC6_HUMAN	287	sp|Q03468|ERCC6_HUMAN	462	158.38	Intra-protein link	2.59e-05	Cross	Q03468	Q03468	K287-K462	287	2	K	462	4	K	-	-	-	-	-	-	-	-	-	-	-	-	-	-	-	-	-	-	K:1;K:2;K:7	K:4	158.38	86.6271	81.6917	3	624.653	1870.94	0.141341	alpha-y2;alpha-y3;alpha-y4;alpha-y5;alpha-y6-Pep;alpha-y2-NH3;alpha-y5-NH3;alpha-b2-Pep;alpha-b3-Pep;alpha-b4-Pep;alpha-b5-Pep;alpha-b6-Pep;alpha-b2-NH3-Pep;alpha-b6-NH3-Pep;beta-y1;beta-y2;beta-y3-Pep;beta-y4-Pep;beta-y5-Pep;beta-y2-NH3;beta-y3-NH3-Pep;beta-y4-NH3-Pep;beta-y5-NH3-Pep;beta-a2;beta-b2;beta-b4-Pep;beta-b3-H2O;beta-b5-NH3-Pep	261.15573161780003;421.1863798192;478.2078435428;606.2664210541999;1743.8482799892001;244.12918251630003;589.2398719526999;1266.6840984193;1394.7426759307;1451.7641396543;1611.7947878557;1725.8377153029;1249.6575493178;1708.8111662014;175.118952181;303.1775296924;1430.7896428983001;1593.8529714366002;1756.9162999749003;286.1509805909;1413.7630937968001;1576.8264223351002;1739.8897508734003;251.10…	Multiplet	19	6
sp|Q03468|ERCC6_HUMAN	853	sp|Q03468|ERCC6_HUMAN	1210	158.08	Intra-protein link	5.43e-05	Cross	Q03468	Q03468	K853-K1210	853	4	K	1210	3	K	-	-	-	-	-	-	-	-	-	-	-	-	-	-	-	-	-	-	K:4	K:3	134.71	161.675	50.3993	3	664.343	1990.01	-0.100926	alpha-y1;alpha-y2;alpha-y3;alpha-y4;alpha-y5-Pep;alpha-y6-Pep;alpha-y7-Pep;alpha-y1-NH3;alpha-y2-NH3;alpha-y4-NH3;alpha-y5-NH3-Pep;alpha-y6-NH3-Pep;alpha-y7-NH3-Pep;alpha-a2;alpha-b2;alpha-b3;alpha-b4-Pep;alpha-b5-Pep;alpha-b6-Pep;alpha-b7-Pep;alpha-b5-NH3-Pep;alpha-b7-NH3-Pep;beta-y2;beta-y3;beta-y4-Pep;beta-y2-NH3;beta-y3-NH3;beta-a2;beta-b2;beta-b3-Pep	175.118952181;303.1775296924;360.198993416;488.25757092739997;1554.7917681633;1691.8506800257003;1877.9299929792003;158.0924030795;286.1509805909;471.2310218259;1537.7652190618;1674.8241309242003;1860.9034438777003;272.1757387784;300.1706534005;437.2295652629;1503.7637624988;1631.8223400102;1688.8438037338;1816.9023812452;1614.7957909087;1799.8758321437;335.1496003824;472.20851224480003;1789.9391…	Multiplet	27	7
sp|Q03468|ERCC6_HUMAN	287	sp|Q03468|ERCC6_HUMAN	462	119.89	Intra-protein link	0.00083003	Cross	Q03468	Q03468	K287-K462	287	2	K	462	4	K	-	-	-	-	-	-	-	-	-	-	-	-	-	-	-	-	-	-	K:1;K:2;K:7	K:4	119.89	57.5005	68.6027	3	624.653	1870.94	0.141341	alpha-y2;alpha-y3;alpha-y4;alpha-y5;alpha-y6-Pep;alpha-y2-NH3;alpha-y5-NH3;alpha-y6-NH3-Pep;alpha-b2-Pep;alpha-b5-Pep;alpha-b3-NH3-Pep;alpha-b6-NH3-Pep;alpha-b6(2+);beta-y1;beta-y2;beta-y3-Pep;beta-y4-Pep;beta-y5-Pep;beta-y1-NH3;beta-y2-NH3;beta-y3-NH3-Pep;beta-y4-NH3-Pep;beta-y5-NH3-Pep;beta-a2;beta-b2	261.15573161780003;421.1863798192;478.2078435428;606.2664210541999;1743.8482799892001;244.12918251630003;589.2398719526999;1726.8217308877001;1266.6840984193;1611.7947878557;1377.7161268292;1708.8111662014;863.42249588475;175.118952181;303.1775296924;1430.7896428983001;1593.8529714366002;1756.9162999749003;158.0924030795;286.1509805909;1413.7630937968001;1576.8264223351002;1739.8897508734003;251.…	Multiplet	12	2
sp|Q93009|UBP7_HUMAN	277	sp|Q93009|UBP7_HUMAN	554	47.938	Intra-protein link	0.028697	Cross	Q93009	Q93009	K277-K554	277	7	K	554	6	K	-	-	-	-	-	-	-	-	-	-	-	-	-	-	-	-	-	-	K:2;K:7;K:8	K:6	47.938	61.143	18.6649	4	478.285	1909.11	-1.22669	alpha-y2-Pep;alpha-y3-Pep;alpha-y4-Pep;alpha-y5-Pep;alpha-y6-Pep;alpha-y7-Pep;alpha-y3-H2O-Pep;alpha-y4-H2O-Pep;alpha-y5-H2O-Pep;alpha-y6-H2O-Pep;alpha-y7-NH3-Pep;alpha-b2;alpha-b6;alpha-b2-H2O;alpha-b2-NH3;beta-y1;beta-y2-Pep;beta-y1-NH3;beta-y3-NH3-Pep;beta-b3;beta-b5	1312.8059448895;1413.8536233636;1470.8750870872002;1569.9435010034001;1666.9962648554;1795.0912278731;1395.8430586773;1452.8645224009001;1551.9329363171;1648.9857001691;1778.0646787716;244.1291825163;598.3195024822;226.11861783;227.1026334148;175.118952181;1312.7947115012;158.0924030795;1423.8267399111;399.23504457129997;598.3307358705	Multiplet	8	1
sp|Q13216|ERCC8_HUMAN	335	sp|Q2YD98|UVSSA_HUMAN	158	121.68	Inter-protein link	6.43e-05	Cross	Q13216	Q2YD98	K335-K158	335	4	K	158	1	K	-	-	-	-	-	-	-	-	-	-	-	-	-	-	-	-	-	-	K:4	K:1;K:6	121.68	115.974	29.9585	3	553.962	1658.86	0.251146	alpha-y2;alpha-y3-Pep;alpha-y4-Pep;alpha-y5-Pep;alpha-y2-H2O;alpha-y4-H2O-Pep;alpha-a2;alpha-b2;alpha-b3;alpha-b4-Pep;alpha-b5-Pep;alpha-b5-H2O-Pep;beta-y1;beta-y2;beta-y5;beta-y2-H2O;beta-b4-Pep;beta-b5-Pep;beta-b5-H2O-Pep	219.1339335432;1302.7263571645;1465.7896857028002;1602.8485975652002;201.1233688569;1447.7791210165;167.0927374305;195.08765205260002;358.1509805909;1441.7434042122002;1542.7910826863001;1524.780518;147.1128041706;276.1553972668;690.3416944873;258.14483258049995;1384.7219404886;1513.7645335848;1495.7539688984998	Multiplet	13	5
sp|Q93009|UBP7_HUMAN	277	sp|Q93009|UBP7_HUMAN	554	97.093	Intra-protein link	0.0041624	Cross	Q93009	Q93009	K277-K554	277	7	K	554	5	K	-	-	-	-	-	-	-	-	-	-	-	-	-	-	-	-	-	-	K:2;K:7;K:8	K:5	97.093	66.9935	53.4784	3	585.344	1753.01	-0.197448	alpha-y1;alpha-y2-Pep;alpha-y3-Pep;alpha-y4-Pep;alpha-y5-Pep;alpha-y6-Pep;alpha-y7-Pep;alpha-y4-H2O-Pep;alpha-y6-H2O-Pep;alpha-y7-NH3-Pep;alpha-b2;alpha-b4;alpha-b7-Pep;alpha-b2-H2O;alpha-b3-H2O;alpha-b2-NH3;alpha-b4-NH3;beta-y1;beta-y3-Pep;beta-y5-Pep;beta-y5-H2O-Pep;beta-y3-NH3-Pep;beta-a2;beta-b2;beta-b3;beta-b4;beta-b2-H2O	147.1128041706;1156.7048338614002;1257.7525123355001;1314.7739760591;1413.8423899753002;1510.8951538273002;1638.9901168450003;1296.7634113728;1492.884589141;1621.9635677435003;244.1291825163;440.2503602845;1607.911532173;226.11861783;323.17138168199995;227.1026334148;423.223811183;175.118952181;1440.8532890126;1640.9329958966002;1622.9224312103001;1423.8267399111;215.1390189211;243.13393354320002…	Multiplet	13	5
sp|Q93009|UBP7_HUMAN	277	sp|Q93009|UBP7_HUMAN	554	51.864	Intra-protein link	0.02335	Cross	Q93009	Q93009	K277-K554	277	7	K	554	5	K	-	-	-	-	-	-	-	-	-	-	-	-	-	-	-	-	-	-	K:2;K:7;K:8	K:5	51.864	15.4985	53.4784	4	439.26	1753.01	0.196136	alpha-y1;alpha-y4-Pep;alpha-y5-Pep;alpha-y4-H2O-Pep;alpha-y6-NH3-Pep;alpha-b2;alpha-b3;alpha-b4;alpha-b2-H2O;alpha-b3-H2O;alpha-b2-NH3;beta-y1;beta-y3-Pep;beta-y4-Pep;beta-y5-Pep;beta-y5-H2O-Pep;beta-y1-NH3;beta-a2;beta-b2;beta-b3	147.1128041706;1314.7739760591;1413.8423899753002;1296.7634113728;1493.8686047258002;244.1291825163;341.1819463683;440.2503602845;226.11861783;323.17138168199995;227.1026334148;175.118952181;1440.8532890126;1511.8904028004001;1640.9329958966002;1622.9224312103001;158.0924030795;215.1390189211;243.13393354320002;314.171047331	Multiplet	3	5
sp|Q93009|UBP7_HUMAN	277	sp|Q93009|UBP7_HUMAN	548	32.633	Intra-protein link	0.032685	Cross	Q93009	Q93009	K277-K548	277	7	K	548	5	K	-	-	-	-	-	-	-	-	-	-	-	-	-	-	-	-	-	-	K:2;K:7;K:8	K:5	30.669	10.4676	40.914	4	453.761	1811.02	-1.877	alpha-y1;alpha-y4-Pep;alpha-y5-Pep;alpha-y4-H2O-Pep;alpha-b2;alpha-b2-H2O;alpha-b3-H2O;alpha-b2-NH3;beta-y1;beta-y2-Pep;beta-y4-Pep;beta-y5-Pep;beta-y3-H2O-Pep;beta-y4-H2O-Pep;beta-y5-H2O-Pep;beta-y1-NH3;beta-y5-NH3-Pep;beta-a2;beta-b2;beta-b3;beta-b2-NH3	147.1128041706;1372.7794553675;1471.8478692837;1354.7688906812;244.1291825163;226.11861783;323.17138168199995;227.1026334148;175.118952181;1312.7947115012;1570.8798976936002;1698.9384752050003;1423.8267399111;1552.8693330073002;1680.9279105187002;158.0924030795;1681.9119261035003;214.1550033363;242.1499179584;371.19251105459995;225.12336885690002	Multiplet	0	4
sp|Q2YD98|UVSSA_HUMAN	163	sp|Q2YD98|UVSSA_HUMAN	169	198.07	Intra-protein link	2.66e-07	Cross	Q2YD98	Q2YD98	K163-K169	163	6	K	169	2	K	-	-	-	-	-	-	-	-	-	-	-	-	-	-	-	-	-	-	K:1;K:6;K:8	K:2	198.07	94.6689	125.457	3	721.718	2162.13	-0.379366	alpha-y2;alpha-y3-Pep;alpha-y6-Pep;alpha-y7-Pep;alpha-y5-H2O-Pep;alpha-y7-H2O-Pep;alpha-y2-NH3;alpha-b2;alpha-b3;alpha-b4;alpha-b5;alpha-b6-Pep;alpha-b7-Pep;alpha-b2-NH3;alpha-b7-NH3-Pep;beta-y1;beta-y2;beta-y3;beta-y4;beta-y5;beta-y6-Pep;beta-y6-H2O-Pep;beta-y3-NH3;beta-b2-Pep;beta-b3-Pep;beta-b4-Pep;beta-b6-Pep;beta-b3-H2O-Pep;beta-b2-NH3-Pep	275.171381682;1491.8165691553002;1878.9443484439;2035.0454594720002;1731.8911906614;2017.0348947857;258.1448325805;285.2033505124;414.2459436086;543.2885367048001;672.3311298010001;1888.9763172743;2017.0348947857;268.1768014109;2000.0083456842;175.118952181;304.1615452772;432.2201227886;595.2834513268999;708.3675153072999;2048.1134794576997;2030.1029147713996;415.1935736871;1455.780183649;1568.86…	Multiplet	17	15
sp|Q2YD98|UVSSA_HUMAN	163	sp|Q2YD98|UVSSA_HUMAN	169	75.682	Intra-protein link	0.0027637	Cross	Q2YD98	Q2YD98	K163-K169	163	6	K	169	2	K	-	-	-	-	-	-	-	-	-	-	-	-	-	-	-	-	-	-	K:1;K:6;K:8	K:2	75.682	10.079	104.912	5	433.434	2162.13	-0.384146	alpha-y2;alpha-y2-NH3;alpha-b2;alpha-b3;alpha-b5;alpha-b5-H2O;alpha-b2-NH3;alpha-b4-NH3;alpha-b5-NH3;beta-y1;beta-y2;beta-y3;beta-y4;beta-y5;beta-y3-H2O;beta-y4-H2O;beta-y1-NH3;beta-y2-NH3;beta-y3-NH3;beta-y4-NH3;beta-y5-NH3;beta-a2-Pep;beta-b2-Pep;beta-b3-Pep;beta-b2-NH3-Pep	275.171381682;258.1448325805;285.2033505124;414.2459436086;672.3311298010001;654.3205651147001;268.1768014109;526.2619876033001;655.3045806995001;175.118952181;304.1615452772;432.2201227886;595.2834513268999;708.3675153072999;414.2095581023;577.2728866406;158.0924030795;287.1349961757;415.1935736871;578.2569022253999;691.3409662057999;1427.7852690269;1455.780183649;1568.8642476293999;1438.7536345…	Multiplet	0	3
sp|Q03468|ERCC6_HUMAN	1216	sp|Q03468|ERCC6_HUMAN	1210	89.298	Intra-protein link	0.003031	Cross	Q03468	Q03468	K1216-K1210	1216	3	K	1210	3	K	-	-	-	-	-	-	-	-	-	-	-	-	-	-	-	-	-	-	K:3	K:3	47.257	77.7615	30.6353	4	466.23	1860.89	-0.0673115	alpha-y1;alpha-y2;alpha-y3;alpha-y4;alpha-y5;alpha-y6-Pep;alpha-y3-H2O;alpha-y4-H2O;alpha-y5-H2O;alpha-y1-NH3;alpha-y2-NH3;alpha-y3-NH3;alpha-y4-NH3;alpha-y5-NH3;alpha-y6-NH3-Pep;alpha-a2;alpha-b2;alpha-b3-Pep;alpha-b2-H2O;alpha-b3-NH3-Pep;beta-y2;beta-y3;beta-a2;beta-b2;beta-b2-H2O	175.118952181;276.16663065510005;333.18809437870004;462.23068747490004;609.2991013911;1675.8332986270002;315.17752969240007;444.22012278860007;591.2885367048;158.0924030795;259.14008155360006;316.16154527720005;445.20413837340004;592.2725522896;1658.8067495255002;159.07641866429998;187.0713332864;1253.6055305223001;169.0607686001;1236.5789814208001;335.1496003824;472.20851224480003;174.0873177016…	Multiplet	3	0
sp|Q03468|ERCC6_HUMAN	462	sp|Q03468|ERCC6_HUMAN	287	106.76	Intra-protein link	0.0019593	Cross	Q03468	Q03468	K462-K287	462	4	K	287	1	K	-	-	-	-	-	-	-	-	-	-	-	-	-	-	-	-	-	-	K:4	K:1;K:6	106.76	86.1561	41.9593	3	581.954	1742.84	0.0604936	alpha-y1;alpha-y2;alpha-y3-Pep;alpha-y4-Pep;alpha-y5-Pep;alpha-y1-NH3;alpha-y2-NH3;alpha-y3-NH3-Pep;alpha-y4-NH3-Pep;alpha-a2;alpha-b2;alpha-b3;beta-y1;beta-y2;beta-y3;beta-y4;beta-y5;beta-y2-NH3;beta-y3-NH3;beta-y5-NH3	175.118952181;303.1775296924;1302.6946798806002;1465.7580084189;1628.8213369572002;158.0924030795;286.1509805909;1285.6681307791002;1448.7314593174;251.10263341479998;279.0975480369;442.1608765752;147.1128041706;261.15573161780003;421.1863798192;478.2078435428;606.2664210541999;244.12918251630003;404.1598307177;589.2398719526999	Multiplet	5	0
sp|Q03468|ERCC6_HUMAN	1216	sp|Q03468|ERCC6_HUMAN	1210	117.16	Intra-protein link	0.0008554	Cross	Q03468	Q03468	K1216-K1210	1216	3	K	1210	3	K	-	-	-	-	-	-	-	-	-	-	-	-	-	-	-	-	-	-	K:3	K:3	63.593	80.3773	51.0043	3	621.304	1860.89	-0.699663	alpha-y1;alpha-y3;alpha-y4;alpha-y5;alpha-y6-Pep;alpha-y7-Pep;alpha-y4-H2O;alpha-y1-NH3;alpha-y6-NH3-Pep;alpha-y7-NH3-Pep;alpha-a2;alpha-b2;alpha-b3-Pep;alpha-b4-Pep;alpha-b5-Pep;alpha-b3-H2O-Pep;alpha-b3-NH3-Pep;alpha-b6(2+);beta-y2;beta-y3;beta-y4-Pep;beta-y5-Pep;beta-a2;beta-b2;beta-b3-Pep;beta-b3-H2O-Pep	175.118952181;333.18809437870004;462.23068747490004;609.2991013911;1675.8332986270002;1746.8704124148;444.22012278860007;158.0924030795;1658.8067495255002;1729.8438633133;159.07641866429998;187.0713332864;1253.6055305223001;1400.6739444385;1529.7165375347001;1235.594965836;1236.5789814208001;793.87263886245;335.1496003824;472.20851224480003;1660.8223995897001;1747.8544279996001;174.0873177016;202…	Multiplet	19	5
sp|Q16531|DDB1_HUMAN	150	sp|Q16531|DDB1_HUMAN	70	166.66	Intra-protein link	9.91e-07	Cross	Q16531	Q16531	K150-K70	150	3	K	70	2	K	-	-	-	-	-	-	-	-	-	-	-	-	-	-	-	-	-	-	K:3;K:6	K:2;K:6	166.66	107.293	95.6175	3	510.279	1527.81	-0.186595	alpha-y1;alpha-y2;alpha-y3;alpha-y4-Pep;alpha-y5-Pep;alpha-y3-H2O;alpha-y4-H2O-Pep;alpha-y1-NH3;alpha-y2-NH3;alpha-a2;alpha-b2;alpha-b3-Pep;alpha-b4-Pep;alpha-b5-Pep;alpha-b2-H2O;alpha-b3-H2O-Pep;alpha-b5-H2O-Pep;alpha-b2-NH3;alpha-b4-NH3-Pep;beta-y2;beta-y4;beta-y5-Pep;beta-y2-H2O;beta-y5-H2O-Pep;beta-y2-NH3;beta-a2-Pep;beta-b2-Pep;beta-b3-Pep;beta-b4-Pep;beta-b4-H2O-Pep	147.1128041706;260.19686815100005;389.23946124720004;1299.7518436335001;1413.7947710807;371.2288965609;1281.7412789472;130.0862550691;243.17031904950005;202.0822323237;230.07714694580002;1140.5895293320998;1269.6321224283;1382.7161864087;212.06658225950002;1122.5789646457997;1364.7056217223999;213.05059784430003;1252.6055733268;234.14483258049998;420.2088894003;1431.7689502607002;216.134267894199…	Multiplet	14	11
sp|Q2YD98|UVSSA_HUMAN	169	sp|Q2YD98|UVSSA_HUMAN	158	168.38	Intra-protein link	1.85e-05	Cross	Q2YD98	Q2YD98	K169-K158	169	2	K	158	1	K	-	-	-	-	-	-	-	-	-	-	-	-	-	-	-	-	-	-	K:2	K:1;K:6	168.38	136.944	61.2991	3	636.334	1905.98	0.192743	alpha-y1;alpha-y2;alpha-y3;alpha-y4;alpha-y5;alpha-y6-Pep;alpha-y3-H2O;alpha-y5-H2O;alpha-y1-NH3;alpha-y2-NH3;alpha-y3-NH3;alpha-y4-NH3;alpha-y5-NH3;alpha-y6(2+);alpha-a2-Pep;alpha-b2-Pep;alpha-b3-Pep;alpha-b4-Pep;alpha-b5-Pep;alpha-b6-Pep;alpha-b2-H2O-Pep;alpha-b3-H2O-Pep;alpha-b2-NH3-Pep;alpha-b5-NH3-Pep;alpha-b6-NH3-Pep;beta-y2;beta-y3;beta-y5;beta-y2-H2O;beta-y3-H2O;beta-b2-Pep;beta-b3-Pep;be…	175.118952181;304.1615452772;432.2201227886;595.2834513268999;708.3675153072999;1791.9599389286002;414.2095581023;690.3569506209999;158.0924030795;287.1349961757;415.1935736871;578.2569022253999;691.3409662057999;896.4836076976001;1171.6317284978;1199.6266431198999;1312.7107071003;1475.7740356386;1603.83261315;1732.8752062462002;1181.6160784335998;1294.7001424139999;1182.6000940184;1586.806064048…	Multiplet	20	9
sp|Q2YD98|UVSSA_HUMAN	169	sp|Q2YD98|UVSSA_HUMAN	158	85.256	Intra-protein link	0.0012003	Cross	Q2YD98	Q2YD98	K169-K158	169	2	K	158	1	K	-	-	-	-	-	-	-	-	-	-	-	-	-	-	-	-	-	-	K:2	K:1;K:6	85.256	85.5233	11.5372	4	477.502	1905.98	-0.0565652	alpha-y1;alpha-y2;alpha-y3;alpha-y4;alpha-y5;alpha-y3-H2O;alpha-y5-H2O;alpha-y1-NH3;alpha-y2-NH3;alpha-y3-NH3;alpha-y4-NH3;alpha-y5-NH3;alpha-a2-Pep;alpha-b2-Pep;alpha-b3-Pep;alpha-b3-H2O-Pep;alpha-b2-NH3-Pep;beta-y2;beta-y4;beta-y5;beta-y2-H2O;beta-y3-H2O;beta-y4-H2O;beta-y5-H2O;beta-y5-NH3	175.118952181;304.1615452772;432.2201227886;595.2834513268999;708.3675153072999;414.2095581023;690.3569506209999;158.0924030795;287.1349961757;415.1935736871;578.2569022253999;691.3409662057999;1171.6317284978;1199.6266431198999;1312.7107071003;1294.7001424139999;1182.6000940184;276.1553972668;534.2405834591999;690.3416944873;258.14483258049995;387.18742567669995;516.2300187728999;672.331129801;6…	Multiplet	3	0
sp|Q03468|ERCC6_HUMAN	191	sp|Q03468|ERCC6_HUMAN	186	94.669	Intra-protein link	0.0031156	Cross	Q03468	Q03468	K191-K186	191	4	K	186	5	K	-	-	-	-	-	-	-	-	-	-	-	-	-	-	-	-	-	-	K:4;K:6	K:5;K:6	67.883	68.6027	46.6177	3	533.654	1597.94	0.134213	alpha-y1;alpha-y2;alpha-y3-Pep;alpha-y4-Pep;alpha-y5-Pep;alpha-y5-H2O-Pep;alpha-y2-NH3;alpha-a2;alpha-b2;alpha-b2-H2O;alpha-b3-H2O;beta-y2-Pep;beta-y3-Pep;beta-y4-Pep;beta-y4-NH3-Pep;beta-b2;beta-b2-H2O;beta-b3-H2O;beta-b4-H2O;beta-b2-NH3	147.1128041706;275.171381682;1313.7787270860001;1384.8158408738002;1485.8635193479001;1467.8529546616;258.1448325805;187.144104299;215.13901892110002;197.12845423480002;268.1655680225999;1100.7037712289;1213.7878352093;1341.8464127207;1324.8198636192;258.1084470742;240.0978823879;368.1564598993;481.24052387970005;241.0818979727	Multiplet	2	1
sp|Q2YD98|UVSSA_HUMAN	129	sp|Q2YD98|UVSSA_HUMAN	158	67.757	Intra-protein link	0.014599	Cross	Q2YD98	Q2YD98	K129-K158	129	6	K	158	1	K	-	-	-	-	-	-	-	-	-	-	-	-	-	-	-	-	-	-	K:6;K:7	K:1;K:6	67.757	67.7626	33.5399	4	450.24	1796.93	0.248007	alpha-y1;alpha-y2-Pep;alpha-y3-Pep;alpha-y4-Pep;alpha-y5-Pep;alpha-y6-Pep;alpha-y5-H2O-Pep;alpha-y6-H2O-Pep;alpha-y4-NH3-Pep;alpha-a2;alpha-b2;beta-y2;beta-y2-H2O;beta-b3-Pep;beta-b4-Pep;beta-b3-H2O-Pep;beta-b4-H2O-Pep;beta-b2-NH3-Pep	147.1128041706;1230.7052277919001;1393.7685563302;1464.805670118;1593.8482632142002;1650.8697269378001;1575.8376985279;1632.8591622515;1447.7791210165;177.10223948430001;205.0971541064;276.1553972668;258.14483258049995;1393.7474269576;1522.7900200538;1375.7368622713;1504.7794553674998;1247.6782847599	Multiplet	2	1
sp|Q2YD98|UVSSA_HUMAN	129	sp|Q2YD98|UVSSA_HUMAN	158	146.58	Intra-protein link	6.94e-05	Cross	Q2YD98	Q2YD98	K129-K158	129	6	K	158	1	K	-	-	-	-	-	-	-	-	-	-	-	-	-	-	-	-	-	-	K:6;K:7	K:1;K:6	146.58	142.269	76.1676	3	599.984	1796.93	0.0270284	alpha-y1;alpha-y2-Pep;alpha-y3-Pep;alpha-y4-Pep;alpha-y5-Pep;alpha-y6-Pep;alpha-y5-H2O-Pep;alpha-y6-H2O-Pep;alpha-y6(2+);alpha-a2;alpha-b2;alpha-b3;alpha-b4;alpha-b6-Pep;beta-y2;beta-y2-H2O;beta-b3-Pep;beta-b4-Pep	147.1128041706;1230.7052277919001;1393.7685563302;1464.805670118;1593.8482632142002;1650.8697269378001;1575.8376985279;1632.8591622515;825.9385017022;177.10223948430001;205.0971541064;334.13974720259995;405.1768609903999;1651.83261315;276.1553972668;258.14483258049995;1393.7474269576;1522.7900200538	Multiplet	15	3
sp|Q03468|ERCC6_HUMAN	650	sp|Q03468|ERCC6_HUMAN	804	73.616	Intra-protein link	0.0070861	Cross	Q03468	Q03468	K650-K804	650	5	K	804	1	K	-	-	-	-	-	-	-	-	-	-	-	-	-	-	-	-	-	-	K:5	K:1	73.616	40.3622	41.9593	4	440.728	1758.88	-0.384619	alpha-y1;alpha-y2;alpha-y5-Pep;alpha-y1-NH3;alpha-a2;alpha-b2;alpha-b4;beta-y2;beta-y3;beta-y4;beta-y5;beta-y4-NH3;beta-a2-Pep	175.118952181;288.20301616140006;1515.8212773777002;158.0924030795;217.0818979727;245.0768125948;439.1571881808;253.1295168673;367.1724443145;527.2030925158999;640.2871564962999;510.17654341439993;1205.7000828345	Multiplet	2	2
sp|Q93009|UBP7_HUMAN	554	sp|Q93009|UBP7_HUMAN	548	103.41	Intra-protein link	0.0030283	Cross	Q93009	Q93009	K554-K548	554	5	K	548	5	K	-	-	-	-	-	-	-	-	-	-	-	-	-	-	-	-	-	-	K:5	K:5	80.173	70.8627	55.5994	3	561.984	1682.93	-0.635366	alpha-y1;alpha-y2-Pep;alpha-y3-Pep;alpha-y4-Pep;alpha-y5-Pep;alpha-y5-H2O-Pep;alpha-y3-NH3-Pep;alpha-y4-NH3-Pep;alpha-y5-NH3-Pep;alpha-a2;alpha-b2;alpha-b3;alpha-b2-H2O;beta-y2-Pep;beta-y3-Pep;beta-a2;beta-b2;beta-b3	175.118952181;1242.7164611802002;1370.7750386916002;1441.8121524794;1570.8547455756;1552.8441808892999;1353.7484895901002;1424.7856033779;1553.8281964741;215.1390189211;243.13393354320002;314.171047331;225.12336885690002;1184.7109818718002;1313.7535749680003;214.1550033363;242.1499179584;371.19251105459995	Multiplet	5	3
sp|Q03468|ERCC6_HUMAN	462	sp|Q03468|ERCC6_HUMAN	292	80.377	Intra-protein link	0.0046102	Cross	Q03468	Q03468	K462-K292	462	4	K	292	5	K	-	-	-	-	-	-	-	-	-	-	-	-	-	-	-	-	-	-	K:4	K:5	80.377	61.2596	33.5399	3	591.29	1770.85	-0.0492414	alpha-y1;alpha-y2;alpha-y3-Pep;alpha-y4-Pep;alpha-y2-NH3;alpha-y3-NH3-Pep;alpha-y4-NH3-Pep;alpha-y5-NH3-Pep;alpha-a2;alpha-b2;beta-y3-Pep;beta-y4-Pep;beta-y5-Pep;beta-y4-NH3-Pep;beta-a2;beta-b2;beta-b2-NH3;beta-b3-NH3	175.118952181;303.1775296924;1330.700827891;1493.7641564293;286.1509805909;1313.6742787895;1476.7376073278;1639.8009358661002;251.10263341479998;279.0975480369;1426.7437385632002;1586.7743867646002;1643.7958504882001;1569.7478376631002;158.0924030795;186.0873177016;169.0607686001;329.0914168015	Multiplet	1	2
sp|Q03468|ERCC6_HUMAN	462	sp|Q03468|ERCC6_HUMAN	292	80.377	Intra-protein link	0.0046102	Cross	Q03468	Q03468	K462-K292	462	4	K	292	5	K	-	-	-	-	-	-	-	-	-	-	-	-	-	-	-	-	-	-	K:4	K:5	80.377	68.6027	33.5399	3	591.29	1770.85	-0.0492414	alpha-y1;alpha-y2;alpha-y3-Pep;alpha-y4-Pep;alpha-y2-NH3;alpha-y3-NH3-Pep;alpha-y4-NH3-Pep;alpha-y5-NH3-Pep;alpha-a2;alpha-b2;alpha-b3;beta-y3-Pep;beta-y4-Pep;beta-y5-Pep;beta-a2;beta-b2;beta-b2-NH3;beta-b3-NH3	175.118952181;303.1775296924;1330.700827891;1493.7641564293;286.1509805909;1313.6742787895;1476.7376073278;1639.8009358661002;251.10263341479998;279.0975480369;442.1608765752;1426.7437385632002;1586.7743867646002;1643.7958504882001;158.0924030795;186.0873177016;169.0607686001;329.0914168015	Multiplet	3	2
sp|Q03468|ERCC6_HUMAN	462	sp|Q03468|ERCC6_HUMAN	292	65.263	Intra-protein link	0.012995	Cross	Q03468	Q03468	K462-K292	462	4	K	292	5	K	-	-	-	-	-	-	-	-	-	-	-	-	-	-	-	-	-	-	K:4	K:5	65.263	61.2596	26.9265	3	591.29	1770.85	-0.0492414	alpha-y1;alpha-y2;alpha-y3-Pep;alpha-y4-Pep;alpha-y3-NH3-Pep;alpha-y4-NH3-Pep;alpha-a2;alpha-b2;beta-y2-Pep;beta-y4-Pep;beta-y5-Pep;beta-a2;beta-b2;beta-b2-NH3;beta-b3-NH3	175.118952181;303.1775296924;1330.700827891;1493.7641564293;1313.6742787895;1476.7376073278;251.10263341479998;279.0975480369;1312.700811116;1586.7743867646002;1643.7958504882001;158.0924030795;186.0873177016;169.0607686001;329.0914168015	Multiplet	1	2
sp|Q03468|ERCC6_HUMAN	1227	sp|Q03468|ERCC6_HUMAN	1210	85.256	Intra-protein link	0.0026179	Cross	Q03468	Q03468	K1227-K1210	1227	6	K	1210	3	K	-	-	-	-	-	-	-	-	-	-	-	-	-	-	-	-	-	-	K:6;K:7	K:3	85.256	67.3121	25.5831	4	444.004	1771.99	-0.386528	alpha-y1;alpha-y2-Pep;alpha-y3-Pep;alpha-y4-Pep;alpha-y5-Pep;alpha-y6-Pep;alpha-y3-NH3-Pep;alpha-y4-NH3-Pep;alpha-y5-NH3-Pep;alpha-y6-NH3-Pep;alpha-a2;alpha-b2;alpha-b3;beta-y1;beta-y2;beta-y3;beta-y1-NH3;beta-y2-NH3;beta-a2;beta-b2;beta-b2-H2O;beta-b2-NH3	147.1128041706;1213.6470014065;1312.7154153227002;1425.7994793031003;1562.8583911655003;1659.9111550175;1295.6888662212002;1408.7729302016003;1545.8318420640003;1642.884605916;183.1491896769;211.14410429900002;348.2030161614;175.118952181;335.1496003824;472.20851224480003;158.0924030795;318.12305128090003;174.0873177016;202.08223232370003;184.07166763740003;185.05568322220003	Multiplet	5	0
sp|Q03468|ERCC6_HUMAN	1233		1239	55.717	Loop-linked	0.01859	Cross	Q03468		-	-	-	-	-	-	-	1233	4	K	1239	10	K	-	-	-	-	-	-	-	-	-	-	-	-	K:4;K:10;K:14		55.717	NaN	NaN	3	616.974	1847.9	-0.179074	alpha-y2;alpha-y3;alpha-y4;alpha-y3-H2O;alpha-y11-NH3;alpha-b2;alpha-b3;alpha-b10;alpha-b13-H2O	218.14991795839998;347.1925110546;434.22453946449997;329.18194636830003;1384.6590654602999;320.171716033;448.2302935444;1415.6913686417;1684.7925392493	Multiplet	1	0
sp|Q03468|ERCC6_HUMAN	131	sp|Q03468|ERCC6_HUMAN	292	78.616	Intra-protein link	0.0041178	Cross	Q03468	Q03468	K131-K292	131	4	K	292	5	K	-	-	-	-	-	-	-	-	-	-	-	-	-	-	-	-	-	-	K:4	K:5	76.649	64.3979	29.9585	3	613.3	1836.88	-0.0418134	alpha-y1;alpha-y2;alpha-y3;alpha-y4-Pep;alpha-y5-Pep;alpha-y3-H2O;alpha-y4-H2O-Pep;alpha-y6-H2O-Pep;alpha-y4-NH3-Pep;alpha-y5-NH3-Pep;alpha-a2;alpha-b2;alpha-b3;alpha-b5-H2O-Pep;beta-y3-Pep;beta-y4-Pep;beta-y5-Pep;beta-a2;beta-b2;beta-b3;beta-b2-NH3;beta-b3-NH3	175.118952181;338.1822807193;467.2248738155;1494.7481720141002;1623.7907651103;449.21430912920005;1476.7376073278;1704.8486143402001;1477.7216229126002;1606.7642160088;187.10771879269998;215.1026334148;344.145226511;1482.7005531195;1492.7754326221;1652.8060808235002;1709.8275445471002;158.0924030795;186.0873177016;346.11796590299997;169.0607686001;329.0914168015	Multiplet	3	5
sp|Q93009|UBP7_HUMAN	272	sp|Q93009|UBP7_HUMAN	548	101.69	Intra-protein link	0.0023962	Cross	Q93009	Q93009	K272-K548	272	2	K	548	5	K	-	-	-	-	-	-	-	-	-	-	-	-	-	-	-	-	-	-	K:2;K:7	K:5	101.69	47.4029	76.1676	3	561.981	1682.92	-0.295992	alpha-y1;alpha-y2;alpha-y3;alpha-y4;alpha-y5;alpha-y6-Pep;alpha-y2-H2O;alpha-y3-H2O;alpha-y5-H2O;alpha-b2-Pep;alpha-b2-H2O-Pep;beta-y1;beta-y2-Pep;beta-y3-Pep;beta-y4-Pep;beta-y5-Pep;beta-y4-H2O-Pep;beta-y5-H2O-Pep;beta-y5-NH3-Pep;beta-a2;beta-b2;beta-b3;beta-b2-NH3	147.1128041706;248.16048264469998;305.18194636830003;404.2503602845;501.3031241365;1568.9006331357002;230.14991795839998;287.17138168200006;483.2925594502;1183.6317284978;1165.6211638114999;175.118952181;1184.6997484835001;1313.7423415797;1442.7849346759;1570.8435121873001;1424.7743699896;1552.832947501;1553.8169630858001;214.1550033363;242.1499179584;371.19251105459995;225.12336885690002	Multiplet	2	5
sp|Q2YD98|UVSSA_HUMAN	163		165	72.234	Loop-linked	0.0072059	Cross	Q2YD98		-	-	-	-	-	-	-	163	6	K	165	8	K	-	-	-	-	-	-	-	-	-	-	-	-	K:1;K:6;K:8		72.234	NaN	NaN	3	488.272	1461.79	-2.08309	alpha-y1;alpha-y2;alpha-y5;alpha-y6;alpha-y6-H2O;alpha-y7-H2O;alpha-y8-H2O;alpha-y5-NH3;alpha-y6-NH3;alpha-b2;alpha-b4;alpha-b5;alpha-b8;alpha-b9;alpha-b5-H2O;alpha-b8-H2O;alpha-b2-NH3;alpha-b3-NH3;alpha-b4-NH3;alpha-b5-NH3;alpha-b8-NH3;alpha-b9-NH3	132.1019051333;269.16081699570003;791.4774001077001;920.5199932039001;902.5094285176001;1031.5520216138;1160.59461471;774.4508510062001;903.4934441024001;285.2033505124;543.2885367048001;672.3311298010001;1194.6477129129999;1331.7066247753999;654.3205651147001;1176.6371482266998;268.1768014109;397.2193945071;526.2619876033001;655.3045806995001;1177.6211638114999;1314.6800756738999	Multiplet	10	0
sp|Q2YD98|UVSSA_HUMAN	163		165	29.376	Loop-linked	0.031723	Cross	Q2YD98		-	-	-	-	-	-	-	163	4	K	165	6	K	-	-	-	-	-	-	-	-	-	-	-	-	K:4;K:6;K:10		29.376	NaN	NaN	3	474.581	1420.72	0.449993	alpha-y1;alpha-y2;alpha-y3;alpha-y4;alpha-y7;alpha-y8;alpha-y7-H2O;alpha-y8-H2O;alpha-y1-NH3;alpha-a2;alpha-b2-H2O	147.1128041706;262.1397472026;375.223811183;512.2827230454;1034.5993061574002;1163.6418992536;1016.5887414711002;1145.6313345673;130.0862550691;231.09754803689998;241.08189797269998	Multiplet	1	0
sp|Q13216|ERCC8_HUMAN	232		233	100.54	Loop-linked	0.0002734	Cross	Q13216		-	-	-	-	-	-	-	232	6	K	233	7	K	-	-	-	-	-	-	-	-	-	-	-	-	K:6;K:7;K:21		100.54	NaN	NaN	4	590.54	2358.13	-0.272573	alpha-y2;alpha-y3;alpha-y4;alpha-y6;alpha-y7;alpha-y8;alpha-y9;alpha-y10;alpha-y11;alpha-y12;alpha-y13;alpha-y14;alpha-y6-H2O;alpha-y7-H2O;alpha-y9-H2O;alpha-y10-H2O;alpha-y11-H2O;alpha-y13-H2O;alpha-y14-H2O;alpha-y20-H2O;alpha-y2-NH3;alpha-y7-NH3;alpha-y9-NH3;alpha-y10-NH3;alpha-y12-NH3;alpha-y13-NH3;alpha-y8(2+);alpha-a2;alpha-b2;alpha-b3;alpha-b4;alpha-b5;alpha-b7;alpha-b8;alpha-b9;alpha-b10;a…	204.13426789419998;318.1771953414;455.23610720380003;627.3208994656999;741.3638269128999;812.4009407006998;899.4329691105999;1028.4755622067999;1127.5439761229998;1198.5810899107998;1326.6396674221999;1413.6716958320999;609.3103347793999;723.3532622265999;881.4224044242999;1010.4649975204999;1109.5334114366997;1308.6291027358998;1395.6611311457998;2226.1010172909996;187.10771879269998;724.3372778…	Multiplet	22	0
sp|Q13216|ERCC8_HUMAN	232		233	212.59	Loop-linked	4.05e-10	Cross	Q13216		-	-	-	-	-	-	-	232	6	K	233	7	K	-	-	-	-	-	-	-	-	-	-	-	-	K:6;K:7;K:21		212.59	NaN	NaN	3	787.051	2358.13	-0.0284863	alpha-y2;alpha-y3;alpha-y4;alpha-y6;alpha-y7;alpha-y8;alpha-y9;alpha-y10;alpha-y11;alpha-y12;alpha-y13;alpha-y14;alpha-y17;alpha-y18;alpha-y19;alpha-y20;alpha-y7-H2O;alpha-y9-H2O;alpha-y10-H2O;alpha-y11-H2O;alpha-y12-H2O;alpha-y20-H2O;alpha-y4-NH3;alpha-y8-NH3;alpha-y9-NH3;alpha-y11-NH3;alpha-y12-NH3;alpha-y13-NH3;alpha-y14-NH3;alpha-y18-NH3;alpha-y19-NH3;alpha-y7(2+);alpha-y8(2+);alpha-y13(2+);a…	204.13426789419998;318.1771953414;455.23610720380003;627.3208994656999;741.3638269128999;812.4009407006998;899.4329691105999;1028.4755622067999;1127.5439761229998;1198.5810899107998;1326.6396674221999;1413.6716958320999;1864.9511651562996;1978.9940926034997;2116.0530044658994;2244.1115819772995;723.3532622265999;881.4224044242999;1010.4649975204999;1109.5334114366997;1180.5705252244998;2226.10101…	Multiplet	116	0
sp|Q13216|ERCC8_HUMAN	232		233	114.74	Loop-linked	0.00034454	Cross	Q13216		-	-	-	-	-	-	-	232	6	K	233	7	K	-	-	-	-	-	-	-	-	-	-	-	-	K:6;K:7;K:21		114.74	NaN	NaN	4	590.54	2358.13	-0.272573	alpha-y2;alpha-y3;alpha-y4;alpha-y6;alpha-y7;alpha-y8;alpha-y9;alpha-y10;alpha-y11;alpha-y12;alpha-y13;alpha-y14;alpha-y19;alpha-y6-H2O;alpha-y9-H2O;alpha-y10-H2O;alpha-y11-H2O;alpha-y12-H2O;alpha-y7-NH3;alpha-y8-NH3;alpha-y9-NH3;alpha-y11-NH3;alpha-y13-NH3;alpha-y14-NH3;alpha-a2;alpha-b2;alpha-b3;alpha-b4;alpha-b5;alpha-b7;alpha-b8;alpha-b9;alpha-b10;alpha-b11;alpha-b2-H2O;alpha-b3-H2O;alpha-b5-…	204.13426789419998;318.1771953414;455.23610720380003;627.3208994656999;741.3638269128999;812.4009407006998;899.4329691105999;1028.4755622067999;1127.5439761229998;1198.5810899107998;1326.6396674221999;1413.6716958320999;2116.0530044658994;609.3103347793999;881.4224044242999;1010.4649975204999;1109.5334114366997;1180.5705252244998;724.3372778113999;795.3743915991998;882.4064200090999;1110.51742702…	Multiplet	31	0
sp|Q16531|DDB1_HUMAN	1121	sp|Q03468|ERCC6_HUMAN	650	92.47	Inter-protein link	0.0026664	Cross	Q16531	Q03468	K1121-K650	1121	7	K	650	5	K	-	-	-	-	-	-	-	-	-	-	-	-	-	-	-	-	-	-	K:7	K:5	88.691	80.3773	40.3622	4	464.978	1855.88	-0.356185	alpha-y1;alpha-y2-Pep;alpha-y3-Pep;alpha-y4-Pep;alpha-y5-Pep;alpha-y6-Pep;alpha-y7-Pep;alpha-y7-H2O-Pep;alpha-y1-NH3;alpha-y5-NH3-Pep;alpha-y6-NH3-Pep;alpha-a2;alpha-b2;alpha-b3;alpha-b3-H2O;beta-y2;beta-a2;beta-b2;beta-b4;beta-b2-H2O	175.118952181;1294.7226091906002;1425.7630937968004;1482.7845575204003;1569.8165859303;1626.8380496539003;1741.8649926859002;1723.8544279996001;158.0924030795;1552.7900368288;1609.8115005524003;203.06624790849997;231.0611625306;288.08262625419997;270.07206156789994;288.20301616140006;217.0818979727;245.0768125948;439.1571881808;227.0662479085	Multiplet	5	2
sp|Q03468|ERCC6_HUMAN	131	sp|Q03468|ERCC6_HUMAN	191	73.248	Intra-protein link	0.012627	Cross	Q03468	Q03468	K131-K191	131	4	K	191	5	K	-	-	-	-	-	-	-	-	-	-	-	-	-	-	-	-	-	-	K:4	K:1;K:5;K:7	73.248	57.0736	34.7477	3	631.354	1891.04	-0.197849	alpha-y1;alpha-y2;alpha-y3;alpha-y5-Pep;alpha-y6-Pep;alpha-a2;alpha-b2;beta-y3-Pep;beta-y5-Pep;beta-y6-Pep;beta-y6-H2O-Pep;beta-y2-NH3;beta-y5-NH3-Pep;beta-b2;beta-b6-Pep	175.118952181;338.1822807193;467.2248738155;1677.9533969877;1777.0218109039001;187.10771879269998;215.1026334148;1478.7849346759;1650.8697269378001;1763.9537909182002;1745.9432262319;258.1448325805;1633.8431778363001;242.18630346470002;1745.9432262318999	Multiplet	2	5
sp|Q03468|ERCC6_HUMAN	1184		1186	214.58	Loop-linked	1.95e-08	Cross	Q03468		-	-	-	-	-	-	-	1184	2	K	1186	4	K	-	-	-	-	-	-	-	-	-	-	-	-	K:2;K:4;K:16		214.58	NaN	NaN	3	664.341	1990	0.0184945	alpha-y2;alpha-y3;alpha-y4;alpha-y5;alpha-y6;alpha-y7;alpha-y8;alpha-y9;alpha-y10;alpha-y11;alpha-y12;alpha-y15;alpha-y2-H2O;alpha-y6-H2O;alpha-y10-H2O;alpha-y12-H2O;alpha-y15-H2O;alpha-b4;alpha-b5;alpha-b6;alpha-b7;alpha-b8;alpha-b9;alpha-b10;alpha-b11;alpha-b12;alpha-b13;alpha-b15;alpha-b4-H2O;alpha-b5-H2O;alpha-b6-H2O;alpha-b7-H2O;alpha-b8-H2O;alpha-b9-H2O;alpha-b12-H2O;alpha-b13-H2O;alpha-b14…	276.1553972668;389.2394612472;490.2871397213;619.3297328174999;748.3723259136999;877.4149190098999;948.4520327976999;1047.5204467139;1134.5524751238;1271.6113869862;1408.6702988486;1903.9759829232996;258.14483258049995;730.3617612273999;1116.5419104374998;1390.6597341622999;1885.9654182369995;583.3449889512001;720.4039008136001;857.4628126760001;944.4948410859001;1043.5632550021;1114.6003687899;1…	Multiplet	89	0
sp|Q2YD98|UVSSA_HUMAN	24	sp|Q2YD98|UVSSA_HUMAN	4	90.986	Intra-protein link	0.00388	Cross	Q2YD98	Q2YD98	K24-K4	24	5	K	4	3	K	-	-	-	-	-	-	-	-	-	-	-	-	-	-	-	-	-	-	K:5;K:7	K:3;K:6	90.933	78.1557	26.9265	3	577.65	1729.93	-0.124559	alpha-y1;alpha-y2;alpha-y3-Pep;alpha-y4-Pep;alpha-y5-Pep;alpha-y6-Pep;alpha-y5-H2O-Pep;alpha-y6-H2O-Pep;alpha-a2;alpha-b2;alpha-b3;alpha-b2-NH3;beta-y2;beta-y3;beta-b2;beta-b2-NH3	147.1128041706;294.1482033989;1277.7133496372;1406.7559427334002;1503.8087065854;1617.8516340326;1485.7981418990998;1599.8410693463;200.13935327209998;228.1342678942;325.1870317462;211.1077187927;234.14483258049998;347.2288965609;244.09279701;227.0662479085	Multiplet	5	0
sp|Q03468|ERCC6_HUMAN	1184		1186	116.23	Loop-linked	0.00073999	Cross	Q03468		-	-	-	-	-	-	-	1184	2	K	1186	4	K	-	-	-	-	-	-	-	-	-	-	-	-	K:2;K:4;K:16		116.23	NaN	NaN	4	498.507	1990	0.423351	alpha-y2;alpha-y3;alpha-y4;alpha-y5;alpha-y6;alpha-y7;alpha-y2-H2O;alpha-y4-H2O;alpha-y5-H2O;alpha-y6-H2O;alpha-y7-H2O;alpha-y8-NH3;alpha-b5;alpha-b6;alpha-b7;alpha-b8;alpha-b9;alpha-b10;alpha-b11;alpha-b12;alpha-b13;alpha-b7-H2O;alpha-b8-H2O;alpha-b9-H2O;alpha-b10-H2O;alpha-b11-H2O;alpha-b12-H2O;alpha-b13-H2O;alpha-b8-NH3	276.1553972668;389.2394612472;490.2871397213;619.3297328174999;748.3723259136999;877.4149190098999;258.14483258049995;472.27657503499995;601.3191681312;730.3617612273999;859.4043543235999;931.4254836961999;720.4039008136001;857.4628126760001;944.4948410859001;1043.5632550021;1114.6003687899;1243.6429618860998;1372.6855549823;1501.7281480785;1602.7758265526;926.4842763996002;1025.5526903158;1096.5…	Multiplet	15	0
sp|Q03468|ERCC6_HUMAN	1327	sp|Q03468|ERCC6_HUMAN	650	55.353	Intra-protein link	0.016154	Cross	Q03468	Q03468	K1327-K650	1327	9	K	650	5	K	-	-	-	-	-	-	-	-	-	-	-	-	-	-	-	-	-	-	K:9;K:10	K:5	55.353	55.5305	13.5524	3	626.346	1876.02	-0.18082	alpha-y3-Pep;alpha-y4-Pep;alpha-y5-Pep;alpha-y6-Pep;alpha-y7-Pep;alpha-y8-Pep;alpha-y8-NH3-Pep;alpha-b2;alpha-b3;alpha-b5;alpha-b4-H2O;alpha-b5-H2O;beta-y1;beta-y2;beta-y5-Pep;beta-y1-NH3;beta-a2;beta-b2;beta-b4	1323.7379249038001;1394.7750386916002;1491.8278025436002;1562.8649163314;1619.8863800550002;1706.9184084649003;1689.8918593634003;171.11280417060001;258.1448325805;386.2034100919;297.15573161780003;368.1928454056;175.118952181;288.20301616140006;1632.9544000407002;158.0924030795;217.0818979727;245.0768125948;439.1571881808	Multiplet	7	2
sp|Q03468|ERCC6_HUMAN	1216	sp|Q93009|UBP7_HUMAN	914	155.51	Inter-protein link	8.23e-10	Cross	Q03468	Q93009	K1216-K914	1216	3	K	914	2	K	-	-	-	-	-	-	-	-	-	-	-	-	-	-	-	-	-	-	K:3	K:2	155.51	91.2596	109.529	3	644.651	1930.93	0.184321	alpha-y1;alpha-y3;alpha-y4;alpha-y5;alpha-y6-Pep;alpha-y7-Pep;alpha-y7-H2O-Pep;alpha-y1-NH3;alpha-a2;alpha-b2;alpha-b3-Pep;alpha-b4-Pep;alpha-b5-Pep;alpha-b7-Pep;beta-y2;beta-y3;beta-y4;beta-y5;beta-a2-Pep;beta-b2-Pep;beta-b3-Pep;beta-b5-Pep;beta-b3-H2O-Pep;beta-b2-NH3-Pep	175.118952181;333.18809437870004;462.23068747490004;609.2991013911;1745.8751634417001;1816.9122772295002;1798.9017125432001;158.0924030795;159.07641866429998;187.0713332864;1323.647395337;1470.7158092532002;1599.7584023494;1757.8275445471002;274.1873660972;434.2180142986;491.2394780222;628.2983898845999;1276.6531922213999;1304.6481068434998;1441.7070187059;1658.7591306309;1423.6964540196;1287.621…	Multiplet	20	16
sp|Q93009|UBP7_HUMAN	1	sp|Q03468|ERCC6_HUMAN	259	144.77	Inter-protein link	1.64e-05	Cross	Q93009	Q03468	M1-K259	1	1	M	259	4	K	-	-	-	-	-	-	-	-	-	-	-	-	-	-	-	-	-	-	{;K:11	K:3;K:4	144.77	132.084	25.5831	3	802.736	2405.19	0.0644715	alpha-y2;alpha-y3;alpha-y4;alpha-y5;alpha-y6;alpha-y7;alpha-y8;alpha-y9;alpha-y10;alpha-y2-NH3;alpha-y4-NH3;alpha-y5-NH3;alpha-y8-NH3;alpha-b2-Pep;alpha-b3-Pep;alpha-b4-Pep;alpha-b5-Pep;alpha-b6-Pep;alpha-b7-Pep;alpha-b8-Pep;alpha-b9-Pep;alpha-b10-Pep;alpha-b9-NH3-Pep;beta-y1;beta-b3;beta-b2-H2O	275.171381682;403.2299591934;531.2885367048;659.3471142162;787.4056917276;915.464269239;1043.5228467504;1180.5817586128;1294.6246860600002;258.1448325805;514.2619876033;642.3205651147;1026.4962976489;1226.619783603;1363.6786954654;1491.7372729768;1619.7958504882001;1747.8544279996001;1875.9130055110002;2003.9715830224;2132.0301605338004;2260.0887380452;2115.0036114323;175.118952181;386.2034100919…	Multiplet	53	1
sp|Q03468|ERCC6_HUMAN	1295	sp|Q2YD98|UVSSA_HUMAN	158	67.032	Inter-protein link	0.012371	Cross	Q03468	Q2YD98	K1295-K158	1295	4	K	158	1	K	-	-	-	-	-	-	-	-	-	-	-	-	-	-	-	-	-	-	K:4	K:1;K:6	67.032	72.0537	12.6728	4	436.251	1740.97	0.00577973	alpha-y1;alpha-y2;alpha-y3;alpha-y4-Pep;alpha-y5-Pep;alpha-y1-NH3;alpha-y2-NH3;alpha-y3-NH3;alpha-y5-NH3-Pep;alpha-a2;alpha-b2;alpha-b3;beta-y1;beta-y2;beta-y3;beta-y2-H2O	175.118952181;288.20301616140006;359.2401299492;1442.8325535705;1555.9166175509001;158.0924030795;271.17646705990006;342.21358084770003;1538.8900684494001;159.07641866429998;187.0713332864;300.1553972668;147.1128041706;276.1553972668;405.197990363;258.14483258049995	Multiplet	3	0
sp|Q03468|ERCC6_HUMAN	181	sp|Q03468|ERCC6_HUMAN	191	107.59	Intra-protein link	0.0016577	Cross	Q03468	Q03468	K181-K191	181	3	K	191	4	K	-	-	-	-	-	-	-	-	-	-	-	-	-	-	-	-	-	-	K:3;K:8	K:4;K:6	107.59	74.7426	55.5994	3	626.023	1875.05	0.393098	alpha-y2;alpha-y3;alpha-y4;alpha-y5;alpha-y6-Pep;alpha-y7-Pep;alpha-y5-H2O;alpha-y6-H2O-Pep;alpha-y3-NH3;alpha-y4-NH3;alpha-y7-NH3-Pep;alpha-a2;alpha-b2;alpha-b3-Pep;alpha-b6-Pep;alpha-b2-NH3;beta-y2;beta-y3-Pep;beta-y4-Pep;beta-y5-Pep;beta-y2-NH3;beta-y4-NH3-Pep;beta-y5-NH3-Pep;beta-a2;beta-b2;beta-b2-H2O	260.19686815100005;388.25544566240006;516.3140231738;645.35661627;1598.9475833283002;1712.9905107755;627.3460515837;1580.937018642;371.22889656090007;499.28747407230003;1695.963961674;250.11861783;278.1135324521;1231.7044995104;1616.8642476294;261.0869833506;275.171381682;1590.8849830714998;1661.9220968592997;1762.9697753333999;258.1448325805;1644.8955477577997;1745.9432262318999;187.144104299;21…	Multiplet	11	2
sp|Q93009|UBP7_HUMAN	1	sp|Q03468|ERCC6_HUMAN	259	185.6	Inter-protein link	5.66e-09	Cross	Q93009	Q03468	M1-K259	1	1	M	259	4	K	-	-	-	-	-	-	-	-	-	-	-	-	-	-	-	-	-	-	{;K:11	K:3;K:4	185.6	174.271	25.5831	3	802.736	2405.19	0.0644715	alpha-y2;alpha-y3;alpha-y4;alpha-y5;alpha-y6;alpha-y7;alpha-y8;alpha-y9;alpha-y10;alpha-y2-NH3;alpha-y4-NH3;alpha-y6-NH3;alpha-y7-NH3;alpha-y8-NH3;alpha-a2-Pep;alpha-b2-Pep;alpha-b3-Pep;alpha-b4-Pep;alpha-b5-Pep;alpha-b6-Pep;alpha-b7-Pep;alpha-b8-Pep;alpha-b9-Pep;alpha-b10-Pep;beta-y1;beta-b3;beta-b2-H2O;beta-b2-NH3	275.171381682;403.2299591934;531.2885367048;659.3471142162;787.4056917276;915.464269239;1043.5228467504;1180.5817586128;1294.6246860600002;258.1448325805;514.2619876033;770.3791426261;898.4377201375;1026.4962976489;1198.6248689809001;1226.619783603;1363.6786954654;1491.7372729768;1619.7958504882001;1747.8544279996001;1875.9130055110002;2003.9715830224;2132.0301605338004;2260.0887380452;175.118952…	Multiplet	53	1
sp|Q03468|ERCC6_HUMAN	181	sp|Q03468|ERCC6_HUMAN	191	47.657	Intra-protein link	0.023806	Cross	Q03468	Q03468	K181-K191	181	3	K	191	4	K	-	-	-	-	-	-	-	-	-	-	-	-	-	-	-	-	-	-	K:3;K:8	K:4;K:6	47.657	21.7708	32.3232	4	469.769	1875.05	-0.195854	alpha-y2;alpha-y3;alpha-y4;alpha-y5;alpha-y5-H2O;alpha-y3-NH3;alpha-y4-NH3;alpha-b2;alpha-b2-NH3;beta-y2;beta-y4-Pep;beta-y5-Pep;beta-y2-NH3;beta-y5-NH3-Pep;beta-a2;beta-b2;beta-b2-H2O	260.19686815100005;388.25544566240006;516.3140231738;645.35661627;627.3460515837;371.22889656090007;499.28747407230003;278.1135324521;261.0869833506;275.171381682;1661.9220968592997;1762.9697753333999;258.1448325805;1745.9432262318999;187.144104299;215.13901892110002;197.12845423480002	Multiplet	0	2
sp|Q03468|ERCC6_HUMAN	131	sp|Q03468|ERCC6_HUMAN	191	58.917	Intra-protein link	0.015735	Cross	Q03468	Q03468	K131-K191	131	4	K	191	4	K	-	-	-	-	-	-	-	-	-	-	-	-	-	-	-	-	-	-	K:4	K:4;K:6	58.917	44.8029	22.3647	4	441.744	1762.95	0.256395	alpha-y1;alpha-y2;alpha-y3;alpha-y3-H2O;alpha-y1-NH3;alpha-y2-NH3;alpha-a2;alpha-b2;alpha-b3;alpha-b2-H2O;beta-y1;beta-y2;beta-y2-NH3;beta-a2;beta-b2;beta-b2-H2O;beta-b3-H2O	175.118952181;338.1822807193;467.2248738155;449.21430912920005;158.0924030795;321.15573161780003;187.10771879269998;215.1026334148;344.145226511;197.0920687285;147.1128041706;275.171381682;258.1448325805;187.144104299;215.13901892110002;197.12845423480002;268.1655680225999	Multiplet	0	0
sp|Q03468|ERCC6_HUMAN	131	sp|Q03468|ERCC6_HUMAN	191	135.87	Intra-protein link	0.00013502	Cross	Q03468	Q03468	K131-K191	131	4	K	191	4	K	-	-	-	-	-	-	-	-	-	-	-	-	-	-	-	-	-	-	K:4	K:4;K:6	101.48	85.0769	61.2596	3	588.656	1762.95	-0.98841	alpha-y1;alpha-y2;alpha-y3;alpha-y4-Pep;alpha-y5-Pep;alpha-y6-Pep;alpha-y3-H2O;alpha-y5-H2O-Pep;alpha-y1-NH3;alpha-a2;alpha-b2;alpha-b3;beta-y1;beta-y2;beta-y3-Pep;beta-y4-Pep;beta-y5-Pep;beta-y5-H2O-Pep;beta-y2-NH3;beta-a2;beta-b2;beta-b2-H2O;beta-b3-H2O	175.118952181;338.1822807193;467.2248738155;1420.8158408738002;1549.85843397;1648.9268478862002;449.21430912920005;1531.8478692837;158.0924030795;187.10771879269998;215.1026334148;344.145226511;147.1128041706;275.171381682;1478.7849346759;1549.8220484637002;1650.8697269378001;1632.8591622515;258.1448325805;187.144104299;215.13901892110002;197.12845423480002;268.1655680225999	Multiplet	5	2
sp|Q03468|ERCC6_HUMAN	1233		1239	43	Loop-linked	0.025469	Cross	Q03468		-	-	-	-	-	-	-	1233	3	K	1239	9	K	-	-	-	-	-	-	-	-	-	-	-	-	K:3;K:9;K:13		43	NaN	NaN	3	564.941	1691.8	-0.664778	alpha-y1;alpha-y2;alpha-y3;alpha-y4;alpha-y11;alpha-y3-H2O;alpha-y11-H2O;alpha-y2-NH3;alpha-y12-NH3;alpha-b2;alpha-b2-NH3;alpha-b9(2+)	147.1128041706;218.14991795839998;347.1925110546;434.22453946449997;1401.6856145617999;329.18194636830003;1383.6750498754998;201.1233688569;1512.7176429717;292.1291825163;275.1026334148;630.2987670400998	Multiplet	3	0
sp|Q93009|UBP7_HUMAN	1084		1087	50.31	Loop-linked	0.01915	Cross	Q93009		-	-	-	-	-	-	-	1084	5	K	1087	8	K	-	-	-	-	-	-	-	-	-	-	-	-	K:5;K:8		50.31	NaN	NaN	3	417.56	1249.66	0.366226	alpha-y1;alpha-y7;alpha-y1-NH3;alpha-y7-NH3;alpha-a2;alpha-b2;alpha-b3;alpha-b4;alpha-b2-H2O;alpha-b3-H2O;alpha-b4-H2O	175.118952181;998.5781767848;158.0924030795;981.5516276833;225.09821673890002;253.09313136100002;400.1615452772;514.2044727244;235.08256667470002;382.15098059089996;496.19390803810006	Multiplet	3	0
sp|Q2YD98|UVSSA_HUMAN	362	sp|Q03468|ERCC6_HUMAN	783	81.338	Inter-protein link	0.00096018	Cross	Q2YD98	Q03468	K362-K783	362	9	K	783	3	K	-	-	-	-	-	-	-	-	-	-	-	-	-	-	-	-	-	-	K:9	K:3	81.338	13.7696	104.638	4	530.274	2117.07	-0.683634	alpha-y1;alpha-y1-NH3;alpha-b2;alpha-b4;alpha-b5;alpha-b3-H2O;alpha-b4-H2O;beta-y2;beta-y3;beta-y4;beta-y5-Pep;beta-y4-H2O;beta-y5-H2O-Pep;beta-y6-H2O-Pep;beta-y2-NH3;beta-a2;beta-b2;beta-b3-Pep;beta-b4-Pep;beta-b2-H2O;beta-b3-H2O-Pep;beta-b4-H2O-Pep	175.118952181;158.0924030795;157.0971541064;395.2037444429;452.2252081665;240.1342678942;377.1931797566;338.1822807193;437.2506946355;566.2932877316999;1916.0170766519998;548.2827230454;1898.0065119656997;1985.0385403756;321.15573161780003;175.07133328639998;203.0662479085;1552.7900368287999;1681.8326299249998;185.0556832222;1534.7794721424998;1663.8220652386997	Multiplet	0	6
sp|Q2YD98|UVSSA_HUMAN	362	sp|Q03468|ERCC6_HUMAN	783	60.102	Inter-protein link	0.0233	Cross	Q2YD98	Q03468	K362-K783	362	9	K	783	3	K	-	-	-	-	-	-	-	-	-	-	-	-	-	-	-	-	-	-	K:9	K:3	48.236	62.2	23.7953	3	706.697	2117.07	-0.123048	alpha-y1;alpha-y5-Pep;alpha-y6-Pep;alpha-y7-Pep;alpha-y8-Pep;alpha-y9-Pep;alpha-y8-H2O-Pep;alpha-y8(2+);alpha-y9(2+);alpha-b4;alpha-b9-Pep;beta-y2;beta-y6-Pep	175.118952181;1666.858116394;1723.8795801176002;1860.9384919800002;1961.9861704541001;2019.0076341777;1943.9756057678;981.49672346035;1010.00745532215;395.2037444429;1943.9643723795;338.1822807193;2003.0491050619	Multiplet	10	3
sp|Q03468|ERCC6_HUMAN	783	sp|Q03468|ERCC6_HUMAN	804	105.39	Intra-protein link	0.0018948	Cross	Q03468	Q03468	K783-K804	783	3	K	804	1	K	-	-	-	-	-	-	-	-	-	-	-	-	-	-	-	-	-	-	K:3	K:1	105.39	72.0537	46.6177	4	451.228	1800.88	-0.275293	alpha-y1;alpha-y2;alpha-y3;alpha-y4;alpha-y5-Pep;alpha-y4-H2O;alpha-y1-NH3;alpha-y2-NH3;alpha-y5-NH3-Pep;alpha-a2;alpha-b2;alpha-b3-Pep;alpha-b2-H2O;alpha-b3-H2O-Pep;beta-y2;beta-y3;beta-y4;beta-y5;beta-y4-NH3;beta-y5-NH3;beta-a2-Pep	175.118952181;338.1822807193;437.2506946355;566.2932877316999;1599.831173362;548.2827230454;158.0924030795;321.15573161780003;1582.8046242605;175.07133328639998;203.0662479085;1236.6041335388002;185.0556832222;1218.5935688525;253.1295168673;367.1724443145;527.2030925158999;640.2871564962999;510.17654341439993;623.2606073947999;1247.6994141325	Multiplet	3	2
sp|Q03468|ERCC6_HUMAN	783	sp|Q03468|ERCC6_HUMAN	804	184.16	Intra-protein link	3.06e-07	Cross	Q03468	Q03468	K783-K804	783	3	K	804	1	K	-	-	-	-	-	-	-	-	-	-	-	-	-	-	-	-	-	-	K:3	K:1	184.16	104.638	94.2238	3	601.302	1800.88	-0.192414	alpha-y1;alpha-y2;alpha-y3;alpha-y4;alpha-y5-Pep;alpha-y6-Pep;alpha-y5-H2O-Pep;alpha-y6-H2O-Pep;alpha-y1-NH3;alpha-y2-NH3;alpha-a2;alpha-b2;alpha-b3-Pep;alpha-b4-Pep;alpha-b3-H2O-Pep;beta-y2;beta-y3;beta-y4;beta-y5;beta-y4-NH3;beta-y5-NH3;beta-a2-Pep;beta-b2-Pep;beta-b3-Pep;beta-b4-Pep;beta-b5-Pep	175.118952181;338.1822807193;437.2506946355;566.2932877316999;1599.831173362;1686.8632017719003;1581.8206086757;1668.8526370856002;158.0924030795;321.15573161780003;175.07133328639998;203.0662479085;1236.6041335388002;1365.646726635;1218.5935688525;253.1295168673;367.1724443145;527.2030925158999;640.2871564962999;510.17654341439993;623.2606073947999;1247.6994141325;1275.6943287545998;1435.7249769…	Multiplet	9	13
sp|Q03468|ERCC6_HUMAN	650	sp|Q03468|ERCC6_HUMAN	131	164.1	Intra-protein link	1.5e-06	Cross	Q03468	Q03468	K650-K131	650	5	K	131	4	K	-	-	-	-	-	-	-	-	-	-	-	-	-	-	-	-	-	-	K:5	K:4	164.1	109.529	93.5955	3	643.994	1928.96	0.050675	alpha-y1;alpha-y2;alpha-y3-Pep;alpha-y4-Pep;alpha-y5-Pep;alpha-y6-Pep;alpha-y6-H2O-Pep;alpha-y1-NH3;alpha-y5-NH3-Pep;alpha-a2;alpha-b2;alpha-b3;alpha-b4;alpha-b5-Pep;alpha-b6-Pep;beta-y2;beta-y3;beta-y4-Pep;beta-y5-Pep;beta-y5-H2O-Pep;beta-a2;beta-b2;beta-b3;beta-b5-Pep	175.118952181;288.20301616140006;1491.8165691553002;1628.8754810177002;1685.8969447413003;1814.9395378375002;1796.9289731512001;158.0924030795;1668.8703956398003;217.0818979727;245.0768125948;302.0982763184;439.1571881808;1642.7707411746999;1755.8548051551;338.1822807193;467.2248738155;1586.8285308251002;1715.8711239213;1697.860559235;187.10771879269998;215.1026334148;344.145226511;1592.7914766168	Multiplet	20	16
sp|Q03468|ERCC6_HUMAN	280	sp|Q03468|ERCC6_HUMAN	287	112.84	Intra-protein link	0.0016363	Cross	Q03468	Q03468	K280-K287	280	4	K	287	1	K	-	-	-	-	-	-	-	-	-	-	-	-	-	-	-	-	-	-	K:4	K:1;K:6	112.84	110.363	30.07	3	707.701	2120.08	-0.238249	alpha-y1;alpha-y3;alpha-y4;alpha-y5;alpha-y6-Pep;alpha-y7-Pep;alpha-y8-Pep;alpha-y5-NH3;alpha-y8-NH3-Pep;alpha-b2;alpha-b3;alpha-b4-Pep;alpha-b5-Pep;alpha-b2-H2O;alpha-b2-NH3;beta-y4;beta-y5;beta-y6;beta-y6(2+);beta-b2-NH3-Pep	175.118952181;451.2299591934;538.2619876033;651.3460515836999;1806.9643128;1878.0014265878;2006.0600040992001;634.3195024821999;1989.0334549977001;244.09279701;315.12991079779994;1470.7481720141;1583.8322359945;226.0822323237;227.0662479085;577.2874908473;634.3089545709;762.3675320823;381.68740427445005;1470.7587199253996	Multiplet	14	0
sp|Q03468|ERCC6_HUMAN	280	sp|Q03468|ERCC6_HUMAN	287	96.948	Intra-protein link	0.0031273	Cross	Q03468	Q03468	K280-K287	280	4	K	287	1	K	-	-	-	-	-	-	-	-	-	-	-	-	-	-	-	-	-	-	K:4	K:1;K:6	96.948	100.066	26.0764	3	707.701	2120.08	-0.238249	alpha-y1;alpha-y2;alpha-y3;alpha-y4;alpha-y5;alpha-y6-Pep;alpha-y7-Pep;alpha-y8-Pep;alpha-y8-H2O-Pep;alpha-y1-NH3;alpha-y5-NH3;alpha-b2;alpha-b3;alpha-b4-Pep;alpha-b5-Pep;alpha-b2-H2O;alpha-b2-NH3;alpha-b7(2+);beta-y2;beta-y5;beta-y6;beta-b2-NH3-Pep	175.118952181;304.1615452772;451.2299591934;538.2619876033;651.3460515836999;1806.9643128;1878.0014265878;2006.0600040992001;1988.0494394129;158.0924030795;634.3195024821999;244.09279701;315.12991079779994;1470.7481720141;1583.8322359945;226.0822323237;227.0662479085;909.4699773936;303.2139151987;634.3089545709;762.3675320823;1470.7587199253996	Multiplet	21	0
sp|Q03468|ERCC6_HUMAN	131	sp|Q03468|ERCC6_HUMAN	804	101.69	Intra-protein link	0.0023831	Cross	Q03468	Q03468	K131-K804	131	4	K	804	1	K	-	-	-	-	-	-	-	-	-	-	-	-	-	-	-	-	-	-	K:4	K:1	101.69	72.3376	38.1888	4	461.731	1842.89	0.255872	alpha-y1;alpha-y2;alpha-y3;alpha-y4-Pep;alpha-y5-Pep;alpha-y3-H2O;alpha-y5-H2O-Pep;alpha-y1-NH3;alpha-a2;alpha-b2;alpha-b3;alpha-b4-Pep;alpha-b2-H2O;alpha-b4-H2O-Pep;beta-y2;beta-y3;beta-y4;beta-y5;beta-y4-NH3;beta-y5-NH3;beta-a2-Pep	175.118952181;338.1822807193;467.2248738155;1500.7627594458002;1629.8053525420003;449.21430912920005;1611.7947878557002;158.0924030795;187.10771879269998;215.1026334148;344.145226511;1377.6831121413;197.0920687285;1359.6725474549999;253.1295168673;367.1724443145;527.2030925158999;640.2871564962999;510.17654341439993;623.2606073947999;1289.7099788188	Multiplet	6	2
sp|Q03468|ERCC6_HUMAN	131	sp|Q03468|ERCC6_HUMAN	804	139.27	Intra-protein link	9.23e-05	Cross	Q03468	Q03468	K131-K804	131	4	K	804	1	K	-	-	-	-	-	-	-	-	-	-	-	-	-	-	-	-	-	-	K:4	K:1	139.27	104.638	67.8523	3	615.305	1842.89	-0.319546	alpha-y1;alpha-y2;alpha-y3;alpha-y4-Pep;alpha-y5-Pep;alpha-y6-Pep;alpha-y3-H2O;alpha-y5-H2O-Pep;alpha-y1-NH3;alpha-y4-NH3-Pep;alpha-a2;alpha-b2;alpha-b3;alpha-b4-Pep;alpha-b4-H2O-Pep;alpha-b4-NH3-Pep;beta-y2;beta-y3;beta-y4;beta-y5;beta-y4-NH3;beta-a2-Pep;beta-b2-Pep;beta-b3-Pep;beta-b5-Pep	175.118952181;338.1822807193;467.2248738155;1500.7627594458002;1629.8053525420003;1728.8737664582002;449.21430912920005;1611.7947878557002;158.0924030795;1483.7362103443002;187.10771879269998;215.1026334148;344.145226511;1377.6831121413;1359.6725474549999;1360.6565630398;253.1295168673;367.1724443145;527.2030925158999;640.2871564962999;510.17654341439993;1289.7099788188;1317.7048934409;1477.73554…	Multiplet	9	9
sp|Q93009|UBP7_HUMAN	914	sp|Q93009|UBP7_HUMAN	801	81.297	Intra-protein link	0.0048099	Cross	Q93009	Q93009	K914-K801	914	2	K	801	2	K	-	-	-	-	-	-	-	-	-	-	-	-	-	-	-	-	-	-	K:2	K:2	81.297	38.2021	52.6789	3	565.954	1694.84	-0.574847	alpha-y1;alpha-y2;alpha-y3;alpha-y4;alpha-y5;beta-y2;beta-y3;beta-y2-NH3;beta-b2-Pep;beta-b3-Pep;beta-b4-Pep;beta-b3-H2O-Pep;beta-b4-H2O-Pep;beta-b2-NH3-Pep	175.118952181;274.1873660972;434.2180142986;491.2394780222;628.2983898845999;230.11353245209997;343.1975964325;213.08698335059998;1252.6102815492002;1353.6579600233001;1466.7420240037002;1335.647395337;1448.7314593174;1235.5837324477002	Multiplet	0	3
sp|Q03468|ERCC6_HUMAN	650	sp|Q2YD98|UVSSA_HUMAN	169	122.79	Inter-protein link	4.42e-06	Cross	Q03468	Q2YD98	K650-K169	650	5	K	169	2	K	-	-	-	-	-	-	-	-	-	-	-	-	-	-	-	-	-	-	K:5	K:2	122.79	78.0019	72.0537	3	648.338	1941.99	-0.241229	alpha-y1;alpha-y2;alpha-y3-Pep;alpha-y4-Pep;alpha-y5-Pep;alpha-y6-Pep;alpha-y6-H2O-Pep;alpha-a2;alpha-b2;alpha-b4;alpha-b5-Pep;beta-y2;beta-y3;beta-y4;beta-y5;beta-b2-Pep;beta-b3-Pep	175.118952181;288.20301616140006;1504.8482036347002;1641.9071154971002;1698.9285792207004;1827.9711723169003;1809.9606076306002;217.0818979727;245.0768125948;439.1571881808;1655.8023756541;304.1615452772;432.2201227886;595.2834513268999;708.3675153072999;1235.6378765082002;1348.7219404886	Multiplet	11	5
sp|Q2YD98|UVSSA_HUMAN	169	sp|Q03468|ERCC6_HUMAN	650	79.597	Inter-protein link	0.0016631	Cross	Q2YD98	Q03468	K169-K650	169	2	K	650	5	K	-	-	-	-	-	-	-	-	-	-	-	-	-	-	-	-	-	-	K:2	K:5	79.597	72.0537	21.1539	4	486.505	1941.99	0.282982	alpha-y1;alpha-y2;alpha-y3;alpha-y4;alpha-y5;alpha-y1-NH3;alpha-y3-NH3;alpha-y4-NH3;alpha-b2-Pep;alpha-b3-Pep;alpha-b3-H2O-Pep;alpha-b2-NH3-Pep;beta-y2;beta-a2;beta-b2;beta-b4	175.118952181;304.1615452772;432.2201227886;595.2834513268999;708.3675153072999;158.0924030795;415.1935736871;578.2569022253999;1235.6378765082002;1348.7219404886;1330.7113758023;1218.6113274067002;288.20301616140006;217.0818979727;245.0768125948;439.1571881808	Multiplet	3	0
sp|Q16531|DDB1_HUMAN	200	sp|Q16531|DDB1_HUMAN	150	29.807	Intra-protein link	0.038097	Cross	Q16531	Q16531	K200-K150	200	2	K	150	3	K	-	-	-	-	-	-	-	-	-	-	-	-	-	-	-	-	-	-	K:2;K:6	K:3;K:6	29.807	24.4659	17.2497	3	559.961	1676.86	-0.269019	alpha-y1;alpha-y2;alpha-y3;alpha-y4;beta-y2;beta-y3;beta-y3-H2O;beta-y4-H2O-Pep;beta-b2	147.1128041706;261.15573161780003;408.224145534;537.2667386301999;260.19686815100005;389.23946124720004;371.2288965609;1430.7889574213;230.07714694580002	Multiplet	0	0
sp|Q03468|ERCC6_HUMAN	1327		1328	68.735	Loop-linked	0.0074333	Cross	Q03468		-	-	-	-	-	-	-	1327	9	K	1328	10	K	-	-	-	-	-	-	-	-	-	-	-	-	K:9;K:10		68.735	NaN	NaN	3	422.91	1265.71	0.0430443	alpha-y1;alpha-y2;alpha-y4;alpha-y5;alpha-y6;alpha-y7;alpha-y8;alpha-y2-H2O;alpha-y5-H2O;alpha-y6-H2O;alpha-y7-H2O;alpha-y1-NH3;alpha-y2-NH3;alpha-y5-NH3;alpha-y6-NH3;alpha-y7-NH3;alpha-a2;alpha-b2;alpha-b3;alpha-b4;alpha-b5;alpha-b6;alpha-b3-H2O;alpha-b4-H2O;alpha-b5-H2O;alpha-b6-H2O;alpha-b7-H2O;alpha-b8-H2O	175.118952181;262.1509805909;656.4089861915;713.4304499151001;784.4675637029001;881.5203275549001;952.5574413427;244.14041590460002;695.4198852288001;766.4569990166001;863.5097628686001;158.0924030795;245.12443148940002;696.4039008136001;767.4410146014001;864.4937784534001;143.1178895485;171.11280417060001;258.1448325805;315.1662963041;386.2034100919;483.2561739439;240.1342678942;297.155731617800…	Multiplet	6	0
sp|Q2YD98|UVSSA_HUMAN	24	sp|Q2YD98|UVSSA_HUMAN	4	90.986	Intra-protein link	0.0037434	Cross	Q2YD98	Q2YD98	K24-K4	24	5	K	4	3	K	-	-	-	-	-	-	-	-	-	-	-	-	-	-	-	-	-	-	K:5;K:7	K:3;K:6	90.986	67.7626	38.1888	3	572.318	1713.93	-0.203998	alpha-y1;alpha-y2;alpha-y3-Pep;alpha-y4-Pep;alpha-y5-Pep;alpha-y6-Pep;alpha-y5-H2O-Pep;alpha-y3-NH3-Pep;alpha-y6-NH3-Pep;alpha-a2;alpha-b2;alpha-b2-NH3;beta-y2;beta-y3;beta-y2-H2O;beta-y4-NH3-Pep;beta-b2;beta-b4-Pep;beta-b2-NH3	147.1128041706;278.1532887768;1261.7184350151;1390.7610281113;1487.8137919633002;1601.8567194105;1469.8032272770001;1244.6918859136001;1584.830170309;200.13935327209998;228.1342678942;211.1077187927;234.14483258049998;347.2288965609;216.13426789419998;1454.8287137460002;244.09279701;1481.8032272770001;227.0662479085	Multiplet	2	2
sp|Q2YD98|UVSSA_HUMAN	169	sp|Q03468|ERCC6_HUMAN	804	81.784	Inter-protein link	0.0042923	Cross	Q2YD98	Q03468	K169-K804	169	2	K	804	1	K	-	-	-	-	-	-	-	-	-	-	-	-	-	-	-	-	-	-	K:2	K:1	81.784	67.7626	29.878	3	619.649	1855.93	0.288006	alpha-y1;alpha-y2;alpha-y3;alpha-y4;alpha-y5;alpha-y2-NH3;alpha-b2-Pep;alpha-b3-Pep;alpha-b2-NH3-Pep;beta-y2;beta-y3;beta-y4;beta-y5;beta-a2-Pep	175.118952181;304.1615452772;432.2201227886;595.2834513268999;708.3675153072999;287.1349961757;1149.5721051289;1262.6561691093;1132.5455560274;253.1295168673;367.1724443145;527.2030925158999;640.2871564962999;1302.7416132982	Multiplet	3	2
sp|Q2YD98|UVSSA_HUMAN	24	sp|Q2YD98|UVSSA_HUMAN	4	70.912	Intra-protein link	0.0091881	Cross	Q2YD98	Q2YD98	K24-K4	24	5	K	4	3	K	-	-	-	-	-	-	-	-	-	-	-	-	-	-	-	-	-	-	K:5;K:7	K:3;K:6	70.912	50.3097	33.5399	4	429.491	1713.93	-0.238102	alpha-y1;alpha-y2;alpha-y3-Pep;alpha-y4-Pep;alpha-y5-Pep;alpha-y4-H2O-Pep;alpha-y5-H2O-Pep;alpha-a2;alpha-b2;alpha-b2-NH3;beta-y2;beta-y3;beta-y2-H2O;beta-y3-H2O;beta-y2-NH3;beta-a2;beta-b2;beta-b2-H2O;beta-b2-NH3	147.1128041706;278.1532887768;1261.7184350151;1390.7610281113;1487.8137919633002;1372.750463425;1469.8032272770001;200.13935327209998;228.1342678942;211.1077187927;234.14483258049998;347.2288965609;216.13426789419998;329.21833187460004;217.11828347899998;216.09788238789997;244.09279701;226.0822323237;227.0662479085	Multiplet	1	0
sp|Q93009|UBP7_HUMAN	277		278	98.299	Loop-linked	0.0024412	Cross	Q93009		-	-	-	-	-	-	-	277	7	K	278	8	K	-	-	-	-	-	-	-	-	-	-	-	-	K:2;K:7;K:8;K:11		98.299	NaN	NaN	3	451.61	1351.81	0.139539	alpha-y1;alpha-y2;alpha-y3;alpha-y5;alpha-y6;alpha-y7;alpha-y8;alpha-y9;alpha-y2-H2O;alpha-y3-H2O;alpha-y5-H2O;alpha-y7-H2O;alpha-y8-H2O;alpha-y9-H2O;alpha-y1-NH3;alpha-y2-NH3;alpha-b2;alpha-b4;alpha-b5;alpha-b8;alpha-b2-H2O;alpha-b6-H2O;alpha-b8-H2O;alpha-b9-H2O;alpha-b10-H2O;alpha-b2-NH3;alpha-b4-NH3;alpha-b5-NH3;alpha-b9(2+)	147.1128041706;248.16048264469998;361.2445466251;755.5025522257;856.5502306998001;913.5716944234001;1012.6401083396001;1109.6928721916001;230.14991795839998;343.23398193879996;737.4919875394;895.5611297371001;994.6295436533002;1091.6823075053;130.0862550691;231.1339335432;244.1291825163;440.2503602845;497.2718240081;992.5775080828001;226.11861783;580.3089377959001;974.5669433965002;1087.651007376…	Multiplet	21	0
sp|Q03468|ERCC6_HUMAN	650	sp|Q03468|ERCC6_HUMAN	350	120.65	Intra-protein link	0.00052599	Cross	Q03468	Q03468	K650-K350	650	5	K	350	5	K	-	-	-	-	-	-	-	-	-	-	-	-	-	-	-	-	-	-	K:5	K:5	120.65	93.5955	51.8089	3	578	1730.98	-0.212648	alpha-y1;alpha-y2;alpha-y3-Pep;alpha-y4-Pep;alpha-y5-Pep;alpha-y6-Pep;alpha-y6-H2O-Pep;alpha-y1-NH3;alpha-a2;alpha-b2;alpha-b4;alpha-b5-Pep;alpha-b6-Pep;alpha-b2-H2O;beta-y2;beta-y3-Pep;beta-y4-Pep;beta-y5-Pep;beta-y6-Pep;beta-y4-NH3-Pep;beta-b2;beta-b3	175.118952181;288.20301616140006;1293.8365167364002;1430.8954285988002;1487.9168923224004;1616.9594854186003;1598.9489207323002;158.0924030795;217.0818979727;245.0768125948;439.1571881808;1444.7906887558;1557.8747527362;227.0662479085;246.1560659688;1365.7597229784003;1462.8124868304;1575.8965508108001;1632.9180145344;1445.7859377289;157.0971541064;270.1812180868	Multiplet	17	11
[truncated: 240 more rows]

## Sheet: Trypsin_Elastase_digest
Protein1	LinkPos1	Protein2	LinkPos2	Score	Crosslink product type	PEP	Search mode	Proteins1	Proteins2	Pair of linked residues	Protein index of Crosslink 1	Peptide index of Crosslink1	AA name of Crosslink 1	Protein index of Crosslink 2	Peptide index of Crosslink 2	AA name of Crosslink 2	Protein index of Looplink 1 (first residue)	Peptide index of Looplink 1 (first residue)	AA name of Looplink 1 (first residue)	Protein index of Looplink 1 (second residue)	Peptide index of Looplink 1 (second residue)	AA name of Looplink 1 (second residue)	Protein index of Looplink 2 (first residue)	Peptide index of Looplink 2 (first residue)	AA name of Looplink 2 (first residue)	Protein index of Looplink 2 (second residue)	Peptide index of Looplink 2 (second residue)	AA name of Looplink 2 (second residue)	Protein index of Monolink 1	Peptide index of Monolink 1	AA name of of Monolink 1	Protein index of Monolink 2	Peptide index of Monolink 2	AA name of of Monolink 2	All possible linking sites on peptide 1	All possible linking sites on peptide 2	Delta score	Partial score 1	Partial score 2	Charge	m/z	Mass	Mass error [ppm]	Annotation ions	Annotation m/z	Query Type	#Overlapped fragments 1	#Overlapped fragments 2
[truncated: 138 more rows]

[truncated: 3 more sheets: Trypsin_GluC_digest, Trypsin_ProAlanase_digest, TCNER_intercrosslinks_summary]
