# Supplementary material for: The small CRL4CSA ubiquitin ligase component DDA1 regulates transcription-coupled repair dynamics
Source: Nat Commun. 2024 Jul 29;15:6374. doi: 10.1038/s41467-024-50584-7 (PMC11286758; doi:10.1038/s41467-024-50584-7)
Supplement: Supplementary file 7 — Supplementary Data 4 [file 41467_2024_50584_MOESM7_ESM.xlsx]

## Sheet: CSAvsCTR
gene_name	logFC	logCPM	F	PValue	FDR
ANXA10	-10.2183	5.11163	167.489	8.42e-07	0.00797806
STXBP6	-6.59528	2.81224	150.014	1.3e-06	0.00797806
SEMA3A	-4.27284	5.93908	111.325	4.22e-06	0.0171859
TM4SF18	8.73226	3.79683	102.172	5.88e-06	0.017993
LINC02434	-9.03859	2.18713	118.89	2.48e-05	0.0606591
SLC2A3	3.45915	3.21213	63.93	3.51e-05	0.0612634
KLK6	2.36872	4.93471	65.9403	3.12e-05	0.0612634
DPEP1	-7.22232	2.16653	55.5035	5.91e-05	0.081178
NRIP1	-6.93068	2.62644	54.8973	6.16e-05	0.081178
TIMM17B	-2.40401	3.5782	53.7825	6.64e-05	0.081178
TSPAN1	2.96436	4.57226	49.9045	8.71e-05	0.096899
TMEM74	4.13994	1.97977	44.8166	0.000128296	0.120707
PRPS1	2.98177	6.92976	45.3131	0.000123343	0.120707
PROM2	2.75025	2.40981	41.7521	0.000165001	0.144152
PALLD	-1.95417	7.83904	37.6104	0.000237991	0.148923
MSX2	-2.53275	5.45287	37.6694	0.000236696	0.148923
TMPRSS13	4.99138	1.07839	36.0227	0.000276357	0.148923
DLG4	2.13333	2.97746	36.5406	0.000263049	0.148923
WNT3A	-5.92024	2.83539	38.4474	0.000220425	0.148923
ZBTB18	3.00759	5.36077	37.1501	0.000248393	0.148923
ZNF550	-6.06171	1.12422	37.4163	0.00024231	0.148923
RPS2P7	-4.18023	5.64117	35.4443	0.000292221	0.148923
VSNL1	2.38434	4.64976	36.7396	0.00025815	0.148923
TRABD2A	-2.13871	3.99665	35.502	0.000290589	0.148923
TENM3	3.00644	3.20106	34.222	0.000329637	0.160389
OAS1	6.66859	3.74798	33.8861	0.000340945	0.160389
SERPING1	5.88893	2.3409	32.8246	0.000380002	0.172141
LINC01405	4.13658	3.70564	32.3749	0.000398212	0.173947
PRR15L	5.25793	2.12963	30.9802	0.000462027	0.194864
SERINC2	1.84802	5.96243	30.1602	0.000505516	0.204993
LY6D	5.25036	1.75844	29.9138	0.000519564	0.204993
SLCO3A1	-1.73413	3.43046	29.0067	0.000575658	0.21336
TIMP3	-2.86014	3.63143	29.0329	0.000573938	0.21336
SLC41A3	1.80855	5.58289	27.6564	0.000673839	0.242404
RNF182	1.41656	5.15324	27.1737	0.000713928	0.242557
SLC23A2	-1.56992	4.94531	27.2235	0.000709652	0.242557
AMIGO2	-2.16673	2.93083	25.4455	0.000884075	0.245753
NAV3	2.57479	3.20838	26.3273	0.000791628	0.245753
FMO1	-2.14539	5.02938	25.8939	0.000835478	0.245753
MNS1	-1.72391	3.52981	25.4816	0.000880027	0.245753
RP11-879F14.2	3.76067	1.32241	25.6737	0.000858912	0.245753
UCA1	2.04932	5.59353	26.4997	0.000774973	0.245753
LIF	1.88181	3.19452	26.6518	0.000760649	0.245753
IFI6	4.53031	2.14598	25.8753	0.000837427	0.245753
PLAU	1.82812	7.21959	24.3444	0.00101916	0.277008
ENC1	-1.75462	5.72892	23.8189	0.00109265	0.290527
SLC15A1	4.4486	1.41086	23.6015	0.00112498	0.292758
RP11-227H4.9	-2.88786	1.8588	23.2017	0.00118757	0.29873
SH3TC2	1.99392	3.7695	23.1243	0.00120019	0.29873
TMPRSS4	3.01066	1.74578	22.9976	0.0012212	0.29873
ARHGAP26	-1.67081	4.85433	22.808	0.00125352	0.300623
NT5E	1.26463	6.89454	22.599	0.00129037	0.30351
PPARG	-2.41467	4.99494	22.2259	0.00135956	0.313751
AF127936.9	-7.21871	0.540007	28.8922	0.0014425	0.326727
CD36	-3.26073	0.693438	21.4608	0.00151649	0.337239
IGSF11	3.55414	0.671613	20.6109	0.0017181	0.353025
SLC66A1L	-4.70187	0.62632	20.5578	0.00173179	0.353025
PDLIM5	-1.59194	8.11729	20.5847	0.00172484	0.353025
FAM221A	4.64671	1.2341	20.9867	0.00162508	0.353025
STK26	1.24038	5.85033	20.5904	0.00172338	0.353025
ARL14EPL	-1.50227	4.27467	20.3092	0.00179762	0.354623
SMAD7	-2.62988	2.11208	20.3325	0.00179132	0.354623
PCDH1	1.17591	4.89944	19.3006	0.0020989	0.385363
PKIB	-1.89887	4.91853	19.1459	0.00215053	0.385363
VTCN1	4.77286	0.89913	19.54	0.00202204	0.385363
ANO1	1.96171	6.97133	19.0849	0.00217129	0.385363
EFNB2	-1.96711	4.55834	18.9861	0.00220549	0.385363
PRSS22	4.29026	2.11081	19.619	0.00199744	0.385363
NLRC5	2.32141	3.11263	19.2904	0.00210226	0.385363
ZNF426	-2.12573	2.01205	19.0048	0.00219898	0.385363
NRG1	3.71891	2.16448	18.7228	0.00229994	0.396205
LHFPL6	2.37618	1.33939	18.558	0.00236163	0.401181
TACSTD2	4.02042	7.79214	18.0305	0.00257343	0.426618
HTR7	-3.31514	2.21602	18.0123	0.00258112	0.426618
TNFRSF10D	-1.51689	5.33375	17.6414	0.00274493	0.440987
CNTNAP3	-2.79731	1.37649	17.5737	0.00277622	0.440987
ZNF419	-2.02808	2.13691	17.7168	0.00271062	0.440987
ZNF746	1.17889	4.8438	17.2783	0.002918	0.451772
SUSD2	2.54346	2.49238	17.2938	0.00291032	0.451772
HOXA3	-1.46447	2.8642	17.0179	0.00305049	0.463431
CMPK2	2.66573	4.14402	16.9825	0.00306908	0.463431
FABP6	2.1892	2.78875	16.826	0.00315299	0.464629
BMP4	-1.25747	9.85504	16.895	0.00311564	0.464629
ARHGEF10L	1.28727	6.82012	16.6676	0.0032408	0.471884
TBX3	-1.22505	5.98518	16.4903	0.00334277	0.472049
ANKRD10	1.20994	7.75701	16.4648	0.00335772	0.472049
RP11-342D14.1	-3.55847	0.451875	16.5404	0.00331353	0.472049
MARCKS	1.7936	5.19354	16.3171	0.00344621	0.478984
OAS3	1.8593	6.3844	16.2432	0.00349159	0.479838
RIMS2	3.55228	2.56465	15.9495	0.00367933	0.496439
ANKRD22	2.18519	2.21214	15.9281	0.00369356	0.496439
SOX4	-1.65679	8.18762	15.5202	0.00397705	0.525128
DCLK1	3.73931	1.81481	15.4985	0.00399288	0.525128
HOXA5	-1.32079	4.41403	15.1907	0.00422608	0.549884
IRS1	-1.17564	7.01402	15.0961	0.00430114	0.55376
DACT1	-2.9435	0.801816	14.9976	0.00438108	0.558177
SPATA18	-4.15297	0.180327	14.6576	0.0046715	0.581477
RP11-259O2.1	3.85156	0.595277	14.6779	0.00465355	0.581477
KIAA0100	-1.05286	6.15103	14.6183	0.00470658	0.581477
ANXA9	2.63729	1.2685	14.424	0.00488508	0.597495
RPSAP15	-4.07495	0.121652	14.1376	0.00516379	0.62533
NECTIN4	2.16893	1.74551	13.9415	0.00536607	0.639547
DNER	1.19755	4.93766	13.9229	0.00538577	0.639547
FGF2	-0.969227	4.67976	13.8396	0.0054751	0.643145
SLC16A6	-2.05153	2.85909	13.7972	0.00552124	0.643145
E2F7	0.950152	4.80711	13.6881	0.00564227	0.644959
CCDC9B	1.90261	2.26847	13.7081	0.00561988	0.644959
MAN1B1	-1.24088	3.52541	13.5444	0.00580682	0.657622
CGN	1.64585	6.27144	13.4699	0.00589447	0.659407
OXA1L	0.921411	6.6631	13.4398	0.0059304	0.659407
WLS	-0.997678	5.95581	13.2175	0.00620399	0.662544
SEMA3C	-1.34888	5.47341	13.2048	0.00622007	0.662544
GALNT12	1.22931	4.69349	13.2356	0.00618113	0.662544
HOMER3	1.41014	5.11704	13.3624	0.00602393	0.662544
TTN	-2.58928	2.93039	13.1974	0.00622946	0.662544
NUB1	-1.0745	5.76725	13.1506	0.00628934	0.663146
CCN3	1.75698	3.15682	12.9077	0.00661213	0.674631
DPCD	-1.12263	5.18176	12.9838	0.00650882	0.674631
KCTD3	0.969169	7.36288	12.9027	0.0066189	0.674631
POF1B	3.05594	0.934926	12.9673	0.00653105	0.674631
NR2F1	-1.48809	8.74598	12.7674	0.00680784	0.676717
TNFRSF21	-1.31984	6.88372	12.7243	0.00686947	0.676717
ST6GALNAC5	1.61079	2.02524	12.6791	0.00693474	0.676717
LGR4	1.3796	5.16799	12.8021	0.00675873	0.676717
FKBP10	0.923723	6.25534	12.6541	0.00697133	0.676717
KLK5	3.16963	1.19336	12.7445	0.00684045	0.676717
SOBP	-1.19487	3.59977	12.4372	0.00729794	0.678409
SAMD5	-2.02996	3.07325	12.5608	0.00710948	0.678409
IFIT1	3.89448	5.09723	12.388	0.00737476	0.678409
EPS8	-0.921103	5.7738	12.3865	0.00737703	0.678409
PXDN	-1.18949	3.34858	12.4573	0.0072669	0.678409
MSH6	-2.4081	4.1307	12.4158	0.00733133	0.678409
PTAFR	2.28954	1.83271	12.5294	0.00715676	0.678409
BANK1	1.37671	2.74887	12.2616	0.00757652	0.686433
TIMP2	1.43971	8.02991	12.2871	0.00753532	0.686433
MEF2C	-1.41299	4.28391	12.1452	0.00776862	0.698221
C12orf75	1.09832	8.02893	12.1029	0.00783978	0.698221
BCORL1	0.886245	4.7896	12.0805	0.00787789	0.698221
ZRANB1	-2.3888	1.38681	11.9365	0.0081283	0.715232
RP11-734J24.1	-1.73214	2.82803	11.868	0.00825073	0.720819
AREG	-2.18569	11.0573	11.794	0.00838581	0.722302
RPL23P4	-2.68116	2.9342	11.8133	0.00835034	0.722302
NKAIN1	-2.07541	0.989408	11.7221	0.00851958	0.728553
PPID	-1.68453	3.86918	11.6914	0.00857752	0.728553
PARP9	1.93369	6.09269	11.386	0.00918165	0.734147
HARS1	-1.49623	2.66716	11.3549	0.00924621	0.734147
FAM50B	-3.60732	1.18652	11.5613	0.00882868	0.734147
ENO2	1.00541	5.46158	11.4786	0.00899302	0.734147
KCTD12	1.49596	2.58604	11.385	0.00918371	0.734147
YLPM1	-0.922456	6.9399	11.4039	0.00914495	0.734147
SNHG19	-0.880818	6.31252	11.3274	0.00930364	0.734147
PAGR1	0.985946	4.82214	11.4357	0.00907991	0.734147
EHD2	-1.0643	3.76237	11.5507	0.00884952	0.734147
COL6A1	1.10976	6.45017	11.495	0.00896018	0.734147
PDGFB	1.37789	5.64377	11.5031	0.00894393	0.734147
TNS3	1.21838	3.65819	11.1467	0.00969244	0.746537
TNPO3	-0.955171	7.75017	11.1718	0.00963727	0.746537
MTUS1	-1.52195	4.24499	11.1739	0.0096328	0.746537
IFITM3	1.4602	8.2018	11.0792	0.00984298	0.746537
PRRT2	-2.47875	1.3642	11.0683	0.00986759	0.746537
UNC13A	0.987062	3.7671	11.0058	0.01001	0.746537
NAT14	-1.07563	3.71901	11.0366	0.00993958	0.746537
KCNS3	1.14234	4.90254	11.0835	0.00983332	0.746537
FOSL2	-0.841543	5.72493	11.0068	0.0100076	0.746537
C6orf141	-1.47627	2.95359	10.934	0.0101766	0.754366
IFITM2	1.16433	7.03559	10.8527	0.0103697	0.764045
PLSCR1	1.56511	6.51182	10.8077	0.0104785	0.764961
MFAP3L	1.07909	4.29819	10.7959	0.0105072	0.764961
PXN	1.11406	9.31149	10.7561	0.010605	0.76751
AGPAT4	-1.66562	5.62888	10.6997	0.0107455	0.768589
MACC1	0.945687	4.18484	10.7198	0.0106951	0.768589
RBKS	1.76063	2.02253	10.6667	0.0108286	0.770029
RPS3AP20	-3.55702	2.33745	10.3574	0.0116497	0.818891
ZNF335	-1.54823	2.84111	10.3733	0.0116057	0.818891
SMC3	-1.4262	7.64491	10.2545	0.01194	0.819881
CYB5D2	0.911562	3.82612	10.234	0.0119989	0.819881
ZNF266	-1.61283	2.52061	10.3012	0.0118071	0.819881
GALNT5	1.78353	4.48989	10.2565	0.0119342	0.819881
C2orf88	-1.59722	2.07656	10.2972	0.0118186	0.819881
MPP7	-1.05193	5.56369	10.1947	0.0121129	0.823074
PDGFA	0.829631	5.27134	10.1483	0.0122491	0.827729
AMOTL2	1.40016	6.33045	10.0898	0.0124235	0.82853
LINC00326	2.99546	2.96216	10.0859	0.0124352	0.82853
RPS7P11	-7.4697	0.758693	11.9413	0.0124642	0.82853
KCNN4	1.23236	5.24187	10.0201	0.0126357	0.835394
GFY	1.55108	2.70864	9.9754	0.012774	0.835503
TRAPPC2	0.875025	4.54613	9.99569	0.012711	0.835503
PRDM1	-2.90127	1.79945	9.92184	0.0129423	0.837552
SOX12	-1.03857	5.35207	9.93947	0.0128866	0.837552
AC137932.5	-2.34266	1.63406	9.86351	0.0131287	0.839166
VASP	-1.58286	4.85135	9.84979	0.0131731	0.839166
ZNF702P	3.52754	0.909741	9.8846	0.0130609	0.839166
ATXN7L3	-1.54404	2.67172	9.73989	0.0135351	0.85776
TBC1D19	-1.92017	3.44739	9.59262	0.0140399	0.871658
MKX	-1.68538	3.61459	9.5725	0.0141107	0.871658
ANKLE2	0.951277	5.96607	9.62615	0.013923	0.871658
THBS1	1.65386	2.58537	9.60646	0.0139915	0.871658
RPL5P34	1.99052	1.75531	9.63004	0.0139095	0.871658
NEK4	-1.2596	2.54937	8.98627	0.0163842	0.874694
CPOX	-1.22234	8.63966	9.46807	0.0144854	0.874694
GJB4	2.18321	0.938333	9.04158	0.016151	0.874694
YBX1	-1.17512	6.60285	9.18889	0.0155499	0.874694
WWC2	-1.9735	4.82839	8.95456	0.0165199	0.874694
SLC1A3	0.945832	3.59701	9.13053	0.0157846	0.874694
ZNF608	-2.42063	1.56137	9.45345	0.0145388	0.874694
ACOT11	-0.832035	4.76374	9.25669	0.0152826	0.874694
USP24	0.792379	5.23576	9.11889	0.015832	0.874694
GPC2	-1.23035	2.26621	9.05581	0.0160917	0.874694
WNT16	-0.834869	7.67414	9.42745	0.0146345	0.874694
ERLIN2	-1.07364	4.64683	9.16188	0.015658	0.874694
ERICH5	-1.0243	4.81035	9.08958	0.015952	0.874694
NIPSNAP3A	0.963896	4.39442	9.19831	0.0155124	0.874694
ARHGAP12	-0.812367	7.56892	9.05286	0.016104	0.874694
ABCC2	-0.905688	7.81457	8.96687	0.016467	0.874694
DUSP5-DT	1.55036	1.86728	8.99013	0.0163678	0.874694
DEPDC7	-0.897512	3.59448	9.23331	0.0153741	0.874694
CLMP	-1.7479	1.57359	9.14952	0.0157078	0.874694
NCAPD2	1.15287	7.066	9.0942	0.015933	0.874694
LCP1	1.98162	1.2818	8.98617	0.0163847	0.874694
NR2F2	-1.08592	7.62071	9.16582	0.0156421	0.874694
BLACAT1	2.40219	1.29842	8.98829	0.0163756	0.874694
BECN1	-2.25227	2.4938	9.00563	0.0163021	0.874694
UNC13D	1.65523	2.56299	9.19674	0.0155186	0.874694
MBP	1.01922	7.53854	9.04724	0.0161274	0.874694
AKAP8L	-2.14837	3.71649	9.39962	0.0147377	0.874694
ZNF850	-1.7842	1.60207	8.95638	0.016512	0.874694
MEIOSIN	2.78738	0.527366	9.21969	0.0154277	0.874694
KLK7	1.23647	4.6989	9.14905	0.0157097	0.874694
ZNF350	-1.71165	1.73168	9.35164	0.0149179	0.874694
UBR3	-0.800508	5.00685	8.97066	0.0164508	0.874694
TTC30B	-2.04434	1.40532	9.47573	0.0144575	0.874694
ZNF414	-1.11699	3.57069	8.92815	0.0166338	0.876933
CPPED1	1.05566	3.49413	8.86599	0.0169061	0.882479
GDPD3	1.63157	1.29505	8.85485	0.0169555	0.882479
KRT15	1.0085	4.01678	8.86923	0.0168918	0.882479
TNIK	-0.944888	4.99094	8.79644	0.0172173	0.883553
SCARA3	1.09772	4.35879	8.78282	0.0172791	0.883553
RAB31	-1.03033	5.01818	8.81824	0.017119	0.883553
DNTTIP1	0.957577	7.29342	8.77006	0.0173373	0.883553
RP11-395N3.2	-2.17137	0.484234	8.79397	0.0172285	0.883553
CDK9	-1.32706	3.05103	8.70316	0.0176462	0.888191
RXRA	-0.751328	5.3364	8.73109	0.0175164	0.888191
MAD2L2	-0.779461	5.19503	8.71844	0.017575	0.888191
LYRM1	0.825267	4.48131	8.66733	0.0178145	0.892986
FRMD5	0.766265	5.41409	8.61501	0.0180638	0.894485
SPNS2	1.99108	0.462601	8.62104	0.0180348	0.894485
MAGED2	1.25361	4.41328	8.64035	0.0179425	0.894485
RP11-281P23.3	-1.31941	2.44904	8.57347	0.0182648	0.897091
CMAS	0.839059	6.89268	8.54735	0.0183927	0.897091
KCNH3	-1.09002	2.95008	8.56026	0.0183294	0.897091
BATF3	-1.38481	2.12722	8.52902	0.0184831	0.897091
ECSIT	-1.60648	3.58479	8.53893	0.0184342	0.897091
C8orf44	1.44425	2.22241	8.49687	0.018643	0.897898
CHD8	-1.596	4.83411	8.49616	0.0186466	0.897898
ODAD2	-1.06847	3.33599	8.47866	0.0187344	0.898589
TIPARP	-0.821316	5.20832	8.44476	0.0189059	0.899761
FOXN2	1.02776	3.75379	8.45141	0.0188721	0.899761
IFT122	-1.18155	2.53825	8.37864	0.0192462	0.912405
VCAN	-1.45929	6.42261	8.32401	0.0195332	0.915628
FOXC1	-1.43214	7.34732	8.34135	0.0194415	0.915628
NRP1	-1.46309	2.21426	8.32295	0.0195388	0.915628
HMOX1	-1.18418	6.51724	8.29651	0.0196797	0.918044
RAC2	0.854409	5.97212	8.28517	0.0197405	0.918044
ULBP2	1.07865	4.42489	8.21451	0.0201247	0.925735
MYO1E	0.72366	6.70887	8.21584	0.0201174	0.925735
GFOD2	-0.851893	4.11045	8.18566	0.0202843	0.925735
YJEFN3	-3.74831	2.66355	8.19313	0.0202428	0.925735
IL1RN	2.50012	2.57415	8.21035	0.0201476	0.925735
SH3TC2-DT	1.98918	0.797082	8.14306	0.0205228	0.926786
GABRE	-1.68868	2.28697	8.14097	0.0205346	0.926786
CFAP36	-0.993593	4.8497	8.16069	0.0204237	0.926786
RN7SKP30	-2.11252	1.69022	8.09565	0.0207924	0.932998
SERPINA5	2.95647	4.09536	8.09	0.0208248	0.932998
HECTD3	1.01556	3.04083	8.03381	0.0211508	0.942145
TNFSF18	-2.35082	0.493475	8.02831	0.021183	0.942145
PRKD3	-1.23206	3.88414	8.00971	0.0212925	0.943584
TBXAS1	-1.54719	1.48847	7.98418	0.021444	0.946867
LINC00460	-1.5142	1.21147	7.96159	0.0215792	0.949407
SLK	-1.27228	7.09447	7.90088	0.0219478	0.958725
TESMIN	0.896902	3.81323	7.90865	0.0219001	0.958725
ZNF620	-2.38349	1.49286	7.66516	0.0234559	0.95915
ACOX2	1.93164	2.66411	7.86457	0.022172	0.95915
DTX3L	1.40829	6.00799	7.77741	0.0227221	0.95915
DAPP1	3.45656	3.37728	7.58367	0.0240074	0.95915
CAMK2D	-1.04785	5.99944	7.70615	0.0231845	0.95915
UGT8	0.899384	5.01193	7.62391	0.023733	0.95915
NADK2	0.717154	4.89292	7.67899	0.0233639	0.95915
AP3S1	-0.794927	7.49697	7.62764	0.0237078	0.95915
H1-2	-1.26819	4.08641	7.59541	0.0239269	0.95915
KHDC1L	1.32409	2.88833	7.79441	0.0226134	0.95915
AC005083.1	1.56896	1.81569	7.56485	0.024137	0.95915
GGH	0.767594	6.4032	7.76755	0.0227854	0.95915
IMPA1	0.805414	7.71831	7.7007	0.0232204	0.95915
SNTB1	1.30097	4.32619	7.59464	0.0239322	0.95915
RPS12P16	-2.04969	3.46257	7.75149	0.0228889	0.95915
ZNF687	-1.42196	2.6805	7.82165	0.0224408	0.95915
DTX4	0.826499	3.90845	7.594	0.0239366	0.95915
PPM1H	1.23329	3.32728	7.56251	0.0241532	0.95915
TMEM263	0.886763	6.36091	7.63673	0.0236465	0.95915
MAP4K5	1.17741	5.47263	7.68719	0.0233095	0.95915
FOXO3B	-1.65534	1.35396	7.81113	0.0225072	0.95915
TAF15	-2.07974	2.5908	7.71236	0.0231437	0.95915
EPN3	1.60213	4.45875	7.5867	0.0239865	0.95915
SOCS3	1.15302	4.64645	7.8419	0.0223134	0.95915
NOTCH3	1.52582	4.77572	7.74444	0.0229345	0.95915
ZNF222	-1.92909	1.03107	7.86673	0.0221585	0.95915
SYTL4	-1.62371	1.40452	7.58088	0.0240265	0.95915
SCG2	1.11074	5.33089	7.56981	0.0241027	0.95915
ATG12	-1.09145	8.7363	7.54426	0.0242799	0.959397
ALPK3	2.34133	1.8731	7.53903	0.0243163	0.959397
VEZF1	0.866915	6.15393	7.51496	0.024485	0.962947
RUNX2	-2.75985	2.65277	7.47645	0.0247579	0.970559
BLM	-1.50525	2.58352	7.46001	0.0248756	0.972057
GPR87	0.981808	3.12562	7.42438	0.0251331	0.972795
SMIM20	0.752804	5.07635	7.43215	0.0250767	0.972795
CD33	-1.73212	2.3599	7.43778	0.0250359	0.972795
CMTM7	0.841951	7.46769	7.39414	0.0253543	0.974917
IP6K1	-0.914727	3.77002	7.09131	0.0277096	0.974917
IFT57	-0.71292	5.6908	7.32397	0.0258769	0.974917
ZBED2	2.29382	2.09308	6.93433	0.029039	0.974917
HS3ST1	-1.00841	7.36122	7.18189	0.0269773	0.974917
TBC1D1	0.750039	4.99145	6.90124	0.0293293	0.974917
NIPAL1	0.777035	4.26172	6.99754	0.0284943	0.974917
CLOCK	-0.88103	5.87988	6.96472	0.0287754	0.974917
GPAT3	-1.26979	4.98001	7.19609	0.0268647	0.974917
SPOCK3	-3.23087	0.959331	7.17808	0.0270076	0.974917
LUCAT1	-1.91063	2.37954	7.00864	0.0283999	0.974917
P4HA2	0.689369	4.825	6.99224	0.0285394	0.974917
H4C3	-1.44148	8.47496	7.08253	0.0277819	0.974917
PPP1R10	-2.97236	1.29914	7.34961	0.0256844	0.974917
RPS10	-0.782	3.94221	6.86878	0.0296177	0.974917
RAET1E	1.31521	1.90731	6.98431	0.0286071	0.974917
ETV1	-1.51927	4.40048	6.87109	0.0295971	0.974917
BCAR3	1.00224	5.58178	6.87991	0.0295184	0.974917
ZNF3	-1.01752	4.35887	7.05881	0.0279784	0.974917
RBPMS	-0.800179	4.35559	7.0755	0.02784	0.974917
MAL2	0.81331	9.91168	7.25959	0.0263684	0.974917
SQLE	1.00759	7.61965	6.94112	0.0289798	0.974917
MROH1	1.13319	4.01793	6.90693	0.0292791	0.974917
IPMK	0.705483	5.22607	7.25144	0.0264314	0.974917
HKDC1	2.11388	4.13126	7.12071	0.0274692	0.974917
IFIT3	1.63352	1.9131	7.04739	0.0280737	0.974917
RPL17P36	-2.48882	2.05018	7.07496	0.0278444	0.974917
GRK5	0.737803	4.88966	7.07552	0.0278398	0.974917
SYT13	1.49353	2.41478	6.97633	0.0286756	0.974917
UBXN1	-0.918551	5.22094	7.23716	0.0265424	0.974917
BATF2	2.26339	1.00053	7.00255	0.0284516	0.974917
CASP4	1.21598	3.96211	7.1418	0.0272984	0.974917
PIP4K2C	0.847244	6.83089	6.96351	0.0287858	0.974917
LRRIQ1	-1.75593	2.62914	6.87809	0.0295346	0.974917
ELK3	0.712296	6.45427	7.00642	0.0284187	0.974917
RP11-407P2.1	-2.08379	0.422947	7.21324	0.0267296	0.974917
NUBPL	0.764355	4.68883	7.1803	0.02699	0.974917
LINC02331	-0.996125	3.75124	7.00939	0.0283935	0.974917
RAB15	-0.806959	3.69333	6.91909	0.0291722	0.974917
MAP1A	-1.28864	2.24043	7.21444	0.0267201	0.974917
CTD-2358C21.5	2.40401	0.589237	7.11292	0.0275327	0.974917
MT1X	0.841506	4.17458	7.40511	0.0252738	0.974917
NVL	-1.26059	2.87051	7.1533	0.0272058	0.974917
LIPG	2.14193	2.89685	6.92551	0.0291159	0.974917
ATP8B1	0.775943	4.37497	6.87787	0.0295366	0.974917
SLC35F3	1.08445	4.10243	6.99907	0.0284812	0.974917
ZBTB17	-1.08823	2.51507	6.89003	0.0294285	0.974917
TNNI3	-0.904483	3.68025	7.05022	0.0280501	0.974917
EPHA2	1.10422	8.03447	7.34517	0.0257176	0.974917
COL9A3	1.25227	2.99352	7.24151	0.0265086	0.974917
IQSEC2	-1.43159	3.89509	7.20626	0.0267845	0.974917
XACT	-1.28218	2.17723	6.99493	0.0285165	0.974917
TMEM131	0.678704	6.02246	7.34389	0.0257272	0.974917
C2orf49-DT	-1.68787	2.33564	7.22639	0.0266264	0.974917
RND3	1.20832	4.38116	6.86499	0.0296516	0.974917
Y_RNA	-2.05699	1.09371	6.91678	0.0291925	0.974917
TSPAN5	-0.836942	6.07776	6.78952	0.0303371	0.977852
FZD3	-0.753448	6.25804	6.76459	0.0305678	0.977852
TLCD5	-0.915377	4.11155	6.76175	0.0305943	0.977852
SMAGP	0.722399	6.6794	6.75895	0.0306203	0.977852
FBXO2	0.98793	5.98508	6.81985	0.0300592	0.977852
PACC1	0.755698	4.48993	6.79564	0.0302808	0.977852
ACBD4	1.83369	1.54604	6.76436	0.03057	0.977852
P4HB	-1.07217	4.41242	6.7715	0.0305036	0.977852
CTD-2126E3.6	-3.13647	0.392802	6.83294	0.0299403	0.977852
PNPLA3	-1.75784	1.98898	6.77552	0.0304664	0.977852
CYP20A1	-0.866735	4.9674	6.84064	0.0298706	0.977852
MAP3K8	1.08645	2.95512	6.74976	0.0307061	0.978038
RP11-81A1.10	-2.64619	0.815022	6.71354	0.0310474	0.984186
MBTD1	0.991528	5.43998	6.70374	0.0311405	0.984186
HNRNPR	-2.46853	2.10482	6.70958	0.031085	0.984186
IRF1-AS1	1.1086	4.55288	6.66664	0.0314963	0.984814
SAMD9	1.56562	4.63549	6.65141	0.0316438	0.984814
ZNF467	1.68063	1.64165	6.62787	0.0318736	0.984814
APBB1	-2.2374	1.16356	6.67174	0.0314471	0.984814
TMTC2	1.14978	5.86391	6.61869	0.0319637	0.984814
IFT88	-0.80534	4.1369	6.64987	0.0316588	0.984814
KNOP1	-1.04263	4.47639	6.63692	0.031785	0.984814
ARHGAP27P1-BPTFP1-KPNA2P3	0.757918	4.35284	6.62145	0.0319366	0.984814
CTXN1	-1.25835	3.82106	6.66698	0.031493	0.984814
STAT1	1.45044	7.2494	6.6185	0.0319656	0.984814
PYROXD1	1.0842	3.0779	6.60244	0.0321242	0.986253
ZNF804A	1.34448	2.00604	6.59745	0.0321736	0.986253
MEX3A	-0.968978	3.42839	6.58426	0.0323048	0.9878
PCDH7	-0.775971	6.84682	6.47128	0.0334566	0.988424
PCM1	-0.970133	6.17357	6.51271	0.0330283	0.988424
NBPF11	0.930622	3.20945	6.50284	0.0331297	0.988424
IFIT2	2.1846	1.82875	6.55693	0.0325788	0.988424
PIK3AP1	1.27678	3.42352	6.52125	0.0329409	0.988424
CTNNBIP1	0.774583	5.57024	6.50242	0.033134	0.988424
PRICKLE1	1.38541	2.21418	6.48484	0.0333156	0.988424
STXBP4	-0.650662	4.62485	6.49765	0.0331831	0.988424
RNVU1-34	-1.45554	1.75436	6.49475	0.0332131	0.988424
MYL12A	0.75562	8.96989	6.52087	0.0329448	0.988424
RTBDN	1.41657	3.1348	6.5365	0.0327854	0.988424
NOVA2	-2.08948	1.13517	6.49226	0.0332388	0.988424
FAM161A	-0.951849	4.27336	6.47396	0.0334287	0.988424
AC016739.2	-1.07436	2.22796	6.49708	0.033189	0.988424
SAMD12	1.19409	4.47767	6.44529	0.0337288	0.991676
ZNF527	-1.32808	1.81343	6.45002	0.0336791	0.991676
PARP16	0.922765	4.05694	6.42432	0.0339505	0.993418
PAK4	-0.759666	3.50181	6.42947	0.0338959	0.993418
CCDC112	-0.78731	5.95822	6.39572	0.0342558	0.995005
SLC44A2	0.880801	5.25353	6.41088	0.0340935	0.995005
CXADR	-0.682376	5.64824	6.38881	0.0343301	0.995005
PER2	-1.04251	3.41474	6.39629	0.0342497	0.995005
PTGES	0.792473	6.97218	6.37764	0.0344507	0.996138
NKIRAS1	0.0232581	4.6761	0.00577651	0.941212	0.999909
RPL15	-0.297424	10.9429	1.08879	0.326105	0.999909
NR1D2	-0.504243	7.199	2.531	0.14884	0.999909
THRB	-0.532001	3.32916	0.639992	0.445951	0.999909
TOP2B	0.0349212	7.13028	0.0114498	0.917321	0.999909
NGLY1	0.134621	4.75115	0.250014	0.63002	0.999909
OXSM	-0.0865253	3.76693	0.0578527	0.815743	0.999909
SLC4A7	-0.307436	6.85227	0.401853	0.543164	0.999909
EOMES	-0.306294	2.28574	0.393069	0.547504	0.999909
CMC1	0.14038	5.06077	0.10204	0.757269	0.999909
AZI2	-0.187676	2.22502	0.210529	0.658102	0.999909
ZCWPW2	1.1272	1.10755	1.20719	0.302661	0.999909
RPS12P5	0.94587	1.6585	0.499547	0.499011	0.999909
TGFBR2	-0.012431	4.27649	0.00199652	0.965414	0.999909
STT3B	0.0100441	7.73062	0.00112217	0.974067	0.999909
OSBPL10	0.136141	4.65846	0.175019	0.686279	0.999909
ZNF860	-0.411263	1.80402	0.518031	0.491402	0.999909
RPL21P40	0.60165	2.62165	2.21948	0.173175	0.999909
GPD1L	0.280711	6.01478	1.06277	0.331616	0.999909
MATN1-AS1	0.0601797	0.782175	0.00600713	0.940053	0.999909
RP11-384L8.1	-0.640362	1.05018	1.15715	0.312257	0.999909
CMTM8	0.298008	6.93618	0.960182	0.35477	0.999909
CMTM6	-0.190193	7.28272	0.251263	0.629179	0.999909
CPTP	0.351129	2.39512	0.687467	0.430169	0.999909
DYNC1LI1	-0.0704439	5.39111	0.0588817	0.814147	0.999909
RPL30P4	-0.218886	3.56093	0.188611	0.675118	0.999909
CNOT10	-0.302012	4.54691	1.27877	0.289666	0.999909
SUGT1P2	-0.327676	0.929253	0.181696	0.680733	0.999909
GLB1	0.560584	6.80386	0.94006	0.359599	0.999909
CRTAP	0.0943105	6.37457	0.12185	0.735706	0.999909
FBXL2	-0.156896	3.09613	0.132129	0.725297	0.999909
UBP1	0.00743676	7.47179	0.000663225	0.980061	0.999909
CLASP2	0.406684	5.49985	2.13061	0.181082	0.999909
PDCD6IP-DT	-0.0202268	2.50302	0.00188018	0.966436	0.999909
PDCD6IP	0.265273	7.79385	0.962934	0.354117	0.999909
EPM2AIP1	-0.280717	5.8729	0.462558	0.514905	0.999909
MLH1	-0.258988	3.89216	0.667441	0.43671	0.999909
LRRFIP2	-0.00158071	5.79295	1.6e-05	0.996907	0.999909
GOLGA4	-1.0252	7.29337	3.41655	0.100297	0.999909
C3orf35	-0.544365	1.87384	0.500409	0.498652	0.999909
SDC3	-0.325569	3.79655	0.647927	0.443246	0.999909
CTDSPL	0.681379	5.29751	5.46824	0.0463484	0.999909
PLCD1	-0.623205	1.12818	0.911761	0.366563	0.999909
MYD88	0.611861	4.75206	2.04818	0.188854	0.999909
OXSR1	-0.0736	5.86267	0.0823126	0.781203	0.999909
PUM1	-0.862309	6.98196	3.48599	0.0974245	0.999909
XYLB	-0.0281123	3.42164	0.00760141	0.932585	0.999909
ACVR2B	-0.899721	4.63795	2.22376	0.172805	0.999909
EXOG	-0.144996	3.64868	0.128869	0.728547	0.999909
SCN5A	0.116435	2.38707	0.0796877	0.784616	0.999909
WDR48	-0.205413	3.60308	0.276206	0.612914	0.999909
GORASP1	0.57971	4.17861	1.76486	0.2193	0.999909
CSRNP1	-0.994871	4.69407	2.17611	0.176974	0.999909
SLC25A38	0.136581	4.58759	0.2378	0.638389	0.999909
RPSA	-0.537565	6.06006	2.96665	0.121842	0.999909
EIF1B	-0.131991	5.50198	0.156058	0.702747	0.999909
RPL14	-0.484189	8.96979	2.127	0.181413	0.999909
ZNF619	-0.474827	2.14445	1.16163	0.311379	0.999909
ZNF621	-0.017713	3.99601	0.00284906	0.958691	0.999909
SNRNP40	-0.24436	5.16271	0.171214	0.689496	0.999909
RP11-761N21.2	-1.08077	0.78988	0.703323	0.425105	0.999909
CTNNB1	0.078216	8.76453	0.0704903	0.797084	0.999909
ULK4	-0.350567	1.44745	0.468302	0.512376	0.999909
TRAK1	0.3858	5.00145	1.31776	0.282927	0.999909
ZCCHC17	-0.167325	5.54346	0.367329	0.560631	0.999909
VIPR1	0.229327	1.38837	0.147264	0.710784	0.999909
SEC22C	-0.05556	6.12737	0.0361559	0.853751	0.999909
SS18L2	-0.319691	6.36773	0.732834	0.415937	0.999909
NKTR	-0.528422	6.5499	1.20016	0.303983	0.999909
RP4-613B23.1	0.140775	0.821361	0.0160083	0.902321	0.999909
HIGD1A	-0.14846	6.13815	0.216491	0.653662	0.999909
DVL1	0.377706	6.66951	0.967123	0.353127	0.999909
GASK1A	0.153615	1.03904	0.0479382	0.831966	0.999909
POMGNT2	-0.0147839	5.52622	0.00118751	0.973323	0.999909
SNRK	-0.139087	4.04817	0.234806	0.640482	0.999909
ANO10	-0.111059	3.09098	0.0722179	0.794678	0.999909
ABHD5	0.333598	5.89166	0.962975	0.354108	0.999909
TCAIM	0.135036	4.48167	0.106887	0.75179	0.999909
ZNF445	-0.0351025	5.2135	0.0171167	0.899017	0.999909
KIF15	-1.96572	1.23101	4.26311	0.0714781	0.999909
ZDHHC3	0.052887	4.87835	0.032677	0.860876	0.999909
EXOSC7	-0.0600858	7.15194	0.0286284	0.869681	0.999909
CDCP1	0.14591	7.61684	0.203696	0.663286	0.999909
RPS24P8	-0.311917	1.0873	0.267397	0.618545	0.999909
TMEM158	-0.604396	6.67952	4.21017	0.0729409	0.999909
LARS2	0.360274	5.4388	0.531011	0.486184	0.999909
LIMD1	-0.0200874	4.04735	0.00388508	0.951771	0.999909
SACM1L	0.403578	6.46682	0.676192	0.433832	0.999909
LZTFL1	-0.541709	5.27586	3.67453	0.0901427	0.999909
TINAGL1	0.646069	5.16338	3.38862	0.101483	0.999909
FYCO1	0.203844	4.60137	0.566377	0.472454	0.999909
PEF1	-0.0384586	4.43807	0.00853986	0.928558	0.999909
ALS2CL	0.747791	2.15225	1.53452	0.249241	0.999909
CCDC12	-0.12976	6.37642	0.121518	0.73605	0.999909
NBEAL2	-0.650633	2.86569	1.96664	0.196994	0.999909
SETD2	0.191235	6.02278	0.415466	0.53657	0.999909
KIF9	-0.297514	5.61234	0.120093	0.737535	0.999909
KLHL18	-0.849973	3.54362	2.87232	0.127106	0.999909
COL16A1;COL16A1;COL16A1;COL16A1;COL16A1;COL16A1;COL16A1;COL16A1;COL16A1;COL16A1;COL16A1;COL16A1;COL16A1;COL16A1;COL16A1;COL16A1;COL16A1;COL16A1;COL16A1;COL16A1;COL16A1;COL16A1;COL16A1;COL16A1;COL16A1;COL16A1;COL16A1;COL16A1;COL16A1;COL16A1;COL16A1;COL16A1;COL16A1;COL16A1;COL16A1;COL16A1;COL16A1;COL16A1;COL16A1;COL16A1;COL16A1;COL16A1;COL16A1;COL16A1;COL16A1;COL16A1;COL16A1;COL16A1;COL16A1;COL16A1…	-0.151835	1.18166	0.0690351	0.799136	0.999909
PTPN23	-0.0564749	6.3716	0.0306578	0.865192	0.999909
SCAP	0.354622	6.61696	1.40384	0.268819	0.999909
ELP6	-0.280397	5.10209	0.409943	0.539226	0.999909
CSPG5	-0.207776	4.03261	0.0904625	0.770969	0.999909
SMARCC1	-0.554119	8.63525	3.49013	0.0972567	0.999909
DHX30	0.114665	6.32102	0.100393	0.759163	0.999909
MAP4	-0.151129	7.37197	0.30543	0.59503	0.999909
RP11-1029M24.1	0.993217	2.59128	3.48085	0.0976335	0.999909
CDC25A	0.0111295	6.10132	0.000409366	0.984334	0.999909
ZNF589	0.161147	1.99565	0.120667	0.736936	0.999909
NME6	-0.340092	2.87216	0.579818	0.467415	0.999909
PLXNB1	-0.0392697	2.92454	0.00582284	0.940977	0.999909
CCDC51	0.367161	6.1199	0.342308	0.57402	0.999909
TMA7	-0.260092	6.05665	0.449245	0.520859	0.999909
SPOCD1	0.791858	0.638526	1.02801	0.3392	0.999909
ATRIP	-0.219083	1.89922	0.130616	0.7268	0.999909
SHISA5	0.17519	7.03791	0.256007	0.626008	0.999909
PFKFB4	-0.527859	2.84731	0.905708	0.368079	0.999909
COL7A1	-1.29953	1.65947	2.57681	0.145652	0.999909
UQCRC1	-0.222995	6.1222	0.676344	0.433782	0.999909
SLC26A6	-0.13689	4.13521	0.135701	0.72179	0.999909
CELSR3	0.836953	3.30841	3.78917	0.0860554	0.999909
NCKIPSD	-0.176615	3.05047	0.0873944	0.77476	0.999909
IP6K2	-0.21195	5.85783	0.611434	0.455922	0.999909
PRKAR2A	-0.361886	6.45149	1.31943	0.282641	0.999909
SLC25A20	-0.349235	3.26423	1.03267	0.338169	0.999909
ARIH2	-0.231235	6.022	0.585543	0.465297	0.999909
P4HTM	0.24253	3.7788	0.591691	0.46304	0.999909
PTP4A2	-0.390481	8.62131	1.816	0.213333	0.999909
NDUFAF3	0.285928	6.37091	0.573857	0.469638	0.999909
IMPDH2	-0.383819	7.75211	0.595458	0.461668	0.999909
QRICH1	0.102656	4.97102	0.0516102	0.825768	0.999909
QARS1	-0.161925	6.08911	0.385179	0.551462	0.999909
USP19	0.166372	6.4534	0.166609	0.693446	0.999909
LAMB2	0.187647	3.84049	0.0672878	0.80163	0.999909
CCDC71	-0.153547	5.99625	0.202961	0.66385	0.999909
KLHDC8B	-0.454177	2.49211	1.19552	0.30486	0.999909
C3orf62	-0.110216	3.36291	0.0263696	0.874876	0.999909
USP4	-0.190437	3.91785	0.383031	0.552549	0.999909
GPX1	0.352641	6.13735	0.531694	0.485912	0.999909
RHOA	0.0749511	10.4448	0.019433	0.892448	0.999909
TCTA	0.00384351	2.57346	4.09e-05	0.995045	0.999909
DAG1	0.422071	5.7085	1.39984	0.269451	0.999909
APEH	-0.472924	6.41203	2.52737	0.149096	0.999909
GMPPB	-0.452241	2.7035	0.69011	0.429318	0.999909
KHDRBS1	0.186098	8.27899	0.512831	0.493522	0.999909
TRAIP	-0.102652	4.92138	0.0499847	0.828482	0.999909
MST1R	0.443541	2.55915	0.861305	0.379509	0.999909
MON1A	-0.592308	3.06417	1.33709	0.279667	0.999909
RBM6	-0.516714	4.72433	2.24826	0.170713	0.999909
RBM5	-0.10002	6.24692	0.135096	0.72238	0.999909
SEMA3F	-1.07461	3.13584	5.33299	0.0485387	0.999909
TMEM39B	0.268136	5.97842	0.369541	0.559478	0.999909
GNAI2	-0.669595	5.27047	4.07896	0.0767353	0.999909
SEMA3B	1.54205	1.61883	4.85067	0.0575023	0.999909
NAA80	-0.476396	0.76913	0.478285	0.508035	0.999909
HYAL1	-0.121249	1.08036	0.0201352	0.890536	0.999909
HYAL2	0.179204	4.86791	0.233213	0.641602	0.999909
TUSC2	-0.282636	7.32864	0.585694	0.465241	0.999909
RASSF1	-0.428515	5.68007	1.53125	0.249706	0.999909
NPRL2	-0.0316816	4.46461	0.0132428	0.911113	0.999909
CYB561D2	-0.435327	2.66084	0.259253	0.62386	0.999909
TMEM115	0.0583905	2.92343	0.0256368	0.87661	0.999909
CACNA2D2	-0.0405104	3.0276	0.00628798	0.938671	0.999909
C3orf18	0.35773	2.27901	0.530331	0.486455	0.999909
HEMK1	0.363594	3.74492	1.25263	0.294317	0.999909
KPNA6	-0.456252	5.39327	1.64551	0.234149	0.999909
CISH	0.851153	2.97684	3.9366	0.0811429	0.999909
MAPKAPK3	0.0731427	5.02815	0.0215479	0.886791	0.999909
LINC02019	0.985092	1.41494	1.2905	0.287614	0.999909
DOCK3	0.385232	3.68262	0.345369	0.572347	0.999909
MANF	0.289226	7.39323	0.53514	0.484545	0.999909
RBM15B	-0.49558	6.80712	2.49373	0.151502	0.999909
DCAF1	-0.0224534	5.97192	0.00380177	0.95229	0.999909
RAD54L2	-0.113123	4.59531	0.159014	0.700105	0.999909
TEX264	-0.312806	2.88424	0.524633	0.488736	0.999909
AURKAIP1	-0.480803	6.27956	1.58346	0.242423	0.999909
TXLNA	-0.808627	3.60515	5.0823	0.0529568	0.999909
RRP9	-0.552471	5.17839	0.924385	0.363431	0.999909
PARP3	0.156029	4.70347	0.204458	0.662702	0.999909
PCBP4	-0.257747	2.91975	0.521409	0.490035	0.999909
ABHD14B	-0.109042	4.82976	0.0919997	0.769096	0.999909
ABHD14A	-0.113395	1.39593	0.0529123	0.823626	0.999909
RPL29	-0.707883	4.96384	5.18051	0.0511675	0.999909
DUSP7	0.0763033	5.12862	0.0286114	0.86972	0.999909
POC1A	-0.227709	4.93171	0.290065	0.604285	0.999909
ALAS1	0.0273073	5.54928	0.0119337	0.9156	0.999909
TWF2	-0.0121069	7.68677	0.000670361	0.979954	0.999909
IQCC	-1.0716	2.19353	4.01573	0.078654	0.999909
PPM1M	0.0915261	3.1841	0.0332344	0.859709	0.999909
WDR82	-0.034084	8.37524	0.0117181	0.916362	0.999909
GLYCTK	0.123325	0.839001	0.0236072	0.88155	0.999909
BAP1	0.14068	4.64704	0.15042	0.707869	0.999909
PHF7	-1.25091	1.26844	2.54706	0.147712	0.999909
SEMA3G	-0.0318671	1.99968	0.00458038	0.94764	0.999909
NISCH	-0.764674	4.05202	4.25209	0.0717796	0.999909
NT5DC2	-0.404917	3.21461	0.606018	0.457855	0.999909
SMIM4	0.299189	5.07062	0.519335	0.490874	0.999909
PBRM1	-0.0594624	7.21992	0.030153	0.866294	0.999909
GNL3	-0.761428	5.69003	3.36018	0.10271	0.999909
GLT8D1	-0.0276434	4.77412	0.0109594	0.919104	0.999909
SPCS1	0.168785	8.34226	0.0654081	0.804353	0.999909
EIF3I	-0.367322	7.31544	1.09321	0.325182	0.999909
MTMR9LP	0.303465	1.1843	0.18463	0.678336	0.999909
SFMBT1	0.0958729	5.75802	0.108245	0.750279	0.999909
RFT1	-0.0711132	5.75365	0.0291505	0.868511	0.999909
PRKCD	0.0657521	6.72694	0.0573257	0.816567	0.999909
TKT	-0.230334	10.8086	0.623684	0.451599	0.999909
DCP1A	0.02354	6.23727	0.00596684	0.940254	0.999909
CHDH	0.397629	2.72883	1.12917	0.317819	0.999909
IL17RB	0.358724	3.73695	0.75105	0.410437	0.999909
RP11-884K10.7	-0.265368	2.8179	0.230373	0.643612	0.999909
ACTR8	0.139911	5.4342	0.177972	0.683811	0.999909
SELENOK	0.0786598	6.70936	0.078437	0.786264	0.999909
CCDC66	-1.7405	3.41422	5.98744	0.039017	0.999909
TASOR	-0.0140166	5.1535	0.00187297	0.966501	0.999909
ARHGEF3	0.740689	6.11981	4.53725	0.0644742	0.999909
HDAC1	0.149404	8.19443	0.263471	0.621094	0.999909
IL17RD	-0.0389751	4.91476	0.00489866	0.945854	0.999909
HESX1	0.827187	1.2503	1.41266	0.26743	0.999909
APPL1	-0.114188	7.02387	0.168474	0.691838	0.999909
MARCKSL1	-0.323696	7.15174	0.323854	0.584332	0.999909
RP11-229A12.2	-0.515181	1.31233	0.698411	0.426663	0.999909
PDE12	0.172931	6.57727	0.161328	0.698056	0.999909
ARF4	0.625586	8.68545	2.53354	0.148661	0.999909
DENND6A	0.112436	4.61413	0.137866	0.719689	0.999909
SLMAP	-0.435136	6.65759	2.30175	0.166263	0.999909
FLNB	0.0690525	7.3735	0.022995	0.883083	0.999909
ABHD6	0.101066	4.31776	0.108725	0.749748	0.999909
RPP14	0.0162348	3.24971	0.00212599	0.964311	0.999909
RP11-80H18.4	0.811493	1.81489	1.54984	0.247079	0.999909
PXK	-0.0721159	5.4552	0.0420034	0.842538	0.999909
PDHB	0.214154	6.10174	0.383819	0.55215	0.999909
KCTD6	0.124392	2.87711	0.095849	0.764481	0.999909
CFAP20DC	0.874907	2.74987	1.98416	0.195206	0.999909
BSDC1	0.103255	5.29853	0.0541208	0.821663	0.999909
FHIT	0.1512	2.26888	0.105939	0.75285	0.999909
PTPRG	-0.464006	4.5642	1.21151	0.301854	0.999909
RPL10AP6	-0.331919	2.60622	0.373038	0.557665	0.999909
CCNL2	-0.0208924	7.23262	0.0044552	0.948359	0.999909
THOC7	0.150169	7.39385	0.217456	0.652951	0.999909
ATXN7	-0.0398834	4.62736	0.00922537	0.925755	0.999909
PSMD6	0.191295	6.95686	0.194104	0.670745	0.999909
MAGI1	-0.772565	5.92575	2.44683	0.154941	0.999909
ZBTB8B	-0.21173	1.032	0.0705414	0.797013	0.999909
ZBTB8A	-0.0884571	4.09947	0.0887404	0.773088	0.999909
KBTBD8	0.0189577	2.12086	0.000803538	0.978054	0.999909
SUCLG2	-0.675262	5.83536	4.94777	0.0555387	0.999909
SUCLG2-AS1	0.134708	1.45106	0.0496229	0.829092	0.999909
ZBTB8OS	-0.0518834	6.62095	0.0236989	0.881322	0.999909
EOGT	-0.0756217	5.16024	0.0679038	0.800747	0.999909
TMF1	-0.518886	5.95404	2.02788	0.190838	0.999909
UBA3	0.242457	6.03222	0.434587	0.527567	0.999909
ARL6IP5	0.122245	5.43253	0.167146	0.692982	0.999909
FRMD4B	-0.292964	1.89	0.205389	0.661991	0.999909
RBBP4	-0.679403	4.60684	2.12884	0.181244	0.999909
MITF	0.26572	2.09749	0.184316	0.678591	0.999909
FOXP1	-0.835768	4.1549	1.34619	0.278151	0.999909
EIF4E3	0.577589	3.47053	1.10848	0.322026	0.999909
MRPL20-AS1	-0.725245	2.02129	0.756142	0.408922	0.999909
KIAA1522	0.454075	5.49186	1.71155	0.225767	0.999909
YARS1	0.219398	7.5191	0.256828	0.625463	0.999909
SHQ1	-0.0948549	5.39915	0.0637104	0.806849	0.999909
GXYLT2	-0.480975	2.33958	0.427006	0.531101	0.999909
PPP4R2	0.126318	7.41185	0.249916	0.630086	0.999909
S100PBP	-0.0422539	5.34933	0.0189644	0.893743	0.999909
EBLN2	-0.856999	0.960858	0.934699	0.360902	0.999909
TMEM54	-0.0913384	3.5772	0.0431773	0.840388	0.999909
RNF19B	-0.0384049	3.01293	0.00544891	0.9429	0.999909
LINC02027	-0.911949	1.1196	1.561	0.245519	0.999909
GBE1	0.302674	5.83481	0.458012	0.516924	0.999909
MRPL20	0.0922692	6.07728	0.0135507	0.910091	0.999909
LINC02008	0.389249	1.46199	0.536462	0.484022	0.999909
AK2	0.165464	7.8565	0.216048	0.65399	0.999909
CHMP2B	0.222818	7.45926	0.635893	0.447359	0.999909
AZIN2	-0.537365	3.64105	0.954531	0.356116	0.999909
CGGBP1	0.199454	6.39288	0.430008	0.529696	0.999909
ZNF654	0.178809	3.19776	0.193127	0.671517	0.999909
C3orf38	0.108697	4.52987	0.114019	0.743976	0.999909
TRIM62	0.649842	1.57798	1.32725	0.281319	0.999909
PROS1	-0.385889	3.71719	0.459763	0.516145	0.999909
ARL13B	-0.595723	5.21535	3.36864	0.102343	0.999909
DHFR2	-0.0328399	2.44606	0.0056121	0.942053	0.999909
NSUN3	0.167698	4.72693	0.381192	0.553484	0.999909
MTRNR2L12	-1.21055	5.4004	5.36558	0.047999	0.999909
ZNF362	-0.489063	4.25102	1.05437	0.333427	0.999909
ARL6	0.1315	3.15591	0.114932	0.742995	0.999909
CRYBG3	-2.45342	1.95609	6.01972	0.0386114	0.999909
RIOX2	0.253928	4.55853	0.870161	0.377185	0.999909
RP11-415J8.3	-1.79763	1.2381	1.66093	0.232154	0.999909
CLDND1	-0.339763	7.43522	1.73032	0.22346	0.999909
RPL38P4	-1.0064	1.08182	0.908275	0.367435	0.999909
ST3GAL6-AS1	-1.07866	1.1758	3.20741	0.109639	0.999909
PHC2	-0.188351	5.9511	0.458386	0.516757	0.999909
ST3GAL6	-1.01752	5.4373	3.76054	0.0870535	0.999909
DCBLD2	-0.343944	11.2237	1.01452	0.342212	0.999909
LINC00973	-0.207487	1.3425	0.116608	0.741207	0.999909
CMSS1	-0.111582	6.57922	0.0944948	0.766093	0.999909
TBC1D23	0.145478	4.89631	0.201452	0.665011	0.999909
NIT2	0.114787	6.18741	0.112733	0.745364	0.999909
TOMM70	0.0846987	7.5163	0.08123	0.782603	0.999909
LNP1	-0.697916	0.709111	1.20421	0.303221	0.999909
TMEM45A	-0.607332	3.39102	1.02642	0.339552	0.999909
TFG	0.420116	8.23187	2.55725	0.147002	0.999909
SENP7	0.0518261	4.35973	0.0106186	0.920367	0.999909
TRMT10C	-0.341006	5.57044	0.820996	0.390373	0.999909
PCNP	-0.0403146	7.67336	0.0116871	0.916473	0.999909
RP11-234A1.1	-0.0962701	3.68118	0.108583	0.749906	0.999909
ZBTB11	0.00747181	5.56154	0.000783549	0.978328	0.999909
ZSCAN20	0.357292	1.97754	0.579059	0.467697	0.999909
ZBTB11-AS1	-0.582148	2.31763	1.10649	0.322433	0.999909
RPL24	-0.101158	7.5456	0.140206	0.71744	0.999909
CEP97	0.222594	6.22624	0.614127	0.454965	0.999909
NXPE3	-0.126285	4.43547	0.161741	0.697692	0.999909
NFKBIZ	0.355791	3.83917	0.117892	0.739847	0.999909
ALCAM	0.0758649	7.02767	0.0378879	0.850337	0.999909
CBLB	-0.882486	2.24512	1.27388	0.29053	0.999909
DUBR	0.0285944	1.38897	0.00238284	0.962219	0.999909
BBX	-0.141257	6.75844	0.0972599	0.762815	0.999909
CD47	0.230252	6.20725	0.661406	0.438714	0.999909
MYH15	0.440481	4.01837	1.78358	0.217089	0.999909
CIP2A	-0.355277	6.02285	0.574097	0.469548	0.999909
DZIP3	-0.28649	4.66922	0.571073	0.470683	0.999909
NECTIN3	-0.774407	7.13724	5.17166	0.0513256	0.999909
PLCXD2	0.842289	3.54265	4.13961	0.0749508	0.999909
PHLDB2	-0.59493	7.27899	2.20223	0.174673	0.999909
ABHD10	-0.554455	7.83179	3.62384	0.0920293	0.999909
SMIM12	-0.111531	5.62761	0.080177	0.783975	0.999909
GJB5	0.186952	1.94813	0.133032	0.724406	0.999909
ATG3	0.173434	6.24986	0.279201	0.611026	0.999909
SLC35A5	0.290797	4.97542	0.886547	0.372945	0.999909
CCDC80	-0.521121	0.936287	0.76279	0.406956	0.999909
GTPBP8	-0.360189	4.7712	0.625841	0.450845	0.999909
NEPRO	-0.151372	5.98865	0.19526	0.669834	0.999909
CFAP44	-1.1983	2.15043	3.57988	0.093707	0.999909
SPICE1	0.458547	2.94167	1.33656	0.279756	0.999909
GJB3	0.699738	4.3395	5.15784	0.0515737	0.999909
USF3	-0.00568657	5.41505	0.000235399	0.98812	0.999909
NAA50	-0.0818011	7.27818	0.0338347	0.858463	0.999909
ATP6V1A	-0.0367343	6.57343	0.0149344	0.905636	0.999909
GRAMD1C	0.721055	3.19621	0.802842	0.395427	0.999909
ZDHHC23	0.27629	4.89264	0.687704	0.430093	0.999909
CCDC191	-1.16219	2.51023	2.10008	0.183909	0.999909
QTRT2	0.0290423	5.25553	0.00398908	0.951131	0.999909
ZBTB20	-0.177914	6.54681	0.164013	0.695701	0.999909
PTMAP8	-1.91484	0.632995	5.04841	0.0535926	0.999909
RP11-384F7.1	-0.290506	2.39272	0.309378	0.592702	0.999909
B4GALT4	0.244815	3.99427	0.6318	0.448773	0.999909
ARHGAP31	1.01038	1.41942	2.35422	0.162045	0.999909
TMEM39A	0.162545	5.40156	0.377101	0.555573	0.999909
POGLUT1	0.291522	4.59932	1.25832	0.293295	0.999909
TIMMDC1	-0.14849	7.27301	0.211515	0.657362	0.999909
ADPRH	-0.0342581	1.82146	0.00368095	0.953053	0.999909
ZMYM6	-0.0349101	4.46585	0.0151046	0.905103	0.999909
COX17	0.625127	8.65173	2.60372	0.143821	0.999909
GSK3B	0.125564	6.46013	0.0816387	0.782073	0.999909
ZMYM1	-0.0550642	4.45765	0.0299163	0.866814	0.999909
RP11-18H7.1	0.0173699	0.849945	0.000583134	0.981304	0.999909
LRRC58	-0.0423154	6.69829	0.0206365	0.889192	0.999909
FSTL1	0.683109	6.37782	1.82182	0.212667	0.999909
NDUFB4	0.073419	7.57962	0.0340998	0.857916	0.999909
RABL3	0.272868	5.01281	0.661643	0.438635	0.999909
GTF2E1	0.0708724	5.13221	0.0779105	0.786962	0.999909
NAP1L1P3	0.168103	2.04015	0.119156	0.738516	0.999909
POLQ	-0.0200937	3.88542	0.00427395	0.949419	0.999909
SFPQ	0.0243592	9.4667	0.00430992	0.949207	0.999909
GOLGB1	-0.968091	6.27089	1.86171	0.208186	0.999909
IQCB1	0.221316	4.82832	0.685435	0.430826	0.999909
EAF2	-0.333827	2.30092	0.532942	0.485416	0.999909
ILDR1	-0.600393	1.07813	0.36505	0.561824	0.999909
CSTA	-0.0517413	6.0834	0.00664209	0.936972	0.999909
MIX23	-0.368878	4.77775	0.671172	0.435479	0.999909
FAM162A	-0.0867686	8.49571	0.0792887	0.78514	0.999909
WDR5B	0.203623	2.43614	0.25393	0.627391	0.999909
WDR5B-DT	-1.06688	1.42455	2.84926	0.128437	0.999909
KPNA1	-0.0440949	5.34697	0.021287	0.887473	0.999909
ZMYM4	-0.0715915	5.54124	0.0626711	0.808394	0.999909
PARP14	0.617483	5.10699	1.29985	0.285994	0.999909
HSPBAP1	0.300489	2.23792	0.385901	0.551097	0.999909
SLC49A4	0.00675718	4.368	0.000401823	0.984479	0.999909
LINC02035	0.178045	3.54637	0.0704839	0.797093	0.999909
PDIA5	0.151329	6.144	0.145479	0.71245	0.999909
SEC22A	0.246329	4.07646	0.556917	0.476059	0.999909
HACD2	-0.118719	6.44025	0.192351	0.672133	0.999909
MYLK	-1.17321	1.81927	3.2663	0.106898	0.999909
CCDC14	-0.458437	6.14742	2.15727	0.178659	0.999909
KALRN	0.50305	2.24172	0.996971	0.346193	0.999909
RPL7P15	-0.776457	2.749	1.23387	0.297721	0.999909
RPL5P4	-0.280003	1.81206	0.270727	0.616402	0.999909
UMPS	-0.154537	6.87711	0.0907783	0.770583	0.999909
ITGB5	-0.2394	7.73984	0.746929	0.411671	0.999909
HEG1	-0.0801435	2.66785	0.0301391	0.866325	0.999909
SLC12A8	0.549587	3.79686	2.56157	0.146702	0.999909
ZNF148	-0.232232	6.00534	0.310925	0.591795	0.999909
SNX4	0.168316	5.61858	0.38224	0.55295	0.999909
OSBPL11	-0.0797953	5.05561	0.0502648	0.828011	0.999909
KIAA0319L	0.0181483	6.19864	0.00192841	0.966009	0.999909
FAM86JP	-0.075396	3.62647	0.0541853	0.821559	0.999909
ROPN1B	0.415327	0.645072	0.106583	0.75213	0.999909
NCDN	0.822812	4.7881	3.43064	0.0997055	0.999909
KLF15	-0.00538364	0.800336	4.91e-05	0.994572	0.999909
ZXDC	-0.196698	5.44812	0.429462	0.529951	0.999909
CHST13	-0.643689	0.922274	0.724779	0.418407	0.999909
TXNRD3	0.375708	3.05449	0.75769	0.408462	0.999909
TFAP2E	-0.414528	1.83608	0.706824	0.424	0.999909
CHCHD6	-0.32461	3.2134	0.34697	0.571475	0.999909
PLXNA1	-0.413817	5.42202	2.07323	0.186446	0.999909
PSMB2	0.032602	7.43435	0.00360365	0.953548	0.999909
TPRA1	0.121719	2.87519	0.0787692	0.785825	0.999909
C1orf216	-0.143583	4.80342	0.215136	0.654665	0.999909
ABTB1	0.289973	2.68925	0.115985	0.74187	0.999909
MGLL	0.132318	2.34874	0.110523	0.74777	0.999909
SEC61A1	-0.263066	7.26793	0.715681	0.421226	0.999909
RUVBL1	-0.244898	7.78289	0.205303	0.662057	0.999909
CLSPN	-0.582556	7.62858	1.25872	0.293224	0.999909
GATA2	-0.85048	4.55032	6.27502	0.0355832	0.999909
GATA2-AS1	-1.07436	1.17804	2.34292	0.162941	0.999909
RPN1	-0.0469788	8.29644	0.0184393	0.895214	0.999909
RAB7A	0.295266	9.28695	1.05214	0.333909	0.999909
AGO4	-0.266807	4.00369	0.0797042	0.784594	0.999909
ACAD9	-0.00247107	5.73491	3.35e-05	0.995519	0.999909
CFAP92	-0.605179	2.35443	1.3857	0.271705	0.999909
AGO1	-0.321643	5.6678	1.42392	0.265672	0.999909
ISY1	-0.0996688	5.79825	0.0506807	0.827314	0.999909
RP11-434H6.7	0.434634	2.5204	0.497806	0.499739	0.999909
CNBP	0.135844	8.6236	0.129928	0.727487	0.999909
COPG1	0.0758642	4.70577	0.0803161	0.783793	0.999909
HMCES	-0.104283	8.28521	0.108096	0.750445	0.999909
H1-10	-0.707295	5.91748	1.8421	0.210373	0.999909
RPL32P3	-0.37165	1.39633	0.201344	0.665095	0.999909
MBD4	-0.454687	5.11367	1.39209	0.270684	0.999909
PLXND1	-0.279169	2.70439	0.339736	0.575434	0.999909
TMCC1	-0.916418	4.64069	5.37015	0.047924	0.999909
RP11-332M2.1	-0.106035	2.86716	0.0642322	0.806078	0.999909
AGO3	0.166521	5.16129	0.139617	0.718004	0.999909
PIK3R4	0.0988692	6.0465	0.101099	0.758349	0.999909
ATP2C1	0.168728	6.26336	0.438601	0.525714	0.999909
VWA1	-9.32e-05	4.37183	4.95e-08	0.999828	0.999909
ASTE1	-0.571591	2.7012	1.60001	0.240177	0.999909
NUDT16L2P	-0.00514377	1.82554	0.000134313	0.991026	0.999909
NUDT16	0.117007	4.59961	0.17481	0.686454	0.999909
RP11-517B11.7	-0.0134287	2.97862	0.000697207	0.979557	0.999909
MRPL3	0.0283716	8.37503	0.0040152	0.950971	0.999909
PSMC2P1	0.594456	1.42678	0.477842	0.508226	0.999909
ADPRS	-0.41441	5.73493	1.10687	0.322356	0.999909
DNAJC13	0.340409	4.98046	1.39204	0.270692	0.999909
UBA5	-0.160374	6.45155	0.320494	0.586252	0.999909
NPHP3	-0.377096	3.13836	0.487639	0.504028	0.999909
TRAPPC3	0.0727921	6.38296	0.0557472	0.819057	0.999909
CDV3	0.158792	8.05092	0.146778	0.711237	0.999909
TOPBP1	0.134998	7.39093	0.0752623	0.790512	0.999909
SRPRB	-0.0734837	7.93112	0.0185941	0.894778	0.999909
MAP7D1	-0.285873	5.58876	0.741883	0.41319	0.999909
RAB6B	0.0800965	4.39922	0.0362364	0.853591	0.999909
RYK	-0.168423	6.02669	0.410262	0.539072	0.999909
ANAPC13	0.0219888	6.3104	0.00365715	0.953205	0.999909
CEP63	0.0464896	3.81641	0.0183481	0.895472	0.999909
THRAP3	-0.680299	7.31673	2.62358	0.14249	0.999909
PPP2R3A	-0.171452	2.9497	0.149142	0.709045	0.999909
MSL2	-0.121839	6.02609	0.182475	0.680095	0.999909
PCCB	0.113757	4.22204	0.069853	0.79798	0.999909
STAG1	-0.910561	3.69617	2.83778	0.129107	0.999909
SH3D21	0.0153127	3.08228	0.00189175	0.966333	0.999909
SLC35G2	0.19768	3.21328	0.344929	0.572587	0.999909
NCK1-DT	0.533714	2.72358	1.60101	0.240043	0.999909
RP11-731C17.2	-0.451579	1.1858	0.338249	0.576255	0.999909
NCK1	-0.00686832	4.97173	0.000330461	0.985925	0.999909
IL20RB	-0.471023	1.22957	0.314802	0.589535	0.999909
DZIP1L	0.526104	2.80551	1.56781	0.244574	0.999909
DBR1	-0.0365818	6.07787	0.0138714	0.909038	0.999909
ARMC8	-0.0857134	5.57533	0.102923	0.756259	0.999909
NME9	-0.470518	0.923909	0.236377	0.639382	0.999909
MRAS	0.131187	3.88077	0.10397	0.75507	0.999909
CEP70	-0.198006	4.74592	0.181164	0.681171	0.999909
FAIM	0.155319	4.54823	0.0882662	0.773675	0.999909
PIK3CB	0.453627	6.09938	2.82815	0.129672	0.999909
STK40	0.120109	3.35727	0.10645	0.752278	0.999909
MRPS22	-0.19013	4.48778	0.102539	0.756697	0.999909
LSM10	0.0570675	6.26052	0.0225739	0.884149	0.999909
COPB2	0.184958	7.30296	0.50443	0.496981	0.999909
RP11-319G6.1	-0.311675	1.55565	0.0812507	0.782577	0.999909
RBP1	-0.121463	6.69575	0.100063	0.759545	0.999909
NMNAT3	-0.0705997	1.95834	0.0212464	0.887579	0.999909
OSCP1	-0.798507	3.29769	4.16774	0.0741411	0.999909
SLC25A36	0.0432431	7.14126	0.0112289	0.918119	0.999909
PXYLP1	0.188362	4.75097	0.508171	0.495435	0.999909
ZBTB38	0.0564543	5.37896	0.0322152	0.86185	0.999909
MRPS15	-0.16536	6.11366	0.141969	0.715759	0.999909
KRT18P35	0.50071	2.50137	0.408401	0.539973	0.999909
RASA2	0.628488	4.77622	2.58794	0.144892	0.999909
RNF7	0.20166	7.30636	0.600685	0.459774	0.999909
ATP1B3	-0.118822	9.54326	0.175432	0.685932	0.999909
TFDP2	-0.565722	6.36274	1.0431	0.335876	0.999909
GK5	0.303423	5.33333	0.810126	0.393387	0.999909
XRN1	0.0866857	5.21853	0.0374502	0.851192	0.999909
ATR	-0.118505	5.59453	0.115142	0.742771	0.999909
PLS1	0.515205	6.74678	3.52901	0.0956978	0.999909
ATAD3B	-0.474361	3.3671	0.494226	0.501242	0.999909
TRPC1	0.261002	3.80609	0.310071	0.592295	0.999909
PCOLCE2	-0.461829	4.24411	1.01892	0.341225	0.999909
RP11-372E1.1	-0.372678	3.09795	0.748005	0.411349	0.999909
U2SURP	-0.0513414	8.63561	0.0241335	0.880249	0.999909
RP11-91G21.1	0.055568	0.752713	0.00428709	0.949341	0.999909
CHST2	0.0532725	2.48421	0.014885	0.905791	0.999909
DIPK2A	0.140039	4.83065	0.274294	0.614126	0.999909
PLOD2	0.471175	4.75655	1.16282	0.311147	0.999909
PLSCR4	0.749187	2.95794	0.487854	0.503937	0.999909
GYG1	0.0309814	4.26105	0.00889662	0.927085	0.999909
HLTF	-0.680466	5.33353	0.726433	0.417898	0.999909
HPS3	0.405018	1.55864	0.475393	0.509285	0.999909
WWTR1	0.288008	6.18234	1.34123	0.278977	0.999909
COMMD2	0.310484	6.19541	1.47908	0.257292	0.999909
RNF13	-0.300434	3.39312	0.751234	0.410383	0.999909
PFN2	0.209856	8.63399	0.135109	0.722367	0.999909
ZC3H12A	0.127625	3.9834	0.145648	0.712291	0.999909
TSC22D2	0.135993	4.63761	0.121736	0.735825	0.999909
SERP1	-0.0378176	8.31846	0.0169718	0.899443	0.999909
EIF2A	-0.379989	7.07938	1.10025	0.323722	0.999909
SELENOT	0.170794	6.29467	0.181231	0.681115	0.999909
SIAH2	-0.269656	6.2375	0.588684	0.464142	0.999909
MEAF6	0.264949	6.45084	1.02055	0.340862	0.999909
MED12L	-0.374578	1.14579	0.423147	0.532918	0.999909
SNIP1	-0.107658	5.52651	0.181389	0.680986	0.999909
AADACP1	-1.07008	2.08185	3.24838	0.107723	0.999909
AADAC	-0.482141	1.93085	0.384071	0.552022	0.999909
MBNL1	-0.684708	7.34864	4.35023	0.0691515	0.999909
P2RY1	-0.149126	2.47283	0.0972883	0.762782	0.999909
RAP2B	0.102551	6.54927	0.140879	0.716797	0.999909
RPL21P42	-0.489452	1.61093	0.251039	0.629329	0.999909
DHX36	-0.71764	5.62103	2.15598	0.178776	0.999909
GNL2	-0.0625742	7.10467	0.0187949	0.894216	0.999909
ATAD3A	-0.660707	4.34795	1.00355	0.344693	0.999909
C3orf33	0.540882	3.93866	2.82642	0.129774	0.999909
SLC33A1	0.395267	5.92754	2.24524	0.17097	0.999909
GMPS	0.613253	5.45301	4.89128	0.0566706	0.999909
KCNAB1	-0.218684	0.798247	0.0970697	0.763039	0.999909
C1orf109	0.281158	4.35436	0.527182	0.487713	0.999909
SSR3	-0.137103	8.03126	0.163607	0.696056	0.999909
CDCA8	0.222029	7.79354	0.164786	0.695028	0.999909
PA2G4P4	-0.937784	1.06707	0.796389	0.397249	0.999909
LEKR1	-1.0847	1.13262	2.60827	0.143515	0.999909
CCNL1	-0.298748	7.71977	0.362531	0.563148	0.999909
EPHA10	-0.29084	2.12123	0.363091	0.562853	0.999909
KRT18P34	-0.109392	1.62723	0.0308732	0.864725	0.999909
RP11-550I24.2	-1.03812	1.2778	3.31807	0.104562	0.999909
VEPH1	0.376094	0.875841	0.379948	0.554117	0.999909
SHOX2	-0.0140166	4.67896	0.000683999	0.979751	0.999909
RSRC1	-0.454493	6.19872	1.93773	0.199994	0.999909
RP11-538P18.1	-0.107899	0.726733	0.0085981	0.928315	0.999909
MLF1	-0.0961828	5.15719	0.0752637	0.79051	0.999909
GFM1	-0.178551	6.81982	0.243835	0.63422	0.999909
MFSD1	0.69653	4.9703	4.94528	0.0555881	0.999909
MANEAL	0.212478	2.74338	0.118954	0.738728	0.999909
IL12A	0.11042	2.11896	0.0415119	0.843448	0.999909
C3orf80	-0.398769	2.99119	0.966559	0.35326	0.999909
IFT80	-0.179827	5.21568	0.226908	0.646085	0.999909
SMC4	-0.92609	7.40021	3.56543	0.0942672	0.999909
TRIM59	0.217451	6.20078	0.511647	0.494007	0.999909
KPNA4	-0.167431	5.60805	0.259804	0.623497	0.999909
YRDC	0.207071	7.68251	0.194058	0.670782	0.999909
ARL14	0.246769	0.234431	0.0447446	0.837564	0.999909
PPM1L	0.0358395	4.19062	0.00433318	0.94907	0.999909
B3GALNT1	0.429161	4.29961	0.734568	0.415408	0.999909
NMD3	0.155878	6.76996	0.269025	0.617496	0.999909
SPTSSB	-0.460335	2.58393	0.215823	0.654156	0.999909
C1orf122	-0.298897	5.47469	0.524789	0.488673	0.999909
MTF1	-0.192949	4.79174	0.4138	0.537369	0.999909
INPP5B	-1.00823	1.12036	3.04328	0.117774	0.999909
PDCD10	-0.520441	5.63275	2.80155	0.131251	0.999909
SERPINI1	0.537794	3.81942	0.907007	0.367753	0.999909
GOLIM4	-0.253642	5.07154	0.305824	0.594796	0.999909
MECOM	0.422981	2.67401	0.580689	0.467092	0.999909
RPL22P1	-0.496949	0.7764	0.468256	0.512396	0.999909
ACTRT3	-0.0635023	1.74576	0.00770938	0.93211	0.999909
MYNN	0.215907	4.51925	0.575951	0.468855	0.999909
SF3A3	-0.22557	6.29584	0.305502	0.594987	0.999909
RP11-379K17.4	-0.602006	0.673345	0.453678	0.518862	0.999909
SEC62	-0.0939347	7.90613	0.110991	0.747259	0.999909
GPR160	0.300259	3.70679	0.531679	0.485918	0.999909
SSU72	-0.271691	6.38566	0.342106	0.574131	0.999909
PHC3	0.0608766	6.23849	0.05727	0.816654	0.999909
PRKCI	-0.778249	3.69626	2.34796	0.16254	0.999909
SKIL	-0.390827	4.65715	0.448162	0.521349	0.999909
FHL3	-0.202481	2.86937	0.1525	0.705966	0.999909
RPL22L1	-0.204792	9.67509	0.255807	0.626141	0.999909
EIF5A2	0.0453421	3.56217	0.0224188	0.884544	0.999909
UTP11	0.107284	6.10115	0.0727579	0.793932	0.999909
PLD1	0.421177	2.50957	0.383092	0.552518	0.999909
FNDC3B	-0.0608526	5.15676	0.0154012	0.904181	0.999909
NCEH1	0.456157	4.83458	2.31897	0.164862	0.999909
ECT2	0.25607	7.24257	0.404531	0.541854	0.999909
NAALADL2	-0.331513	0.0654347	0.0496948	0.828971	0.999909
TBL1XR1	-0.504415	7.68823	3.88043	0.0829709	0.999909
KCNMB2-AS1	0.19028	3.03338	0.296125	0.600597	0.999909
ZMAT3	-0.221355	5.42762	0.33399	0.57862	0.999909
PIK3CA	-0.566625	3.98499	0.884996	0.373343	0.999909
ZNF639	-0.00317404	5.42863	9.85e-05	0.992314	0.999909
MFN1	-0.27397	5.6424	0.674386	0.434423	0.999909
ACTL6A	0.158653	5.77058	0.179779	0.682313	0.999909
MRPL47	-0.0714318	6.96788	0.0344751	0.857147	0.999909
NDUFB5	0.0488586	6.87243	0.0134543	0.910409	0.999909
USP13	0.0734841	5.89139	0.0652206	0.804627	0.999909
TTC14	-0.159653	5.7533	0.073991	0.79224	0.999909
FXR1	-0.245076	7.59044	0.746493	0.411802	0.999909
DNAJC19	0.0858363	6.6632	0.115237	0.742669	0.999909
RRAGC	0.23297	4.03301	0.561124	0.47445	0.999909
LINC01206	0.639407	2.23132	1.34599	0.278185	0.999909
ATP11B	-0.229783	4.68703	0.226245	0.64656	0.999909
MYCBP	-0.24902	5.4836	0.214045	0.655475	0.999909
DCUN1D1	0.0437393	5.06065	0.0261954	0.875285	0.999909
MCCC1	0.737124	3.74677	3.57457	0.0939122	0.999909
LAMP3	0.820364	2.2256	0.847882	0.383073	0.999909
B3GNT5	-0.0789349	4.85707	0.0896132	0.772011	0.999909
LINC00888	-0.501568	3.99827	1.26204	0.292631	0.999909
KLHL24	0.0858896	5.28383	0.00712007	0.934749	0.999909
YEATS2	0.123419	6.21511	0.220551	0.650683	0.999909
PARL	0.0174548	6.59403	0.0030206	0.957467	0.999909
ABCC5	-0.146028	4.46009	0.30749	0.593812	0.999909
EIF2B5	-0.430179	5.75724	1.60287	0.239793	0.999909
DVL3	-0.0996265	5.17132	0.117246	0.74053	0.999909
AP2M1	0.0733237	7.63602	0.0508801	0.826981	0.999909
ABCF3	-0.407751	4.40597	0.794334	0.397832	0.999909
ALG3	-0.269069	4.58876	0.237783	0.638401	0.999909
EEF1AKMT4	-0.84152	2.4094	1.66362	0.231808	0.999909
CAMK2N2	-0.481128	2.20347	0.950594	0.357058	0.999909
PSMD2	-0.421393	7.47817	1.44023	0.263154	0.999909
EIF4G1	-0.972071	7.16107	6.10008	0.0376243	0.999909
FAM131A	-0.423449	5.45079	1.78077	0.217419	0.999909
POLR2H	0.0712156	7.99526	0.0438353	0.839196	0.999909
CHRD	0.0433908	1.82024	0.00494344	0.945608	0.999909
EPHB3	0.551175	2.01776	1.04784	0.334843	0.999909
MAGEF1	-0.0459726	8.40623	0.0162695	0.901533	0.999909
AKIRIN1	0.296652	6.07019	0.89181	0.371598	0.999909
VPS8	-0.140865	4.44357	0.16435	0.695407	0.999909
EHHADH	0.298573	4.25615	0.770573	0.404674	0.999909
MAP3K13	-0.707157	5.81692	4.64442	0.0619749	0.999909
RPL4P4	0.732387	1.83446	1.57231	0.243954	0.999909
TMEM41A	-0.200104	5.13444	0.452517	0.519384	0.999909
NDUFS5	-0.559172	8.21407	2.11849	0.182197	0.999909
LIPH	-0.788006	4.70024	0.735555	0.415108	0.999909
SENP2	-0.00339233	6.02284	0.000142057	0.990771	0.999909
IGF2BP2	0.124372	8.25018	0.195896	0.669335	0.999909
IGF2BP2-AS1	-1.63733	1.77274	1.73317	0.223112	0.999909
TRA2B	-0.198057	8.2791	0.29641	0.600425	0.999909
ETV5	-0.00234648	6.38757	2.68e-05	0.995989	0.999909
MACF1	-0.0764741	6.83252	0.0425007	0.841624	0.999909
DGKG	0.502421	3.00412	0.949786	0.357252	0.999909
TBCCD1	-0.0503869	3.91351	0.0251552	0.877763	0.999909
DNAJB11	0.175582	7.98549	0.227342	0.645773	0.999909
RP11-134F2.7	-0.233326	1.0055	0.157161	0.701758	0.999909
FNDC10	-1.0478	1.53365	4.21968	0.0726755	0.999909
EIF4A2	-0.483308	8.31591	2.69836	0.137619	0.999909
RFC4	-0.209381	8.03306	0.343187	0.573539	0.999909
RPS20P14	-0.713516	2.83594	1.42043	0.266214	0.999909
ST6GAL1	-0.149034	5.12688	0.207278	0.660555	0.999909
HSPE1P8	-0.117065	0.651102	0.0174055	0.898174	0.999909
BCL6	0.0313572	5.16994	0.001647	0.968585	0.999909
BMP8A	0.496082	1.61897	0.26443	0.62047	0.999909
LPP	-0.469835	5.9738	0.434646	0.52754	0.999909
TPRG1	0.92473	0.624728	1.13721	0.316205	0.999909
P3H2	-0.53904	0.778051	0.422643	0.533156	0.999909
IL1RAP	0.581447	2.62829	0.402879	0.542662	0.999909
PPIEL	0.146633	0.915148	0.0538667	0.822073	0.999909
UTS2B	0.320896	0.332086	0.0844072	0.778522	0.999909
PABPC4	-0.908157	7.45396	3.88895	0.0826901	0.999909
CCDC50	0.134329	6.76796	0.176172	0.685312	0.999909
MB21D2	0.356278	2.73735	0.93942	0.359754	0.999909
OPA1	0.25551	6.90936	0.71065	0.422798	0.999909
HEYL	-0.0885684	3.6499	0.0508528	0.827027	0.999909
HES1	-0.569608	6.10513	1.67803	0.229969	0.999909
ATP13A3	0.231333	7.34519	0.833148	0.387046	0.999909
AC108676.1	-0.0595075	2.39772	0.00869265	0.927923	0.999909
TMEM44-AS1	-0.295916	2.29602	0.477089	0.508551	0.999909
TMEM44	-0.207603	4.55921	0.245064	0.63338	0.999909
RP11-534C12.1	0.0763098	2.59972	0.0114238	0.917415	0.999909
LSG1	-0.581108	5.72643	1.6825	0.229402	0.999909
FAM43A	-0.200947	3.26482	0.0929384	0.767961	0.999909
HPCAL4	0.0067111	2.58536	8.66e-05	0.992793	0.999909
XXYLT1	-0.150318	3.65723	0.234218	0.640895	0.999909
PPIE	0.139954	5.77726	0.142947	0.714832	0.999909
ACAP2	-0.176903	5.72963	0.29652	0.600358	0.999909
PPP1R2	0.0778457	5.62649	0.0878439	0.7742	0.999909
TNK2	-0.0730765	3.81221	0.0402443	0.845821	0.999909
BMP8B	-0.352725	4.17322	0.452208	0.519523	0.999909
SDHAP1	0.547151	2.23411	1.42961	0.264789	0.999909
TFRC	-0.00878205	8.23408	0.000194188	0.98921	0.999909
PCYT1A	-0.31861	5.91011	0.89564	0.370623	0.999909
DYNLT2B	0.336334	3.45369	0.32421	0.584129	0.999909
UBXN7	-0.254215	6.84549	0.366981	0.560813	0.999909
RNF168	0.0552901	6.21221	0.0310684	0.864303	0.999909
RP11-345P4.9	-0.303004	0.936342	0.229817	0.644007	0.999909
WDR53	0.070437	3.80613	0.0266788	0.874151	0.999909
FBXO45	-0.132967	6.88002	0.201783	0.664756	0.999909
PIGX	0.266902	6.03308	0.93785	0.360135	0.999909
CEP19	-0.283661	2.40355	0.324178	0.584147	0.999909
PAK2	-0.0159189	6.28475	0.00315951	0.956501	0.999909
SENP5	0.307276	5.03716	0.939314	0.35978	0.999909
NCBP2	-0.0410653	6.94396	0.0156276	0.903483	0.999909
NCBP2AS2	-0.151613	6.487	0.125442	0.732014	0.999909
MELTF	0.649149	6.43041	2.77601	0.13279	0.999909
MELTF-AS1	0.910183	1.03815	2.55627	0.14707	0.999909
DLG1	-0.0594209	5.54488	0.0266895	0.874126	0.999909
AC024560.3	0.622996	1.34394	1.06822	0.33045	0.999909
TRIT1	0.122757	5.89605	0.180795	0.681475	0.999909
FYTTD1	0.400891	7.13136	2.1399	0.180232	0.999909
LRCH3	-0.240943	4.91913	0.827537	0.388577	0.999909
AC144530.1	-0.348833	4.29538	0.627248	0.450354	0.999909
IQCG	-0.793412	2.62052	3.90911	0.0820308	0.999909
RPL35A	-0.0490207	10.7522	0.0277929	0.871577	0.999909
LMLN	-0.627605	4.50372	5.25505	0.0498605	0.999909
RP11-643E20.1	-0.000649174	1.32925	8.02e-07	0.999306	0.999909
MYCL	-0.0922309	4.10027	0.0273806	0.872523	0.999909
RP11-478C6.4	-0.368018	2.91408	0.755178	0.409208	0.999909
ABCA11P	-0.573622	1.59858	0.88417	0.373555	0.999909
ZNF721	0.0938339	5.69127	0.0973348	0.762727	0.999909
PIGG	0.220174	4.36264	0.250386	0.629769	0.999909
MFSD2A	0.533422	4.08571	2.0041	0.193197	0.999909
ATP5ME	0.0889902	7.45602	0.0498833	0.828653	0.999909
PCGF3	0.0741656	6.22308	0.0876608	0.774428	0.999909
CPLX1	-0.618873	2.71058	1.49861	0.254414	0.999909
MIB2	-0.330242	4.12185	1.01322	0.342505	0.999909
RP3-342P20.2	-0.0269453	1.12836	0.000430709	0.983931	0.999909
GAK	-0.432438	6.271	2.5123	0.150168	0.999909
TMEM175	0.177342	2.61982	0.179679	0.682396	0.999909
DGKQ	-0.191747	3.264	0.114728	0.743214	0.999909
IDUA	0.306648	1.11937	0.130552	0.726863	0.999909
FGFRL1	-0.180284	6.02297	0.421486	0.533704	0.999909
CAP1	0.0937513	7.0395	0.128811	0.728605	0.999909
CTBP1	0.287918	7.66305	0.370583	0.558936	0.999909
CTBP1-DT	-0.184713	2.32503	0.168499	0.691817	0.999909
PPT1	-0.12592	6.69565	0.182264	0.680267	0.999909
MAEA	-0.0613185	7.36731	0.0233198	0.882267	0.999909
UVSSA	0.00273487	4.53431	5.52e-05	0.994248	0.999909
SLBP	0.00175376	8.50288	2.47e-05	0.996152	0.999909
TACC3	0.437015	6.73055	0.771698	0.404345	0.999909
TMEM129	-0.204845	5.80636	0.433902	0.527884	0.999909
FGFR3	-0.3342	4.1831	1.39432	0.270328	0.999909
LETM1	-0.228471	6.62839	0.251125	0.629271	0.999909
NSD2	0.0722716	8.1918	0.0515644	0.825843	0.999909
NELFA	-0.130962	7.33024	0.181679	0.680747	0.999909
C4orf48	-0.247089	2.82198	0.340988	0.574745	0.999909
NAT8L	-0.110345	1.87868	0.0367215	0.852627	0.999909
RLF	-0.249507	6.15165	0.407272	0.54052	0.999909
HAUS3	-0.0565004	3.90015	0.019838	0.891341	0.999909
MXD4	-0.0357401	3.33484	0.0023217	0.962706	0.999909
ZFYVE28	0.157415	5.02577	0.112675	0.745427	0.999909
RNF4	0.115838	4.64059	0.0851397	0.777592	0.999909
FAM193A	-0.758225	3.84704	2.10383	0.183558	0.999909
TNIP2	-0.029079	4.92163	0.00921968	0.925778	0.999909
SH3BP2	-0.151877	4.60318	0.125272	0.732188	0.999909
ADD1	0.1732	6.49824	0.397391	0.54536	0.999909
MFSD10	-0.116199	4.89271	0.15235	0.706102	0.999909
NOP14-AS1	-0.473347	1.23189	0.821347	0.390276	0.999909
NOP14	-0.652139	5.41629	2.72447	0.13597	0.999909
GRK4	-0.157806	2.40023	0.0978387	0.762135	0.999909
HTT	-0.469682	4.09619	2.17331	0.177224	0.999909
RP1-39G22.7	-0.0872789	1.54247	0.0256924	0.876477	0.999909
RGS12	-0.985399	2.04235	2.96014	0.122196	0.999909
LRPAP1	0.156103	6.82935	0.343394	0.573426	0.999909
ZMPSTE24	0.0198608	6.19053	0.00222275	0.963509	0.999909
ADRA2C	-0.0189507	4.69388	0.00509059	0.944806	0.999909
FAM86EP	-0.0938272	1.08112	0.0189548	0.89377	0.999909
TMEM128	0.19245	5.19131	0.354845	0.56723	0.999909
LYAR	0.269368	7.81308	0.291551	0.603376	0.999909
ZBTB49	-0.0543494	3.23573	0.0216786	0.886451	0.999909
STX18	-0.0217169	3.79656	0.0030066	0.957566	0.999909
RP1-228H13.1	-0.289986	2.37863	0.164988	0.694852	0.999909
RPS7P15	-0.631085	3.25013	0.364078	0.562334	0.999909
STX18-AS1	-0.127679	2.30359	0.0574549	0.816364	0.999909
MSX1	0.191688	8.20866	0.341945	0.574219	0.999909
SMAP2	-0.382943	3.17931	0.750834	0.410502	0.999909
LINC02495	-0.71667	0.96084	0.523825	0.489061	0.999909
WFS1	0.787227	1.9409	3.30028	0.105357	0.999909
PPP2R2C	0.206975	7.25067	0.420746	0.534055	0.999909
MAN2B2	0.61413	5.58571	3.30285	0.105242	0.999909
MRFAP1	-0.0195687	9.26417	0.00156365	0.96939	0.999909
AC093323.3	-0.112386	4.43859	0.0897669	0.771822	0.999909
MRFAP1L1	-0.574157	7.40382	4.40416	0.0677595	0.999909
BLOC1S4	0.0194479	5.38677	0.00416306	0.950078	0.999909
KIAA0232	-0.700575	4.31478	1.25102	0.294608	0.999909
RP11-326F6.1	0.1527	0.820297	0.0418205	0.842876	0.999909
TADA2B	0.165264	4.06446	0.311297	0.591577	0.999909
GRPEL1	-0.0643299	7.5331	0.0308649	0.864743	0.999909
AFAP1	0.986258	3.18445	5.05631	0.0534437	0.999909
ABLIM2	1.00088	1.49303	1.98526	0.195094	0.999909
GMPSP1	0.861506	1.12998	0.696573	0.427249	0.999909
RP11-774O3.3	0.237885	2.57434	0.216472	0.653677	0.999909
ACOX3	-0.0162272	4.16386	0.00259085	0.960606	0.999909
TRMT44	0.0985881	2.67247	0.0539972	0.821862	0.999909
CDK11B	-1.15335	4.63912	5.9605	0.0393598	0.999909
ZNF684	-0.024087	1.37787	0.00162667	0.968779	0.999909
RP11-448G15.3	0.552701	2.46219	1.22579	0.299206	0.999909
WDR1	0.0920774	7.36929	0.0965999	0.763593	0.999909
ZNF518B	-0.156567	5.66384	0.22297	0.648923	0.999909
RIMS3	0.294011	2.64833	0.50223	0.497894	0.999909
HSP90AB2P	-0.776715	3.31385	2.19081	0.175674	0.999909
RAB28	0.0873142	4.56693	0.0328677	0.860475	0.999909
NKX3-2	0.715469	1.52791	0.750224	0.410684	0.999909
BOD1L1	-0.441889	6.4436	0.971983	0.351984	0.999909
NFYC	0.0797878	5.39146	0.0470363	0.833527	0.999909
CPEB2	1.06833	2.75817	1.44081	0.263065	0.999909
CC2D2A	0.228456	3.78718	0.338139	0.576316	0.999909
FBXL5	0.114095	4.50818	0.0807184	0.783269	0.999909
FAM200B	-0.0311444	4.36221	0.0100573	0.922491	0.999909
FGFBP1	0.839344	3.53157	1.12231	0.319204	0.999909
PROM1	0.299186	3.14297	0.754478	0.409416	0.999909
TAPT1	0.243042	5.02844	0.278862	0.611238	0.999909
QDPR	0.0653088	7.51324	0.0214249	0.887112	0.999909
LAP3	0.188753	4.09197	0.0761523	0.789311	0.999909
MED28	-0.064454	6.9002	0.0498963	0.828631	0.999909
DCAF16	0.163263	6.67552	0.240869	0.636261	0.999909
NCAPG	-1.2228	4.59634	3.73516	0.0879507	0.999909
LCORL	0.120224	5.66952	0.0778697	0.787016	0.999909
CITED4	-0.289674	0.839552	0.169229	0.69119	0.999909
RP13-585F24.1	-0.27706	2.95375	0.1979	0.667767	0.999909
SLIT2	0.224993	1.65121	0.102431	0.756821	0.999909
PACRGL	0.107494	4.40169	0.0897037	0.7719	0.999909
ADGRA3	-0.0683976	5.68133	0.0724049	0.794419	0.999909
DHX15	0.141894	7.29247	0.143635	0.714182	0.999909
SLC35E2B	0.0504095	1.45855	0.00776029	0.931887	0.999909
CCDC149	-0.413509	2.11055	0.505128	0.496692	0.999909
SEPSECS	0.242478	4.42841	0.229747	0.644057	0.999909
SEPSECS-AS1	-0.742986	0.995911	1.3801	0.272607	0.999909
PI4K2B	0.350744	5.13036	1.45894	0.260307	0.999909
CTPS1	-0.114898	6.23502	0.0546979	0.820733	0.999909
ZCCHC4	0.275092	4.29357	0.880342	0.374542	0.999909
ANAPC4	0.0202235	5.50341	0.00351174	0.954144	0.999909
RPS29P11	0.288411	1.81587	0.126216	0.731227	0.999909
SEL1L3	0.439445	7.36786	1.47094	0.258505	0.999909
RBPJ	-0.750207	6.76386	3.4647	0.0982936	0.999909
STIM2	-0.305344	6.57378	1.31337	0.283674	0.999909
SCMH1	-0.283842	3.83376	0.738948	0.414078	0.999909
ARAP2	0.396431	4.30757	0.33983	0.575382	0.999909
RELL1	0.19645	4.54874	0.444381	0.523067	0.999909
PGM2	0.15177	5.87198	0.164967	0.69487	0.999909
KLF3	0.00528528	5.33386	0.000173803	0.989792	0.999909
TLR6	-0.287749	1.51251	0.260431	0.623085	0.999909
FAM114A1	-0.251347	4.86998	0.282674	0.608852	0.999909
KLHL5	-0.0743647	5.35556	0.0299706	0.866695	0.999909
WDR19	-0.123759	3.65844	0.0847425	0.778096	0.999909
RFC1	-0.0713188	7.56688	0.0633739	0.807347	0.999909
HIVEP3	-0.304108	3.09211	0.43993	0.525103	0.999909
RPL9	-0.105416	7.36079	0.155363	0.703372	0.999909
LIAS	-0.393728	3.39688	0.976936	0.350824	0.999909
UGDH	0.134138	7.01178	0.263041	0.621375	0.999909
SMIM14	0.0965715	6.87683	0.00729423	0.933958	0.999909
UBE2K	0.0652396	8.30718	0.0573502	0.816528	0.999909
PDS5A	0.125053	7.81419	0.184447	0.678485	0.999909
KRT18P25	2.04119	1.94342	3.86561	0.0834621	0.999909
N4BP2	-0.0574979	3.4317	0.021998	0.885624	0.999909
RBM47	0.489421	5.20358	1.92805	0.201013	0.999909
APBB2	0.761908	5.50581	3.00917	0.119563	0.999909
LIMCH1	0.205706	4.87422	0.133194	0.724246	0.999909
TMEM33	0.295099	8.407	0.953565	0.356347	0.999909
DCAF4L1	0.289566	1.46948	0.22336	0.648641	0.999909
SLC30A9	0.0195944	6.39786	0.00429318	0.949305	0.999909
ATP8A1	0.195621	2.56565	0.065933	0.803589	0.999909
RP11-324J13.1	-0.391432	1.51193	0.178787	0.683135	0.999909
FOXJ3	0.0240145	6.58096	0.00574554	0.94137	0.999909
GUF1	-0.513876	4.53029	1.91697	0.202187	0.999909
GNPDA2	0.195238	4.85005	0.494826	0.50099	0.999909
RIMKLA	-0.483885	2.44887	0.784123	0.400749	0.999909
COMMD8	0.393827	5.80893	1.96382	0.197285	0.999909
ATP10D	-0.192079	3.39998	0.225006	0.647451	0.999909
CORIN	0.54604	1.92657	0.610846	0.456131	0.999909
RP11-121C2.2	0.0720266	3.27745	0.0312934	0.863818	0.999909
NFXL1	-0.13363	4.78541	0.15607	0.702736	0.999909
CNGA1	0.540765	0.956934	0.338377	0.576185	0.999909
TEC	-0.253954	1.45162	0.180335	0.681853	0.999909
SLAIN2	0.184187	6.57997	0.435787	0.527012	0.999909
PPCS	0.0982506	7.05212	0.101465	0.757928	0.999909
SLC10A4	0.354346	4.42913	1.11171	0.321363	0.999909
FRYL	0.0337817	5.71173	0.0144514	0.907166	0.999909
OCIAD1	0.0143827	9.1398	0.00198586	0.965507	0.999909
OCIAD2	0.26833	6.41648	1.01297	0.342562	0.999909
CCDC30	-0.240392	1.52327	0.0636776	0.806897	0.999909
DCUN1D4	0.200101	4.97206	0.577976	0.4681	0.999909
SGCB	0.370296	5.63094	2.14186	0.180054	0.999909
USP46	-0.208104	6.07454	0.379969	0.554106	0.999909
DANCR	-0.416646	5.54402	0.574981	0.469218	0.999909
ERVMER34-1	0.190389	5.37183	0.106681	0.75202	0.999909
SCFD2	0.195941	4.03009	0.174639	0.686598	0.999909
FIP1L1	-0.45024	5.929	0.986577	0.348584	0.999909
PPIH	0.161195	6.19359	0.0862557	0.776185	0.999909
CHIC2	-0.823586	2.63975	3.44734	0.09901	0.999909
RPL22P13	-0.278792	2.05768	0.111144	0.747092	0.999909
SRD5A3	-0.677524	1.4332	1.44348	0.262656	0.999909
TMEM165	0.0983133	6.19712	0.0719098	0.795105	0.999909
NMU	-0.500325	7.20528	1.54993	0.247065	0.999909
EXOC1	0.413294	5.53627	1.96979	0.196671	0.999909
P3H1	-0.937407	1.93053	3.98067	0.0797444	0.999909
CEP135	-0.263256	4.68775	0.537747	0.483515	0.999909
CRACD	0.107355	3.21032	0.0979532	0.762001	0.999909
AASDH	0.306033	5.00017	0.627534	0.450254	0.999909
C1orf50	-1.23361	1.31682	2.63494	0.141735	0.999909
PPAT	-0.109698	6.70424	0.110331	0.747981	0.999909
PAICS	-0.0524691	9.08236	0.0129513	0.912092	0.999909
SRP72	-0.220851	8.26268	0.392658	0.547709	0.999909
SPINK2	-0.977422	1.90757	2.13985	0.180237	0.999909
REST	-0.919979	6.22543	3.64838	0.0911095	0.999909
RP11-738E22.3	-0.262266	1.28167	0.26031	0.623164	0.999909
NOA1	-0.0186599	5.74005	0.00109885	0.974337	0.999909
POLR2B	-0.294428	4.94514	0.36511	0.561792	0.999909
SVBP	-0.331548	2.93097	0.499622	0.49898	0.999909
ERMAP	0.378727	1.30282	0.533175	0.485323	0.999909
RP11-621K7.1	0.631337	3.77489	1.48793	0.255983	0.999909
ZNF691	-0.501094	1.02241	0.641861	0.445311	0.999909
RP11-408P14.1	0.502892	4.57083	0.542873	0.481501	0.999909
CENPC	-0.0391256	5.35925	0.0203255	0.890024	0.999909
SLC2A1	0.512273	9.16713	1.51689	0.251762	0.999909
RP11-17P16.1	-0.156362	1.45092	0.0558139	0.818951	0.999909
UBA6	-0.36182	6.55574	1.32286	0.282062	0.999909
UBA6-AS1	-0.52406	2.65543	1.92609	0.20122	0.999909
SLC2A1-AS1	-0.447958	1.23389	0.389779	0.549148	0.999909
YTHDC1	-0.857376	3.30196	3.0408	0.117903	0.999909
EBNA1BP2	-0.274217	7.87966	0.346906	0.57151	0.999909
UTP3	-0.0202695	7.48704	0.0041085	0.950406	0.999909
RUFY3	-0.155031	4.9258	0.116283	0.741553	0.999909
GRSF1	0.166216	8.72869	0.206867	0.660867	0.999909
MOB1B	-0.285774	6.1073	0.546438	0.480109	0.999909
DCK	0.609307	5.10264	2.6638	0.139842	0.999909
TMEM125	0.280633	6.1026	0.546901	0.479929	0.999909
COX18	0.289362	5.63073	0.801554	0.39579	0.999909
ANKRD17	-0.185094	7.31966	0.33909	0.575791	0.999909
C1orf210	0.544201	3.19116	1.72457	0.224163	0.999909
RASSF6	0.24661	2.82413	0.110159	0.74817	0.999909
CXCL8	-0.333908	2.58201	0.0766409	0.788656	0.999909
CXCL1	1.53513	2.82623	2.37354	0.160528	0.999909
CXCL2	0.777996	1.77827	1.42584	0.265373	0.999909
MTHFD2L	-0.197563	4.57214	0.29594	0.600709	0.999909
EREG	0.128852	9.52742	0.133457	0.723987	0.999909
BTC	0.0863533	2.46886	0.0254865	0.876968	0.999909
PARM1	0.0892358	5.41412	0.0847502	0.778086	0.999909
LINC02562	0.0999161	1.08519	0.0241527	0.880201	0.999909
RCHY1	0.0138053	6.35706	0.00169326	0.968147	0.999909
THAP6	-0.110315	4.08271	0.0939595	0.766733	0.999909
CDKL2	0.647143	1.21718	0.660546	0.439001	0.999909
CDC20	-0.0390484	6.11803	0.00355169	0.953884	0.999909
G3BP2	-0.315471	6.64731	0.958519	0.355165	0.999909
USO1	-0.968346	5.31075	5.62879	0.0439082	0.999909
NAAA	0.331146	4.2371	1.36375	0.275261	0.999909
SDAD1	-0.4019	6.45665	1.29743	0.286412	0.999909
NADK	0.0140484	2.9157	0.000424726	0.984043	0.999909
ELOVL1	-0.0630206	6.75881	0.0310261	0.864394	0.999909
NUP54	-0.0566441	5.74946	0.0257338	0.876379	0.999909
SCARB2	0.3773	6.42894	0.882722	0.373928	0.999909
SHROOM3	0.48425	5.34633	2.72707	0.135808	0.999909
MED8	0.216125	5.30956	0.537036	0.483795	0.999909
SOWAHB	0.0670512	2.83611	0.0109227	0.919239	0.999909
SEPTIN11	-0.402302	7.43056	1.1154	0.32061	0.999909
CCNI	-0.0994048	8.3749	0.0703141	0.797332	0.999909
CCNG2	0.475233	6.06499	0.230567	0.643474	0.999909
CNOT6L	0.0768961	5.70451	0.0189229	0.893858	0.999909
SZT2	0.026196	2.4614	0.0038486	0.951998	0.999909
MRPL1	-0.174475	7.52343	0.133069	0.724369	0.999909
FRAS1	0.696171	5.81766	4.46368	0.0662645	0.999909
ANXA3	0.972705	6.94995	5.84034	0.0409354	0.999909
BMP2K	-0.211432	2.62631	0.306711	0.594272	0.999909
PAQR3	0.399151	5.98554	2.56654	0.146359	0.999909
ANTXR2	0.599845	3.79761	1.96674	0.196984	0.999909
PRKG2	0.00327766	1.1008	1.67e-05	0.996839	0.999909
HNRNPA3P13	-0.629976	2.2336	0.487124	0.504247	0.999909
PTPRF	-0.128472	7.52624	0.157624	0.701343	0.999909
RP11-127B20.2	0.631301	1.27512	1.20674	0.302746	0.999909
HNRNPD	-0.196996	9.26747	0.161343	0.698043	0.999909
HNRNPD-DT	-0.0290561	2.0034	0.00414147	0.950208	0.999909
HNRNPDL	-0.0948061	9.52002	0.036697	0.852676	0.999909
ENOPH1	0.224535	7.50645	0.243367	0.634542	0.999909
TMEM150C	-2.44277	2.08912	5.58706	0.0445266	0.999909
GNB1	0.261451	7.50051	0.71858	0.420324	0.999909
KDM4A	0.0904261	6.512	0.0817297	0.781956	0.999909
SCD5	0.552006	7.17482	2.07607	0.186175	0.999909
SEC31A	-0.829708	4.77058	3.43236	0.0996337	0.999909
THAP9-AS1	0.171015	6.81584	0.0980074	0.761938	0.999909
THAP9	1.06737	1.51736	4.41378	0.0675149	0.999909
LIN54	0.357712	5.40776	1.60814	0.239085	0.999909
COPS4	0.0610577	4.63171	0.018049	0.896322	0.999909
COQ2	0.18266	6.41466	0.108022	0.750527	0.999909
HPSE	0.115783	3.96601	0.168847	0.691518	0.999909
HELQ	0.236951	3.22816	0.536282	0.484093	0.999909
MRPS18C	-0.207461	5.04934	0.0668859	0.802209	0.999909
ABRAXAS1	-0.952583	1.63573	3.62715	0.0919046	0.999909
NKX6-1	-0.188292	3.16787	0.178292	0.683545	0.999909
CDS1	0.399514	6.96674	1.19077	0.305762	0.999909
WDFY3	-0.21714	4.61579	0.272145	0.615495	0.999909
WDFY3-AS2	0.0360389	1.66736	0.00262428	0.960353	0.999909
PTPN13	-0.278117	4.69441	0.5071	0.495877	0.999909
AFF1	-0.121398	6.21265	0.128092	0.729328	0.999909
KLHL8	-0.119007	6.1318	0.140951	0.716728	0.999909
HSD17B11	-0.0399476	5.37785	0.0195804	0.892044	0.999909
NUDT9	0.331286	5.01939	1.40429	0.268748	0.999909
HSP90AB3P	-1.28927	2.9299	1.60901	0.238968	0.999909
SPP1	-0.634802	1.42305	0.564536	0.473152	0.999909
PKD2	-0.0767998	3.26142	0.0333061	0.859559	0.999909
ABCG2	-0.150145	2.23729	0.096247	0.76401	0.999909
ARTN	0.317303	3.4579	0.60071	0.459765	0.999909
PPM1K	0.546897	3.13925	1.55449	0.246426	0.999909
HERC6	0.911982	2.50657	1.88261	0.205888	0.999909
HERC5	0.753852	5.11971	3.08744	0.11551	0.999909
HERC3	0.460184	1.20782	0.825494	0.389136	0.999909
NAP1L5	0.0724903	3.22764	0.0207082	0.889001	0.999909
FAM13A	-0.19613	3.87877	0.444694	0.522924	0.999909
TIGD2	-0.170324	3.28015	0.24303	0.634773	0.999909
IPO13	0.610468	2.55731	2.24291	0.171167	0.999909
GPRIN3	0.148246	1.01172	0.0366576	0.852754	0.999909
RP11-115D19.1	-0.446577	3.20254	0.906951	0.367767	0.999909
SNCA	-0.378092	1.84932	0.157924	0.701075	0.999909
DPH2	-0.0438312	6.00365	0.00505622	0.944992	0.999909
ATP6V0B	-0.322496	6.26037	0.592311	0.462814	0.999909
SMARCAD1	0.15719	7.08509	0.343535	0.573348	0.999909
B4GALT2	-0.280593	7.20507	0.447732	0.521544	0.999909
CCDC24	-0.116682	1.96597	0.0514129	0.826094	0.999909
RPL5P12	0.0634632	5.15429	0.0323476	0.86157	0.999909
SLC6A9	0.731863	1.87907	1.14746	0.314167	0.999909
RAP1GDS1	0.111347	5.81537	0.150386	0.7079	0.999909
EIF4E	-0.155527	7.94981	0.235485	0.640006	0.999909
METAP1	0.0122322	8.80323	0.00210767	0.964465	0.999909
RP11-571L19.8	0.339552	1.73776	0.324015	0.58424	0.999909
ADH5	0.0492808	6.31365	0.0353569	0.855355	0.999909
TRMT10A	-0.155911	5.09469	0.21881	0.651956	0.999909
LAMTOR3	0.201759	5.19836	0.565319	0.472855	0.999909
DNAJB14	-0.186241	6.17194	0.195518	0.669632	0.999909
H2AZ1	0.276326	11.4187	0.518785	0.491097	0.999909
DDIT4L	-0.311224	3.8026	0.311206	0.59163	0.999909
PPP3CA	-0.740185	8.12565	2.98496	0.120854	0.999909
FLJ20021	-0.550762	2.12892	1.26754	0.291651	0.999909
SLC39A8	0.715924	4.33949	4.39667	0.0679507	0.999909
RP11-499E18.1	-0.244211	2.0763	0.232659	0.641993	0.999909
NFKB1	0.0730433	6.03848	0.0584027	0.814888	0.999909
MANBA	0.251401	6.55192	0.501659	0.498131	0.999909
UBE2D3	0.155808	9.46529	0.163461	0.696183	0.999909
UBE2D3-AS1	-0.798939	1.061	1.55129	0.246874	0.999909
CISD2	-0.0999349	6.57706	0.103872	0.755181	0.999909
SLC9B2	-0.0822938	4.3373	0.0582955	0.815055	0.999909
BDH2	-0.819093	1.79056	2.67737	0.138964	0.999909
CENPE	-0.138711	6.48354	0.162126	0.697354	0.999909
RP11-297P16.3	-1.11279	1.66461	3.67677	0.0900605	0.999909
RP11-297P16.4	-0.64249	4.59013	1.65182	0.23333	0.999909
CXXC4	-1.50963	1.48671	3.67018	0.0903024	0.999909
TET2	0.120997	4.8654	0.162204	0.697285	0.999909
PPA2	0.118025	6.18249	0.159584	0.699599	0.999909
EEF1A1P9	-0.0108102	1.39164	0.000285462	0.986918	0.999909
INTS12	0.0832805	3.72239	0.0156098	0.903538	0.999909
GSTCD	0.045385	4.33806	0.0148049	0.906043	0.999909
NPNT	0.423044	5.0711	2.29087	0.167155	0.999909
TMEM52	-0.840146	2.19111	2.36281	0.161368	0.999909
TBCK	-0.155981	3.01504	0.13985	0.717781	0.999909
AIMP1	0.0873384	6.07759	0.0744202	0.791655	0.999909
DMAP1	-0.662193	2.71662	2.52806	0.149048	0.999909
PAPSS1	-0.0111346	7.30348	0.000768296	0.97854	0.999909
SGMS2	0.4927	6.43531	0.810495	0.393284	0.999909
CYP2U1	0.486424	3.18617	0.451972	0.519629	0.999909
HADH	0.335251	6.06748	1.45983	0.260173	0.999909
ERI3	-0.000146722	3.68904	1.55e-07	0.999695	0.999909
RPL34	-0.321899	10.5616	1.19403	0.305143	0.999909
OSTC	0.120906	6.81486	0.147841	0.710249	0.999909
SEC24B	0.350672	4.85236	1.80484	0.214616	0.999909
MCUB	0.290958	5.84223	1.10259	0.323237	0.999909
CASP6	0.368918	5.25553	1.016	0.341879	0.999909
PLA2G12A	0.053724	5.02953	0.0258652	0.876067	0.999909
GAR1	-0.253769	8.07352	0.332555	0.579421	0.999909
RNF220	-0.298977	7.3983	1.13005	0.317641	0.999909
ELOVL6	0.139137	6.11457	0.218456	0.652216	0.999909
ENPEP	0.744978	1.63286	1.30814	0.284568	0.999909
PITX2	-0.118511	3.19425	0.0315345	0.8633	0.999909
TMEM53	-0.738111	3.73778	3.64622	0.0911902	0.999909
RP11-477G18.1	0.293783	1.77575	0.0469714	0.83364	0.999909
FAM241A	-0.439326	5.834	1.62624	0.236677	0.999909
AP1AR	0.0374927	7.02199	0.0184628	0.895148	0.999909
TIFA	0.363765	6.12801	1.75851	0.220056	0.999909
ALPK1	-0.34111	3.61557	0.23457	0.640647	0.999909
RNU5F-1	-1.19509	1.64779	4.17378	0.0739687	0.999909
ZGRF1	0.0122319	3.51287	0.000791595	0.978217	0.999909
LARP7	-0.690643	6.61482	3.9978	0.0792092	0.999909
KIF2C	0.0227457	7.04473	0.00450898	0.948049	0.999909
ANK2	-1.38791	2.71936	2.38933	0.159302	0.999909
ARSJ	-0.124349	2.08944	0.0591551	0.813726	0.999909
RPS8	-0.260143	10.6677	0.742669	0.412953	0.999909
SNHG8	0.171988	8.41432	0.341264	0.574594	0.999909
PRSS12	-0.432051	1.1365	0.240697	0.63638	0.999909
NDUFS5P5	-1.20366	1.00655	2.27778	0.168238	0.999909
RP11-586D5.3	-1.15313	0.592657	0.419013	0.534877	0.999909
METTL14	-0.201127	5.32815	0.454133	0.518658	0.999909
SEC24D	-0.196964	5.21903	0.243964	0.634132	0.999909
SYNPO2	-0.985471	1.05857	0.882471	0.373992	0.999909
USP53	-0.407619	5.41373	0.505732	0.496442	0.999909
C4orf3	-0.316597	6.40732	0.179363	0.682657	0.999909
SEPTIN7P14	-0.00347649	1.92903	3.56e-05	0.99538	0.999909
PDE5A	-0.123343	1.5932	0.032172	0.861942	0.999909
MAD2L1	-0.167048	8.01159	0.111778	0.746401	0.999909
PRDM5	0.451197	2.00276	0.849952	0.38252	0.999909
PLK3	-0.463856	2.35378	1.19514	0.304932	0.999909
ANXA5	0.404169	7.6988	0.985902	0.34874	0.999909
EXOSC9	-0.0517742	6.56533	0.0194189	0.892486	0.999909
CCNA2	0.0310679	7.44408	0.00347281	0.954398	0.999909
BBS7	-0.0737037	5.15317	0.0598011	0.812734	0.999909
KIAA1109	-0.223661	5.68497	0.159028	0.700092	0.999909
BTBD19	1.05632	2.19007	1.31124	0.284038	0.999909
BBS12	0.343218	2.30078	0.697903	0.426825	0.999909
SPATA5	-0.215292	4.92549	0.379122	0.554539	0.999909
PTCH2	0.423904	2.83587	0.695658	0.427541	0.999909
SPRY1	0.229263	2.15379	0.182327	0.680216	0.999909
ANKRD50	0.222443	4.36295	0.218357	0.652289	0.999909
RP5-882O7.1	-0.181327	2.18368	0.0873589	0.774804	0.999909
EIF2B3	-0.60388	3.18365	1.8817	0.205988	0.999909
INTU	-0.345175	5.11167	1.12605	0.318447	0.999909
HSPA4L	0.0956813	5.07995	0.114149	0.743836	0.999909
PLK4	0.141785	4.93982	0.162891	0.696682	0.999909
MFSD8	0.269347	3.92525	0.516811	0.491898	0.999909
ABHD18	0.360165	4.13134	0.899436	0.369661	0.999909
LARP1B	-0.277496	6.59127	1.01636	0.341798	0.999909
PGRMC2	-0.0401436	7.76676	0.0185425	0.894923	0.999909
JADE1	-0.371161	5.37617	2.18752	0.175964	0.999909
SCLT1	0.0193442	4.3372	0.00368668	0.953017	0.999909
C4orf33	0.687774	3.90786	1.36273	0.275428	0.999909
GABRD	-0.324972	3.81252	0.520699	0.490322	0.999909
UROD	0.126805	5.21891	0.0786907	0.785929	0.999909
ZSWIM5	0.279094	0.983223	0.132526	0.724905	0.999909
RP11-192C21.1	-0.126971	1.84875	0.0321035	0.862087	0.999909
SLC7A11	0.142356	8.6386	0.0154589	0.904002	0.999909
NOCT	-0.0640418	1.27437	0.00623641	0.938922	0.999909
ELF2	-0.198479	4.1196	0.27902	0.611139	0.999909
NDUFC1	0.164	8.58565	0.276114	0.612972	0.999909
NAA15	-0.355494	6.70254	0.711875	0.422414	0.999909
RAB33B-AS1	-0.20088	1.07391	0.072135	0.794793	0.999909
TOE1	0.453805	4.19533	0.295717	0.600844	0.999909
RAB33B	-0.0332672	3.19042	0.00404593	0.950784	0.999909
SETD7	0.471646	8.00945	2.73533	0.135292	0.999909
MGST2	0.443005	5.87495	1.15484	0.312712	0.999909
TESK2	0.347674	0.842982	0.143693	0.714128	0.999909
MAML3	-1.13298	1.64179	1.35385	0.276886	0.999909
SCOC	0.57269	8.03585	3.45248	0.0987975	0.999909
SCOC-AS1	0.499471	2.55671	1.04638	0.335159	0.999909
CLGN	-1.89539	3.48409	5.07981	0.0530033	0.999909
ELMOD2	0.311951	5.95068	1.03591	0.337453	0.999909
TBC1D9	0.0296496	3.83163	0.00314352	0.956611	0.999909
CCDC163	0.676597	1.49615	1.36099	0.275713	0.999909
ZNF330	-0.13353	6.99658	0.162119	0.69736	0.999909
MMACHC	-0.488664	3.30243	1.8919	0.204879	0.999909
IL15	1.4807	2.33638	5.64037	0.0437386	0.999909
INPP4B	-0.84701	3.4422	5.05855	0.0534013	0.999909
USP38	0.520318	6.06439	2.32736	0.164186	0.999909
PRDX1	-0.396574	5.75903	0.614621	0.45479	0.999909
GAB1	0.696436	3.15298	0.939303	0.359782	0.999909
RP11-364L4.1	-0.33221	4.28831	0.335728	0.577653	0.999909
SMARCA5	-0.476193	6.8263	2.10398	0.183545	0.999909
AKR1A1	-0.231644	6.43087	0.543847	0.48112	0.999909
ANAPC10	0.424741	5.53183	1.87773	0.206421	0.999909
ABCE1	0.155056	7.99729	0.263807	0.620875	0.999909
OTUD4	0.0608362	4.83858	0.0516748	0.825661	0.999909
SMAD1	-0.393543	4.83772	1.80076	0.215087	0.999909
MMAA	-0.0926704	1.94653	0.0381583	0.849812	0.999909
ZNF827	-0.816922	6.52964	5.88844	0.0402953	0.999909
NASP	-0.455508	8.04343	1.6156	0.238087	0.999909
LSM6	-0.110941	7.03534	0.0386621	0.848838	0.999909
SLC10A7	0.168804	3.10414	0.138479	0.719097	0.999909
EDNRA	0.228564	1.4161	0.138312	0.719258	0.999909
TMEM184C	0.0213354	4.12172	0.00327588	0.955708	0.999909
PRMT9	-0.118526	4.65359	0.150631	0.707675	0.999909
ARHGAP10	-0.145228	5.50535	0.190267	0.673792	0.999909
NR3C2	1.38683	0.417186	2.31441	0.165231	0.999909
GPBP1L1	0.283348	7.49908	0.727696	0.41751	0.999909
RPS15AP10	-0.058901	1.07342	0.00824731	0.929788	0.999909
DCLK2	0.52184	2.81393	1.17646	0.308502	0.999909
LRBA	0.209108	7.05684	0.30368	0.596068	0.999909
RPS3A	-0.335922	4.62278	0.419174	0.534801	0.999909
SH3D19	0.894935	5.17411	5.3091	0.048939	0.999909
TMEM69	0.0178659	3.76236	0.00173785	0.967731	0.999909
FAM160A1	-0.0186613	4.56394	0.00178824	0.967267	0.999909
GATB	-0.331354	3.79824	0.500345	0.498679	0.999909
IPP	-0.177001	3.31126	0.167968	0.692274	0.999909
RP11-767N6.7	0.953787	2.14666	2.84882	0.128463	0.999909
FBXW7	-0.27735	5.64247	0.926698	0.362861	0.999909
MIR4453HG	0.0397011	1.44198	0.00560285	0.942101	0.999909
TMEM154	-1.42074	1.22783	1.92494	0.201342	0.999909
ARFIP1	0.153533	6.26132	0.295482	0.600986	0.999909
FHDC1	0.141368	3.05541	0.139776	0.717852	0.999909
MAST2	-0.203564	4.71684	0.579132	0.46767	0.999909
TRIM2	-0.5718	5.222	0.739996	0.41376	0.999909
TMEM131L	-0.187848	5.46629	0.437023	0.526441	0.999909
PIK3R3	1.05555	1.76168	3.4345	0.0995441	0.999909
PLRG1	0.154169	6.78974	0.339491	0.575569	0.999909
LRAT	-0.0929091	4.13246	0.0412606	0.843916	0.999909
PDGFC	0.406109	4.31997	0.635736	0.447413	0.999909
POMGNT1	0.350181	3.70831	1.10407	0.322931	0.999909
GASK1B	0.630737	1.58123	1.21346	0.301491	0.999909
TMEM144	0.626222	4.41336	3.33905	0.103634	0.999909
C4orf46	-0.0280266	6.05885	0.00978463	0.923546	0.999909
ETFDH	-0.219935	4.62266	0.301862	0.597151	0.999909
FNIP2	-0.210057	3.53615	0.340191	0.575184	0.999909
RAPGEF2	-0.566212	3.90215	1.42345	0.265745	0.999909
LRRC41	0.0674607	3.9955	0.0371663	0.85175	0.999909
UQCRH	0.297767	9.57164	0.668179	0.436466	0.999909
NAF1	0.0533246	6.03011	0.0150697	0.905212	0.999909
TMA16	-0.269894	6.49848	0.872351	0.376614	0.999909
NSUN4	-0.427581	4.24736	1.31123	0.284039	0.999909
RP11-218F10.3	0.131771	2.32212	0.0921373	0.768929	0.999909
NACA3P	0.260236	3.92787	0.30088	0.597738	0.999909
FAAH	-0.644281	1.57463	1.76512	0.219268	0.999909
RP11-366M4.17	-0.626805	1.11543	0.138457	0.719119	0.999909
FAAHP1	0.45164	2.13781	0.549809	0.478799	0.999909
TMEM192	0.0494681	5.10895	0.0286811	0.869563	0.999909
KLHL2	0.235373	6.12505	0.699206	0.42641	0.999909
MSMO1	0.409975	7.30161	0.764633	0.406413	0.999909
CPE	-0.545543	6.48435	2.13066	0.181077	0.999909
RP11-511B7.2	-0.00591832	2.24984	9.73e-05	0.99236	0.999909
FAAP20	-0.509459	3.8705	2.94883	0.122814	0.999909
DMBX1	-0.621301	1.62988	1.52333	0.250837	0.999909
DDX60	2.11025	3.36691	5.01232	0.0542804	0.999909
DDX60L	-0.235615	4.66495	0.101899	0.75743	0.999909
CBR4	-0.209266	6.61272	0.123913	0.733578	0.999909
SH3RF1	-0.209599	6.99483	0.596	0.46147	0.999909
NEK1	-0.548747	5.2994	2.19573	0.175242	0.999909
CLCN3	0.130013	7.25947	0.189522	0.674387	0.999909
HPF1	0.411371	6.35825	2.5147	0.149996	0.999909
AADAT	0.495563	4.51318	2.15041	0.179278	0.999909
MKNK1	0.1252	5.22878	0.181602	0.680811	0.999909
LINC01612	-0.0109225	0.463843	0.000105283	0.992055	0.999909
MOB3C	-0.354592	4.60171	0.569213	0.471383	0.999909
ATPAF1	-0.273116	6.14456	0.597619	0.460883	0.999909
GALNT7	0.153899	5.18522	0.272569	0.615225	0.999909
HMGB2	0.0867608	10.0698	0.0775452	0.787448	0.999909
SAP30-DT	-0.833685	1.7688	1.19568	0.30483	0.999909
SAP30	-0.667964	3.47619	0.653871	0.441238	0.999909
RPL5P11	0.0350214	1.30888	0.00376759	0.952505	0.999909
FBXO8	0.217961	4.06351	0.242369	0.635227	0.999909
CEP44	0.244073	4.45702	0.510866	0.494327	0.999909
EFCAB14	0.299209	7.29687	1.19944	0.304119	0.999909
GPM6A	1.02709	2.68054	1.35205	0.277183	0.999909
SPCS3	0.0704805	7.64488	0.0345753	0.856942	0.999909
NEIL3	0.0984803	4.09614	0.0547563	0.82064	0.999909
AGA	-0.0196839	4.28119	0.00181548	0.967018	0.999909
RP11-433O3.1	-0.0452255	1.49546	0.00471217	0.946893	0.999909
DCTD	0.204478	5.69745	0.530446	0.486409	0.999909
CDKN2AIP	0.181561	4.779	0.458093	0.516888	0.999909
ING2	0.0651627	3.78902	0.0183492	0.895469	0.999909
RWDD4	0.123717	3.66699	0.110175	0.748153	0.999909
TRAPPC11	0.73936	5.06951	4.26991	0.0712929	0.999909
STOX2	-0.00670346	4.2596	0.000225804	0.988365	0.999909
IRF2	-0.168169	2.68734	0.0753056	0.790453	0.999909
SKI	-0.0239395	5.9797	0.00764062	0.932412	0.999909
CASP3	0.263482	4.10273	0.883601	0.373701	0.999909
CENPU	-0.233638	5.63082	0.468511	0.512284	0.999909
ACSL1	-0.160044	3.81724	0.105018	0.753885	0.999909
SLC25A4	-0.00881894	5.8251	0.000158207	0.990261	0.999909
CFAP97	-0.530679	7.00234	1.29705	0.286478	0.999909
SNX25	-0.0248564	3.75198	0.00276145	0.959331	0.999909
LRP2BP	-0.297781	1.85925	0.379873	0.554156	0.999909
UFSP2	0.129112	2.95707	0.0782939	0.786454	0.999909
CCDC110	-1.12568	1.42504	1.94063	0.199691	0.999909
RP11-279O9.4	-0.664313	2.03276	1.0707	0.329923	0.999909
PDLIM3	-0.811041	3.87152	1.14429	0.314795	0.999909
TLR3	1.13763	1.80221	2.74964	0.134405	0.999909
FAM149A	-0.00535315	1.73967	6.62e-05	0.9937	0.999909
CYP4V2	0.65176	3.5381	2.4107	0.157662	0.999909
FAT1	0.637685	9.25312	3.16227	0.111801	0.999909
RP11-11N5.3	-0.447194	1.72056	0.588691	0.464139	0.999909
TRIML2	-0.505932	2.78392	1.76548	0.219225	0.999909
RP11-756P10.6	0.731293	1.92623	1.84013	0.210593	0.999909
STIL	0.0297394	6.92288	0.00796447	0.930999	0.999909
FRG1	-0.226922	3.97237	0.382118	0.553013	0.999909
CMPK1	0.368322	6.6453	1.92841	0.200975	0.999909
CCDC127	-0.0129528	5.17108	0.00150802	0.969939	0.999909
SDHA	0.178317	5.9152	0.228903	0.644658	0.999909
PDCD6	0.338726	1.69627	0.412178	0.538148	0.999909
EXOC3-AS1	-0.554063	1.02191	0.664252	0.437768	0.999909
EXOC3	-0.149854	4.11328	0.187528	0.67599	0.999909
SLC9A3-AS1	-0.0736404	2.85949	0.020107	0.890612	0.999909
CEP72	0.235078	4.20617	0.203634	0.663333	0.999909
TPPP	-0.0392185	3.09584	0.00681921	0.936139	0.999909
FOXD2	0.433834	3.64967	1.52872	0.250066	0.999909
ZDHHC11B	-0.320504	1.00734	0.215025	0.654747	0.999909
ZDHHC11	-0.420019	2.69129	0.704248	0.424813	0.999909
BRD9	-0.108419	5.92224	0.0962156	0.764047	0.999909
TRIP13	0.250293	6.87089	0.18122	0.681125	0.999909
TERT	-0.709532	1.91701	0.69926	0.426393	0.999909
CLPTM1L	0.1734	8.83921	0.13661	0.720905	0.999909
RP11-43F13.1	0.559822	4.68639	2.83077	0.129518	0.999909
MRPL36	0.000778605	6.15687	1.84e-06	0.998948	0.999909
NDUFS6	-0.184709	7.8849	0.169505	0.690954	0.999909
IRX4	-0.476691	4.50123	0.952599	0.356578	0.999909
IRX4-AS1	-0.0220041	3.29938	0.00283535	0.958791	0.999909
MORN1	-0.476914	1.73887	0.702936	0.425228	0.999909
ICE1	-0.140818	6.4113	0.148476	0.70966	0.999909
MED10	0.17369	6.54637	0.289723	0.604494	0.999909
NSUN2	-0.0019985	8.82811	2.55e-05	0.996089	0.999909
SRD5A1	0.48728	4.67421	2.39874	0.158577	0.999909
TENT4A	0.340433	5.88866	1.41769	0.266643	0.999909
MTRR	0.0500522	4.98508	0.0187734	0.894276	0.999909
FASTKD3	0.286216	3.69365	0.22787	0.645396	0.999909
SPATA6	-0.241484	2.43471	0.231958	0.642488	0.999909
ATPSCKMT	0.11118	4.0796	0.086905	0.775371	0.999909
CCT5	-0.449864	5.35007	0.710642	0.4228	0.999909
CMBL	0.209638	6.2461	0.406192	0.541045	0.999909
MARCHF6	-0.0308343	7.31369	0.0127664	0.912718	0.999909
RPL30P7	-0.384043	0.693263	0.159182	0.699955	0.999909
ANKRD33B	0.790155	4.92289	4.35681	0.0689797	0.999909
DAP	0.256602	6.12983	0.750992	0.410455	0.999909
TRIO	0.172517	5.2583	0.443796	0.523333	0.999909
OTULINL	0.232288	3.78286	0.472822	0.510402	0.999909
EEF1A1P13	-2.50303	2.5164	4.92404	0.0560107	0.999909
OTULIN	0.0994918	4.5263	0.114268	0.743708	0.999909
ANKH	0.367586	5.3589	0.753606	0.409675	0.999909
LINC02149	0.473328	1.19364	0.172074	0.688765	0.999909
ZNF622	-0.369676	3.33748	0.63976	0.44603	0.999909
RETREG1	0.316273	4.33718	0.563679	0.473478	0.999909
MYO10	-0.601175	6.26066	2.65091	0.140684	0.999909
FTH1P10	-2.92311	2.43411	5.50435	0.0457849	0.999909
LINC02241	0.115788	1.40141	0.0481298	0.831637	0.999909
HSPD1P1	-0.429422	1.21224	0.193799	0.670986	0.999909
RP4-740C4.7	0.179197	1.83289	0.0741843	0.791977	0.999909
DROSHA	0.123915	5.97049	0.209261	0.659056	0.999909
C5orf22	0.0474849	5.20793	0.0297243	0.867237	0.999909
RER1	-0.136482	7.1072	0.169699	0.690788	0.999909
FAF1	0.0218307	5.51667	0.00502555	0.945159	0.999909
GOLPH3	0.0523596	6.75124	0.0312424	0.863928	0.999909
GOLPH3-DT	0.0289868	2.10187	0.00478738	0.946472	0.999909
CTD-2186M15.1	-0.263539	1.77211	0.126683	0.730753	0.999909
MTMR12	-0.0103564	4.35781	0.000325947	0.986021	0.999909
ZFR	-0.838158	5.95617	3.82527	0.084818	0.999909
SUB1	0.115525	8.56263	0.12352	0.733983	0.999909
CTD-2218G20.1	-0.362684	0.765084	0.146263	0.711717	0.999909
RP11-36C20.1	-0.742989	4.20491	4.45134	0.0665708	0.999909
TARS1	0.301176	8.88091	0.936905	0.360365	0.999909
C1QTNF3	0.13731	1.55584	0.0337846	0.858566	0.999909
RP11-1023L17.1	-0.364984	1.19036	0.244102	0.634037	0.999909
CDKN2C	0.120643	3.47167	0.154154	0.704464	0.999909
RAI14	0.273991	7.27446	1.00964	0.343312	0.999909
RAD1	-0.0827431	5.65525	0.0544391	0.821149	0.999909
BRIX1	0.126191	6.58707	0.0725695	0.794192	0.999909
DNAJC21	-0.602749	5.72183	3.53741	0.0953655	0.999909
SPEF2	-0.601144	2.24586	1.90631	0.203326	0.999909
LMBRD2	-0.170014	2.29244	0.0560485	0.818579	0.999909
SKP2	-0.208583	5.23216	0.226277	0.646537	0.999909
NIPBL-DT	-0.166406	3.16718	0.241778	0.635634	0.999909
NIPBL	-0.389714	6.63899	0.728204	0.417354	0.999909
CPLANE1	-0.844082	3.11555	1.00616	0.344099	0.999909
CTD-2124B8.2	-0.194678	4.08829	0.161871	0.697578	0.999909
NUP155	0.0477818	6.34192	0.0144738	0.907094	0.999909
RNU7-75P	-1.42575	1.42266	2.27341	0.168601	0.999909
WDR70	-0.443732	4.36127	1.60114	0.240026	0.999909
RNF11	0.168862	6.47102	0.416803	0.535931	0.999909
LIFR	0.333278	4.04645	0.417208	0.535738	0.999909
OSMR	0.759051	5.98903	5.28765	0.0493021	0.999909
RICTOR	-0.033935	4.67963	0.00661578	0.937096	0.999909
RP11-296A18.5	0.229444	2.46854	0.0193952	0.892552	0.999909
DAB2	-0.210448	3.80585	0.220963	0.650382	0.999909
TTC33	0.27757	5.32013	1.13344	0.31696	0.999909
PTGER4	0.265542	2.72067	0.30821	0.593389	0.999909
TTC39A	-0.0552614	3.17632	0.0239101	0.880799	0.999909
PRKAA1	0.181311	5.31195	0.529851	0.486646	0.999909
RPL37	0.0998449	11.1159	0.113443	0.744596	0.999909
OXCT1	0.279878	5.57718	0.493284	0.501638	0.999909
C5orf51	0.0337735	3.92538	0.0133468	0.910766	0.999909
FBXO4	0.666647	3.38936	4.25907	0.0715884	0.999909
EPS15	0.114287	5.70375	0.0982914	0.761605	0.999909
SELENOP	1.19697	1.07304	2.47224	0.153065	0.999909
CTD-2201E18.3	0.57199	1.61529	1.45351	0.261129	0.999909
ZNF131	-0.342752	5.94169	0.922283	0.363949	0.999909
HMGCS1	-0.424578	5.12104	0.60619	0.457794	0.999909
TMEM267	-0.242786	5.47961	0.73487	0.415316	0.999909
C5orf34	0.142569	2.74374	0.107349	0.751275	0.999909
EEF1A1P19	0.55393	1.38358	0.648465	0.443064	0.999909
PAIP1	0.198281	4.81074	0.625481	0.45097	0.999909
MRPS30-DT	0.184626	2.35051	0.0992754	0.760458	0.999909
MRPS30	0.241422	8.01096	0.560069	0.474853	0.999909
RP11-53O19.3	0.202652	4.74316	0.505843	0.496396	0.999909
EMB	0.0600632	4.77797	0.0388286	0.848517	0.999909
PARP8	0.183475	3.68045	0.14851	0.709628	0.999909
OSBPL9	0.329383	6.24124	1.61407	0.238291	0.999909
ISL1	0.0619501	1.85631	0.0149356	0.905632	0.999909
PELO	0.115113	4.72377	0.0755663	0.790101	0.999909
ITGA1	-0.277661	1.61017	0.140004	0.717633	0.999909
ITGA2	-0.623013	7.46514	0.38432	0.551896	0.999909
MOCS2	0.124274	5.97031	0.171286	0.689435	0.999909
CTD-2366F13.1	0.0373588	1.86114	0.00469845	0.94697	0.999909
NDUFS4	0.351749	5.87862	0.414678	0.536948	0.999909
NRDC	-0.297638	6.40712	0.577153	0.468407	0.999909
ARL15	0.657423	4.68858	2.80656	0.130952	0.999909
SNX18	-0.0185154	4.43293	0.00366923	0.953128	0.999909
GPX8	0.0867468	5.78943	0.111605	0.746589	0.999909
MCIDAS	0.136739	1.5244	0.0425547	0.841525	0.999909
CCNO	-0.190446	3.19371	0.260766	0.622864	0.999909
DHX29	-0.202707	6.05366	0.529925	0.486617	0.999909
MTREX	-0.569701	6.17717	2.20849	0.174127	0.999909
SLC38A9	0.0410122	3.29904	0.0135513	0.910088	0.999909
IL31RA	0.323561	0.713986	0.101811	0.757531	0.999909
IL6ST	0.280758	5.5401	0.652188	0.441805	0.999909
CTD-2031P19.4	1.60338	1.9882	0.657782	0.439925	0.999909
RAB3B	-0.118272	6.24994	0.10846	0.750042	0.999909
RPL17P22	0.00368114	1.42078	4.43e-05	0.994849	0.999909
RPL26P19	-0.313917	2.11584	0.249854	0.630127	0.999909
MAP3K1	0.129465	4.50013	0.0906903	0.77069	0.999909
SETD9	-0.061321	3.17302	0.0212045	0.887689	0.999909
MIER3	0.0210238	4.62842	0.00660207	0.937161	0.999909
GPBP1	-0.214563	6.92315	0.529011	0.486982	0.999909
PLK2	0.677564	6.89812	5.66234	0.0434189	0.999909
PDE4D	-0.912767	1.72167	2.2068	0.174274	0.999909
KTI12	0.0892069	3.57776	0.0240701	0.880405	0.999909
DEPDC1B	-0.310184	7.07899	0.844006	0.384112	0.999909
ELOVL7	0.405153	5.21023	1.38935	0.271122	0.999909
ERCC8	0.303714	4.13569	0.658611	0.439647	0.999909
NDUFAF2	-0.238402	5.48823	0.772807	0.404022	0.999909
SMIM15	-0.146809	7.66194	0.147331	0.710722	0.999909
ZSWIM6	0.120536	4.58108	0.108395	0.750114	0.999909
RP11-631M6.2	-0.506218	1.17237	0.199214	0.666744	0.999909
RPL3P6	0.121385	0.565355	0.0130501	0.911759	0.999909
KIF2A	0.0738861	5.92708	0.0854299	0.777226	0.999909
BTF3L4	-0.0391452	6.61773	0.0186651	0.894579	0.999909
DIMT1	-0.96278	0.884574	2.42232	0.15678	0.999909
IPO11	-0.155652	5.37112	0.159876	0.69934	0.999909
ZFYVE9	-0.454643	4.65983	1.59758	0.240505	0.999909
SREK1IP1	0.1336	7.12344	0.261252	0.622545	0.999909
CWC27	-0.807488	6.36396	3.51159	0.0963922	0.999909
CENPK	-0.14828	5.40919	0.187563	0.675961	0.999909
PPWD1	-0.313983	4.43097	0.856037	0.380901	0.999909
TRIM23	0.412277	5.06514	1.44666	0.262171	0.999909
TRAPPC13	0.461954	3.45136	1.72103	0.224598	0.999909
SHLD3	-0.399913	3.97472	1.58249	0.242556	0.999909
SGTB	-0.451642	3.55835	1.51301	0.252322	0.999909
NLN	-0.228772	6.36157	0.513732	0.493153	0.999909
ERBIN	-0.464763	6.98023	0.975553	0.351148	0.999909
AC025442.4	0.747854	0.624246	1.06825	0.330445	0.999909
SREK1	-0.175273	7.46259	0.323264	0.584668	0.999909
MAST4	0.82301	3.07417	1.61465	0.238215	0.999909
EEF1B2P2	0.0351543	1.96797	0.0025708	0.960758	0.999909
PIK3R1	0.277378	5.03086	0.533297	0.485275	0.999909
SLC30A5	0.103655	5.1207	0.171606	0.689162	0.999909
CC2D1B	0.281658	4.37634	1.01823	0.34138	0.999909
CCNB1	0.111069	8.21996	0.0301122	0.866383	0.999909
CENPH	0.51534	3.76818	2.02041	0.191575	0.999909
MRPS36	0.284904	3.34387	0.184553	0.678398	0.999909
CDK7	0.474945	2.15698	0.795749	0.39743	0.999909
ORC1	-0.338192	4.29839	0.317537	0.587953	0.999909
SMN1	-0.378297	2.02463	0.507323	0.495785	0.999909
PRPF38A	0.137986	7.2564	0.109711	0.748662	0.999909
BDP1	-1.39095	1.69391	3.3847	0.101651	0.999909
MCCC2	0.681404	5.92001	4.18671	0.0736015	0.999909
TUT4	-0.805608	5.1837	3.24623	0.107822	0.999909
MAP1B	-0.733397	5.56237	0.538293	0.483299	0.999909
MRPS27	-0.0382312	8.16015	0.0133697	0.91069	0.999909
PTCD2	0.34927	4.04774	1.49729	0.254608	0.999909
TNPO1	-0.203548	7.55806	0.621052	0.452521	0.999909
RPL35AP13	0.600701	2.59751	0.610941	0.456097	0.999909
FCHO2	0.252249	4.39158	0.319713	0.5867	0.999909
TMEM171	0.547578	3.4998	2.87388	0.127016	0.999909
FOXD1	-0.229242	2.61565	0.25906	0.623987	0.999909
BTF3	0.0470914	7.80635	0.0149086	0.905717	0.999909
ANKRA2	0.519484	4.18198	0.706188	0.4242	0.999909
UTP15	0.060718	6.22807	0.0201624	0.890463	0.999909
ARHGEF28	0.719567	2.39789	1.81995	0.21288	0.999909
COA7	0.091254	6.36209	0.0398398	0.846586	0.999909
HEXB	0.54597	7.08351	3.67294	0.0902009	0.999909
GFM2	-0.0830853	2.02606	0.0280678	0.87095	0.999909
NSA2	-0.289543	8.3366	0.659431	0.439374	0.999909
FAM169A	-1.17994	3.12039	1.40779	0.268195	0.999909
RPL27AP5	-0.223647	3.49528	0.231948	0.642495	0.999909
HMGCR	0.450691	7.95784	0.99162	0.347421	0.999909
CERT1	-0.235231	5.69594	0.545048	0.480651	0.999909
POLK	0.0130298	4.5634	0.00111437	0.974157	0.999909
ZYG11B	-0.398884	5.54626	0.451838	0.519689	0.999909
POC5	0.106339	4.64687	0.0934155	0.767386	0.999909
IQGAP2	-0.032371	4.22202	0.000804149	0.978045	0.999909
RPS13P2	-0.272881	3.40594	0.438779	0.525632	0.999909
F2R	-0.632824	4.14028	1.60449	0.239574	0.999909
F2RL1	-0.729568	6.94561	3.54428	0.0950947	0.999909
AGGF1	0.0191053	5.66358	0.00555243	0.942361	0.999909
ZBED3	-0.073074	4.01287	0.0459489	0.835429	0.999909
ZBED3-AS1	0.0430812	3.4053	0.0158258	0.902877	0.999909
PDE8B	0.83292	1.02769	0.979804	0.350156	0.999909
WDR41	0.2918	6.05208	1.05631	0.333007	0.999909
RPL7P23	0.154465	2.35527	0.0429875	0.840733	0.999909
TBCA	-0.503423	6.81818	2.12826	0.181297	0.999909
AP3B1	-0.067469	5.15364	0.0319368	0.862441	0.999909
CTD-2179L22.1	-0.70459	2.34078	1.10612	0.32251	0.999909
SCAMP1-AS1	0.674335	1.70726	1.45617	0.260727	0.999909
SCAMP1	0.241098	7.45323	0.483833	0.505651	0.999909
LHFPL2	0.261401	5.29168	0.481791	0.506526	0.999909
ECHDC2	0.838728	4.59871	1.92031	0.201833	0.999909
CTD-2073O6.1	-0.71678	1.18858	0.753576	0.409684	0.999909
ARSB	0.285115	5.28044	0.541951	0.481862	0.999909
JMY	-0.902659	5.21629	2.7801	0.132542	0.999909
HOMER1	-0.357082	5.64345	1.627	0.236576	0.999909
RP11-342F17.2	0.443988	1.8027	0.6968	0.427177	0.999909
TENT2	0.0787196	4.28716	0.063603	0.807008	0.999909
MTX3	-0.0687809	4.58027	0.0584768	0.814773	0.999909
SERINC5	-0.828901	6.89969	4.99181	0.0546763	0.999909
SCP2	0.200333	6.71285	0.425984	0.531581	0.999909
ZFYVE16	-0.20552	4.01001	0.279662	0.610736	0.999909
RPS27AP9	-0.790559	1.01541	0.21185	0.657111	0.999909
DHFR	-1.82388	3.44864	3.74821	0.0874879	0.999909
MSH3	0.111933	2.80921	0.101081	0.75837	0.999909
CKMT2-AS1	0.128251	2.59074	0.0734728	0.79295	0.999909
CTD-2248H3.1	0.205063	5.36399	0.0482709	0.831394	0.999909
ZCCHC9	-0.245561	5.62382	0.63153	0.448866	0.999909
SSBP2	-0.076464	1.47195	0.00828898	0.929612	0.999909
ATG10	0.438364	3.67613	1.72481	0.224134	0.999909
RPS23	-0.194771	8.47519	0.145635	0.712303	0.999909
ATP6AP1L	-0.674132	4.13731	2.54622	0.147771	0.999909
LINC01338	-0.280258	1.16696	0.184983	0.678049	0.999909
RP11-78C3.1	0.49571	4.88888	0.958915	0.355071	0.999909
TMEM167A	-0.0817554	7.86809	0.0457549	0.835771	0.999909
XRCC4	0.201689	4.59322	0.391148	0.548463	0.999909
RPL5P17	-0.27747	3.19274	0.473281	0.510202	0.999909
COX7C	0.0408596	9.25989	0.0144111	0.907295	0.999909
CTD-2161E19.1	-0.197493	6.29501	0.0485621	0.830896	0.999909
RASA1	-0.54613	2.12839	0.896753	0.370341	0.999909
CCNH	0.527833	4.92152	3.63535	0.0915966	0.999909
TMEM161B	-0.394875	4.15317	1.2592	0.293139	0.999909
TMEM161B-AS1	0.516243	4.16177	1.81948	0.212934	0.999909
CPT2	-0.100417	2.60817	0.0636401	0.806953	0.999909
CETN3	-0.317219	8.94087	1.33928	0.279301	0.999909
MBLAC2	0.233459	3.74626	0.42531	0.531898	0.999909
POLR3G	-0.229745	6.14957	0.308973	0.59294	0.999909
LYSMD3	0.299719	4.6959	1.10433	0.322879	0.999909
ADGRV1	0.0981604	1.74269	0.0248527	0.878493	0.999909
CZIB	-0.077046	4.52947	0.088329	0.773597	0.999909
CTD-2061E19.1	-0.414507	1.64599	0.493124	0.501706	0.999909
ARRDC3	0.0707603	5.05231	0.0175522	0.897749	0.999909
MAGOH	-0.164192	9.92951	0.1525	0.705966	0.999909
CTD-2091N23.1	-0.312733	2.01642	0.38167	0.55324	0.999909
CTC-424O20.1	-0.428484	1.37425	0.443015	0.52369	0.999909
NR2F1-AS1	-0.935368	5.10601	4.02379	0.078406	0.999909
FAM172A	-0.506931	5.17248	0.946733	0.357986	0.999909
NPM1P27	-0.136146	0.686276	0.0140943	0.908314	0.999909
KIAA0825	-0.574837	1.62095	0.978015	0.350573	0.999909
MTND6P3	-0.182734	2.95827	0.252717	0.628202	0.999909
LRP8	0.0988634	5.56793	0.0978036	0.762177	0.999909
SLF1	-0.427665	4.65921	1.49625	0.25476	0.999909
MCTP1	0.368984	1.80295	0.308804	0.593039	0.999909
TTC37	0.312072	4.02451	0.694343	0.427961	0.999909
ARSK	0.46761	3.60567	2.19505	0.175301	0.999909
RHOBTB3	0.308182	8.29484	0.306598	0.594339	0.999909
GLRX	0.234548	4.42898	0.142773	0.714997	0.999909
ELL2	0.227568	4.27342	0.312727	0.590742	0.999909
CAST	0.10065	7.34606	0.0376209	0.850858	0.999909
ERAP1	0.554939	1.75977	0.613953	0.455027	0.999909
ERAP2	0.773814	1.10104	2.10275	0.183659	0.999909
LNPEP	0.468365	5.70388	1.00996	0.343241	0.999909
RIOK2	0.158282	5.20782	0.218411	0.652249	0.999909
RGMB	0.312056	4.06048	0.376971	0.55564	0.999909
CHD1	-0.0299717	6.00965	0.00576134	0.941289	0.999909
MTND6P22	-0.822534	2.51142	4.23766	0.0721766	0.999909
MTND4P35	-0.319945	2.27951	0.318401	0.587454	0.999909
MTATP6P2	-0.207489	5.3828	0.147085	0.710951	0.999909
MTCO2P22	0.525086	2.82175	0.369831	0.559327	0.999909
FAM174A	0.237192	5.10188	0.582095	0.46657	0.999909
PAM	-0.304667	6.21779	0.939787	0.359665	0.999909
GIN1	0.136941	3.56291	0.163847	0.695846	0.999909
PPIP5K2	0.00698031	6.28115	0.000363191	0.985244	0.999909
MACIR	0.371844	5.32095	0.940864	0.359404	0.999909
NDC1	-0.0294566	8.10423	0.00452406	0.947962	0.999909
NUDT12	-0.0328631	4.66663	0.00792672	0.931162	0.999909
FBXL17	0.156031	5.2846	0.114725	0.743217	0.999909
RP11-120B7.1	0.0413516	2.58147	0.00322359	0.956063	0.999909
LINC01023	-0.821516	1.57059	1.74392	0.221809	0.999909
FER	-0.281494	5.00817	0.258249	0.624522	0.999909
YIPF1	0.145371	4.40592	0.210373	0.658219	0.999909
PJA2	-0.0630749	6.33161	0.0226933	0.883846	0.999909
MAN2A1	0.184332	5.57877	0.405654	0.541307	0.999909
HSPB11	0.319632	6.39242	0.706995	0.423946	0.999909
SLC25A46	0.0730377	5.80167	0.0645163	0.80566	0.999909
LRRC42	-0.0993634	7.21597	0.0953783	0.76504	0.999909
WDR36	0.292643	6.65007	1.00637	0.344052	0.999909
RPS3AP21	0.228	2.15513	0.0611257	0.810717	0.999909
CAMK4	0.441257	4.30229	2.68591	0.138415	0.999909
STARD4	0.149144	5.22545	0.0842384	0.778736	0.999909
EPB41L4A	0.117791	1.09746	0.0217017	0.886391	0.999909
EPB41L4A-AS1	0.296889	7.25941	0.525303	0.488466	0.999909
APC	-0.636888	5.23653	2.81811	0.130265	0.999909
SRP19	0.249162	6.75117	0.393411	0.547334	0.999909
TMEM59	0.214572	6.8191	0.333746	0.578756	0.999909
REEP5	-0.00658779	8.2062	0.000234532	0.988142	0.999909
DCP2	0.161106	5.22779	0.354227	0.567561	0.999909
MCC	0.241822	4.50527	0.650947	0.442224	0.999909
YTHDC2	-0.0970967	6.40926	0.133846	0.723604	0.999909
TRIM36	-0.0119283	3.87197	0.00142246	0.970804	0.999909
[truncated: 10,232 more rows]
