# Supplementary material for: The small CRL4CSA ubiquitin ligase component DDA1 regulates transcription-coupled repair dynamics
Source: Nat Commun. 2024 Jul 29;15:6374. doi: 10.1038/s41467-024-50584-7 (PMC11286758; doi:10.1038/s41467-024-50584-7)
Supplement: Supplementary file 8 — Supplementary Data 5 [file 41467_2024_50584_MOESM8_ESM.xlsx]

## Sheet: DDAvsCTR
gene_name	logFC	logCPM	F	PValue	FDR
RPS4Y1	14.1796	7.35713	541.699	8.6e-08	0.000351751
DDX3Y	10.002	6.32743	277.494	5.35e-08	0.000351751
EIF1AY	10.2359	5.27317	266.748	6.34e-08	0.000351751
USP9Y	8.52257	4.84779	214.16	1.63e-07	0.000498939
TXLNGY	8.29315	4.13027	202.719	2.06e-07	0.00050463
PRKY	10.1529	3.36394	194.678	2.71e-06	0.00553178
EHF	3.19329	5.11394	95.1167	4.9e-06	0.00857844
TMSB4Y	6.69616	2.57707	90.1076	6.11e-06	0.00936147
LINC02434	-7.00408	2.17228	76.9579	1.16e-05	0.0110997
LY6D	6.6729	3.04191	78.2695	1.08e-05	0.0110997
MNS1	-4.9553	3.16256	76.6248	1.18e-05	0.0110997
ZNF614	-9.55118	2.78926	132.882	9.58e-06	0.0110997
ZFY	9.60719	2.83347	131.066	1e-05	0.0110997
FSTL5	9.28818	2.52723	116.195	1.49e-05	0.0130237
HPGD	5.29244	3.86985	66.5615	2.06e-05	0.0168697
PRPS1	3.0542	6.9364	59.0905	3.3e-05	0.025267
CSMD3	6.45037	1.60423	54.4451	4.53e-05	0.0326989
SLC38A5	-7.72336	3.64519	52.1849	5.34e-05	0.0360366
UTY	8.87283	2.13728	77.1186	5.58e-05	0.0360366
SFTA1P	6.59572	1.74086	46.6508	8.19e-05	0.0502353
HHLA3-AS1	8.76315	2.03145	66.4657	8.94e-05	0.0522162
LINC00698	8.93203	2.19423	64.8054	9.68e-05	0.0539717
STXBP6	-3.0466	2.92621	43.6464	0.00010529	0.0561518
LINC01338	3.59357	3.82169	41.7987	0.000123784	0.0598453
AFF4	-2.59688	6.3449	40.7434	0.00013614	0.0598453
ADGRF1	2.27651	5.60054	40.4904	0.000139324	0.0598453
LINC00326	4.96761	4.72304	41.8917	0.000122762	0.0598453
DPEP1	-8.87588	2.14656	57.3959	0.00014149	0.0598453
UBB	-2.40495	6.48656	40.42	0.000140227	0.0598453
NR2F2	-2.2297	7.28984	39.5318	0.000152248	0.0606293
TRABD2A	-2.23803	3.93696	39.4631	0.000153229	0.0606293
ZNF426	-4.84018	1.7574	37.7221	0.000180909	0.0693446
ARSB	2.00179	6.39127	35.4232	0.000227528	0.0845714
NAV3	3.03456	3.54049	33.6566	0.000273672	0.0987312
PKIB	-2.50675	4.76486	32.1736	0.000321542	0.10299
CALB1	5.69	1.65658	31.9477	0.00032971	0.10299
ZBTB18	2.44537	4.82944	31.9285	0.000330415	0.10299
APOBEC3G	5.84604	2.28249	31.7822	0.000335855	0.10299
TTTY14	5.67518	0.934996	32.4846	0.000310702	0.10299
RP11-424G14.1	7.8106	1.17007	43.6701	0.000327067	0.10299
KDM5D	5.47679	1.94325	31.194	0.000358863	0.107361
TMEM74	3.94726	1.75937	30.9678	0.000368222	0.107538
TSPAN1	2.13428	3.81571	29.9185	0.000415769	0.111504
MARCKS	2.32722	5.57371	30.1064	0.000406725	0.111504
AKAP12	-1.68507	10.3589	29.8696	0.000418163	0.111504
SLC5A1	5.42544	2.76736	30.2346	0.000400692	0.111504
LINC02617	7.13989	0.589809	38.8619	0.000464011	0.121097
DIRAS3	-3.25576	2.43845	28.3923	0.000499181	0.127562
HDAC6	-1.86103	3.94597	27.3606	0.000567366	0.142027
SLC41A3	1.9009	5.60146	27.1046	0.000586018	0.143762
ADM	-1.54845	6.37405	26.7314	0.000614588	0.147815
TM4SF18	6.45105	1.5964	26.5578	0.000628458	0.148244
CTH	2.54934	6.12744	26.3419	0.000646244	0.149563
PDLIM5	-1.77173	8.03053	25.6005	0.000712234	0.15288
RP11-1114I9.1	5.14821	0.502915	25.4409	0.000727502	0.15288
ABCC2	-1.41071	7.60811	25.7035	0.000702585	0.15288
DSC3	-1.81771	3.62085	25.3633	0.000735076	0.15288
ZNF222	-7.28979	0.741919	33.1193	0.0007429	0.15288
VSNL1	1.90718	4.21333	25.2348	0.000747822	0.15288
KCNH8	6.31856	1.51482	25.3573	0.000735662	0.15288
ZBED2	4.50093	3.96194	24.6719	0.00080697	0.157237
TNIK	-1.86771	4.69546	24.3826	0.000839599	0.157237
RP11-42O15.3	2.99779	3.46361	24.4829	0.000828111	0.157237
SEMA3C	-2.23594	5.22985	24.7963	0.000793416	0.157237
RP11-676J12.7	-3.83744	2.35073	24.2708	0.000852638	0.157237
DLG4	1.98784	2.81209	24.5449	0.000821096	0.157237
RPS2P7	-3.41818	5.63722	24.2182	0.00085887	0.157237
FGF2	-1.51883	4.47159	23.4986	0.000949864	0.171339
LIMA1	-1.62808	8.10358	22.9241	0.00103112	0.183301
KRT7	3.13409	3.37126	22.5998	0.00108077	0.18739
RP11-122G18.7	2.53685	3.47007	22.4793	0.00109996	0.18739
LINC02331	1.58296	5.09675	22.5229	0.00109297	0.18739
SLC16A6	-2.22671	2.78673	22.3418	0.00112237	0.18859
SULF2	1.47959	4.37113	22.1615	0.00115261	0.191053
FAM50B	-4.11659	1.14237	22.0682	0.00116867	0.191132
ZNF850	-4.28158	1.31184	21.8375	0.00120952	0.192675
APOBEC3H	2.37444	1.90108	21.8842	0.00120112	0.192675
PRKACB	1.88471	7.76169	21.019	0.00136941	0.212622
LYRM1	1.36775	4.79716	21.0682	0.0013591	0.212622
AREG	-2.62799	10.9495	20.8072	0.00141494	0.216306
PLAU	1.71956	7.08923	20.7462	0.0014284	0.216306
RP5-984P4.6	2.1609	2.33136	20.6174	0.00145732	0.217995
RP11-414C23.1	6.78792	0.307988	25.7895	0.0015162	0.224069
GJA3	-2.47874	3.79642	20.2124	0.00155313	0.226795
ZNF827	-1.41349	6.29636	20.0555	0.00159231	0.227108
MMP14	2.0532	2.07723	20.0878	0.00158415	0.227108
SPATA18	-6.56099	0.15861	24.9345	0.00166533	0.231626
KLRK1-AS1	2.30386	3.52168	19.8271	0.00165154	0.231626
B3GALT6	1.45979	5.56747	19.7185	0.00168064	0.231626
UCA1	1.53173	5.14435	19.5711	0.00172116	0.234576
KCNQ3	3.51472	1.06749	19.3377	0.00178783	0.238639
POF1B	3.33868	1.0935	19.3306	0.00178989	0.238639
PRF1	2.77477	1.58888	19.2045	0.00182727	0.241004
RPL18AP3	-7.71724	1.10427	23.9049	0.00187107	0.244154
TSPAN5	-1.39124	5.85548	18.9223	0.00191447	0.247189
BLACAT1	3.53142	2.17307	18.8187	0.00194777	0.248868
ARHGAP26	-1.6229	4.82225	18.6665	0.00199798	0.250074
CLMP	-3.01172	1.36619	18.7194	0.00198033	0.250074
ANO1	2.12758	7.04482	18.4567	0.00206981	0.251813
NTN1	-1.84542	3.01565	18.5566	0.00203521	0.251813
HOMER3	1.66293	5.24594	18.4463	0.00207347	0.251813
CCDC9B	2.02325	2.30772	18.3791	0.00209719	0.252197
H1-0	-1.60664	9.33894	18.199	0.00216246	0.256068
ARAF	-2.09015	2.04806	18.1756	0.00217113	0.256068
PARP16	1.29383	4.25584	18.0288	0.00222646	0.260093
NRG1	4.6824	2.98055	17.9306	0.00226441	0.26203
CCNJ	1.36506	4.43837	17.8208	0.00230785	0.262112
RPL23P4	-3.24636	2.84821	17.8261	0.00230571	0.262112
HOXA5	-1.34015	4.36506	17.6996	0.00235693	0.265231
STK26	1.12078	5.7133	17.6463	0.00237895	0.265275
GRIN2B	1.70614	3.7422	17.5725	0.00240983	0.266297
TNFSF4	2.2055	2.20338	17.4019	0.00248313	0.269823
MSH6	-2.86041	4.03805	17.396	0.00248573	0.269823
DCLK1	4.05601	2.02771	17.3087	0.00252435	0.271612
SERINC2	1.16728	5.41065	17.2562	0.00254793	0.271764
KCNN4	1.4715	5.35465	17.2064	0.00257054	0.271813
ZC3H13	-1.68446	6.93634	17.1501	0.0025964	0.2722
MEF2C	-1.7712	4.15635	17.0958	0.00262167	0.27252
AGPAT4	-2.1257	5.48603	16.9931	0.00267023	0.272943
NR2F2-AS1	-3.50542	1.76923	17.021	0.00265696	0.272943
PLCXD2	1.46781	3.91326	16.8041	0.00276261	0.273592
MOXD1	-3.31028	0.503114	16.7091	0.00281051	0.273592
ERRFI1	-1.47533	8.67012	16.662	0.00283466	0.273592
RPS12P16	-3.42714	3.25158	16.6226	0.00285503	0.273592
TNFAIP2	1.34385	7.41694	16.6694	0.00283084	0.273592
SUSD4	-3.29628	0.508614	16.901	0.00271477	0.273592
PTK6	1.81804	3.3392	16.7468	0.00279137	0.273592
EMC1-AS1	3.69337	1.9319	16.7292	0.00280028	0.273592
SAMD9	-1.9525	2.9717	16.5679	0.00288361	0.274189
CTNNBL1	-1.565	4.53693	16.4968	0.0029213	0.275636
RIOX1	-1.63007	3.23207	16.41	0.00296817	0.275815
WNT7A	3.53476	0.595124	16.4222	0.00296154	0.275815
RP11-227H4.9	-2.59248	1.87366	15.9681	0.00322145	0.27918
H1-2	-1.9381	3.88548	16.1466	0.00311605	0.27918
FOXP4-AS1	2.22258	1.64605	15.924	0.00324819	0.27918
AMPD3	-1.78939	3.36995	16.2191	0.00307447	0.27918
CENATAC	2.55938	0.933595	16.0992	0.00314365	0.27918
GATC	1.03347	5.63138	15.9934	0.00320625	0.27918
IFT88	-1.42862	3.90025	15.9204	0.00325035	0.27918
ZNF527	-2.06712	1.62435	16.0477	0.00317396	0.27918
ZNF283	-1.55274	2.89934	15.8761	0.00327751	0.27918
NUP50-DT	1.56042	2.90783	15.9021	0.00326158	0.27918
TMSB15A	1.47878	5.46431	16.0739	0.00315846	0.27918
MT-TM	1.68644	6.2375	15.9745	0.00321762	0.27918
RP11-626H12.2	4.21676	0.402464	15.7887	0.00333188	0.281854
AP3S1	-1.28119	7.28378	15.5591	0.00348001	0.288418
TRERF1	-1.54439	3.37069	15.6232	0.00343782	0.288418
RP11-304L19.1	2.73252	2.04074	15.5722	0.00347131	0.288418
CHD8	-1.99101	4.70926	15.3455	0.00362519	0.296444
MYO1C	-1.17248	4.70295	15.3773	0.0036031	0.296444
CD36	-3.51868	0.678074	15.1013	0.00380037	0.30668
DYNC2H1	-2.77871	1.76323	15.1183	0.00378784	0.30668
TRIB2	1.42124	5.9161	15.0596	0.00383133	0.307157
RP5-1028K7.2	2.92726	0.772617	14.4521	0.00431936	0.344034
RP11-297P16.4	1.29783	5.60348	14.3903	0.00437323	0.346078
PPID	-1.93462	3.77852	14.2958	0.00445715	0.350458
MSX2	-1.48176	5.62358	14.2012	0.00454314	0.354944
GPAT3	-1.85343	4.7873	14.1319	0.00460743	0.357688
ATG12	-1.63833	8.53609	14.0872	0.0046495	0.358684
ZNF746	1.09206	4.73041	13.9669	0.00476515	0.365308
PRDM1	-3.13793	1.76749	13.9154	0.00481567	0.366888
TTC30B	-2.10755	1.37646	13.8621	0.00486871	0.36864
SH3TC2-DT	2.51102	1.12009	13.7749	0.00495701	0.370748
ZNF134	-1.35818	3.01723	13.7782	0.00495364	0.370748
ARL14EPL	-1.8456	4.14953	13.674	0.00506169	0.371252
FOXQ1	2.10914	1.95378	13.6706	0.00506521	0.371252
AC009403.2	2.36085	0.89433	13.5803	0.00516132	0.371252
ST3GAL1	1.14199	4.5327	13.6079	0.00513168	0.371252
ANKRD22	2.12403	2.11299	13.5289	0.00521696	0.371252
ANKRD10	1.04272	7.59144	13.5492	0.00519494	0.371252
RAB15	-1.45253	3.44836	13.5054	0.00524266	0.371252
IFI35	-3.4283	1.75306	13.5526	0.00519126	0.371252
MT-ND1	1.35193	13.1138	13.6563	0.00508037	0.371252
MT-ND5	1.46082	12.7659	13.4839	0.00526641	0.371252
ANTXR2	1.84783	4.61397	13.2998	0.0054744	0.371451
LAMA4	-3.18617	0.643602	13.3307	0.00543881	0.371451
STOM	-1.50503	3.93959	13.2939	0.00548122	0.371451
GAS6-DT	-2.33293	1.43043	13.372	0.00539164	0.371451
FSD1	-2.71348	0.714843	13.3537	0.00541249	0.371451
ANGPTL4	-2.89191	2.95954	13.3939	0.00536687	0.371451
SRMS	-1.93021	2.60546	13.3126	0.00545957	0.371451
RP11-53O19.3	1.16018	5.27904	13.2638	0.00551625	0.371771
BHLHE41	-2.00441	2.27453	13.2337	0.00555149	0.372101
HOXB8	1.51819	5.37409	13.1489	0.00565253	0.376815
ZNF738	1.12902	3.83921	13.1178	0.00569002	0.377264
MAP1A	-1.63955	2.11745	13.0737	0.00574394	0.37861
UTP4	-1.84325	3.06405	13.0508	0.00577206	0.37861
CHM	-1.10276	4.37723	12.9936	0.00584323	0.381239
BECN1	-2.79563	2.39772	12.9315	0.00592181	0.384322
HSPD1P1	-2.34162	0.72398	12.737	0.00617628	0.384817
PURPL	2.5072	1.63243	12.7371	0.00617603	0.384817
SH3TC2	1.71279	3.49594	12.7796	0.00611937	0.384817
OR51B5	1.17391	5.85355	12.8068	0.00608336	0.384817
KCTD12	1.57388	2.58859	12.8759	0.00599314	0.384817
ANO8	1.19835	3.649	12.7573	0.00614898	0.384817
C2orf88	-1.66228	2.02946	12.8161	0.00607117	0.384817
NRP2	1.76894	1.98448	12.7339	0.00618041	0.384817
SUN3	-2.19322	3.37863	12.6537	0.00628925	0.388734
PWWP3B	-1.33786	3.31983	12.641	0.0063067	0.388734
CANX	-4.29963	1.78746	12.5349	0.00645506	0.391097
CRPPA	2.41497	3.79695	12.5216	0.00647397	0.391097
NCOR2	-1.06609	6.26262	12.478	0.00653634	0.391097
RPL36AP43	-5.25981	0.656224	12.4838	0.00652791	0.391097
RPS23P8	1.4156	6.57986	12.5099	0.00649051	0.391097
TTN	-2.59178	2.90655	12.5529	0.00642962	0.391097
TENM3	-3.20682	0.409083	12.4102	0.00663476	0.392442
CNTNAP3	-2.29224	1.43308	12.3752	0.0066864	0.392442
VEZF1	1.0577	6.22408	12.3849	0.00667201	0.392442
ZNF350	-1.80089	1.68862	12.3749	0.0066868	0.392442
ARHGAP29	-1.36735	7.02424	12.3172	0.00677296	0.395606
ITPRIPL2	-3.25104	5.69425	12.2652	0.00685167	0.398306
TNS4	1.56263	4.38415	12.2226	0.00691708	0.398333
CD33	-2.42091	2.19653	12.2329	0.00690107	0.398333
ZBTB20	-1.23758	6.09662	11.8044	0.00760143	0.409048
RPS23P2	2.32896	0.638168	11.7687	0.00766356	0.409048
ANXA10	-1.27813	5.54973	11.993	0.00728287	0.409048
TRIML2	-1.57637	2.40778	11.7975	0.00761335	0.409048
ANKRD13C	0.885	5.62935	11.746	0.00770342	0.409048
ADGRG6	1.01517	7.6524	11.8458	0.00753002	0.409048
SAMD5	-2.17045	3.01991	11.746	0.00770342	0.409048
TSPAN13	1.0795	6.19173	11.7886	0.00762882	0.409048
PDK4	-3.0993	3.48291	11.8934	0.00744902	0.409048
IPMK	0.893113	5.29232	11.9612	0.00733547	0.409048
C10orf55	2.40099	0.548151	11.7479	0.00770013	0.409048
KLRC2	3.2525	3.41709	11.9209	0.00740262	0.409048
CLIP1	-1.72874	5.56215	11.7892	0.00762772	0.409048
SLC16A5	1.21656	4.92112	11.8572	0.00751047	0.409048
ZNF784	-1.47092	2.89728	11.8025	0.00760465	0.409048
NPTXR	0.963708	6.3843	11.965	0.00732901	0.409048
RBKS	1.90902	2.08402	11.8756	0.00747907	0.409048
FAM161A	-1.26094	4.13294	12.046	0.00719634	0.409048
YBX1	-1.2579	6.52187	11.6757	0.00782863	0.409669
SLF1	-1.19293	4.33551	11.6774	0.00782545	0.409669
LPAR1	1.20548	4.66326	11.6922	0.00779889	0.409669
SPNS2	2.27511	0.608335	11.6645	0.00784871	0.409669
BLOC1S1	-1.75214	3.01917	11.621	0.00792774	0.410302
SMAD7	-1.84016	2.22047	11.6319	0.00790778	0.410302
NEK1	-1.34598	4.98726	11.5484	0.00806167	0.412279
WLS	-1.03314	5.89749	11.5199	0.00811493	0.412279
SEMA3D	-1.80275	2.04835	11.5098	0.00813399	0.412279
DIP2B	-0.912137	4.74758	11.5272	0.00810118	0.412279
PRRT2	-2.69435	1.32672	11.574	0.00801408	0.412279
RP1-153P14.5	8.43305	1.71523	13.4799	0.00821243	0.414542
EMP1	1.28536	7.46854	11.3949	0.00835406	0.416933
FGF9	1.43593	2.98761	11.339	0.00846374	0.416933
MEX3B	1.43528	3.50832	11.4138	0.00831732	0.416933
ABHD8	-3.00301	0.28088	11.346	0.00844992	0.416933
RP11-567G24.1	-4.05871	1.11833	11.3511	0.00843988	0.416933
ZNF865	-1.15913	4.29282	11.3533	0.00843567	0.416933
ADAM19	1.05766	5.90948	11.2977	0.0085461	0.419306
TRHDE	-2.60874	1.35585	11.2696	0.00860258	0.419638
MT-TI	1.9	6.74782	11.2603	0.00862129	0.419638
RP11-621K7.1	1.84462	4.55527	11.2073	0.00872957	0.423229
RP11-439K3.1	-3.4661	2.62555	11.156	0.00883572	0.426689
PHLDB2	1.2562	8.25122	11.0259	0.00911262	0.429906
CAMK2D	-1.2415	5.89477	11.0271	0.00910989	0.429906
CEP164	-1.23353	3.32696	11.0899	0.00897515	0.429906
ALDH1L2	-3.73495	2.14529	11.0441	0.0090731	0.429906
PDE4A	-1.09434	5.76275	11.0309	0.00910172	0.429906
TCEAL4	-1.09227	5.78259	11.0652	0.0090279	0.429906
ZFR	-1.26838	5.7746	10.9858	0.00919997	0.432363
SMIM4	1.24995	5.60705	10.9634	0.00924923	0.433019
SNHG8	1.21839	9.00568	10.9056	0.00937808	0.434751
SLCO3A1	-1.0769	3.5626	10.8991	0.00939255	0.434751
TMEM98	-0.854641	5.42431	10.9073	0.00937415	0.434751
CAVIN3	1.85107	4.37374	10.8509	0.0095019	0.436518
PROCR	-1.47137	6.59297	10.8562	0.00948971	0.436518
RPL7P20	2.11255	2.21267	10.8306	0.00954835	0.437015
PNPLA3	-2.41394	1.85456	10.7807	0.00966387	0.440658
TRAM2	-1.11616	4.81881	10.7042	0.00984424	0.444098
PEG10	-1.49546	4.19371	10.7026	0.00984793	0.444098
ROBO3	-1.04403	3.92783	10.7172	0.00981326	0.444098
POLH	0.878367	5.58688	10.5949	0.0101092	0.446404
CD109	-1.15763	6.71445	10.5885	0.0101248	0.446404
UBXN1	-1.03862	5.13546	10.6155	0.0100584	0.446404
MTND1P23	1.44541	7.19676	10.6569	0.00995776	0.446404
ARHGDIB	1.62015	1.66788	10.6104	0.0100709	0.446404
CPM	-2.62138	2.65412	10.6221	0.0100424	0.446404
RPL7P58	1.79853	3.54829	10.5768	0.0101538	0.446404
CRYBG3	-3.25608	1.85358	10.5512	0.0102175	0.447601
USP11	-0.92401	5.61669	10.5184	0.0102997	0.449594
HOXB5	1.14282	4.83194	10.488	0.0103767	0.451349
NUDCD2	0.82252	7.06795	10.4061	0.0105878	0.45729
TRPM6	-2.46871	1.06491	10.4177	0.0105575	0.45729
MYLK	-2.19835	1.57329	10.3266	0.0107978	0.459883
TSKU	-0.96441	4.02651	10.3367	0.0107709	0.459883
MCF2L-AS1	2.13052	0.837015	10.3313	0.0107852	0.459883
WAS	2.32446	0.629317	10.3684	0.0106868	0.459883
MAGI1	-1.66688	5.61865	10.1989	0.0111459	0.460572
CPOX	-1.13554	8.61242	10.1832	0.0111895	0.460572
PABPC4	-1.21229	7.31034	10.2804	0.0109222	0.460572
CLOCK	-1.18954	5.7311	10.2827	0.0109159	0.460572
ARHGAP10	-1.03469	5.10448	10.2671	0.0109584	0.460572
NR1H3	-1.49481	2.43686	10.2066	0.0111245	0.460572
DTX4	1.02991	3.99156	10.2235	0.0110776	0.460572
CDC42BPG	-2.43874	2.6366	10.2565	0.010987	0.460572
AMIGO2	-2.02859	2.92293	10.2252	0.0110729	0.460572
VAMP8	-0.971151	4.7359	10.1845	0.0111859	0.460572
BEND6	-1.6755	2.60886	10.1626	0.0112472	0.46109
SERPINB5	1.19985	6.20284	10.152	0.0112773	0.46109
SWAP70	-0.929346	4.9554	10.1381	0.0113164	0.461151
WNT3A	-1.11887	3.30513	10.1086	0.0114003	0.463033
OXA1L	0.790746	6.52696	10.0594	0.011542	0.467242
ARC	-1.91456	1.94478	9.95504	0.0118499	0.47039
SHC1	-1.19556	3.26075	9.98784	0.0117521	0.47039
AGAP2	-1.51332	2.88696	9.95719	0.0118434	0.47039
E2F7	0.851313	4.6929	9.95613	0.0118466	0.47039
SNAI3	-2.0443	1.011	9.99627	0.0117271	0.47039
CYBRD1	-1.02377	3.9599	9.97962	0.0117765	0.47039
RPS3AP7	2.48076	2.96596	9.94102	0.011892	0.47054
DST	-1.81298	6.23284	9.8711	0.0121049	0.473402
AGPAT5	-2.81203	1.33743	9.88443	0.0120639	0.473402
LINC00514	3.56131	0.658732	9.88987	0.0120473	0.473402
R3HDM4	-1.4335	5.8358	9.8495	0.0121716	0.473402
ZNF695	1.1449	4.25395	9.85061	0.0121681	0.473402
AC093159.1	1.99429	1.07584	9.84165	0.0121959	0.473402
KRT222	-1.50385	2.08177	9.82122	0.0122596	0.474372
APEH	-0.803753	6.23335	9.79619	0.0123381	0.475911
DCAF16	0.998185	7.11796	9.70541	0.0126284	0.479078
PLK2	0.974708	7.03687	9.71673	0.0125917	0.479078
NRGN	-1.11013	5.46799	9.70484	0.0126302	0.479078
MTND2P28	0.804919	6.24381	9.7009	0.012643	0.479078
FAM210A	-1.06086	6.0476	9.75447	0.0124705	0.479078
PCDH19	2.59355	1.99674	9.69733	0.0126546	0.479078
RP11-138A9.2	-2.96747	3.89108	9.68357	0.0126994	0.479296
CACNB4	-1.73476	2.19996	9.65796	0.0127834	0.480985
PTCHD4	1.70659	2.66378	9.59829	0.0129817	0.484877
RNF216	-0.800951	5.67195	9.59115	0.0130057	0.484877
TMEM252-DT	2.11335	1.96975	9.58061	0.0130412	0.484877
MDK	0.956685	5.99629	9.5795	0.013045	0.484877
LUCAT1	-2.36467	2.28061	9.55998	0.0131111	0.485862
MRC2	-1.36413	3.33252	9.53699	0.0131895	0.487295
ANXA3	1.22529	7.06544	9.47194	0.0134144	0.489762
ENC1	-1.39497	5.77716	9.48639	0.013364	0.489762
NR2F1	-1.25583	8.76832	9.38848	0.01371	0.489762
SNAP91	2.30926	2.47541	9.42937	0.0135641	0.489762
CD24	1.42637	2.23299	9.41063	0.0136308	0.489762
PRKAR2B	-2.90363	3.55171	9.37773	0.0137486	0.489762
PAPSS2	-1.35874	3.91108	9.46529	0.0134376	0.489762
CTR9	-0.897925	7.06848	9.37033	0.0137753	0.489762
AK7	-2.72183	1.57625	9.4555	0.013472	0.489762
IRX3	-1.32373	3.59865	9.49187	0.013345	0.489762
CHST7	-1.3583	3.24616	9.41306	0.0136221	0.489762
C2orf68	1.13107	4.76155	9.37585	0.0137554	0.489762
PPARG	-1.27812	5.18984	9.42224	0.0135894	0.489762
MTND5P10	2.46649	1.34574	9.35541	0.0138293	0.490261
RP11-280O24.3	2.95352	1.24428	9.34287	0.0138749	0.490459
BAZ2B	-2.15474	4.58312	9.32503	0.0139401	0.491348
B4GALNT2	1.98276	5.13011	9.30974	0.0139962	0.491913
HMOX1	-1.27068	6.45052	9.28041	0.0141048	0.494312
F2RL1	-1.09972	6.77433	9.25783	0.014189	0.494439
ODAD2	1.08109	4.3478	9.26017	0.0141803	0.494439
KATNAL1	-1.26553	4.86697	9.23076	0.0142909	0.496256
ARHGAP5	-1.65397	4.3153	9.20068	0.0144051	0.496256
RAB3GAP2	-1.03763	6.26752	9.19677	0.01442	0.496256
CUL4B	-0.798952	5.94491	9.19064	0.0144434	0.496256
CFAP36	-1.13657	4.76228	9.20437	0.014391	0.496256
RP11-408P14.1	1.53749	5.20016	9.08999	0.0148352	0.496947
PIK3R3	1.60932	2.07892	9.0557	0.0149717	0.496947
RP11-43F13.1	1.02111	4.92208	9.05844	0.0149607	0.496947
TMEM141	-1.07953	4.88238	9.16795	0.0145306	0.496947
P4HA1	-1.29069	5.02427	9.07463	0.0148961	0.496947
DPCD	-1.2289	5.09638	9.15353	0.0145864	0.496947
PRICKLE1	1.4975	2.24684	9.05106	0.0149903	0.496947
NCKAP5L	-0.865475	4.33693	9.11966	0.0147183	0.496947
GALNT6	-1.09478	3.65735	9.11789	0.0147253	0.496947
RBM26-AS1	1.17666	3.40098	9.07488	0.0148951	0.496947
PMEPA1	1.73813	2.36246	9.08959	0.0148368	0.496947
TEF	-0.874601	4.61594	9.1066	0.0147696	0.496947
RP11-465B22.3	1.11266	4.66998	9.09823	0.0148026	0.496947
PCYT2	-1.27666	2.39704	9.02795	0.0150832	0.497478
YJEFN3	-3.79989	2.64806	9.02692	0.0150874	0.497478
AGL	-0.805526	6.09518	9.00669	0.0151694	0.497508
FERMT2	-1.02071	4.74268	9.00842	0.0151624	0.497508
SEMA3B	1.94902	1.86003	8.93873	0.015449	0.501315
BCAR3	1.20051	5.66579	8.94727	0.0154135	0.501315
ZSWIM9	-1.0697	4.94869	8.94873	0.0154074	0.501315
HMGN5	1.33561	5.90943	8.96662	0.0153335	0.501315
ETV1	-1.92758	4.27173	8.92786	0.0154943	0.501459
CA12	-2.24407	0.967299	8.88635	0.0156688	0.505774
HES2	1.09826	3.95106	8.87138	0.0157324	0.506205
APOBEC3C	1.22642	5.13498	8.86378	0.0157648	0.506205
ARID3A	-1.10611	4.02419	8.83279	0.0158976	0.50914
CDKAL1	1.16741	4.28582	8.81522	0.0159736	0.51024
OCIAD2	0.854292	6.71287	8.79711	0.0160524	0.511424
PTMS	-1.55357	6.38473	8.77001	0.0161711	0.513873
Y_RNA	-2.20485	1.06534	8.75342	0.0162444	0.514867
NSRP1P1	-2.17084	0.580071	8.74117	0.0162987	0.515259
ARL13B	-1.05592	5.005	8.71338	0.0164228	0.516519
SUSD3	-2.0055	2.41616	8.71694	0.0164069	0.516519
CTC-325H20.9	1.7865	7.44483	8.68164	0.0165661	0.519691
MB21D2	1.09542	3.1337	8.62555	0.0168229	0.52373
SLC4A8	-2.17466	0.606522	8.63576	0.0167758	0.52373
CYP1B1	-1.79118	2.41268	8.63413	0.0167833	0.52373
CORO1B	-1.18283	3.2557	8.6062	0.0169126	0.525191
ELF3	-1.15898	5.22775	8.55671	0.0171449	0.53106
LMLN	-0.950418	4.34082	8.51594	0.0173392	0.535492
ZNF503-AS1	1.8355	2.31899	8.50843	0.0173753	0.535492
CAMKK2	0.819186	5.53026	8.47371	0.0175434	0.537892
ADGRE2	-1.62199	1.30042	8.46522	0.0175848	0.537892
INAFM1	-1.17088	2.99043	8.48265	0.0174999	0.537892
RPS6KA4	-1.93013	2.56355	8.45314	0.0176439	0.538358
ULK4	-2.14395	0.943708	8.43018	0.0177569	0.539125
CDK9	-1.51092	2.96933	8.43501	0.017733	0.539125
RP11-585P4.5	1.49178	1.40929	8.39372	0.0179383	0.541309
RP11-264B17.2	-2.22984	1.95727	8.38913	0.0179613	0.541309
SULT4A1	0.87679	3.92828	8.40163	0.0178987	0.541309
SHARPIN	-1.46966	3.26758	8.34129	0.0182031	0.543682
PTGS2	-3.36418	1.43904	8.33977	0.0182108	0.543682
RP11-358L22.3	1.40074	2.90459	8.3385	0.0182173	0.543682
GALR1	1.90403	6.60899	8.35959	0.0181101	0.543682
CALR	-2.52943	5.84029	8.31745	0.0183251	0.544251
COL6A1	0.85803	6.23265	8.31955	0.0183143	0.544251
PHF7	-2.34887	1.03517	8.23503	0.0187548	0.548314
WDR70	-1.05048	4.09158	8.27126	0.0185644	0.548314
LINC01952	2.49399	1.0843	8.20753	0.018901	0.548314
TFR2	-1.83406	1.70585	8.23837	0.0187372	0.548314
IKBKB	0.927198	4.11067	8.24404	0.0187072	0.548314
CCNE2	-2.92223	1.39064	8.20604	0.0189089	0.548314
NIPSNAP3A	1.07847	4.41978	8.2199	0.0188351	0.548314
TPR	-2.07066	6.65963	8.27423	0.0185489	0.548314
CHMP1A	-1.03066	5.43248	8.24423	0.0187062	0.548314
EMC10	-0.930099	3.91692	8.21524	0.0188598	0.548314
CYB5D2	0.902526	3.76986	8.17437	0.0190791	0.551943
TMEM143	1.33349	2.23135	8.16518	0.0191288	0.552079
RABEP1	-0.835426	5.49433	8.14241	0.0192527	0.554351
MFAP1	-0.867828	6.26959	8.12807	0.0193312	0.555309
PDE4B	-0.85937	5.65991	8.09658	0.0195051	0.556396
TENT5A	-0.891724	5.16401	8.1092	0.0194352	0.556396
WWOX	1.01998	3.23831	8.09822	0.019496	0.556396
CLSTN1	-1.0136	5.83198	8.07527	0.0196239	0.558484
USP34	-1.46969	4.51369	8.04623	0.0197872	0.561828
TMEM53	-1.2581	3.52258	8.02715	0.0198954	0.563596
MTRNR2L12	-1.46626	5.29272	8.00819	0.0200036	0.564057
HDAC9	-1.5068	2.39247	8.01012	0.0199926	0.564057
KPNA4	-0.954498	5.24796	7.96479	0.0202542	0.566367
RPL7P9	1.56593	3.59002	7.94622	0.0203626	0.566367
ERC1	-0.965586	5.32115	7.95779	0.020295	0.566367
BAZ2A	-1.76601	5.43686	7.9789	0.0201723	0.566367
SYNGR2	-0.815875	8.38071	7.97246	0.0202096	0.566367
APOC1	-2.42111	0.488956	7.94951	0.0203433	0.566367
LINC02149	2.22933	2.29454	7.89006	0.0206948	0.574303
RP11-342D14.1	1.43213	2.01258	7.86044	0.0208727	0.577933
RP11-78C3.1	-1.46589	4.01903	7.84037	0.0209943	0.578253
THAP5	0.752413	6.76837	7.83627	0.0210193	0.578253
DCST1-AS1	1.60851	2.60675	7.8275	0.0210728	0.578253
CYB5B	-0.771293	7.9378	7.83338	0.0210369	0.578253
BTBD3	1.11846	4.23549	7.81015	0.0211791	0.579873
ZNF519	0.980956	3.28848	7.79903	0.0212477	0.580455
MGA	-1.0161	5.30789	7.77836	0.0213757	0.582655
NMI	-1.10907	3.24485	7.7693	0.0214322	0.582899
H1-10	-1.28934	5.68653	7.72595	0.0217048	0.585124
ANKRD18A	-2.12581	3.80794	7.732	0.0216665	0.585124
FAM201A	-1.30669	2.41797	7.7415	0.0216065	0.585124
AKAP8L	-1.72416	3.77295	7.7307	0.0216747	0.585124
LINC00886	2.47564	0.859282	7.70769	0.0218209	0.586964
ZSCAN9	0.936656	4.30545	7.69066	0.0219299	0.58732
AMZ2P1	0.874473	4.53602	7.69518	0.0219009	0.58732
RPL34P26	1.21023	3.60055	7.67071	0.0220585	0.58826
PITPNC1	0.824304	5.29239	7.67033	0.0220609	0.58826
SRRM3	-1.82766	1.78629	7.64207	0.0222447	0.589316
PDIA3P1	-2.22681	0.90343	7.64953	0.022196	0.589316
MGAT5	0.807094	6.04415	7.64214	0.0222442	0.589316
PODXL	0.795964	7.42733	7.63154	0.0223136	0.589867
RP11-314A20.1	1.92382	7.02969	7.62069	0.0223849	0.590481
RPS12P5	4.13012	4.17025	7.59947	0.0225252	0.59096
RPL7P26	1.12778	2.85078	7.60823	0.0224672	0.59096
CEP41	0.797816	4.83328	7.59011	0.0225874	0.59096
PRSS23	0.802982	5.43979	7.58885	0.0225958	0.59096
NAP1L4	-1.62506	2.48106	7.57675	0.0226766	0.591812
OS9	-3.26482	3.16401	7.5618	0.0227769	0.593168
PHF10	1.04854	5.98009	7.53727	0.0229428	0.594495
TRMT10B	-1.37079	2.11163	7.54006	0.0229239	0.594495
DUSP5-DT	1.42666	1.73602	7.53277	0.0229733	0.594495
SPP1	-2.88525	0.928729	7.51513	0.0230937	0.595099
H2AX	-1.23196	5.87482	7.51555	0.0230908	0.595099
NCAPG	-1.46521	4.48933	7.50033	0.0231953	0.595217
KCNK6	-0.940026	4.48317	7.50525	0.0231615	0.595217
SCOC-AS1	1.23723	2.95959	7.47353	0.0233806	0.597877
GLT8D2	-1.25638	2.48123	7.47126	0.0233965	0.597877
UACA	-1.76857	6.19104	7.43695	0.0236366	0.602758
SLK	-1.24399	7.06456	7.42651	0.0237104	0.603384
SEMA3G	-1.52024	1.45693	7.33427	0.024374	0.603983
SPTSSB	-3.01519	1.97146	7.35547	0.0242195	0.603983
SEMA6A	-2.06444	3.55798	7.34611	0.0242876	0.603983
HIPK3	-0.861045	6.01981	7.39808	0.0239125	0.603983
MOK	-1.24465	3.77148	7.3944	0.0239388	0.603983
KLC1	0.737026	6.293	7.36143	0.0241763	0.603983
EEF1B2P1	-1.32078	2.36416	7.33558	0.0243644	0.603983
PACC1	0.733128	4.42415	7.40387	0.0238711	0.603983
EPHA2	1.14099	8.01272	7.3561	0.0242149	0.603983
ZNF335	-1.12254	2.91785	7.34554	0.0242917	0.603983
RPL36AP52	1.70733	1.64881	7.36789	0.0241295	0.603983
XDH	3.15038	0.544857	7.3997	0.0239009	0.603983
HNRNPR	-2.49534	2.08654	7.34538	0.0242929	0.603983
WASHC4	-1.00663	4.3019	7.30502	0.0245893	0.608089
GEM	-1.89542	1.93109	7.29385	0.0246721	0.608911
RUSC1-AS1	-2.18849	2.48853	7.27739	0.0247948	0.61071
TMCC1	-1.05325	4.55568	7.26094	0.0249182	0.611293
SLCO1B3	-0.964059	4.4579	7.26156	0.0249135	0.611293
CCNL2	0.831019	7.66849	6.98	0.0271478	0.612123
GJB3	0.839144	4.37472	7.19012	0.0254581	0.612123
LINC01063	1.9084	0.666594	7.12404	0.025975	0.612123
SMIM20	0.737947	5.0142	7.08579	0.0262802	0.612123
LARP7	-0.95004	6.47418	7.18882	0.0254682	0.612123
SH3D19	0.948183	5.16416	7.02672	0.0267603	0.612123
RP11-767N6.7	1.2819	2.30913	7.2263	0.0251805	0.612123
NADK2	0.8075	4.89908	7.02405	0.0267822	0.612123
USP24	0.715403	5.13527	7.12332	0.0259807	0.612123
DNPH1	0.740073	8.1203	7.00477	0.0269415	0.612123
STX11	-1.98643	0.57347	7.15695	0.025716	0.612123
CDK14	-1.16111	3.57748	7.19868	0.0253921	0.612123
FNBP1L	0.820584	6.3108	6.99239	0.0270443	0.612123
KMT2E	-1.20581	6.57031	6.99532	0.02702	0.612123
RPL7P32	1.53099	2.189	7.23075	0.0251466	0.612123
ANGPT2	-2.2651	2.14943	7.00003	0.0269808	0.612123
COX6C	1.00428	10.4977	7.03512	0.0266914	0.612123
MROH1	1.04806	3.90462	7.18297	0.0255134	0.612123
PRSS3	-0.997766	3.82218	7.00665	0.0269259	0.612123
FSD1L	0.767922	4.11857	7.20972	0.0253072	0.612123
UGCG	-0.896553	6.7616	7.04145	0.0266396	0.612123
NBPF11	1.0409	3.23336	7.08175	0.0263127	0.612123
RPL26P6	2.10907	3.1738	7.06956	0.026411	0.612123
CFAP43	-1.99747	1.49943	7.16637	0.0256424	0.612123
PPME1	-0.938505	4.6537	6.98586	0.0270988	0.612123
RNF214	-1.89058	3.05706	7.06892	0.0264163	0.612123
KCNH3	-1.02411	2.92763	7.0174	0.026837	0.612123
SP1	-0.734997	4.8674	7.1448	0.0258112	0.612123
SMARCC2	-2.02657	3.43381	7.13643	0.0258771	0.612123
RPS12P23	1.6854	4.9726	6.99028	0.0270619	0.612123
COCH	-1.48687	2.36887	7.06788	0.0264247	0.612123
SERPINA5	2.56278	3.72192	7.05718	0.0265114	0.612123
WDR25	-1.3294	1.70119	7.22579	0.0251844	0.612123
HMCN1	1.51429	2.47589	7.1008	0.02616	0.612123
NEK2	-0.99673	5.32473	7.03706	0.0266755	0.612123
FKBP10	0.769689	6.10418	7.17095	0.0256067	0.612123
KCTD15	0.794362	4.31085	7.09898	0.0261745	0.612123
CD22	1.69586	1.23722	7.22098	0.0252211	0.612123
FBLIM1	2.41896	1.66732	6.98963	0.0270674	0.612123
EFCAB2	-2.00537	2.02375	7.16188	0.0256774	0.612123
BIK	0.973958	3.9697	7.22522	0.0251887	0.612123
RNF128	-1.42287	3.11611	7.10603	0.0261182	0.612123
F8	1.02695	3.44627	7.14796	0.0257864	0.612123
CXCR4	-1.97515	0.703573	7.07995	0.0263272	0.612123
ST3GAL6	-1.35432	5.29817	6.93806	0.0275016	0.615574
RPSAP52	-1.74394	2.62592	6.95005	0.0273999	0.615574
RP11-421E14.2	-2.45507	1.80647	6.94381	0.0274527	0.615574
FAM3A	1.18315	2.12503	6.94765	0.0274202	0.615574
THAP9	1.2915	1.61266	6.92745	0.027592	0.615855
FOSL2	-0.728681	5.71618	6.9248	0.0276146	0.615855
TBC1D19	-1.75967	3.45255	6.86664	0.0281173	0.61589
LEAP2	1.746	1.29274	6.82663	0.0284697	0.61589
MINCR	1.12059	4.2985	6.84721	0.0282878	0.61589
GALNT12	1.06246	4.531	6.83969	0.0283541	0.61589
PTPN6	-0.998311	2.93539	6.83229	0.0284196	0.61589
PEX14	-0.857095	3.91306	6.89146	0.0279014	0.61589
RP11-796G6.1	1.67246	1.41607	6.86117	0.0281652	0.61589
RNF167	-1.26455	6.89405	6.90334	0.0277988	0.61589
TAF15	-1.93538	2.59789	6.89854	0.0278402	0.61589
TYMSOS	1.33393	2.14496	6.82831	0.0284548	0.61589
TIMM44	-1.65433	1.96031	6.899	0.0278362	0.61589
APOBEC3F	1.39516	3.23742	6.88893	0.0279233	0.61589
APOOL	0.843985	6.94616	6.86979	0.0280898	0.61589
GABRE	-1.19063	2.38258	6.82972	0.0284423	0.61589
MT-ATP8	-1.06441	10.8703	6.8929	0.0278889	0.61589
PROM2	1.64916	1.51911	6.87856	0.0280134	0.61589
HES6	0.748486	5.97515	6.85365	0.0282311	0.61589
VPS37B	-1.73498	1.48671	6.81966	0.0285317	0.616145
VCAN	-1.24126	6.44573	6.79538	0.0287488	0.619742
FGFBP1	1.83172	4.17112	6.78729	0.0288216	0.620221
MAOB	-1.07084	6.39955	6.77689	0.0289155	0.621153
AC006946.16	1.43801	1.79206	6.76208	0.02905	0.62295
DGKD	0.810086	6.87893	6.75375	0.029126	0.623489
HAPLN3	-1.54076	2.2115	6.74327	0.0292219	0.624453
LIF	1.0851	2.58086	6.73765	0.0292734	0.624466
RP11-314A20.2	1.61276	1.20595	6.72218	0.029416	0.626419
DVL1	1.01031	7.00069	6.70509	0.0295746	0.626532
LINC00839	1.15917	4.5456	6.70732	0.0295538	0.626532
C1orf116	1.30394	2.21252	6.70597	0.0295664	0.626532
AC058791.1	0.952866	2.99585	6.69904	0.0296309	0.626643
PABPC1	-1.02632	10.62	6.6883	0.0297313	0.627684
PTPRG	-1.16596	4.27469	6.5955	0.0306169	0.628115
TMEM54	-0.998117	3.17032	6.64372	0.0301527	0.628115
EIF4G1	-1.08998	7.07273	6.59589	0.030613	0.628115
REST	-1.23301	6.08677	6.60026	0.0305706	0.628115
CCDC112	-0.822434	5.8965	6.6534	0.0300606	0.628115
RBM24	-1.02261	3.46543	6.66064	0.0299919	0.628115
RNU6-1016P	-2.77593	1.152	6.66631	0.0299383	0.628115
ENPP1	-1.11062	4.15577	6.59494	0.0306223	0.628115
USP47	-1.90415	3.60257	6.60472	0.0305274	0.628115
PACS1	-0.747142	4.47009	6.62501	0.0303318	0.628115
PXN	0.884152	9.10179	6.59531	0.0306187	0.628115
AJUBA	0.657376	5.67951	6.61371	0.0304405	0.628115
RP11-521B24.4	-1.48472	1.16447	6.6396	0.0301921	0.628115
CDK5R1	0.691343	5.89636	6.61176	0.0304593	0.628115
LSM12	-1.56916	1.7532	6.66339	0.0299659	0.628115
FBXO46	-0.731967	4.91705	6.6358	0.0302284	0.628115
BZW1	0.927537	5.2847	6.62065	0.0303737	0.628115
RRAS	-1.9026	4.55733	6.58337	0.030735	0.629374
HPF1	0.657378	6.44978	6.57196	0.0308467	0.629559
ATP6V0D1	-1.23624	3.51032	6.57295	0.0308369	0.629559
SYNCRIP	0.947895	9.35817	6.56157	0.0309488	0.630594
MTND4P12	1.10294	6.10174	6.54492	0.0311132	0.632894
C6orf141	-1.13466	3.01586	6.52855	0.0312761	0.634103
HSPB8	-1.3518	2.61808	6.52926	0.0312691	0.634103
SEC24D	-1.10613	4.82399	6.49496	0.0316136	0.634651
ZNHIT1	-0.757307	4.10441	6.49962	0.0315665	0.634651
CLU	-0.81262	6.14031	6.50028	0.0315598	0.634651
KRBA2	-1.41816	2.39289	6.51863	0.0313753	0.634651
PAK4	-0.892679	3.40952	6.49899	0.0315728	0.634651
LSP1P5	1.35819	1.98588	6.49779	0.031585	0.634651
SBDSP1	-2.50103	1.28913	6.47753	0.0317904	0.637159
RP11-660L16.2	1.36166	4.34323	6.46979	0.0318693	0.637698
TMED7	-0.893954	7.35839	6.46289	0.0319399	0.638069
CTD-2020K17.3	1.91413	1.02698	6.45656	0.0320049	0.638328
STX16	0.871133	6.00001	6.44882	0.0320845	0.638877
EDN1	2.01619	1.76414	6.40968	0.0324908	0.638974
SNTB1	-1.25571	3.02362	6.40822	0.0325061	0.638974
CERCAM	-1.27196	2.25093	6.43375	0.0322402	0.638974
MEX3A	0.963757	4.33602	6.41348	0.032451	0.638974
THYN1	0.775357	5.37946	6.42342	0.0323474	0.638974
NUDT14	-1.18191	2.00606	6.41103	0.0324766	0.638974
ZNF770	-2.20264	1.94809	6.4291	0.0322884	0.638974
SOCS1	-1.43622	1.60231	6.4172	0.0324122	0.638974
PURA	-0.960166	6.15212	6.38575	0.0327424	0.641224
MYO16	2.06827	1.46289	6.37846	0.0328195	0.641224
SERF2	-1.19509	6.18695	6.37733	0.0328314	0.641224
MYO9A	-1.42851	4.07902	6.37082	0.0329006	0.641224
GALE	0.72768	4.96655	6.39045	0.0326928	0.641224
HRH1	-1.41001	3.53822	6.36766	0.0329342	0.641224
TIMP2	0.924807	7.62677	6.35502	0.033069	0.642093
BACH1	0.937357	4.23337	6.35366	0.0330835	0.642093
SAMD10	1.30309	2.16407	6.34725	0.0331523	0.642411
UBR4	-2.50994	3.82798	6.3321	0.0333153	0.644551
PHF3	-1.37234	6.85428	6.30968	0.0335584	0.647212
SUPT6H	-1.03288	5.2248	6.31313	0.0335209	0.647212
H2AC6	-1.81866	3.28484	6.28809	0.0337946	0.649268
TMEM88	-2.70057	0.702584	6.28544	0.0338237	0.649268
PBX4	-1.22955	2.2725	6.28726	0.0338037	0.649268
GRAMD2A	0.805639	4.45515	6.27893	0.0338954	0.649627
DDX24	-2.02193	2.19382	6.26742	0.0340227	0.650034
PRKCSH	-0.643734	5.10936	6.27103	0.0339827	0.650034
MALAT1	-2.18815	12.8607	6.26187	0.0340843	0.650199
CREB3	-1.09248	4.57739	6.25102	0.0342051	0.65101
LINC00475	1.56556	1.39842	6.24852	0.0342329	0.65101
BTN3A2	-1.06362	2.8101	6.23306	0.0344061	0.651274
H2BC21	-2.56798	1.11247	6.23463	0.0343885	0.651274
TMBIM6	-1.10689	8.30041	6.23734	0.034358	0.651274
FAM229A	1.64606	1.11833	6.17429	0.0350744	0.652362
RPS7P8	0.809294	4.41525	6.1673	0.035155	0.652362
SOBP	-0.963401	3.63201	6.21787	0.0345773	0.652362
ZFAND2A-DT	1.19395	4.11584	6.19451	0.0348427	0.652362
GS1-124K5.4	1.58311	1.32878	6.18082	0.0349994	0.652362
ZFHX4	-1.07509	4.83773	6.17368	0.0350814	0.652362
CCDC90B	0.69399	6.62011	6.17798	0.0350321	0.652362
FCRLB	1.50987	1.22947	6.19849	0.0347973	0.652362
EFNB2	-0.926987	4.7969	6.17177	0.0351035	0.652362
USP8	-1.03841	6.12417	6.18047	0.0350034	0.652362
RBBP5	-1.02275	3.87639	6.17315	0.0350876	0.652362
JUND	-1.23831	7.9367	6.21086	0.0346567	0.652362
LINC01278	2.22763	3.3025	6.19274	0.0348629	0.652362
ZFAS1	1.00974	8.84916	6.15981	0.0352416	0.652981
AACSP1	1.08772	2.21713	6.15114	0.0353422	0.653414
PXDN	0.77372	4.20144	6.14862	0.0353715	0.653414
ADAMTS14	1.05217	2.72548	6.13914	0.035482	0.654469
CMTM6	-0.913917	6.94758	6.0886	0.0360782	0.655069
FTH1P10	-3.82511	2.31302	6.09381	0.0360162	0.655069
PPP1R10	-2.39946	1.36966	6.09015	0.0360598	0.655069
REV3L	-1.19816	5.69726	6.0838	0.0361355	0.655069
SEMA3A	-0.803155	6.47513	6.11441	0.0357721	0.655069
TACC1	-0.638091	6.44425	6.11339	0.0357842	0.655069
PRPF18	-1.12051	4.71138	6.07074	0.036292	0.655069
NOC3L	-0.782013	5.77867	6.11528	0.0357619	0.655069
EIF3A	-1.23343	9.10583	6.06433	0.036369	0.655069
NAB2	-1.32945	3.24923	6.06497	0.0363613	0.655069
LRRIQ1	-1.67252	2.62528	6.1143	0.0357735	0.655069
PELP1	-0.941925	5.00345	6.08786	0.0360871	0.655069
AP3D1	-0.816889	7.60718	6.08046	0.0361755	0.655069
ZNF559	-1.02995	2.40555	6.09624	0.0359874	0.655069
PLEKHA4	-1.98192	3.00267	6.12966	0.0355929	0.655069
LRP1B	2.49037	1.9772	6.07268	0.0362686	0.655069
MT-TH	1.37868	4.64506	6.05755	0.0364508	0.655581
MARCKSL1	1.29025	8.0304	6.02739	0.0368173	0.657262
MCCC2	0.753018	5.90997	6.02048	0.0369019	0.657262
ZFYVE27	0.757559	4.5065	6.01905	0.0369194	0.657262
MPHOSPH9	-0.810409	3.6654	6.04084	0.0366533	0.657262
MAP4K5	0.999826	5.30891	6.02451	0.0368525	0.657262
ATP2C2	-1.92122	3.06506	6.02395	0.0368594	0.657262
CABIN1	-1.21631	4.08593	6.04264	0.0366314	0.657262
LAMP3	-1.82731	1.17407	5.89659	0.0384608	0.658854
SGTB	-0.939694	3.33467	5.89026	0.0385427	0.658854
FGF18	1.44686	1.43461	5.96107	0.0376395	0.658854
DNAJC2	-1.28878	6.34013	5.86367	0.0388889	0.658854
ZMAT4	2.20634	0.865231	5.90964	0.0382928	0.658854
SNHG6	0.927525	10.7799	5.96207	0.0376269	0.658854
CA13	-0.784212	5.00624	5.88358	0.0386293	0.658854
RHOC	-1.0163	5.02409	5.94416	0.0378527	0.658854
TATDN1	1.01587	7.63167	5.93555	0.0379619	0.658854
RP11-419K12.2	1.58552	2.6463	5.97678	0.0374427	0.658854
ENTPD2	-1.07391	2.7231	5.98711	0.0373139	0.658854
NSUN6	1.0957	4.95383	5.97939	0.0374101	0.658854
ARHGAP21	-0.941877	4.65251	5.87093	0.0387939	0.658854
RP11-574K11.24	1.18756	3.41067	5.91162	0.0382674	0.658854
TNKS2	-0.755631	5.6791	5.87036	0.0388014	0.658854
AP003068.23	1.32037	2.12794	5.95678	0.0376934	0.658854
CST6	-0.86773	5.53696	5.91334	0.0382454	0.658854
RAP1B	-0.732226	5.31545	5.8767	0.0387188	0.658854
RPS6KA5	-1.21017	5.07529	5.92297	0.0381222	0.658854
PPP1R12B	0.8467	5.32305	5.92585	0.0380854	0.658854
PLEKHA6	-1.20436	2.76513	5.8672	0.0388427	0.658854
KNOP1	-0.954801	4.46113	5.94785	0.037806	0.658854
NUCKS1	-0.980869	9.01478	5.87092	0.0387941	0.658854
LINC00674	1.30717	1.62102	5.9253	0.0380924	0.658854
GUK1	-0.725897	4.65539	5.91099	0.0382755	0.658854
MTCL1	0.871016	3.5031	5.92177	0.0381375	0.658854
MED29	-0.767197	4.93851	5.94954	0.0377847	0.658854
EHD2	-0.951537	3.75685	5.98795	0.0373035	0.658854
ZNF701	-1.19927	1.63053	5.86456	0.0388772	0.658854
ZNF124	0.96384	5.00808	5.95602	0.037703	0.658854
NECAB3	-1.13495	2.15616	5.87981	0.0386783	0.658854
ITCH	-0.768239	4.58602	5.9468	0.0378193	0.658854
PMM1	-0.925631	4.43458	5.86902	0.038819	0.658854
CTPS2	0.792659	4.04243	5.99415	0.0372265	0.658854
RPL39	-1.03683	9.00119	5.90894	0.0383018	0.658854
PTPN13	-1.06781	4.35039	5.85408	0.0390146	0.659467
SERPINE1	-1.88221	4.34391	5.85049	0.0390619	0.659467
TEX9	-1.27467	2.26647	5.84863	0.0390863	0.659467
OSCP1	-0.892124	3.21734	5.83831	0.0392226	0.660858
ZNF620	-2.12615	1.52552	5.82975	0.0393361	0.661456
TAF1B	-1.0152	3.98984	5.8275	0.0393659	0.661456
LINC01608	2.41003	1.00487	5.81707	0.039505	0.662545
ITSN2	-1.12881	5.43105	5.81454	0.0395388	0.662545
RPS10	-0.832381	3.87903	5.80095	0.0397209	0.664689
CEPT1	-1.58294	2.87679	5.77536	0.0400668	0.667904
NCAPD2	0.881329	6.82679	5.77465	0.0400764	0.667904
CAPN6	1.84298	0.925527	5.77907	0.0400164	0.667904
C6orf226	1.13565	2.81394	5.75371	0.0403623	0.670938
ADAP2	-0.99607	3.55025	5.74932	0.0404226	0.670938
TMEM221	-0.938423	3.84336	5.74972	0.040417	0.670938
UNC13D	1.39319	2.31753	5.73155	0.0406677	0.673954
LINC01270	-1.46424	3.04384	5.72423	0.0407691	0.673954
IFFO2	0.994921	7.00055	5.72641	0.0407388	0.673954
ARHGAP18	-0.69811	6.2504	5.71755	0.040862	0.674053
SEPTIN7	-1.07832	6.15832	5.69236	0.0412147	0.674053
NRP1	-1.52114	2.17274	5.69509	0.0411762	0.674053
RHOD	-0.990892	3.49444	5.69586	0.0411655	0.674053
NFATC2IP	-0.950274	5.61811	5.70892	0.0409824	0.674053
CENPT	-1.13609	2.4813	5.70754	0.0410017	0.674053
C17orf75	0.871644	5.43292	5.69406	0.0411908	0.674053
RP11-342K2.1	-1.43098	3.69038	5.69846	0.0411289	0.674053
ZSWIM6	0.843453	4.95465	5.67008	0.0415297	0.674498
PPIL4	-0.764722	6.21405	5.66326	0.0416269	0.674498
RP1-278C19.9	-1.96237	1.2981	5.67032	0.0415264	0.674498
LINC00460	-1.43939	1.20947	5.66377	0.0416196	0.674498
CDT1	-1.24882	6.15594	5.66398	0.0416166	0.674498
CAVIN1	-0.915096	6.87627	5.67921	0.0414003	0.674498
RP11-157P1.4	1.01828	3.54852	5.68038	0.0413837	0.674498
CSNK1A1	-1.91051	7.40763	5.64248	0.0419244	0.675748
EZR	-1.42041	10.1312	5.64305	0.0419161	0.675748
BLM	-1.30192	2.60643	5.65183	0.0417902	0.675748
ATP9B	-1.6666	2.61462	5.64978	0.0418195	0.675748
HEXA	-0.922499	3.14612	5.6329	0.0420624	0.676195
STMN3	0.681009	6.75379	5.63636	0.0420125	0.676195
TEX19	-1.03032	2.6859	5.62611	0.0421605	0.676887
RP11-196G11.5	0.809733	3.81383	5.61135	0.042375	0.678917
AC006547.13	-1.69823	1.29634	5.60979	0.0423977	0.678917
FANCA	1.28546	7.20977	5.60399	0.0424824	0.679386
ZDHHC11	-1.20083	2.38437	5.55032	0.0432762	0.680061
BTN2A1	0.650378	4.87131	5.55815	0.0431593	0.680061
MIER1	-0.921969	5.5851	5.57548	0.0429018	0.680061
STX1A	0.926739	3.35754	5.51924	0.0437444	0.680061
TOPORS	-1.06043	5.18122	5.53318	0.0435336	0.680061
NOTCH1	0.72662	5.3355	5.59064	0.0426782	0.680061
STARD10	-1.56063	1.42267	5.58377	0.0427793	0.680061
CHORDC1	-2.62081	2.04098	5.53376	0.0435249	0.680061
ANKRD13A	-0.711091	4.34144	5.55015	0.0432788	0.680061
SBNO1	-0.943846	6.38213	5.52457	0.0436636	0.680061
TTC5	-0.792538	4.44877	5.54247	0.0433939	0.680061
PIP4P1	-0.822867	5.93925	5.52345	0.0436805	0.680061
PITPNA	0.880956	7.28884	5.54524	0.0433523	0.680061
B9D1	1.04364	3.16586	5.58853	0.0427092	0.680061
SUZ12	-0.678153	6.91777	5.59412	0.042627	0.680061
SCRN2	1.33348	3.9891	5.56382	0.0430747	0.680061
TSPAN10	-1.2426	1.92468	5.563	0.043087	0.680061
JAG1	0.909388	5.2427	5.54554	0.0433477	0.680061
CMPK2	0.99721	2.82514	5.56294	0.0430879	0.680061
KCNS3	0.873265	4.66843	5.52124	0.0437141	0.680061
R3HDM1	-0.804749	5.12303	5.52024	0.0437292	0.680061
TADA3	-0.889755	5.01457	5.56942	0.0429915	0.680061
NMT1	-0.75917	7.19983	5.5141	0.0438224	0.680412
MYH9	-0.78408	7.65834	5.50785	0.0439175	0.680804
WASH2P	1.65377	0.699246	5.50515	0.0439587	0.680804
LAMB1	-1.38258	5.28234	5.48279	0.0443015	0.680955
RP13-554M15.2	-1.78559	0.688054	5.49893	0.0440537	0.680955
ZNF268	-1.00961	3.54782	5.49643	0.0440919	0.680955
CCDC102A	-1.33835	2.21535	5.48312	0.0442965	0.680955
SMG6	-2.50901	2.08767	5.48973	0.0441947	0.680955
SOX12	-0.697463	5.42747	5.48388	0.0442847	0.680955
ZNF414	-1.19832	3.50318	5.46364	0.0445978	0.684652
PDCD6IP-DT	-1.25861	2.00971	5.42547	0.0451958	0.689723
MTND6P3	0.877518	3.48817	5.43236	0.045087	0.689723
CASD1	-1.29229	3.2638	5.4242	0.0452158	0.689723
SIRT1	-0.583733	5.35495	5.42105	0.0452655	0.689723
RNFT1	-1.02831	2.80973	5.43062	0.0451145	0.689723
FTSJ3	-1.2577	5.46387	5.42249	0.0452428	0.689723
CEP162	-1.01383	2.87277	5.3921	0.0457267	0.691024
GDAP1	-0.653618	5.42897	5.39567	0.0456695	0.691024
CCDC186	-1.37496	6.22711	5.3961	0.0456627	0.691024
S100A4	0.853708	6.70365	5.39413	0.0456941	0.691024
DCUN1D3	0.693907	4.90328	5.39399	0.0456965	0.691024
SCAMP4	-0.877838	4.09525	5.40261	0.0455587	0.691024
LINC01589	2.04826	0.451749	5.39094	0.0457453	0.691024
ATP1A1	-2.50341	3.16046	5.38121	0.0459018	0.692535
RNF217-AS1	1.90139	0.850334	5.37369	0.046023	0.69266
RAB8A	-0.820076	3.86136	5.37679	0.0459729	0.69266
SS18L2	-0.731183	6.14764	5.30727	0.0471121	0.693687
COX17	0.847456	8.73192	5.34875	0.0464282	0.693687
PDLIM3	-1.66671	3.5884	5.26606	0.0478042	0.693687
FGFR4	-0.943824	2.95106	5.25895	0.0479248	0.693687
HLA-C	-1.55631	0.72508	5.29861	0.0472565	0.693687
RP3-337H4.6	2.21963	3.13582	5.3277	0.0467737	0.693687
CDC40	-1.05538	5.75588	5.31791	0.0469355	0.693687
RFC2	-0.774774	4.30739	5.29347	0.0473426	0.693687
CNTRL	-1.22543	3.76611	5.29354	0.0473413	0.693687
MKX	1.10528	4.80927	5.29614	0.0472978	0.693687
ITGB1	-1.6858	6.06889	5.2831	0.0475165	0.693687
TACC2	0.763801	4.87017	5.32433	0.0468294	0.693687
RHOG	-0.788919	5.06136	5.35158	0.046382	0.693687
ARHGEF11	-0.899315	3.8876	5.33443	0.0466629	0.693687
RP11-707G18.1	1.63803	0.850705	5.25703	0.0479575	0.693687
RP11-463O12.5	-2.6911	3.72068	5.27427	0.0476653	0.693687
SNHG10	1.08787	2.89582	5.25997	0.0479076	0.693687
RO60	-1.1346	5.63429	5.31088	0.0470522	0.693687
KIF21B	1.71826	5.22358	5.27341	0.0476799	0.693687
MEF2A	-1.34646	4.07926	5.28261	0.0475247	0.693687
HCFC1R1	-1.03734	4.53847	5.26779	0.0477748	0.693687
CARHSP1	-0.628564	6.81279	5.26548	0.047814	0.693687
AC002550.6	1.14811	1.98967	5.30155	0.0472075	0.693687
ATXN2L	-1.31897	3.64571	5.27876	0.0475896	0.693687
PAGR1	0.729201	4.6062	5.31318	0.047014	0.693687
LPGAT1	-1.02124	5.36645	5.26969	0.0477428	0.693687
GAS7	-1.51149	2.34274	5.35905	0.0462604	0.693687
RP13-516M14.1	0.865719	2.92797	5.25833	0.0479354	0.693687
C5AR1	-1.60169	1.01455	5.35135	0.0463858	0.693687
BCL2L12	-0.820669	6.27233	5.28353	0.0475093	0.693687
SNX12	-0.608745	6.49343	5.30668	0.047122	0.693687
MBNL3	-1.09024	2.82612	5.31165	0.0470394	0.693687
CYP26B1	1.00268	4.05781	5.31381	0.0470035	0.693687
CCDC18	-1.24895	4.937	5.23707	0.0482986	0.69508
CTC1	-0.776085	4.16087	5.24379	0.0481834	0.69508
DLX4	-1.5262	1.45884	5.23951	0.0482567	0.69508
RP11-334C17.5	1.55699	2.3547	5.23483	0.0483371	0.69508
THEMIS2	-1.19456	2.82301	5.24673	0.0481332	0.69508
AZIN2	-1.09724	3.40531	5.21003	0.0487657	0.697973
HHIP-AS1	1.77975	0.516811	5.20674	0.0488228	0.697973
ATAD2	-0.705639	7.64823	5.20964	0.0487725	0.697973
CTC-429P9.3	0.770161	4.05616	5.20872	0.0487884	0.697973
SCML2	1.14838	1.87256	5.21983	0.0485956	0.697973
GET3	-1.19947	4.65545	5.19232	0.0490745	0.69994
IQSEC2	-1.09504	3.95817	5.19543	0.04902	0.69994
TEAD3	-0.990663	4.92234	5.17336	0.0494079	0.701898
PROSER1	0.67823	6.34903	5.15859	0.0496696	0.701898
SEPHS2	-0.663026	6.3702	5.15882	0.0496656	0.701898
BATF3	-1.0706	2.17797	5.18052	0.0492817	0.701898
LTBP4	-0.773183	3.90207	5.16331	0.0495858	0.701898
PHLDB3	1.41682	0.84037	5.17676	0.0493481	0.701898
ZNF579	-0.887255	3.6678	5.16597	0.0495387	0.701898
PPIL2	-2.01109	1.17986	5.16455	0.0495638	0.701898
DHX57	-0.783463	3.40032	5.15169	0.0497925	0.702825
MTND5P11	1.11355	2.81659	5.13887	0.0500218	0.703869
RNF182	0.756991	4.65931	5.13187	0.0501476	0.703869
RP11-115C21.2	0.791696	4.06861	5.13262	0.0501341	0.703869
IGF2-AS	1.59965	2.57733	5.13279	0.0501311	0.703869
EPS8	-0.625878	5.83445	5.13155	0.0501534	0.703869
SLC27A4	-1.28659	2.792	5.11074	0.0505296	0.704941
ASS1	-1.3858	5.6561	5.11353	0.050479	0.704941
IGSF9	0.773214	5.32643	5.10827	0.0505746	0.704941
TAOK3	-0.837438	5.57426	5.11488	0.0504544	0.704941
MIR762HG	2.19809	0.398923	5.11607	0.0504329	0.704941
PLA2G15	-1.10061	2.27539	5.11864	0.0503864	0.704941
GOLGA4	-1.17721	7.20702	5.10457	0.0506419	0.705078
RPL23AP65	1.75329	1.62433	5.09675	0.0507846	0.706263
NKAIN1	-2.28093	0.947022	5.08425	0.0510138	0.706938
SLIT2	1.77957	2.58718	5.08829	0.0509396	0.706938
WWC3	1.13071	5.10691	5.08154	0.0510637	0.706938
ITM2C	-1.04264	5.73449	5.08331	0.051031	0.706938
FLNC	-1.30476	1.11497	5.07672	0.0511524	0.707014
KMT2B	-1.64884	2.53664	5.07498	0.0511845	0.707014
ATP2A3	-2.05271	2.12772	5.07081	0.0512616	0.707283
RP4-613B23.1	1.54175	1.57195	5.0374	0.0518843	0.708186
SACM1L	1.01659	6.78659	4.86416	0.0552696	0.708186
CCDC66	-1.53082	3.43314	4.96573	0.0532523	0.708186
ACOX2	1.39574	2.21963	5.05041	0.0516406	0.708186
RIOX2	0.591481	4.69758	4.87185	0.0551135	0.708186
CLDND1	-0.636224	7.26191	4.99676	0.0526545	0.708186
GMPS	0.701839	5.4539	4.88759	0.0547959	0.708186
SMC4	-1.04309	7.31483	4.91355	0.054277	0.708186
COX18	0.696454	5.8114	5.05188	0.0516132	0.708186
INTU	-0.689727	4.92658	5.05322	0.0515882	0.708186
CENPU	-0.648544	5.40801	5.04088	0.0518189	0.708186
FBXO4	0.768376	3.40224	4.98096	0.0529579	0.708186
EEF1A1P19	1.6768	2.04943	4.83675	0.0558304	0.708186
PAIP1	0.574868	4.97173	4.86719	0.0552081	0.708186
EEF1B2P2	1.47012	2.7684	4.85071	0.0555439	0.708186
MTX3	0.594578	4.88859	4.90902	0.054367	0.708186
CETN3	-0.633466	8.75988	4.86149	0.055324	0.708186
PRR7	-0.612005	5.78986	4.9921	0.0527437	0.708186
NIPSNAP2	0.65899	6.58746	4.87299	0.0550904	0.708186
BAZ1B	-1.03394	6.92649	5.05021	0.0516444	0.708186
CUX1	-0.676799	6.23212	5.02763	0.0520682	0.708186
SH2D4A	-0.806955	4.63239	5.00567	0.0524845	0.708186
C8orf44	1.29451	2.07788	5.03989	0.0518376	0.708186
LRRCC1	-0.737425	5.50262	4.86301	0.055293	0.708186
KIAA2026	-1.16638	4.77242	4.91859	0.0541768	0.708186
INPP5E	0.688071	4.92087	4.89189	0.0547096	0.708186
HACD1	0.782254	4.96977	4.86133	0.0553272	0.708186
THNSL1	1.03201	3.12927	4.86326	0.0552879	0.708186
UNC5B	-0.681632	4.77263	4.91165	0.0543147	0.708186
ZCCHC24	-1.5309	2.83431	4.88477	0.0548527	0.708186
WBP1L	-0.713063	5.73755	4.92177	0.0541139	0.708186
SH3PXD2A	-1.41824	2.77819	4.85653	0.055425	0.708186
VPS72	0.64507	6.70596	4.87171	0.0551165	0.708186
ANO9	-1.15776	2.48061	4.87585	0.0550326	0.708186
RNF141	-0.675772	7.13413	4.9317	0.0539177	0.708186
OR7E14P	1.68229	0.456927	4.9856	0.0528685	0.708186
IL6R	-0.95413	3.27686	4.85306	0.055496	0.708186
ASH1L	-1.23565	5.71724	5.03913	0.0518517	0.708186
RP11-732A21.3	1.30264	0.96551	4.89779	0.0545912	0.708186
PRCC	-0.681541	4.10836	4.93247	0.0539026	0.708186
SUPT16HP1	-1.42359	1.74551	4.91898	0.0541691	0.708186
ALG10B	1.06319	3.50854	4.98852	0.0528124	0.708186
ATXN2	-1.15452	5.48149	4.93995	0.0537554	0.708186
USP12	-0.606324	5.18352	5.00829	0.0524345	0.708186
RP11-142E9.1	-1.37546	1.50932	4.91361	0.0542758	0.708186
TSC22D1	0.868128	8.86849	4.86385	0.055276	0.708186
BCL2L2	0.763828	4.45799	4.85712	0.055413	0.708186
NIBAN1	-2.09717	3.78086	4.98457	0.0528884	0.708186
CGNL1	-1.74787	1.43984	4.86685	0.055215	0.708186
C15orf61	0.708452	6.16894	4.95293	0.0535014	0.708186
IDH2	1.08631	5.68448	4.98852	0.0528124	0.708186
PDPK1	-0.622886	5.10041	4.95508	0.0534594	0.708186
PSMD7	-0.69157	5.07944	5.06105	0.0514425	0.708186
CMIP	-1.00686	7.24802	4.9348	0.0538567	0.708186
CPNE7	-1.10913	6.92322	4.96099	0.0533444	0.708186
DNAJC7	-1.73827	3.6943	4.9282	0.0539867	0.708186
RP11-357H14.17	-0.887452	3.48888	4.99048	0.0527748	0.708186
SIRT7	-0.925846	5.81877	4.92172	0.054115	0.708186
ARID4B	-1.05731	7.24714	4.83864	0.0557915	0.708186
COPE	-0.733619	4.23815	4.87842	0.0549808	0.708186
SLC25A42	-0.799236	5.60743	4.84229	0.0557165	0.708186
MEGF8	-1.7174	2.87614	4.96422	0.0532815	0.708186
SMIM26	0.626822	5.82705	4.9815	0.0529475	0.708186
RPL5P34	1.56362	1.39448	4.96016	0.0533606	0.708186
ZNF674-AS1	1.11226	3.08132	4.83976	0.0557685	0.708186
FAM120C	1.24861	2.78399	5.00887	0.0524236	0.708186
SLC25A43	-0.909132	3.57865	5.02489	0.0521199	0.708186
STAG2	-0.660627	6.94457	4.83935	0.055777	0.708186
MT-TE	-1.47708	5.1845	4.94998	0.053559	0.708186
PRKD3	-0.90673	3.9485	4.98921	0.0527992	0.708186
RPS12P3	1.28753	3.19859	4.84726	0.0556146	0.708186
SERTAD2	-0.562971	6.56276	5.0253	0.0521121	0.708186
DGUOK-AS1	0.848886	4.06066	5.01923	0.0522269	0.708186
HES4	1.1	5.60536	4.91073	0.054333	0.708186
TMSB10	0.922275	9.86252	4.94137	0.0537275	0.708186
GCC2	-1.42086	5.30205	4.96536	0.0532596	0.708186
FN1	-1.20897	1.97576	4.87629	0.0550238	0.708186
TSEN2	-0.708939	4.14054	4.89489	0.0546493	0.708186
SLC25A20	-0.864155	3.02463	4.70809	0.0585604	0.710531
FAT1	0.867338	9.35019	4.7245	0.058203	0.710531
RP11-36C20.1	-0.745997	4.15796	4.72002	0.0583004	0.710531
ZBED3	0.657591	4.35871	4.73575	0.0579595	0.710531
DHFR	-2.00179	3.38658	4.72002	0.0583003	0.710531
PCDH1	0.608199	4.48221	4.7995	0.0566041	0.710531
DPYSL3	0.809122	7.06265	4.70813	0.0585596	0.710531
CYFIP2	0.815391	4.81611	4.75586	0.0575275	0.710531
TBC1D7	0.793879	4.47581	4.71075	0.0585024	0.710531
EYS	1.27786	2.9573	4.75422	0.0575626	0.710531
RAB11FIP1	-1.67778	3.81244	4.74064	0.0578542	0.710531
SARS1	-1.4442	6.35065	4.73765	0.0579187	0.710531
GOLGA2	-0.87015	6.58282	4.72193	0.0582587	0.710531
DNAJC1	-0.734006	5.49389	4.76177	0.0574015	0.710531
PRPF3	-0.887889	5.05057	4.74492	0.0577622	0.710531
MTRNR2L8	-1.31403	4.24993	4.7771	0.0570758	0.710531
GPRC5D-AS1	0.699822	3.75515	4.77205	0.0571827	0.710531
RILPL2	-0.723783	3.68836	4.72763	0.0581351	0.710531
RP11-156K23.3	0.882109	2.75953	4.77025	0.0572209	0.710531
DACT1	-1.52069	1.01886	4.78021	0.05701	0.710531
CEMIP	1.30729	4.47005	4.7798	0.0570187	0.710531
CIB1	-0.57026	6.22763	4.80552	0.0564781	0.710531
HOXB6	1.06102	4.05991	4.76271	0.0573815	0.710531
CA10	1.5363	1.33229	4.70854	0.0585506	0.710531
MYL12A	0.668136	8.86548	4.70528	0.058622	0.710531
C18orf54	0.709977	4.4434	4.74236	0.0578172	0.710531
CCDC68	-1.46251	4.21043	4.78115	0.0569901	0.710531
SERTAD3	-1.03837	4.07658	4.79396	0.0567204	0.710531
ZNF586	-1.68642	0.803401	4.73389	0.0579997	0.710531
PCED1A	-0.976065	4.27362	4.82174	0.0561406	0.710531
TTI1	0.898956	5.58673	4.75017	0.0576494	0.710531
MHENCR	1.06574	2.51966	4.78958	0.0568124	0.710531
RASD2	-2.11551	0.281293	4.77097	0.0572057	0.710531
RDH14	0.768984	6.10813	4.75415	0.0575642	0.710531
LINC02595	-1.79699	3.6233	4.73792	0.0579127	0.710531
PQBP1	-0.952976	3.16084	4.75089	0.057634	0.710531
RBM41	-1.215	4.72118	4.73084	0.0580657	0.710531
FOXN2	0.73859	3.51819	4.71463	0.0584176	0.710531
CCDC88A	-1.17603	5.40332	4.79078	0.0567871	0.710531
PAX8	0.875867	2.85228	4.71986	0.0583039	0.710531
RP11-465B22.8	1.01751	2.2515	4.7077	0.0585689	0.710531
SPC25	-1.09479	1.94026	4.74218	0.057821	0.710531
SP3	-0.625337	5.44557	4.74314	0.0578003	0.710531
HECW2	-0.95155	2.56573	4.767	0.05729	0.710531
SETD5	-1.07848	7.10229	4.7852	0.0569046	0.710531
CMTM8	0.590973	7.05052	4.57851	0.0614819	0.710898
TCAIM	0.854985	4.84413	4.54638	0.0622344	0.710898
CHST2	-1.0542	2.01205	4.54833	0.0621884	0.710898
P2RY1	-1.01204	2.10744	4.67478	0.0592943	0.710898
LINC02482	1.16743	1.05354	4.5459	0.0622456	0.710898
MYO10	-0.76054	6.15366	4.65269	0.0597876	0.710898
HOMER1	-0.595977	5.49428	4.55149	0.0621139	0.710898
CTD-2287O16.1	1.50553	2.0831	4.62735	0.0603595	0.710898
ILRUN	-0.555968	6.14763	4.61804	0.0605714	0.710898
IGF2BP3	-1.73502	2.19819	4.66821	0.0594405	0.710898
HOXA3	-0.760959	3.039	4.61418	0.0606596	0.710898
HOXA10-AS	-1.57577	0.887048	4.55623	0.0620024	0.710898
GPC2	0.860047	3.16892	4.57149	0.0616453	0.710898
RP11-421L21.3	1.04751	3.07337	4.67449	0.0593008	0.710898
NKX3-1	0.921136	2.41827	4.59511	0.0610974	0.710898
EPHX2	1.00198	3.98059	4.55131	0.0621181	0.710898
PRKDC	0.624597	6.38184	4.5794	0.061461	0.710898
ANKRD46	0.58704	4.25806	4.66386	0.0595374	0.710898
TLN1	-0.788328	5.08007	4.55267	0.0620861	0.710898
BICD2	-0.733514	5.20328	4.64234	0.0600204	0.710898
ZNF462	-1.09162	3.84153	4.5526	0.0620878	0.710898
GSN	-1.00163	4.5344	4.67326	0.0593281	0.710898
SCAI	1.66096	4.74272	4.57321	0.0616052	0.710898
CUEDC2	0.83001	4.745	4.66953	0.059411	0.710898
ADD3	-1.15935	5.75625	4.60358	0.0609024	0.710898
CYB5R2	0.851556	3.55534	4.56255	0.0618543	0.710898
CCDC85B	-0.712517	5.82258	4.65536	0.0597276	0.710898
MYEOV	0.892084	5.9883	4.64809	0.0598908	0.710898
SLC50A1	-0.758733	5.52602	4.60957	0.0607651	0.710898
ANKRD42	-0.95619	3.75895	4.57479	0.0615684	0.710898
CBX5	0.602739	6.90966	4.59599	0.0610772	0.710898
MMAB	-0.709949	3.83328	4.60257	0.0609258	0.710898
ELF1	-0.766003	4.26791	4.61532	0.0606337	0.710898
RP11-573N10.1	1.62738	1.20718	4.69368	0.0588765	0.710898
MAD2L2	-0.612809	5.21026	4.56791	0.0617288	0.710898
RP11-545M17.2	-1.09241	2.38772	4.6782	0.0592184	0.710898
TP53BP1	-2.00575	2.34698	4.55072	0.0621321	0.710898
NR2E3	1.91043	0.372813	4.64013	0.0600701	0.710898
NAV1	-0.804527	4.128	4.62415	0.0604323	0.710898
PARD6A	-1.19373	2.66035	4.59371	0.0611297	0.710898
EPN2	-2.11547	2.87207	4.61243	0.0606998	0.710898
SMARCE1	0.764583	3.64975	4.61021	0.0607505	0.710898
KRT15	0.936697	3.91476	4.55449	0.0620434	0.710898
HEATR6	-0.623199	6.19535	4.68399	0.0590902	0.710898
HID1	-1.41864	2.60882	4.58932	0.0612311	0.710898
RNF125	-1.41653	3.66785	4.66978	0.0594056	0.710898
SEC11C	0.815379	7.09276	4.57361	0.0615958	0.710898
YJU2	-1.06249	3.1205	4.62676	0.0603731	0.710898
STXBP2	-1.09433	3.04283	4.56497	0.0617976	0.710898
TRAPPC5	-1.58816	1.20458	4.62198	0.0604817	0.710898
MAST1	0.844798	4.34575	4.61706	0.060594	0.710898
ATP13A1	-0.925304	2.22906	4.56866	0.0617112	0.710898
ZNF91	-1.22384	2.09933	4.60591	0.0608491	0.710898
CHML	0.860024	4.86376	4.5567	0.0619913	0.710898
NTSR1	-1.34928	4.78164	4.62423	0.0604304	0.710898
LRP5L	0.934026	2.20808	4.59203	0.0611686	0.710898
PORCN	0.709046	4.02272	4.64546	0.05995	0.710898
SYTL4	-1.39692	1.44136	4.60611	0.0608444	0.710898
RTL8C	-1.13632	4.70858	4.68513	0.059065	0.710898
RPL7P13	1.68139	2.80305	4.64162	0.0600365	0.710898
VRK2	-1.65115	2.46818	4.59428	0.0611165	0.710898
RBMS1	-1.06015	4.15789	4.66249	0.0595682	0.710898
N4BP1	-0.724594	4.67681	4.54224	0.0623322	0.711224
BZW2	0.78175	7.0057	4.53519	0.0624993	0.711401
DPP7	-0.774953	4.63823	4.5318	0.0625796	0.711401
ETS1	0.888653	3.97689	4.53215	0.0625714	0.711401
REL	-1.77325	2.68064	4.53863	0.0624177	0.711401
MTMR7	1.5681	1.02072	4.52936	0.0626376	0.711401
GOSR2-DT	1.48254	0.956581	4.52125	0.0628311	0.712939
RPL41P5	4.68753	3.87813	4.51547	0.0629693	0.713846
GNAI2	-0.832163	5.16747	4.50665	0.0631812	0.714358
RHBDD2	-0.79662	4.37381	4.5039	0.0632474	0.714358
COLGALT1	-0.844404	6.73584	4.50891	0.0631269	0.714358
PIN4	0.620441	6.67937	4.50514	0.0632174	0.714358
ARF4	0.693903	8.67012	4.49718	0.0634096	0.714871
PPA2	0.695999	6.45624	4.49236	0.063526	0.714871
ADPRHL1	0.877323	2.51361	4.49597	0.0634387	0.714871
MID1	-0.590212	5.71107	4.49448	0.0634748	0.714871
NUMA1	-1.18044	3.1995	4.48232	0.0637698	0.716957
TMED4	0.906129	6.62048	4.46801	0.0641193	0.718253
RP11-138I1.3	-2.30581	0.438798	4.47238	0.0640123	0.718253
MAP3K3	-1.03537	2.67236	4.47194	0.0640233	0.718253
SYF2	-0.708638	7.09083	4.4685	0.0641074	0.718253
FAAP20	-0.760408	3.72761	4.46226	0.0642604	0.718522
CTD-2091N23.1	0.964877	2.6481	4.46344	0.0642314	0.718522
RP11-16E18.3	1.18746	1.31112	4.45681	0.0643946	0.719366
RP11-608O21.1	2.50944	1.23256	4.43573	0.0649167	0.71958
CFAP97	-0.90885	6.81701	4.44301	0.0647359	0.71958
FAM193B	0.899463	3.2398	4.43964	0.0648195	0.71958
LZTS1	0.97815	3.27705	4.43472	0.0649417	0.71958
TMTC4	0.805821	4.35522	4.44082	0.06479	0.71958
LCMT2	0.742154	4.3323	4.43479	0.0649401	0.71958
NACC1	-1.19214	1.70686	4.45282	0.0644929	0.71958
PARD6B	-1.16262	4.64335	4.44351	0.0647233	0.71958
NBEAL1	-1.25342	4.79126	4.44846	0.0646007	0.71958
MITF	1.22458	2.63079	4.34429	0.0672443	0.721796
H2AZ1	0.707977	11.6132	4.36736	0.0666472	0.721796
SCOC	0.636331	8.0235	4.33548	0.067474	0.721796
PALLD	-0.693729	8.14644	4.34291	0.06728	0.721796
RNU7-75P	-1.68876	1.34943	4.40246	0.0657516	0.721796
NME5	-0.930689	2.20769	4.40238	0.0657537	0.721796
CRYZ	0.643271	5.6094	4.36833	0.0666222	0.721796
ME1	-0.605751	6.63995	4.3525	0.0670309	0.721796
NT5E	0.731147	6.48946	4.33648	0.0674479	0.721796
POR	-0.631004	4.93384	4.33045	0.0676055	0.721796
CPA4	-1.89962	5.52173	4.40971	0.0655684	0.721796
TTC26	-0.731815	4.41892	4.36609	0.0666799	0.721796
RBPMS	-0.621119	4.37156	4.3349	0.0674891	0.721796
VPS13B-DT	1.69938	3.31449	4.37047	0.0665673	0.721796
Y_RNA	-1.45588	1.50931	4.35726	0.0669077	0.721796
TCF7L2	-0.746027	8.00661	4.37297	0.066503	0.721796
ZRANB1	-1.75107	1.48764	4.39781	0.0658694	0.721796
IRAG1	-1.04005	2.12026	4.41155	0.0655221	0.721796
ARL2	-0.63171	4.1147	4.40029	0.0658064	0.721796
CD163L1	0.775763	3.67012	4.39838	0.0658549	0.721796
GJB2	-0.511642	5.89947	4.38257	0.0662571	0.721796
GPR161	-0.874593	3.91357	4.32924	0.0676374	0.721796
TMEM260	-0.975418	2.9224	4.42188	0.0652626	0.721796
AATF	-1.51758	1.07599	4.33876	0.0673883	0.721796
GRN	-0.849274	7.6067	4.35544	0.0669548	0.721796
TRIM25	-0.872976	7.14263	4.40544	0.0656763	0.721796
SMCHD1	-0.739238	6.70525	4.32791	0.0676721	0.721796
RAB27B	-1.23639	1.90899	4.3323	0.067557	0.721796
APC2	-1.55082	1.2884	4.33771	0.0674157	0.721796
AC114271.2	1.25224	1.18958	4.3382	0.067403	0.721796
CCDC130	-0.81971	4.60564	4.37589	0.0664281	0.721796
ILVBL	-0.764588	2.93751	4.34018	0.0673513	0.721796
HEATR1	-1.06416	2.65968	4.34318	0.0672732	0.721796
IRGQ	0.600633	4.78217	4.38677	0.06615	0.721796
KAT14	0.745839	4.74457	4.36835	0.0666217	0.721796
SLC25A1	-0.826135	3.99414	4.39099	0.0660425	0.721796
RTN4R	-0.785711	5.89281	4.38361	0.0662306	0.721796
LINC01186	1.33451	1.55695	4.3418	0.067309	0.721796
MAGED2	0.93819	4.15054	4.37323	0.0664962	0.721796
TCEAL8	-0.586932	5.61667	4.37475	0.0664573	0.721796
C2orf49-DT	-1.17369	2.43769	4.3448	0.0672309	0.721796
SPATS2L	-0.820258	6.67263	4.35052	0.0670824	0.721796
CCDC174	-0.87958	4.70813	4.33432	0.0675042	0.721796
EEF1A1P11	0.871298	2.68176	4.32247	0.0678151	0.722693
PNMA1	-0.642876	5.61765	4.31668	0.0679677	0.72369
CLGN	-1.52618	3.54484	4.31041	0.0681333	0.723931
NAT1	-0.831352	2.93673	4.30924	0.0681643	0.723931
TBCAP1	-1.14456	1.75677	4.30912	0.0681674	0.723931
KIF20B	-0.762634	6.98642	4.29728	0.0684816	0.726044
CEBPZ	-1.27325	4.55169	4.29717	0.0684847	0.726044
RASGRF2	1.55596	0.638916	4.28289	0.0688663	0.726915
BNIP3P11	2.54923	0.893103	4.27516	0.0690741	0.726915
CSPP1	-0.627302	6.08472	4.28204	0.0688891	0.726915
ARMC3	-1.19387	1.1998	4.28077	0.0689232	0.726915
C12orf57	-0.612927	4.9399	4.28087	0.0689206	0.726915
TRPM7	-1.38088	4.01399	4.27419	0.0691002	0.726915
RNASEH1	0.716166	7.73568	4.28121	0.0689113	0.726915
MAMLD1	0.767186	3.26483	4.27731	0.0690162	0.726915
DYNC1I2	-0.837917	6.61699	4.28447	0.0688239	0.726915
KCNAB2	0.874745	3.96133	4.26472	0.0693559	0.727391
AIFM2	-0.694336	5.64542	4.26576	0.0693277	0.727391
IMMP1L	0.76007	5.34118	4.26373	0.0693826	0.727391
ZSCAN2	1.1689	3.211	4.2688	0.0692454	0.727391
CMPK1	0.526537	6.68319	4.26107	0.0694547	0.727524
RPL5P8	-1.15516	4.24296	4.2575	0.0695516	0.727918
ATF1	0.68268	5.5809	4.24894	0.0697846	0.729734
ZNF566	-0.925083	2.76413	4.24258	0.0699582	0.730926
APBB1	-1.66672	1.2523	4.23552	0.0701516	0.7317
KB-208E9.1	-1.602	1.37863	4.23722	0.0701052	0.7317
MARCHF5	0.512981	6.87613	4.22855	0.0703434	0.731834
LETMD1	0.738232	5.16721	4.2292	0.0703255	0.731834
RNF152	1.4866	2.90036	4.23034	0.0702941	0.731834
PDGFA	0.589259	5.07303	4.22514	0.0704375	0.732191
TTC1	-0.852363	5.94893	4.21589	0.0706931	0.732933
ZFAND5	0.54036	8.20406	4.20398	0.0710245	0.732933
FAM120A	-0.767633	7.81262	4.20106	0.0711058	0.732933
KIAA1958	1.03223	4.69152	4.21673	0.0706701	0.732933
MAP3K11	-0.63425	3.96685	4.20104	0.0711064	0.732933
EPRS1	-1.03084	7.56236	4.2026	0.0710628	0.732933
PGAP3	-0.871164	2.62556	4.21361	0.0707564	0.732933
KLK7	-0.949494	3.53015	4.20302	0.0710512	0.732933
MRPS5	-0.582599	6.29889	4.20788	0.0709158	0.732933
ARID1A	-0.851715	5.60201	4.20361	0.0710347	0.732933
CMTM7	0.569878	7.24611	4.10942	0.0737246	0.735064
CPTP	0.839591	2.62644	4.09357	0.0741896	0.735064
SUCLG2	-0.574743	5.82762	4.10979	0.0737137	0.735064
TMEM45A	-1.20251	3.14184	4.18805	0.0714704	0.735064
AMOTL2	0.744018	5.83907	4.17154	0.0719363	0.735064
DYNLT2B	1.13748	3.88682	4.09907	0.0740278	0.735064
NR3C1	-0.767894	3.81692	4.14541	0.0726816	0.735064
RNF44	0.630469	7.54211	4.10115	0.0739666	0.735064
SOX4	0.869517	9.24779	4.15437	0.072425	0.735064
SYNE1	-1.491	2.27622	4.11803	0.0734733	0.735064
TTLL7	-1.33614	3.9698	4.12703	0.0732118	0.735064
NDUFA4	0.77875	7.99528	4.11625	0.073525	0.735064
FAM126A	-0.585406	5.44061	4.17987	0.0717007	0.735064
CDCA2	-1.06749	5.12956	4.10311	0.0739092	0.735064
PAG1	-1.05031	3.08774	4.14336	0.0727407	0.735064
NDUFAF6	0.663122	4.63544	4.10777	0.0737726	0.735064
SEC31B	1.03379	2.71725	4.13302	0.0730386	0.735064
C10orf88	0.716904	4.14922	4.13425	0.0730029	0.735064
TSG101	-0.599429	5.75821	4.103	0.0739124	0.735064
ZFP91	-0.580309	6.6915	4.17421	0.0718608	0.735064
BAD	-0.893864	2.29762	4.10557	0.0738371	0.735064
FDPS	-2.21036	1.59234	4.12162	0.0733689	0.735064
PARP11	-1.33446	1.9383	4.11544	0.0735488	0.735064
HOXC6	-0.616508	4.54213	4.18692	0.0715022	0.735064
PRIM1	-1.41566	3.53348	4.18021	0.0716913	0.735064
ATP2B1	-0.712868	6.77114	4.11475	0.0735689	0.735064
COMMD6	0.812939	7.56885	4.12084	0.0733916	0.735064
TYRO3	-0.558908	4.68386	4.10753	0.0737796	0.735064
TMOD3	-0.527053	6.86038	4.12341	0.0733169	0.735064
UBE2Q2	-1.04266	4.11338	4.14995	0.0725514	0.735064
NFAT5	-1.34849	4.30897	4.16254	0.072192	0.735064
ZFHX3	-0.887397	4.9495	4.10076	0.0739781	0.735064
SPECC1	-0.93531	3.74675	4.12522	0.0732645	0.735064
MTARC1	0.783826	5.44597	4.11882	0.0734502	0.735064
HOXB3	1.07597	2.83432	4.12483	0.0732756	0.735064
MBP	0.638717	7.24976	4.10607	0.0738224	0.735064
TMEM147-AS1	1.09809	3.32864	4.17924	0.0717186	0.735064
RP1-198K11.5	1.71107	0.940433	4.16183	0.0722123	0.735064
BMP7	-0.770727	3.10269	4.12375	0.0733071	0.735064
ARX	1.52252	0.846961	4.10049	0.0739862	0.735064
RP1-315G1.3	1.17037	2.6254	4.09924	0.0740227	0.735064
EPCAM	0.557995	9.76298	4.10558	0.0738367	0.735064
SFXN5	-0.853853	2.30131	4.14106	0.0728066	0.735064
FMNL2	0.783009	7.26768	4.12719	0.0732073	0.735064
SCN9A	-2.80236	1.76679	4.09481	0.0741531	0.735064
SP9	-1.56693	0.905513	4.13882	0.0728712	0.735064
RP11-337N6.3	1.69512	1.36332	4.14886	0.0725829	0.735064
VGLL4	-1.18516	2.75811	4.09437	0.0741662	0.735064
LZTFL1	-0.554383	5.22007	4.07492	0.0747419	0.73649
TMF1	-0.712537	5.83435	4.08099	0.0745617	0.73649
PXYLP1	0.564862	4.91316	4.04518	0.0756332	0.73649
AC108676.1	-1.27379	1.91113	4.0514	0.0754455	0.73649
SMAP2	-0.870057	2.95115	4.02477	0.0762525	0.73649
RN7SKP30	-1.46602	1.8087	4.05498	0.075338	0.73649
UBA6	-0.659889	6.389	4.02592	0.0762175	0.73649
CXXC4	-1.56671	1.46007	4.04623	0.0756013	0.73649
SMARCA5	-0.664551	6.70656	4.03413	0.0759677	0.73649
GASK1B	-1.22263	0.811706	4.07154	0.0748424	0.73649
GALNT10	0.592045	4.35566	4.02752	0.0761689	0.73649
KIAA0895	-0.704434	4.34816	4.06551	0.0750225	0.73649
GLMN	-0.591501	4.32412	4.05093	0.0754597	0.73649
CA3-AS1	1.57248	0.712741	4.02672	0.076193	0.73649
SAMD12	1.00498	4.30842	4.01959	0.0764108	0.73649
SLC45A1	-1.26934	1.89506	4.07239	0.0748171	0.73649
SKIDA1	-1.27229	0.746467	4.035	0.0759412	0.73649
RPL7AP53	0.929749	2.52582	4.02211	0.0763339	0.73649
ZNF25	1.15909	3.93106	4.04732	0.0755685	0.73649
SFXN3	-0.852193	4.32028	4.05309	0.0753949	0.73649
OSBP	-0.850885	5.25062	4.05822	0.0752406	0.73649
OTUB1	-0.727074	4.34935	4.01097	0.0766752	0.73649
FOXA1	1.13827	3.67389	4.08585	0.0744174	0.73649
ABCD4	0.654083	4.92083	4.02647	0.0762006	0.73649
FRMD5	0.564252	5.24036	4.03609	0.0759083	0.73649
TADA2A	-1.67315	1.24229	4.01419	0.0765763	0.73649
SPAG9	-0.978002	6.04883	4.05804	0.075246	0.73649
KLK6	0.710566	3.67089	4.01516	0.0765464	0.73649
DNAAF3	-1.23606	3.2772	4.03932	0.0758102	0.73649
NFATC2	-1.23522	2.80832	4.04128	0.075751	0.73649
ZFP64	0.65113	4.65973	4.0262	0.0762088	0.73649
RPL6P4	0.894246	3.6177	4.01449	0.076567	0.73649
SMTN	0.699937	3.74887	4.04694	0.0755799	0.73649
SPIN2B	1.24417	0.749934	4.0693	0.0749091	0.73649
PBDC1	-0.641257	6.72701	4.02091	0.0763706	0.73649
KRTCAP3	0.592237	6.22243	4.01114	0.0766699	0.73649
MECP2	-0.773189	5.24039	4.0643	0.0750585	0.73649
B3GALT1	1.33121	1.88215	4.05047	0.0754734	0.73649
SSB	-0.661609	6.56919	4.01772	0.0764682	0.73649
CFAP92	-1.12297	2.15109	3.99975	0.0770207	0.73923
EEF1B2P6	2.11181	4.00747	3.99409	0.0771959	0.739291
SYNE2	-1.20687	6.00613	3.9937	0.0772079	0.739291
S1PR5	-1.24591	1.75676	3.99438	0.0771869	0.739291
MT-TV	-1.10529	2.36552	3.99035	0.077312	0.739711
NDUFS4	0.950212	6.18687	3.98662	0.0774277	0.74024
REEP4	-0.701603	6.87321	3.98304	0.0775394	0.740731
CKS2	-0.561546	5.99039	3.97893	0.0776676	0.741378
SPON2	1.91291	0.768192	3.97136	0.0779044	0.741415
TUT4	-0.942875	5.09798	3.97588	0.0777629	0.741415
SIX1	0.806121	2.88437	3.97108	0.0779133	0.741415
PDPR	-0.70789	5.1596	3.97294	0.0778548	0.741415
NCK1-DT	0.880722	2.88354	3.96309	0.0781643	0.742545
PACRGL	0.686241	4.67212	3.96337	0.0781555	0.742545
EHBP1L1	-1.14526	2.72362	3.95576	0.0783953	0.742545
BCORL1	0.566067	4.54086	3.95639	0.0783754	0.742545
FKBP7	0.895903	3.06468	3.95961	0.0782738	0.742545
SNHG3	0.953549	6.77	3.95878	0.0783002	0.742545
RAB4A	0.750774	6.75107	3.94827	0.0786325	0.744218
CD2AP	-0.517953	6.10731	3.93131	0.0791729	0.744949
COMMD3	0.715963	6.27885	3.9311	0.0791795	0.744949
NECTIN4	1.40484	1.16247	3.93703	0.0789902	0.744949
SFT2D2	-0.793345	6.47902	3.9306	0.0791957	0.744949
TLNRD1	0.499521	6.72906	3.93501	0.0790546	0.744949
ROCK1	-0.805097	7.16281	3.94301	0.0787996	0.744949
SUGP2	0.552021	6.89397	3.9317	0.0791605	0.744949
PNPLA4	0.648785	5.02042	3.93695	0.0789925	0.744949
FAM114A1	-1.05307	4.52342	3.92597	0.0793439	0.745296
MICU1	-0.750548	4.2574	3.92566	0.0793541	0.745296
SETDB1	0.513621	5.78583	3.91953	0.0795511	0.745434
TULP3	-0.56597	5.33066	3.91972	0.0795449	0.745434
SDF4	0.73203	6.2606	3.92171	0.0794807	0.745434
MTND2P6	1.37082	0.831346	3.91764	0.0796119	0.745435
COX6A1	-0.749493	8.06049	3.91037	0.0798466	0.746719
MBOAT2	-0.57224	4.92204	3.90962	0.0798708	0.746719
KTN1	-0.788548	7.98893	3.90631	0.079978	0.747152
RTN2	-1.2513	1.42754	3.90375	0.0800611	0.747359
PI15	-1.64186	1.50685	3.90069	0.0801604	0.747717
GOLGB1	-1.37954	6.11455	3.89735	0.0802691	0.747911
OPHN1	-1.52556	2.7302	3.89459	0.080359	0.747911
PHF6	0.543696	7.9426	3.89443	0.0803641	0.747911
DMAC1	0.814287	5.61116	3.89251	0.080427	0.747928
ANKRD11	-1.11312	8.72788	3.88947	0.0805262	0.748283
MCCC1	0.716587	3.68063	3.83913	0.0821934	0.748467
AFAP1	0.935916	3.10599	3.86171	0.0814403	0.748467
RPS14	-0.884102	10.1033	3.8774	0.080922	0.748467
PLPP5	0.602048	5.04316	3.83921	0.0821909	0.748467
TRIB1	-0.638413	8.88965	3.86855	0.081214	0.748467
CYHR1	-0.830477	2.99473	3.83932	0.0821872	0.748467
DAPK1	0.891087	3.109	3.84598	0.0819642	0.748467
HSDL2	-0.508971	5.57359	3.84894	0.0818651	0.748467
CAMK2G	0.546843	4.79478	3.88248	0.0807549	0.748467
CTD-2371O3.3	1.08147	1.46146	3.84649	0.0819469	0.748467
RDX	-0.54394	7.54592	3.87301	0.0810667	0.748467
BTG1	-1.87935	7.87071	3.86047	0.0814813	0.748467
TRAFD1	-0.839245	3.07344	3.84196	0.0820985	0.748467
NME2P1	1.02208	2.69787	3.85329	0.0817202	0.748467
RPS29P5	1.53852	1.14741	3.87924	0.0808614	0.748467
EIF3J-DT	0.881241	2.11065	3.84642	0.0819494	0.748467
RGS2	-0.585363	6.21735	3.866	0.0812982	0.748467
RPS3AP6	1.40384	2.36779	3.8426	0.0820771	0.748467
TP53I13	-0.793495	2.98588	3.88653	0.0806223	0.748467
ARMC7	-0.77856	4.3876	3.84793	0.081899	0.748467
P4HB	-0.848183	4.44448	3.84617	0.0819579	0.748467
PMAIP1	-1.15479	7.03487	3.84291	0.0820668	0.748467
TST	0.585008	5.05779	3.86705	0.0812632	0.748467
GPR173	0.881999	2.36116	3.86667	0.081276	0.748467
CAMK2N1	-0.970031	5.49653	3.85814	0.0815588	0.748467
SP110	-0.84522	3.43442	3.87506	0.0809989	0.748467
METTL6	-0.580688	4.66303	3.8624	0.0814174	0.748467
THRAP3	-0.696639	7.26189	3.79252	0.0837768	0.748691
RBM47	-0.797305	4.55405	3.81986	0.0828435	0.748691
TRIM2	-1.26508	4.95185	3.78956	0.0838784	0.748691
JMY	-1.11459	5.11219	3.82571	0.0826453	0.748691
SERPINB1	0.860709	6.12365	3.7844	0.0840566	0.748691
ATXN1	-1.44411	3.87219	3.81017	0.0831727	0.748691
KDM1B	0.781652	4.01887	3.78406	0.0840681	0.748691
SLC39A7	-2.79308	1.05683	3.81145	0.0831291	0.748691
TNPO3	-0.540433	7.85135	3.80762	0.0832597	0.748691
ZBTB5	0.604734	6.05294	3.81067	0.0831555	0.748691
TSC1	-0.872291	4.37375	3.80846	0.083231	0.748691
FAM171A1	0.514981	6.25587	3.78456	0.0840509	0.748691
TAF6L	-1.29531	1.48794	3.80446	0.0833675	0.748691
RP11-585P4.6	-1.27626	0.938937	3.83104	0.0824657	0.748691
MINAR1	1.14402	1.87567	3.83292	0.0824021	0.748691
COQ7	-0.553779	4.33783	3.78841	0.0839181	0.748691
USP10	-0.65289	7.12148	3.81876	0.0828808	0.748691
RNF166	1.24317	1.44842	3.7875	0.0839496	0.748691
ALOX12P2	-1.3765	2.40384	3.81322	0.0830689	0.748691
SNHG29	1.23807	4.79889	3.80224	0.0834432	0.748691
DNAJC16	-0.612993	4.97393	3.78284	0.0841102	0.748691
FZR1	-0.732167	3.41982	3.79543	0.0836766	0.748691
PPP1R12C	-0.738382	5.13697	3.82341	0.082723	0.748691
EP300	-0.674638	6.01332	3.80529	0.0833393	0.748691
RIBC2	-1.64345	1.39835	3.82288	0.0827412	0.748691
EIF1AX	-0.675533	6.95962	3.78569	0.0840118	0.748691
DDX50P1	-2.05232	0.73569	3.79479	0.0836988	0.748691
NBPF3	0.619907	4.16106	3.78397	0.0840712	0.748691
TLK1	-0.721428	5.94603	3.79748	0.0836062	0.748691
STMN1	0.778538	10.3017	3.81916	0.0828671	0.748691
RP11-566E18.1	-1.16063	1.59152	3.83572	0.0823079	0.748691
ELOVL1	-0.667146	6.44429	3.77691	0.0843155	0.749974
NADK	1.07592	3.47168	3.74921	0.0852827	0.750108
UPP1	0.98805	3.49104	3.74757	0.0853404	0.750108
HIP1	-0.776518	4.82968	3.73731	0.0857024	0.750108
RP11-118J22.2	1.45106	1.36689	3.74538	0.0854176	0.750108
PALD1	-0.933711	2.92978	3.74926	0.085281	0.750108
KNDC1	-1.28082	1.55961	3.7565	0.0850267	0.750108
PSMD13	-0.696479	6.88717	3.7583	0.0849638	0.750108
RP11-823E8.3	1.50517	1.6052	3.74461	0.0854444	0.750108
MR1	-1.67757	2.42379	3.74664	0.085373	0.750108
ADAMTS7	1.49088	1.5731	3.74432	0.0854547	0.750108
ISG20	-1.30452	0.828703	3.74723	0.0853522	0.750108
CCP110	-0.644836	5.13752	3.75511	0.0850755	0.750108
CRISPLD2	0.953127	1.9322	3.77012	0.0845512	0.750108
CBFA2T3	0.561242	4.49397	3.74018	0.0856008	0.750108
ARSG	-1.04377	1.36435	3.74078	0.0855799	0.750108
PLAUR	0.725994	7.73783	3.77452	0.0843984	0.750108
USP9X	-0.724926	6.30047	3.74158	0.0855514	0.750108
HADHA	-0.707933	5.81719	3.76397	0.0847654	0.750108
PLS3	-0.528027	6.8056	3.73783	0.085684	0.750108
RPS12P4	1.68171	3.53082	3.73648	0.0857318	0.750108
TTC7A	-0.770315	3.89198	3.74574	0.0854046	0.750108
SATB2	-0.865879	4.15208	3.76057	0.0848843	0.750108
DUSP28	0.627072	3.57345	3.73633	0.0857371	0.750108
ANKRD19P	0.744776	3.40093	3.73395	0.0858214	0.75031
AP3M2	0.509363	5.748	3.73184	0.0858962	0.75043
DDHD2	0.871905	6.03997	3.7281	0.0860291	0.750521
EAPP	-0.71342	5.50326	3.72914	0.0859922	0.750521
BPTF	-0.887909	7.91791	3.72633	0.086092	0.750537
RFPL2	1.18572	0.939052	3.72248	0.0862293	0.7512
PUM1	-0.844794	6.94889	3.65539	0.0886646	0.751382
PCGF3	0.480328	6.39542	3.6651	0.0883068	0.751382
CPLX1	-0.755957	2.61677	3.70496	0.0868568	0.751382
IPO13	0.779262	2.60849	3.70871	0.0867223	0.751382
SYNPO2	-2.63828	0.726132	3.66405	0.0883456	0.751382
ARL15	0.811628	4.73464	3.66349	0.0883663	0.751382
MRPS36	0.882802	3.64011	3.67482	0.0879504	0.751382
FOXD1	-0.924153	2.30977	3.64967	0.0888766	0.751382
FABP6	1.1506	1.99863	3.70681	0.0867903	0.751382
CUTA	0.813691	4.18531	3.65846	0.0885516	0.751382
CCDC136	-0.958667	1.60583	3.65934	0.088519	0.751382
REPIN1	0.563106	5.33975	3.71863	0.0863666	0.751382
RP11-622O11.6	-1.28559	1.60327	3.68523	0.0875708	0.751382
WASHC1	0.970149	1.7913	3.70523	0.0868474	0.751382
CDC37L1-DT	0.978917	2.56168	3.69292	0.0872916	0.751382
PTGES	0.521069	6.75439	3.653	0.0887532	0.751382
PDE4DIP	-0.704011	3.12503	3.65165	0.0888029	0.751382
RNVU1-30	1.3231	1.98945	3.64781	0.0889456	0.751382
CDC42SE1	0.565277	4.59381	3.66915	0.0881582	0.751382
SEMA6C	-0.896269	2.97191	3.69938	0.0870581	0.751382
ARRB1	-0.685756	3.64768	3.65161	0.0888046	0.751382
CEP126	-1.59748	1.7053	3.65573	0.0886521	0.751382
GLB1L2	-0.859492	2.8698	3.66264	0.0883974	0.751382
WNK1	-0.802385	7.06517	3.67427	0.0879705	0.751382
HDAC7	0.705861	7.57705	3.71073	0.0866496	0.751382
B4GALT3	-0.707858	6.46268	3.71329	0.0865579	0.751382
TRHDE-AS1	-1.31873	1.02284	3.69645	0.087164	0.751382
C12orf65	-0.470786	5.74403	3.64861	0.0889158	0.751382
RP11-466F5.9	1.05761	1.63575	3.68576	0.0875517	0.751382
RN7SL1	1.60757	0.567697	3.69968	0.0870473	0.751382
SPINT1-AS1	0.814627	3.32339	3.68274	0.0876615	0.751382
BRCA1	-0.606966	5.2256	3.70235	0.0869509	0.751382
SNX11	-0.653435	3.96265	3.68242	0.0876732	0.751382
RP11-1055B8.4	1.64125	1.2178	3.64921	0.0888936	0.751382
RIOK3	-0.741208	4.51699	3.68719	0.0874995	0.751382
TBCE	-2.67862	0.51977	3.66817	0.0881943	0.751382
MACROD2	1.28162	2.31957	3.66022	0.0884864	0.751382
PTPN1	-0.536232	8.26788	3.67945	0.0877812	0.751382
AP000347.2	-1.90662	2.06436	3.68472	0.0875894	0.751382
SUSD2	1.40834	1.58367	3.70882	0.0867183	0.751382
CETN2	-0.732941	4.44305	3.71774	0.0863986	0.751382
SEMA4C	0.562204	5.18447	3.65477	0.0886876	0.751382
RAB3GAP1	-0.565021	6.26343	3.67987	0.0877661	0.751382
ITPR1	-1.12744	2.96887	3.69645	0.0871639	0.751382
PDSS2	0.584492	4.12076	3.6304	0.0895942	0.75141
SHPRH	-1.66934	3.16031	3.64103	0.0891973	0.75141
ARHGEF2	0.816632	4.42031	3.6363	0.0893739	0.75141
CLBA1	-1.00566	1.73273	3.62801	0.089684	0.75141
CSNK1G1	-0.673779	4.51583	3.62845	0.0896673	0.75141
RP11-616M22.11	-2.233	0.402089	3.6312	0.0895644	0.75141
KCTD3	0.498591	7.02066	3.63049	0.089591	0.75141
SGTA	-0.750144	4.88886	3.63285	0.0895025	0.75141
ASAP2	-1.47985	2.7059	3.6397	0.0892468	0.75141
OTUD5	-0.567627	5.36532	3.64026	0.089226	0.75141
PTMA	-0.711766	8.371	3.64599	0.0890129	0.75141
PTAFR	1.14364	0.988418	3.62849	0.0896658	0.75141
ERMP1	-0.677298	5.74105	3.6239	0.0898383	0.752024
RNFT2	0.49754	4.8409	3.62279	0.0898799	0.752024
ACOT11	-0.579959	4.80945	3.61912	0.0900178	0.752442
MPLKIP	0.549962	6.50864	3.61515	0.0901676	0.752442
ZNF708	0.589507	4.49835	3.61625	0.0901262	0.752442
MYO1B	0.515414	6.79296	3.61495	0.0901753	0.752442
INPP5K	-0.656324	3.59313	3.60844	0.0904214	0.753696
GPATCH8	-0.804603	5.38612	3.60773	0.0904484	0.753696
MMP15	-0.609388	3.5226	3.60148	0.0906855	0.754646
LYPLAL1	0.660014	5.81937	3.60219	0.0906589	0.754646
WWC2	-1.16805	4.99529	3.59761	0.0908329	0.754849
PAAF1	0.701299	3.57135	3.59883	0.0907865	0.754849
SNORD13	-2.16533	2.98265	3.5952	0.0909247	0.755033
GLG1	-0.77897	7.86113	3.5938	0.0909782	0.755033
KHDRBS1	0.509596	8.40809	3.59185	0.0910528	0.755074
NUP214	-0.58595	4.00075	3.59045	0.0911063	0.755074
TNFRSF10D	-0.882446	5.48328	3.57823	0.0915755	0.756335
PLEC	-0.799104	4.77845	3.5824	0.0914148	0.756335
UPF2	-0.540816	5.97947	3.57639	0.0916462	0.756335
USP35	1.3799	1.02782	3.57637	0.091647	0.756335
RP11-128N14.5	1.22576	0.592244	3.58081	0.091476	0.756335
LINC02177	1.73009	0.349429	3.57525	0.09169	0.756335
TNRC6B	-0.937381	6.38783	3.58214	0.0914248	0.756335
ZNF33A	0.56529	5.3199	3.57085	0.0918601	0.757229
MTREX	-0.603886	6.11396	3.5648	0.0920942	0.757275
PABIR1	0.574134	3.70651	3.55959	0.0922965	0.757275
HECTD2	-0.7513	2.79198	3.55797	0.0923596	0.757275
ENTPD1	0.845409	3.66639	3.56243	0.0921864	0.757275
HAX1	-0.813812	6.17107	3.56204	0.0922015	0.757275
RAD51B	-1.02192	1.5691	3.56278	0.0921728	0.757275
SOCS3	0.717536	4.31663	3.55862	0.0923342	0.757275
NCK2	-0.634069	4.51657	3.5617	0.0922145	0.757275
ZNF654	-0.906633	2.69998	3.52574	0.0936252	0.757491
C1orf122	-0.644781	5.27673	3.53211	0.0933734	0.757491
SLC36A1	-0.538177	4.36038	3.50961	0.0942666	0.757491
ZFP62	0.530464	5.22104	3.51095	0.0942134	0.757491
GCLC	-0.502527	6.66802	3.55157	0.0926091	0.757491
PPIA	0.554064	7.50609	3.53448	0.0932799	0.757491
ABCB1	-1.3465	1.61729	3.51134	0.0941976	0.757491
ORAI2	-0.950435	2.45009	3.54868	0.0927221	0.757491
TBXAS1	-0.937431	1.62806	3.49969	0.094664	0.757491
ENY2	0.820913	8.71147	3.5136	0.0941074	0.757491
ROR2	-0.550189	4.28683	3.49865	0.094706	0.757491
PIP4K2A	-0.674701	5.7432	3.54831	0.0927367	0.757491
ACP6	0.755872	4.88238	3.5251	0.0936505	0.757491
ALDH18A1	0.63366	6.53477	3.50638	0.094396	0.757491
C10orf88B	1.15164	1.2478	3.50804	0.0943295	0.757491
STIM1	-0.558137	6.23644	3.52799	0.093536	0.757491
RBM4B	0.587805	4.3485	3.55123	0.0926224	0.757491
RP11-864N7.2	1.29493	8.36557	3.50717	0.0943644	0.757491
RP11-111M22.3	0.790142	2.86397	3.53708	0.0931773	0.757491
RPL7P6	1.87521	2.4779	3.52243	0.0937563	0.757491
BTBD11	1.00983	2.74809	3.52924	0.0934866	0.757491
RP1-267D11.6	1.11098	0.924908	3.52803	0.0935345	0.757491
ZCCHC8	-0.533553	6.37448	3.53356	0.093316	0.757491
TJP1	-1.17474	2.26266	3.54372	0.0929163	0.757491
CAMSAP2	-0.705844	5.80084	3.5169	0.0939761	0.757491
GABARAPL2	0.711672	7.64084	3.52881	0.0935035	0.757491
AMH	-0.989637	1.99143	3.51678	0.0939811	0.757491
PAF1	-0.591522	4.6446	3.51845	0.0939144	0.757491
KCNK15-AS1	1.40786	0.703263	3.54508	0.0928631	0.757491
RSPH1	-1.48112	1.177	3.49914	0.0946865	0.757491
RAB36	-1.06506	2.42961	3.50089	0.094616	0.757491
CTA-390C10.10	1.17687	1.39641	3.49799	0.0947326	0.757491
TGOLN2	0.590493	6.31362	3.51011	0.0942467	0.757491
REEP1	0.577456	4.15729	3.55152	0.0926112	0.757491
LONRF2	1.43602	0.964667	3.53266	0.0933516	0.757491
SPEG	0.552305	4.01306	3.53628	0.0932087	0.757491
WDFY1	-0.594212	5.36197	3.49884	0.0946985	0.757491
JAGN1	-0.631933	5.28079	3.5477	0.0927604	0.757491
IGF2BP2-AS1	-2.45359	1.61245	3.49348	0.0949141	0.757921
SCLT1	-0.632553	4.00367	3.49065	0.0950282	0.757921
UBE2Z	-0.478448	7.01558	3.49082	0.0950213	0.757921
PES1	-0.882138	6.42185	3.49052	0.0950337	0.757921
OPA1	0.506522	6.99655	3.48814	0.0951295	0.758192
PLSCR1	0.542328	5.7708	3.44533	0.0968803	0.758271
FAM193A	-0.852889	3.77521	3.44831	0.096757	0.758271
RPS29P11	1.31092	2.37327	3.45825	0.0963479	0.758271
RP11-127B20.2	1.3237	1.64944	3.46016	0.0962693	0.758271
ANK2	-1.66495	2.63198	3.47429	0.0956917	0.758271
UBR2	-0.866465	5.23871	3.4526	0.0965802	0.758271
FOXO3	-1.29588	5.06805	3.44222	0.0970091	0.758271
LAMA2	0.834807	3.87132	3.47461	0.0956784	0.758271
TES	-0.633554	8.12051	3.46925	0.095897	0.758271
DCTN6-DT	1.33736	2.08474	3.45299	0.096564	0.758271
MTFR1	0.702703	6.23023	3.48147	0.0953996	0.758271
JCAD	-1.37753	2.92738	3.44619	0.0968447	0.758271
PRXL2A	-0.845467	3.45189	3.44089	0.0970644	0.758271
TXNP1	1.17827	1.36895	3.48246	0.0953597	0.758271
PSTK	0.996536	1.78123	3.43849	0.097164	0.758271
COMMD9	1.02438	4.49611	3.43749	0.0972055	0.758271
FAM168A	-0.553196	4.56909	3.46641	0.0960131	0.758271
ITGA7	-0.916358	1.79373	3.47365	0.0957178	0.758271
USF1	-1.05644	0.959168	3.44889	0.0967333	0.758271
POC1B	0.636164	6.44022	3.4403	0.0970886	0.758271
CCDC122	-1.07545	2.79257	3.4388	0.097151	0.758271
DIAPH3	-0.648172	4.54346	3.42625	0.0976739	0.758271
AGTRAP	-0.696874	3.28132	3.44291	0.0969804	0.758271
BMP4	0.502173	10.5707	3.47489	0.0956672	0.758271
ATP6V1D	-0.555994	5.21366	3.47327	0.0957333	0.758271
SNTB2	-0.514719	5.55013	3.4797	0.0954714	0.758271
ZNF232	0.813097	3.53505	3.44114	0.0970538	0.758271
MYH10	-0.473161	5.60521	3.46297	0.096154	0.758271
RNVU1-34	1.17212	2.90112	3.44667	0.0968251	0.758271
THOC1	-0.771674	2.87305	3.44032	0.0970878	0.758271
TPGS2	0.473391	5.85352	3.43038	0.0975016	0.758271
RAD23A	-0.689412	3.43103	3.4282	0.0975925	0.758271
AAR2	0.576727	4.6484	3.45751	0.096378	0.758271
TOM1	-1.16086	1.58451	3.46385	0.0961178	0.758271
LINC01315	1.15425	4.20772	3.43239	0.0974175	0.758271
MT-TF	0.749257	7.70754	3.47129	0.0958137	0.758271
SIX3	-1.21211	1.36293	3.43194	0.0974364	0.758271
ASB3	-0.640472	5.01812	3.43608	0.0972639	0.758271
GALNT3	-0.758347	3.13841	3.43045	0.0974984	0.758271
ACAP3	1.05991	1.89602	3.45671	0.096411	0.758271
EPB41	-2.25973	2.35502	3.42655	0.0976614	0.758271
COX17P1	1.11358	2.54067	3.42093	0.0978965	0.758754
RPS6KC1	-0.661075	3.59499	3.42033	0.0979218	0.758754
TRABD	0.652695	5.77752	3.4231	0.0978058	0.758754
CCDC69	-1.20444	2.14043	3.41856	0.097996	0.75885
EEF1B2	-1.93919	1.06415	3.41658	0.0980795	0.759017
CLCA3P	1.40721	0.619451	3.41359	0.098205	0.759087
NDUFAF1	0.694737	5.08901	3.41195	0.0982742	0.759087
MED1	-0.609253	7.15812	3.41262	0.098246	0.759087
LRRC6	-0.796263	3.00013	3.40934	0.0983843	0.75931
FBXO10	0.723178	3.19532	3.40833	0.0984268	0.75931
RP11-441O15.3	1.76164	0.664327	3.40342	0.0986342	0.760432
TBC1D23	-0.577187	4.5205	3.39819	0.098856	0.760525
CCDC191	-1.51711	2.39426	3.39437	0.0990183	0.760525
IFT122	-0.75861	2.6382	3.39449	0.0990135	0.760525
IFI27L1	1.1101	1.93721	3.39573	0.0989604	0.760525
BPNT1	-0.606383	5.99818	3.40097	0.098738	0.760525
PCNT	-0.763882	4.63166	3.39866	0.0988363	0.760525
ATP7A	-0.997953	3.27589	3.39115	0.0991557	0.760628
GALNT14	0.898201	3.6793	3.3917	0.0991323	0.760628
RBAK	0.4875	5.7897	3.38761	0.0993067	0.760878
RNF144A	0.553377	4.59978	3.38748	0.0993124	0.760878
TOP2B	0.637389	7.41479	3.33356	0.101649	0.761552
RSRC1	-0.597576	6.09457	3.36756	0.100168	0.761552
APBB2	-0.925621	4.64837	3.34104	0.101321	0.761552
RASSF6	-1.84789	2.0542	3.33581	0.10155	0.761552
AFF1	-0.65867	5.9368	3.32769	0.101908	0.761552
NR2F1-AS1	-0.783182	5.12142	3.36741	0.100174	0.761552
MTCO2P22	1.65009	3.50916	3.3505	0.100908	0.761552
EPB41L4A-AS1	0.838526	7.53831	3.36534	0.100263	0.761552
RAD50	0.66569	3.22924	3.33484	0.101593	0.761552
SAP30L-AS1	-1.29862	1.59201	3.32948	0.101829	0.761552
PATJ	-1.06032	4.60533	3.37766	0.0997325	0.761552
FAM153CP	-1.23717	0.725806	3.35538	0.100695	0.761552
ZNF354B	0.846163	2.0764	3.38142	0.0995713	0.761552
ZNF76	0.563418	5.49051	3.36507	0.100275	0.761552
LIMK1	-0.585972	4.17243	3.36303	0.100364	0.761552
LAT2	-1.20121	3.01148	3.37382	0.0998978	0.761552
RP11-734J24.1	-1.13691	2.93939	3.33492	0.10159	0.761552
ST6GALNAC4	-0.677936	4.2836	3.35587	0.100674	0.761552
PEX11B	0.541354	4.49502	3.36238	0.100392	0.761552
RPL17P34	-1.43916	1.62953	3.34617	0.101097	0.761552
SMC3	-0.72655	7.82646	3.33256	0.101693	0.761552
ZNF687	-1.13424	2.72882	3.33467	0.101601	0.761552
TRIM5	0.600448	3.60938	3.37396	0.0998919	0.761552
RAB3IL1	-0.973752	1.44632	3.34469	0.101161	0.761552
RND1	-0.88041	2.53032	3.33296	0.101676	0.761552
GCN1	-0.735791	8.10493	3.38356	0.0994796	0.761552
DNAJC3	0.469918	6.61142	3.33087	0.101768	0.761552
EIF2D	0.574298	5.64179	3.32879	0.10186	0.761552
DHRS7B	-0.582592	4.42882	3.32751	0.101916	0.761552
ACAA2	0.898543	3.77823	3.33026	0.101795	0.761552
GNA11	-0.64004	6.31548	3.33276	0.101685	0.761552
ZNF302	0.698211	3.54373	3.38068	0.0996029	0.761552
NR1H2	-1.13624	1.16861	3.32667	0.101953	0.761552
RPL37P23	1.39223	0.446246	3.33532	0.101572	0.761552
CENPB	-0.888079	3.05189	3.33615	0.101535	0.761552
EPB41L1	-0.534478	6.1893	3.32543	0.102008	0.761552
ATP9A	0.621491	5.84482	3.36879	0.100115	0.761552
PPIAP22	-1.38355	0.850196	3.32564	0.101999	0.761552
MRTFA	-0.67336	3.91008	3.36725	0.100181	0.761552
MAGEE1	0.885953	4.03657	3.33093	0.101765	0.761552
OCRL	0.528542	6.53563	3.332	0.101718	0.761552
IDH1-AS1	1.4494	2.59151	3.36056	0.10047	0.761552
IL1R1	-0.868058	3.78174	3.32111	0.102199	0.762514
CSRNP1	-1.52228	4.50875	3.29085	0.103551	0.762953
MAP3K13	-0.580616	5.82197	3.27412	0.104308	0.762953
MIR4453HG	0.942241	1.88044	3.30644	0.102852	0.762953
CDKN2AIPNL	0.618023	4.19725	3.29669	0.103288	0.762953
NCOA7	-0.995971	5.28854	3.30253	0.103027	0.762953
PPP1R14C	-0.659522	6.15691	3.3144	0.102497	0.762953
MTF2	-0.534349	5.93192	3.30687	0.102833	0.762953
CCN3	0.8103	2.45849	3.29502	0.103363	0.762953
RSU1	0.513066	5.63737	3.2802	0.104032	0.762953
JMJD1C	-1.06506	6.46276	3.27542	0.104249	0.762953
GBF1	-0.577154	6.28057	3.29463	0.103381	0.762953
KLRA1P	0.779175	2.98362	3.30378	0.102971	0.762953
SPATS2	-0.575307	5.99776	3.31394	0.102517	0.762953
USP15	-0.600898	4.94917	3.29489	0.103369	0.762953
APEX1	0.730252	7.29018	3.30135	0.103079	0.762953
DHRS2	-0.864888	4.39171	3.29101	0.103544	0.762953
AHNAK2	-2.28906	3.14457	3.31381	0.102523	0.762953
ANXA2	0.775009	9.35181	3.30774	0.102793	0.762953
ST20	1.01247	1.68027	3.27408	0.10431	0.762953
CLCN7	-0.647095	4.16424	3.28953	0.103611	0.762953
TXNDC11	0.594023	3.36651	3.27734	0.104162	0.762953
C16orf74	0.638556	4.63138	3.29312	0.103449	0.762953
ZSWIM7	0.704381	5.77676	3.29324	0.103443	0.762953
CD70	1.37406	1.5098	3.29242	0.103481	0.762953
ALKBH6	-0.628691	3.34173	3.27503	0.104267	0.762953
TRAPPC2B	0.808841	2.34113	3.27957	0.104061	0.762953
XIAP	-0.830187	6.16429	3.2777	0.104146	0.762953
MT-CO1	0.702176	11.9857	3.28416	0.103853	0.762953
FBXO11	-1.06898	4.73982	3.28178	0.103961	0.762953
PCGF1	-0.853141	3.15456	3.27472	0.104281	0.762953
RBM43	-1.52302	1.49504	3.29458	0.103383	0.762953
SLC25A12	-0.559474	4.00917	3.30633	0.102857	0.762953
CNPPD1	0.492466	5.36936	3.2835	0.103883	0.762953
NLN	0.4879	6.68001	3.27051	0.104473	0.763362
VRK3	-0.506616	4.31136	3.27011	0.104491	0.763362
FLJ20021	0.816925	2.76515	3.26607	0.104675	0.763956
PRR12	-1.20758	1.23891	3.2656	0.104697	0.763956
PRDM16	-0.911581	3.12871	3.26329	0.104802	0.764194
IL11	-1.74527	1.43792	3.26216	0.104854	0.764194
NFATC1	-0.493956	4.50567	3.25919	0.10499	0.764732
PTMAP8	-1.41857	0.727768	3.18097	0.108657	0.764882
RP11-384F7.1	-0.954021	2.10882	3.15907	0.109714	0.764882
PARP14	-0.71136	4.41837	3.17794	0.108803	0.764882
DHX36	-0.790861	5.54862	3.19025	0.108214	0.764882
IFT80	-0.62796	4.97946	3.15694	0.109817	0.764882
GAK	-0.479351	6.19944	3.25002	0.105412	0.764882
RBPJ	-0.732329	6.73031	3.20978	0.107288	0.764882
LIAS	-0.604912	3.26425	3.16512	0.109421	0.764882
SEC31A	-0.745746	4.76095	3.25286	0.105281	0.764882
IL6ST	-0.552403	5.10077	3.1589	0.109722	0.764882
CXXC5	-0.692932	4.84898	3.20698	0.10742	0.764882
ZMAT2	-0.558783	7.6138	3.16691	0.109334	0.764882
RPL31P12	2.52095	0.902332	3.17113	0.10913	0.764882
BCL10	-0.555223	4.96046	3.21881	0.106863	0.764882
WIPI2	-0.516849	6.08994	3.21757	0.106921	0.764882
SEMA3E	-1.43839	0.982919	3.19487	0.107994	0.764882
PPP1R9A	-0.932853	4.25084	3.21284	0.107144	0.764882
IFT22	-0.691106	3.2709	3.16493	0.10943	0.764882
FBXO16	-0.965547	1.78334	3.22522	0.106563	0.764882
TCEA1	-0.717383	5.34727	3.23542	0.106088	0.764882
SLC26A7	0.98538	0.995369	3.20605	0.107464	0.764882
C8orf37	-0.745798	3.19684	3.17969	0.108719	0.764882
RPS12P15	2.20588	1.96791	3.22277	0.106678	0.764882
EPPK1	0.739284	4.6059	3.17539	0.108925	0.764882
UBAP2	-0.858031	6.62768	3.18219	0.108599	0.764882
C9orf40	0.784142	5.22711	3.15674	0.109827	0.764882
LRRC8A	0.528107	6.18002	3.21547	0.10702	0.764882
IDI2-AS1	-1.83873	1.27254	3.18719	0.10836	0.764882
CASC2	-0.843908	3.16665	3.21062	0.107248	0.764882
NKX1-2	-0.708173	2.65562	3.16335	0.109506	0.764882
RPL37P2	0.683366	3.51833	3.16326	0.109511	0.764882
PIH1D2	-1.26755	0.551306	3.16075	0.109632	0.764882
TARBP2	-0.77266	4.20887	3.2363	0.106047	0.764882
LINC01405	1.61227	1.55334	3.19496	0.10799	0.764882
SMAD9	-1.29087	2.23429	3.19124	0.108167	0.764882
NHLRC3	0.975542	3.36242	3.19919	0.107789	0.764882
RP11-54H7.4	0.835892	2.08279	3.18825	0.108309	0.764882
METTL3	0.81622	3.16396	3.24918	0.105451	0.764882
MIS18BP1	-0.597137	5.198	3.24413	0.105684	0.764882
ATG14	-0.665031	3.75539	3.15626	0.10985	0.764882
SCAMP2	-0.766143	6.80209	3.15845	0.109744	0.764882
CHD2	-0.854861	7.09481	3.18502	0.108463	0.764882
SHISA4	-1.22186	1.82006	3.19861	0.107816	0.764882
JMJD8	-0.622272	5.8577	3.16849	0.109258	0.764882
CRAMP1	0.567588	4.90238	3.22323	0.106656	0.764882
MSRB1	-0.768649	4.11461	3.22697	0.106481	0.764882
ADCY9	-0.907564	2.25859	3.17706	0.108845	0.764882
ASPHD1	-0.95672	1.75865	3.18067	0.108672	0.764882
C16orf87	0.494413	4.9691	3.23702	0.106013	0.764882
FOXO3B	-1.06172	1.48853	3.2556	0.105155	0.764882
RAPGEFL1	-1.17162	0.921203	3.20492	0.107517	0.764882
WIPF2	-0.619471	7.48025	3.20803	0.10737	0.764882
ATXN7L3	-0.942967	2.8079	3.19526	0.107975	0.764882
SAP30BP	-0.660168	5.96003	3.19761	0.107864	0.764882
PGS1	0.4636	5.0267	3.24131	0.105814	0.764882
RALBP1	-0.721551	6.28454	3.15496	0.109913	0.764882
OSBPL1A	-0.911689	4.31374	3.16181	0.109581	0.764882
ONECUT2	0.663604	4.72308	3.15454	0.109934	0.764882
VAV1	-1.10609	2.40029	3.15445	0.109938	0.764882
ZNF562	-0.775363	4.32442	3.1826	0.108579	0.764882
STX10	-0.479931	4.80502	3.16089	0.109625	0.764882
RPL34P33	0.986105	1.08585	3.23616	0.106053	0.764882
FOXA3	-1.01278	1.93391	3.19456	0.108009	0.764882
MRPS26	-0.695135	6.06798	3.16481	0.109436	0.764882
RASSF2	-0.962354	3.4022	3.23532	0.106092	0.764882
NFS1	0.657676	4.75604	3.17081	0.109146	0.764882
KLF11	-1.10844	1.19396	3.23363	0.106171	0.764882
TFIP11-DT	1.02306	2.1568	3.17003	0.109183	0.764882
C22orf46	-1.26328	2.65387	3.19881	0.107807	0.764882
TP53I3	1.20798	3.47097	3.25709	0.105086	0.764882
RP13-192B19.2	-3.08086	1.98718	3.22814	0.106427	0.764882
RP5-1052M9.1	-0.617779	4.29049	3.15847	0.109743	0.764882
GGCX	0.598976	4.91655	3.17153	0.109111	0.764882
RIF1	-0.663186	6.70897	3.18199	0.108608	0.764882
NAB1	-0.780869	2.7229	3.21662	0.106966	0.764882
ICA1L	-1.00634	2.08871	3.20617	0.107458	0.764882
DNAJB2	0.65375	3.80996	3.19237	0.108113	0.764882
GMPPA	-0.605752	3.97628	3.22599	0.106527	0.764882
SH3BP4	-0.47439	5.34313	3.15319	0.109999	0.764882
TBC1D5	0.470814	5.67021	3.24416	0.105682	0.764882
MCM3AP	-1.23935	1.56843	3.15128	0.110093	0.765097
HSP90AB2P	-0.923527	3.22076	3.14152	0.110569	0.765173
UGT8	0.631351	4.78999	3.14745	0.110279	0.765173
TCOF1	-0.918144	6.9162	3.14489	0.110405	0.765173
RP11-187K14.1	1.84235	1.34626	3.14085	0.110603	0.765173
RP11-70L8.5	-1.50413	2.86226	3.14448	0.110425	0.765173
MIRLET7A1HG	0.454546	4.96762	3.14701	0.110301	0.765173
TLE2	-0.963174	1.74275	3.14596	0.110352	0.765173
CYP4F22	-1.83635	0.835156	3.14224	0.110534	0.765173
TBC1D1	0.555035	4.82412	3.11406	0.111926	0.765541
SH3PXD2B	0.497777	6.23316	3.11419	0.111919	0.765541
KCNK5	1.14768	1.336	3.11032	0.112113	0.765541
MTRES1	0.545336	5.45003	3.10983	0.112137	0.765541
SKAP2	-1.04408	5.65673	3.10979	0.112139	0.765541
PTPA	-0.694828	5.36793	3.13374	0.110952	0.765541
TRDMT1	-0.689798	3.29061	3.1331	0.110983	0.765541
RP11-290F24.6	0.939381	1.42892	3.1201	0.111626	0.765541
ZBED5-AS1	0.667208	5.12881	3.13561	0.11086	0.765541
DNAJC4	1.55975	0.775362	3.13307	0.110985	0.765541
KDM2A	-0.625914	6.09428	3.11173	0.112042	0.765541
CEP295	-1.11047	3.48063	3.11599	0.11183	0.765541
ZIC2	-0.506941	6.41943	3.11882	0.11169	0.765541
ACYP1	0.64978	6.59904	3.11961	0.11165	0.765541
RP11-507E23.1	0.82036	2.20688	3.11124	0.112066	0.765541
YPEL3	-1.77737	1.51221	3.13207	0.111034	0.765541
ZNF319	0.743931	3.50805	3.13074	0.1111	0.765541
HS3ST3B1	0.832648	2.15817	3.11253	0.112002	0.765541
PTPN14	-0.924151	6.03585	3.12101	0.11158	0.765541
KCTD2	-0.461333	5.47243	3.13754	0.110765	0.765541
MIDN	-0.659604	8.14389	3.10949	0.112154	0.765541
ISM1	1.50843	2.1891	3.12585	0.111341	0.765541
PYGB	-0.69587	5.0003	3.12605	0.111331	0.765541
PINK1-AS	-1.03395	1.47032	3.11259	0.111999	0.765541
SACS	0.561046	6.85898	3.10338	0.11246	0.766633
MYO15A	1.07912	1.37339	3.10408	0.112424	0.766633
ARMC9	-0.527067	4.12157	3.10255	0.112501	0.766633
MRPL20	1.10661	6.62344	3.09157	0.113053	0.767099
NKX6-1	-0.847908	2.85967	3.09244	0.113009	0.767099
TMEM67	-0.705832	4.37685	3.09358	0.112952	0.767099
RP11-59C5.3	-1.18578	2.5576	3.09079	0.113092	0.767099
ING4	0.732273	2.78556	3.08752	0.113257	0.767099
ACIN1	-0.55083	6.05441	3.09287	0.112987	0.767099
PABPN1	-1.3399	3.45685	3.09247	0.113008	0.767099
ANGEL1	0.599537	3.94983	3.08984	0.11314	0.767099
KRI1	-0.935226	3.47395	3.09203	0.11303	0.767099
RPSAP15	-1.71279	0.377739	3.09129	0.113067	0.767099
SH3BGRL3	-1.07923	2.11785	3.08769	0.113249	0.767099
APPL2	0.839505	4.03931	3.08621	0.113324	0.767125
ZBTB7A	-1.01035	7.93138	3.08314	0.113479	0.767625
TMEM59L	-1.17647	3.07723	3.08228	0.113523	0.767625
USP38	0.59505	6.05143	3.07721	0.11378	0.768942
HMGA2	-0.737413	8.93525	3.0739	0.113949	0.769655
ABCG2	-0.880866	1.91032	3.06943	0.114177	0.770311
MCM5	-0.737211	5.79522	3.0671	0.114296	0.770311
ZNF512	0.506067	4.91707	3.06844	0.114227	0.770311
MTA3	-0.467375	5.34279	3.06708	0.114297	0.770311
FMC1	0.792546	5.63941	3.0653	0.114388	0.770499
PHACTR2	-0.965263	5.18378	3.06201	0.114557	0.771215
CWC27	-0.695153	6.36307	3.05998	0.114661	0.771491
RPL5P12	-0.569801	4.82376	3.05184	0.11508	0.771588
PSMG4	0.583854	5.74856	3.05541	0.114896	0.771588
AC005083.1	0.920335	1.35204	3.05315	0.115012	0.771588
MAGI3	-0.786351	4.9027	3.05434	0.114951	0.771588
BTAF1	-0.934825	5.3881	3.0583	0.114747	0.771588
SLC7A5	-0.672635	10.7492	3.05279	0.115031	0.771588
CACNA1A	-1.26941	1.66274	3.05115	0.115115	0.771588
PAX2	-0.685578	2.7907	3.04603	0.11538	0.771677
CRY1	0.562141	4.90692	3.04679	0.115341	0.771677
CWC25	-0.880214	2.27605	3.04812	0.115272	0.771677
GALNT5	-1.17711	2.848	3.04659	0.115351	0.771677
SRPRA	0.566443	4.534	3.04194	0.115592	0.77183
TTC19	0.526253	8.1824	3.04221	0.115578	0.77183
ARHGEF9	0.645505	3.72423	3.04298	0.115538	0.77183
TBC1D22B	-0.559257	3.82007	3.04052	0.115666	0.771868
SMIM30	0.590866	6.58231	3.03941	0.115724	0.771868
DAXX	0.900145	1.80217	3.03749	0.115823	0.772114
RPS20P14	-1.07171	2.68307	3.0173	0.11688	0.772118
MIB2	0.549422	4.51874	3.0192	0.11678	0.772118
PPT1	-0.529689	6.46191	3.01955	0.116762	0.772118
TNIP1	-0.525372	4.22332	3.00972	0.11728	0.772118
H4C3	-1.09894	8.52424	3.01691	0.1169	0.772118
SLC44A5	0.94843	2.0705	3.02778	0.11633	0.772118
SMPDL3A	-0.871719	2.28137	3.02824	0.116306	0.772118
NAMPT	-0.55126	6.90088	3.03419	0.115995	0.772118
NUDCD1	0.727553	6.25111	3.0126	0.117128	0.772118
EFR3A	-0.560541	7.78918	3.02004	0.116736	0.772118
NSMF	-0.52781	4.92089	3.00776	0.117384	0.772118
RNF169	-1.10235	2.20525	3.00949	0.117292	0.772118
CASP4	0.72088	3.596	3.00749	0.117398	0.772118
ARHGEF12	-0.512261	6.31958	3.00787	0.117378	0.772118
PRDM4	0.506251	5.30667	3.01413	0.117047	0.772118
PTPN11	-0.658906	7.04105	3.0339	0.11601	0.772118
SAMD4A	0.819268	3.52485	3.00811	0.117365	0.772118
EDEM3	-0.735194	5.30651	3.01644	0.116925	0.772118
SNRPA1	0.77476	6.06205	3.02432	0.116511	0.772118
VKORC1	0.510513	6.53358	3.03059	0.116183	0.772118
RP11-143K11.5	-1.91602	1.15029	3.01008	0.117261	0.772118
PPP6R1	-1.00445	0.928154	3.02502	0.116475	0.772118
TMEM230	0.46806	7.63035	3.01306	0.117103	0.772118
ANKEF1	0.547002	5.11493	3.01796	0.116845	0.772118
MT-ND6	0.688478	11.6677	3.02892	0.11627	0.772118
NDRG3	0.640322	5.16843	3.00597	0.117478	0.772234
C1orf112	0.999509	1.8722	3.00389	0.117588	0.772544
PLEKHO2	-1.03871	1.98041	3.00091	0.117747	0.773171
SYS1	-0.61965	5.25255	2.99965	0.117814	0.773199
ARL4A	-0.560798	5.27725	2.99709	0.11795	0.773266
SPIRE1	-0.843262	2.43134	2.99795	0.117904	0.773266
SLC1A5	-0.492044	7.56823	2.99553	0.118033	0.773396
AKAP9	-0.941147	6.87203	2.98431	0.118634	0.774143
NDUFA8	0.737669	7.12046	2.98739	0.118469	0.774143
PPP1R26	-0.58259	3.53992	2.98804	0.118434	0.774143
MMS19	-0.499303	7.65389	2.98488	0.118603	0.774143
NRAV	-1.34025	1.8462	2.98199	0.118758	0.774143
SCFD1	-0.630716	6.05802	2.98053	0.118837	0.774143
RP11-112J1.1	0.829626	3.04521	2.98146	0.118786	0.774143
DYNC1LI2	-1.2994	3.6549	2.98363	0.11867	0.774143
LIMS1	-0.480319	4.79552	2.98481	0.118607	0.774143
PPIG	-0.57751	8.55294	2.98044	0.118842	0.774143
ATP5IF1	0.929425	3.82365	2.98664	0.118509	0.774143
SEPTIN3	-0.970011	2.04616	2.97728	0.119012	0.774429
RP11-622I12.1	0.81601	2.05931	2.97788	0.118979	0.774429
FYTTD1	0.437516	7.09915	2.96539	0.119654	0.774446
HSD17B11	-0.501516	5.12323	2.97043	0.119381	0.774446
LYRM7	0.482645	5.86069	2.97333	0.119225	0.774446
RSPH3	-0.89457	5.86401	2.96275	0.119798	0.774446
COA1	0.81301	6.92945	2.96741	0.119545	0.774446
LRATD2	0.837831	5.20575	2.97179	0.119308	0.774446
ECPAS	0.572297	6.73262	2.96632	0.119604	0.774446
FRA10AC1	-0.850567	6.57234	2.96997	0.119406	0.774446
GTF3C1	0.43122	6.53806	2.96556	0.119645	0.774446
USP43	0.566329	3.79724	2.96336	0.119765	0.774446
ZNF358	0.733386	3.92224	2.96207	0.119835	0.774446
CTD-2126E3.6	-1.57119	0.619094	2.9674	0.119545	0.774446
KIAA1671	0.551539	4.39312	2.96541	0.119654	0.774446
USP16	-0.684586	6.89975	2.96072	0.119908	0.77451
JRK	0.702065	3.16861	2.95948	0.119976	0.774539
CERT1	-0.60722	5.49414	2.95529	0.120204	0.774801
SGK1	-0.804859	2.11816	2.95691	0.120116	0.774801
NOS1AP	-1.27428	2.31333	2.95425	0.120261	0.774801
ATP5F1D	-0.67	4.70403	2.95298	0.12033	0.774801
ZNF417	-0.715359	2.50157	2.95295	0.120332	0.774801
ERBIN	-0.782478	6.81583	2.95093	0.120443	0.775008
IFT140	-1.28411	0.942777	2.95005	0.120491	0.775008
BANF1	-0.626679	4.08271	2.94623	0.1207	0.775363
LRRC57	0.489949	4.45654	2.94443	0.120799	0.775363
COG4	-0.670495	4.01711	2.94549	0.120741	0.775363
ACSL3	-0.5903	8.34822	2.94452	0.120794	0.775363
DELE1	0.458423	6.55056	2.93937	0.121078	0.776503
BLOC1S2	-0.493891	8.16909	2.9389	0.121103	0.776503
ZNF138	0.676624	3.68779	2.93722	0.121196	0.776691
SAYSD1	0.532699	5.23209	2.93438	0.121353	0.776886
NPC1	-0.732567	3.86824	2.9355	0.121291	0.776886
SYNRG	-1.64771	0.530309	2.93062	0.12156	0.777809
BNIP3L	-1.21816	5.56604	2.92909	0.121646	0.777948
FAM83E	-1.35239	0.416609	2.92764	0.121726	0.778057
PKN2	-0.750742	5.33702	2.9234	0.121961	0.778636
ATG13	-0.638051	3.31882	2.9247	0.121889	0.778636
ITSN1	-0.567814	5.17076	2.92258	0.122007	0.778636
TICAM1	-0.663237	6.49998	2.92019	0.12214	0.778673
ZBTB45	-0.756393	3.46515	2.92087	0.122102	0.778673
TTC28-AS1	0.660313	3.08613	2.91815	0.122254	0.778995
SELENON	-0.731712	4.17607	2.9158	0.122385	0.779411
HIBCH	0.738815	6.66032	2.91471	0.122446	0.779411
ATP8A1	1.30148	3.1948	2.90518	0.12298	0.779618
PRPF38B	-0.776588	7.5855	2.9028	0.123114	0.779618
RPL7P33	1.44912	1.82488	2.90726	0.122863	0.779618
ARHGAP12	-0.474212	7.64983	2.90493	0.122994	0.779618
UBAC2-AS1	1.18027	1.83606	2.91063	0.122674	0.779618
SUPT16H	-0.545503	8.15646	2.90368	0.123065	0.779618
TPM1	-1.26929	1.9013	2.90975	0.122724	0.779618
CILP2	-0.718234	3.32059	2.90311	0.123097	0.779618
PPP1R37	-0.560356	3.96727	2.91089	0.12266	0.779618
ARL5A	0.453513	5.62039	2.90835	0.122802	0.779618
PRRC2C	-0.796579	8.36859	2.89632	0.12348	0.779918
RP11-568J23.8	1.47828	1.17581	2.89664	0.123462	0.779918
COX10	0.488072	4.80986	2.89953	0.123298	0.779918
RALY	-0.501497	5.33984	2.90008	0.123267	0.779918
RP5-890O15.3	-1.38024	2.28839	2.89715	0.123433	0.779918
TMEM134	-0.558537	4.85239	2.892	0.123724	0.781061
KAT7	-0.422671	5.44346	2.88797	0.123953	0.7817
MYADM	-0.457595	5.86093	2.88822	0.123938	0.7817
MTMR4	0.56622	6.98528	2.8849	0.124127	0.782397
GFY	-1.09073	1.34415	2.87673	0.124593	0.784526
OGFR	-0.591424	5.88566	2.87685	0.124586	0.784526
ABHD14B	0.550895	5.12731	2.87182	0.124874	0.784573
IMMP2L	0.700613	5.34636	2.87029	0.124962	0.784573
ERI1	-0.934645	1.78822	2.87279	0.124819	0.784573
NAA40	0.646632	3.24311	2.87013	0.124971	0.784573
LINC01588	0.987396	1.18539	2.86879	0.125048	0.784573
RPS12P26	1.61515	6.43248	2.86886	0.125044	0.784573
SPACA6	0.926897	2.2539	2.87391	0.124755	0.784573
TAF10	0.900526	1.58522	2.86749	0.125123	0.784641
KDM4D	1.0191	1.30583	2.86622	0.125196	0.784698
RNF207	1.01649	2.76459	2.86008	0.12555	0.784909
RPS12P17	1.9462	2.18794	2.86085	0.125505	0.784909
NUAK1	1.02146	3.96111	2.86212	0.125432	0.784909
IRF2BPL	0.741335	8.91608	2.86037	0.125533	0.784909
RPP25	-0.987058	2.14249	2.86364	0.125345	0.784909
FAM131A	-0.623395	5.32509	2.8485	0.126221	0.785104
CLCN3	-0.546089	6.90063	2.85732	0.125709	0.785104
LINC00623	-0.964171	1.63225	2.84938	0.12617	0.785104
OVOL1	1.02788	0.854724	2.85335	0.125939	0.785104
PRECSIT	-1.0986	2.62842	2.84897	0.126193	0.785104
SPATA17	-0.978154	1.8728	2.85491	0.125849	0.785104
LMTK3	-0.592598	4.43418	2.85199	0.126018	0.785104
PIH1D1	-0.670502	6.50889	2.85177	0.126031	0.785104
TGIF2	-0.770034	4.00831	2.85606	0.125782	0.785104
C1QTNF6	0.86695	1.72519	2.85424	0.125887	0.785104
ZNF148	-0.605391	5.80144	2.82657	0.127504	0.785913
CTD-2179L22.1	-1.0717	2.186	2.83433	0.127048	0.785913
RPS3AP20	-1.61069	2.56941	2.83556	0.126976	0.785913
CTC-338M12.5	1.0179	1.0569	2.83024	0.127289	0.785913
GINS4	-1.09719	2.09095	2.84258	0.126566	0.785913
TASOR2	-0.639932	5.15985	2.83263	0.127148	0.785913
ASCC1	-0.470236	5.12463	2.83629	0.126934	0.785913
RAB13	-0.536469	6.33355	2.83202	0.127184	0.785913
CMAS	0.446828	6.60111	2.83485	0.127018	0.785913
RP11-115H15.2	-1.60958	1.56982	2.82787	0.127428	0.785913
FRMD6	-0.838079	3.31788	2.83051	0.127272	0.785913
SNAP23	-0.698503	4.33368	2.82743	0.127454	0.785913
SPPL2A	-0.643469	5.79194	2.83559	0.126974	0.785913
DNAJA2	-0.669261	5.91846	2.83804	0.126831	0.785913
YWHAE	-1.2838	2.25046	2.82871	0.127379	0.785913
GYS1	-0.543971	5.3735	2.83878	0.126788	0.785913
RPGR	-0.831053	3.7173	2.83295	0.127129	0.785913
GLB1L	-1.01074	1.05795	2.82738	0.127457	0.785913
DMTN	-0.96553	3.78833	2.82385	0.127665	0.786112
U3	1.2723	0.833721	2.82469	0.127615	0.786112
THRB	-1.08342	3.0966	2.76758	0.131042	0.786146
SHISA5	-0.486885	6.6715	2.78538	0.129961	0.786146
GPX1	0.790698	6.33688	2.77914	0.130339	0.786146
SEMA3F	-0.717821	3.21775	2.80571	0.128741	0.786146
CEP63	0.547119	4.035	2.77849	0.130378	0.786146
STAG1	-0.794606	3.69501	2.76771	0.131034	0.786146
RPL22P1	0.945191	1.42635	2.80526	0.128768	0.786146
[truncated: 10,267 more rows]
