# Supplementary material for: The small CRL4CSA ubiquitin ligase component DDA1 regulates transcription-coupled repair dynamics
Source: Nat Commun. 2024 Jul 29;15:6374. doi: 10.1038/s41467-024-50584-7 (PMC11286758; doi:10.1038/s41467-024-50584-7)
Supplement: Supplementary file 12 — Supplementary Data 9 [file 41467_2024_50584_MOESM12_ESM.xlsx]

## Sheet: CSA and DDA1
Protein	Protein names	Gene names	Positions within proteins	Ratio H/L normalized CSAKO(H) vs WT(L) Experiment 1	Ratio H/L normalized CSAKO(H) vs WT(L) Experiment 2	Ratio H/L normalized CSAKO(H) vs WT(L) Experiment 1 (LOG2)	Ratio H/L normalized CSAKO(H) vs WT(L) Experiment 2 (LOG2)	Average	SD	Ratio H/L normalized DDA1KO(H) vs WT(L) Experiment 1	Ratio H/L normalized DDA1KO(H) vs WT(L) Experiment 2	Ratio H/L normalized DDA1KO(H) vs WT(L) Experiment 1 (LOG2)	Ratio H/L normalized DDA1KO(H) vs WT(L) Experiment 2 (LOG2)	Average	SD
P27708	CAD protein;Glutamine-dependent carbamoyl-phosphate synthase;Aspartate carbamoyltransferase;Dihydroorotase	CAD	1325	0.16306	0.12541	-2.61653	-2.99528	-2.8059	0.267817	0.33648	0.76797	-1.57141	-0.380878	-0.976143	0.841831
P27708	CAD protein;Glutamine-dependent carbamoyl-phosphate synthase;Aspartate carbamoyltransferase;Dihydroorotase	CAD	1411	0.15567	0.13912	-2.68344	-2.8456	-2.76452	0.114665	0.40888	0.46735	-1.29025	-1.09742	-1.19384	0.136348
P36551	Oxygen-dependent coproporphyrinogen-III oxidase, mitochondrial	CPOX	184	0.2496	0.15186	-2.00231	-2.71919	-2.36075	0.506908	0.85429	0.7082	-0.227202	-0.497771	-0.362487	0.191321
Q9UQE7	Structural maintenance of chromosomes protein 3	SMC3	1059	0.2207	0.17517	-2.17984	-2.51317	-2.34651	0.235701	3.3194	4.5499	1.73092	2.18583	1.95838	0.321672
Q92572	AP-3 complex subunit sigma-1	AP3S1	149	0.24357	0.16797	-2.03759	-2.57372	-2.30566	0.379103	0.53574	0.4653	-0.900395	-1.10377	-1.00208	0.143806
Q92572	AP-3 complex subunit sigma-1	AP3S1	18	0.18662	0.24314	-2.42182	-2.04014	-2.23098	0.269891	0.37157	0.35784	-1.42829	-1.48261	-1.45545	0.0384096
Q92572	AP-3 complex subunit sigma-1	AP3S1	13	0.16899	0.26979	-2.56499	-1.89009	-2.22754	0.477226	0.38086	0.40004	-1.39267	-1.32178	-1.35723	0.0501222
P27708	CAD protein;Glutamine-dependent carbamoyl-phosphate synthase;Aspartate carbamoyltransferase;Dihydroorotase	CAD	1460	0.25718	0.20003	-1.95915	-2.32171	-2.14043	0.25637	0.90034	0.66187	-0.151458	-0.59538	-0.373419	0.3139
Q9UNA1	Rho GTPase-activating protein 26	ARHGAP26	454	0.26047	0.26612	-1.94081	-1.90985	-1.92533	0.0218918	0.57417	0.6288	-0.80045	-0.669327	-0.734889	0.0927181
P27708	CAD protein;Glutamine-dependent carbamoyl-phosphate synthase;Aspartate carbamoyltransferase;Dihydroorotase	CAD	1657	0.26683	0.2622	-1.90601	-1.93126	-1.91863	0.0178567	0.74618	0.7882	-0.422404	-0.343366	-0.382885	0.0558883
Q92572	AP-3 complex subunit sigma-1	AP3S1	166	0.30919	0.27876	-1.69343	-1.8429	-1.76817	0.105691	0.59686	0.67324	-0.744536	-0.570807	-0.657671	0.122844
P13726	Tissue factor	F3	287	0.30343	0.30056	-1.72056	-1.73428	-1.72742	0.00969494	1.4328	1.4552	0.518837	0.541217	0.530027	0.0158252
Q13501	Sequestosome-1	SQSTM1	378	0.31864	0.34528	-1.65	-1.53416	-1.59208	0.0819108	1.0577	1.1669	0.0809305	0.222681	0.151806	0.100233
Q86VY9	Transmembrane protein 200A	TMEM200A	316	0.27035	0.4422	-1.8871	-1.17723	-1.53216	0.501954	1.0517	1.2078	0.0727232	0.272382	0.172552	0.14118
Q13501	Sequestosome-1	SQSTM1	435	0.37653	0.33836	-1.40916	-1.56337	-1.48627	0.10904	2.3264	2.3499	1.2181	1.2326	1.22535	0.0102532
Q96HC4	PDZ and LIM domain protein 5	PDLIM5	305	0.36889	0.37647	-1.43874	-1.40939	-1.42407	0.0207495	0.89569	1.362	-0.158929	0.445727	0.143399	0.427556
Q9UQE7	Structural maintenance of chromosomes protein 3	SMC3	1034	0.34669	0.40924	-1.52828	-1.28898	-1.40863	0.169211	1.0879	1.1843	0.121546	0.244035	0.18279	0.0866125
Q12996	Cleavage stimulation factor subunit 3	CSTF3	682	0.41089	0.35252	-1.28318	-1.50422	-1.3937	0.156304	0.72841	0.83171	-0.457177	-0.265848	-0.361512	0.135291
P31689	DnaJ homolog subfamily A member 1	DNAJA1	66	0.41755	0.35444	-1.25998	-1.49639	-1.37818	0.167165	1.6755	1.658	0.744592	0.729444	0.737018	0.010711
P68371	Tubulin beta-4A chain;Tubulin beta chain;Tubulin beta-4B chain;Tubulin beta-2A chain;Tubulin beta-2B chain	TUBB4A;TUBB;TUBB4B;TUBB2A;TUBB2B	216;216;216;216;216	0.3952	0.37802	-1.33935	-1.40347	-1.37141	0.04534	0.5992	0.6982	-0.73889	-0.518288	-0.628589	0.15599
P27708	CAD protein;Glutamine-dependent carbamoyl-phosphate synthase;Aspartate carbamoyltransferase;Dihydroorotase	CAD	1119	0.39162	0.3826	-1.35247	-1.38609	-1.36928	0.0237712	1.3853	1.1088	0.470198	0.148999	0.309599	0.227122
Q9HAB8	Phosphopantothenate--cysteine ligase	PPCS	46	0.55085	0.28481	-0.860269	-1.81193	-1.3361	0.672925	0.62227	0.54069	-0.684387	-0.887126	-0.785757	0.143358
P54578	Ubiquitin carboxyl-terminal hydrolase 14	USP14	300	0.34622	0.4643	-1.53024	-1.10687	-1.31855	0.299367	1.2172	1.4439	0.283566	0.529971	0.406769	0.174234
P52272	Heterogeneous nuclear ribonucleoprotein M	HNRNPM	698	0.29496	0.57016	-1.76141	-0.810561	-1.28599	0.672351	0.95897	1.0854	-0.0604424	0.118227	0.0288922	0.126338
Q8WV16	DDB1- and CUL4-associated factor 4	DCAF4	460	0.60109	0.2823	-0.734347	-1.8247	-1.27952	0.770995	0.49437	0.65719	-1.01634	-0.605618	-0.810977	0.290422
P61221	ATP-binding cassette sub-family E member 1	ABCE1	116	0.2202	0.79351	-2.18311	-0.33368	-1.2584	1.30775	1.2592	1.3905	0.332507	0.475604	0.404056	0.101184
Q53EU6	Glycerol-3-phosphate acyltransferase 3	AGPAT9	64	0.47046	0.38512	-1.08786	-1.37662	-1.23224	0.204187	0.31919	0.33332	-1.64751	-1.58502	-1.61627	0.0441888
P63244	Guanine nucleotide-binding protein subunit beta-2-like 1;Guanine nucleotide-binding protein subunit beta-2-like 1, N-terminally processed	GNB2L1	12	0.60473	0.30231	-0.725637	-1.7259	-1.22577	0.707292	1.3338	1.0355	0.415542	0.0503276	0.232935	0.258246
Q6ZT12	E3 ubiquitin-protein ligase UBR3	UBR3	1045	0.46838	0.40187	-1.09425	-1.3152	-1.20472	0.156236	2.0646	1.9874	1.04586	0.990882	1.01837	0.0388768
O15438	Canalicular multispecific organic anion transporter 2	ABCC3	512	0.48196	0.40179	-1.05301	-1.31549	-1.18425	0.185596	0.24027	0.41349	-2.05727	-1.27408	-1.66567	0.553803
Q969X6	Cirhin	CIRH1A	368	0.3982	0.49897	-1.32843	-1.00298	-1.1657	0.230135	0.49127	0.34291	-1.02541	-1.5441	-1.28476	0.366767
P61158	Actin-related protein 3	ACTR3	240	0.4468	0.45715	-1.1623	-1.12926	-1.14578	0.0233617	0.34082	0.34801	-1.55292	-1.5228	-1.53786	0.0212972
P31689	DnaJ homolog subfamily A member 1	DNAJA1	46	0.38002	0.54843	-1.39585	-0.866621	-1.13124	0.374224	1.1501	1.52	0.201759	0.604071	0.402915	0.284478
Q9Y617	Phosphoserine aminotransferase	PSAT1	117	0.44979	0.46968	-1.15268	-1.09025	-1.12146	0.0441423	0.24632	0.2702	-2.02139	-1.8879	-1.95465	0.0943944
P24928	DNA-directed RNA polymerase II subunit RPB1	POLR2A	1268	0.53055	0.41774	-0.914439	-1.25932	-1.08688	0.243869	0.53211	0.82576	-0.910204	-0.276206	-0.593205	0.448304
P43686	26S protease regulatory subunit 6B	PSMC4	273	0.46631	0.50375	-1.10064	-0.98922	-1.04493	0.0787848	1.4925	1.3419	0.577731	0.424277	0.501004	0.108508
Q16186	Proteasomal ubiquitin receptor ADRM1	ADRM1	42	0.51205	0.46234	-0.965643	-1.11297	-1.03931	0.104178	1.3288	1.2025	0.410124	0.266037	0.33808	0.101885
P62333	26S protease regulatory subunit 10B	PSMC6	197	0.47107	0.50423	-1.08599	-0.987846	-1.03692	0.0693958	0.90846	0.95349	-0.138505	-0.0687103	-0.103608	0.0493524
P36551	Oxygen-dependent coproporphyrinogen-III oxidase, mitochondrial	CPOX	371	0.456	0.53055	-1.13289	-0.914439	-1.02367	0.154471	0.65346	0.60788	-0.613829	-0.718142	-0.665985	0.07376
O75110	Probable phospholipid-transporting ATPase IIA	ATP9A	48	0.5548	0.44293	-0.84996	-1.17485	-1.0124	0.229731	0.81404	1.161	-0.296828	0.215368	-0.0407302	0.362178
P61158	Actin-related protein 3	ACTR3	69	0.51019	0.48357	-0.970893	-1.0482	-1.00955	0.0546663	0.42378	0.4121	-1.23861	-1.27893	-1.25877	0.0285113
