# Supplementary material for: The small CRL4CSA ubiquitin ligase component DDA1 regulates transcription-coupled repair dynamics
Source: Nat Commun. 2024 Jul 29;15:6374. doi: 10.1038/s41467-024-50584-7 (PMC11286758; doi:10.1038/s41467-024-50584-7)
Supplement: Supplementary file 13 — Supplementary Data 10 [file 41467_2024_50584_MOESM13_ESM.xlsx]

## Sheet: RAW file list
file_type	file_path	Project accession	Description experiment		SILAC/Label free	DDA/DIA	Software	MS	MS1 resolution	MS/MS
RAW	D:\_PRIDE_SUBMISSIONS\Pines SEP23\1864_L_AlexPines_mix_1_diGly_F1.raw	PXD045415	K-GG enrichment Fraction 1 DDA1 KO (H) vs WT (L) cell lines experiment 1	fig.6 A-B and supplementary fig.11 B-C, 12 E	SILAC	DDA	MaxQuant	Orbitrap Lumos	120K	ion trap
RAW	D:\_PRIDE_SUBMISSIONS\Pines SEP23\1864_L_AlexPines_mix_1_diGly_F2_B.raw	PXD045415	K-GG enrichment Fraction 2 DDA1 KO (H) vs WT (L) cell lines experiment 1	fig.6 A-B and supplementary fig.11 B-C, 12 E	SILAC	DDA	MaxQuant	Orbitrap Lumos	120K	ion trap
RAW	D:\_PRIDE_SUBMISSIONS\Pines SEP23\1864_L_AlexPines_mix_1_diGly_F3.raw	PXD045415	K-GG enrichment Fraction 3 DDA1 KO (H) vs WT (L) cell lines experiment 1	fig.6 A-B and supplementary fig.11 B-C, 12 E	SILAC	DDA	MaxQuant	Orbitrap Lumos	120K	ion trap
RAW	D:\_PRIDE_SUBMISSIONS\Pines SEP23\1864_L_AlexPines_mix_1_pH10_F1.raw	PXD045415	Protein profile Fraction 1 DDA1 KO (H) vs WT (L) cell lines experiment 1	fig.6 B and supplementary fig.7 D, F	SILAC	DDA	MaxQuant	Orbitrap Lumos	120K	ion trap
RAW	D:\_PRIDE_SUBMISSIONS\Pines SEP23\1864_L_AlexPines_mix_1_pH10_F2.raw	PXD045415	Protein profile Fraction 2 DDA1 KO (H) vs WT (L) cell lines experiment 1	fig.6 B and supplementary fig.7 D, F	SILAC	DDA	MaxQuant	Orbitrap Lumos	120K	ion trap
RAW	D:\_PRIDE_SUBMISSIONS\Pines SEP23\1864_L_AlexPines_mix_1_pH10_F3.raw	PXD045415	Protein profile Fraction 3 DDA1 KO (H) vs WT (L) cell lines experiment 1	fig.6 B and supplementary fig.7 D, F	SILAC	DDA	MaxQuant	Orbitrap Lumos	120K	ion trap
RAW	D:\_PRIDE_SUBMISSIONS\Pines SEP23\1864_L_AlexPines_mix_2_diGly_F1.raw	PXD045415	K-GG enrichment Fraction 1 DDA1 KO (H) vs WT (L) cell lines experiment 2	fig.6 A-B and supplementary fig.7 B-C, 8 E	SILAC	DDA	MaxQuant	Orbitrap Lumos	120K	ion trap
RAW	D:\_PRIDE_SUBMISSIONS\Pines SEP23\1864_L_AlexPines_mix_2_diGly_F2.raw	PXD045415	K-GG enrichment Fraction 2 DDA1 KO (H) vs WT (L) cell lines experiment 2	fig.6 A-B and supplementary fig.7 B-C, 8 E	SILAC	DDA	MaxQuant	Orbitrap Lumos	120K	ion trap
RAW	D:\_PRIDE_SUBMISSIONS\Pines SEP23\1864_L_AlexPines_mix_2_diGly_F3.raw	PXD045415	K-GG enrichment Fraction 3 DDA1 KO (H) vs WT (L) cell lines experiment 2	fig.6 A-B and supplementary fig.7 B-C, 8 E	SILAC	DDA	MaxQuant	Orbitrap Lumos	120K	ion trap
RAW	D:\_PRIDE_SUBMISSIONS\Pines SEP23\1864_L_AlexPines_mix_2_pH10_F1.raw	PXD045415	Protein profile Fraction 1 DDA1 KO (H) vs WT (L) cell lines experiment 2	fig.6 B and supplementary fig.7 D, F	SILAC	DDA	MaxQuant	Orbitrap Lumos	120K	ion trap
RAW	D:\_PRIDE_SUBMISSIONS\Pines SEP23\1864_L_AlexPines_mix_2_pH10_F2.raw	PXD045415	Protein profile Fraction 2 DDA1 KO (H) vs WT (L) cell lines experiment 2	fig.6 B and supplementary fig.7 D, F	SILAC	DDA	MaxQuant	Orbitrap Lumos	120K	ion trap
RAW	D:\_PRIDE_SUBMISSIONS\Pines SEP23\1864_L_AlexPines_mix_2_pH10_F3.raw	PXD045415	Protein profile Fraction 3 DDA1 KO (H) vs WT (L) cell lines experiment 2	fig.6 B and supplementary fig.7 D, F	SILAC	DDA	MaxQuant	Orbitrap Lumos	120K	ion trap
RAW	D:\_PRIDE_SUBMISSIONS\Pines SEP23\1970_F_AlexPines_01.raw	PXD045415	IP GFP slide 1 in GFP-DDB2 (H) vs WT (L) cell lines	supplementary fig. 2 D	SILAC	DDA	MaxQuant	Orbitrap Fusion	60K	ion trap
RAW	D:\_PRIDE_SUBMISSIONS\Pines SEP23\1970_F_AlexPines_02.raw	PXD045415	IP GFP slide 2 in GFP-DDB2 (H) vs WT (L) cell lines	supplementary fig. 2 D	SILAC	DDA	MaxQuant	Orbitrap Fusion	60K	ion trap
RAW	D:\_PRIDE_SUBMISSIONS\Pines SEP23\1970_F_AlexPines_03.raw	PXD045415	IP GFP slide 3 in GFP-DDB2 (H) vs WT (L) cell lines	supplementary fig. 2 D	SILAC	DDA	MaxQuant	Orbitrap Fusion	60K	ion trap
RAW	D:\_PRIDE_SUBMISSIONS\Pines SEP23\1970_F_AlexPines_04.raw	PXD045415	IP GFP slide 4 in GFP-DDB2 (H) vs WT (L) cell lines	supplementary fig. 2 D	SILAC	DDA	MaxQuant	Orbitrap Fusion	60K	ion trap
RAW	D:\_PRIDE_SUBMISSIONS\Pines SEP23\1970_F_AlexPines_05.raw	PXD045415	IP GFP slide 5 in GFP-DDB2 (H) vs WT (L) cell lines	supplementary fig. 2 D	SILAC	DDA	MaxQuant	Orbitrap Fusion	60K	ion trap
RAW	D:\_PRIDE_SUBMISSIONS\Pines SEP23\1970_F_AlexPines_06.raw	PXD045415	IP GFP slide 6 in GFP-DDB2 (H) vs WT (L) cell lines	supplementary fig. 2 D	SILAC	DDA	MaxQuant	Orbitrap Fusion	60K	ion trap
RAW	D:\_PRIDE_SUBMISSIONS\Pines SEP23\1970_F_AlexPines_06_20180824165414.raw	PXD045415	IP GFP slide 6 (reanalyzed) in GFP-DDB2 (H) vs WT (L) cell lines	supplementary fig. 2 D	SILAC	DDA	MaxQuant	Orbitrap Fusion	60K	ion trap
RAW	D:\_PRIDE_SUBMISSIONS\Pines SEP23\1970_F_AlexPines_07.raw	PXD045415	IP GFP slide 7 in GFP-DDB2 (H) vs WT (L) cell lines	supplementary fig. 2 D	SILAC	DDA	MaxQuant	Orbitrap Fusion	60K	ion trap
RAW	D:\_PRIDE_SUBMISSIONS\Pines SEP23\1970_F_AlexPines_08.raw	PXD045415	IP GFP slide 8 in GFP-DDB2 (H) vs WT (L) cell lines	supplementary fig. 2 D	SILAC	DDA	MaxQuant	Orbitrap Fusion	60K	ion trap
RAW	D:\_PRIDE_SUBMISSIONS\Pines SEP23\1970_F_AlexPines_09.raw	PXD045415	IP GFP slide 9 in GFP-DDB2 (H) vs WT (L) cell lines	supplementary fig. 2 D	SILAC	DDA	MaxQuant	Orbitrap Fusion	60K	ion trap
RAW	D:\_PRIDE_SUBMISSIONS\Pines SEP23\2120_L_AlexPines_20nov19_25.raw	PXD045415	IP mClover slide 1 in CSAmClover (H) vs WT (L) cell lines	fig.1 A	SILAC	DDA	MaxQuant	Orbitrap Lumos	120K	ion trap
RAW	D:\_PRIDE_SUBMISSIONS\Pines SEP23\2120_L_AlexPines_20nov19_26.raw	PXD045415	IP mClover slide 2 in CSAmClover (H) vs WT (L) cell lines	fig.1 A	SILAC	DDA	MaxQuant	Orbitrap Lumos	120K	ion trap
RAW	D:\_PRIDE_SUBMISSIONS\Pines SEP23\2120_L_AlexPines_20nov19_27.raw	PXD045415	IP mClover slide 3 in CSAmClover (H) vs WT (L) cell lines	fig.1 A	SILAC	DDA	MaxQuant	Orbitrap Lumos	120K	ion trap
RAW	D:\_PRIDE_SUBMISSIONS\Pines SEP23\2120_L_AlexPines_20nov19_28.raw	PXD045415	IP mClover slide 4 in CSAmClover (H) vs WT (L) cell lines	fig.1 A	SILAC	DDA	MaxQuant	Orbitrap Lumos	120K	ion trap
RAW	D:\_PRIDE_SUBMISSIONS\Pines SEP23\2120_L_AlexPines_20nov19_29.raw	PXD045415	IP mClover slide 5 in CSAmClover (H) vs WT (L) cell lines	fig.1 A	SILAC	DDA	MaxQuant	Orbitrap Lumos	120K	ion trap
RAW	D:\_PRIDE_SUBMISSIONS\Pines SEP23\2120_L_AlexPines_20nov19_30.raw	PXD045415	IP mClover slide 6 in CSAmClover (H) vs WT (L) cell lines	fig.1 A	SILAC	DDA	MaxQuant	Orbitrap Lumos	120K	ion trap
RAW	D:\_PRIDE_SUBMISSIONS\Pines SEP23\2120_L_AlexPines_20nov19_31.raw	PXD045415	IP mClover slide 7 in CSAmClover (H) vs WT (L) cell lines	fig.1 A	SILAC	DDA	MaxQuant	Orbitrap Lumos	120K	ion trap
RAW	D:\_PRIDE_SUBMISSIONS\Pines SEP23\2120_L_AlexPines_20nov19_32.raw	PXD045415	IP mClover slide 8 in CSAmClover (H) vs WT (L) cell lines	fig.1 A	SILAC	DDA	MaxQuant	Orbitrap Lumos	120K	ion trap
RAW	D:\_PRIDE_SUBMISSIONS\Pines SEP23\2120_L_AlexPines_20nov19_33.raw	PXD045415	IP mClover slide 1 in CSAmClover (L) vs WT (H) cell lines	fig.1 A	SILAC	DDA	MaxQuant	Orbitrap Lumos	120K	ion trap
RAW	D:\_PRIDE_SUBMISSIONS\Pines SEP23\2120_L_AlexPines_20nov19_34.raw	PXD045415	IP mClover slide 2 in CSAmClover (L) vs WT (H) cell lines	fig.1 A	SILAC	DDA	MaxQuant	Orbitrap Lumos	120K	ion trap
RAW	D:\_PRIDE_SUBMISSIONS\Pines SEP23\2120_L_AlexPines_20nov19_35.raw	PXD045415	IP mClover slide 3 in CSAmClover (L) vs WT (H) cell lines	fig.1 A	SILAC	DDA	MaxQuant	Orbitrap Lumos	120K	ion trap
RAW	D:\_PRIDE_SUBMISSIONS\Pines SEP23\2120_L_AlexPines_20nov19_36.raw	PXD045415	IP mClover slide 4 in CSAmClover (L) vs WT (H) cell lines	fig.1 A	SILAC	DDA	MaxQuant	Orbitrap Lumos	120K	ion trap
RAW	D:\_PRIDE_SUBMISSIONS\Pines SEP23\2120_L_AlexPines_20nov19_37.raw	PXD045415	IP mClover slide 5 in CSAmClover (L) vs WT (H) cell lines	fig.1 A	SILAC	DDA	MaxQuant	Orbitrap Lumos	120K	ion trap
RAW	D:\_PRIDE_SUBMISSIONS\Pines SEP23\2120_L_AlexPines_20nov19_38.raw	PXD045415	IP mClover slide 6 in CSAmClover (L) vs WT (H) cell lines	fig.1 A	SILAC	DDA	MaxQuant	Orbitrap Lumos	120K	ion trap
RAW	D:\_PRIDE_SUBMISSIONS\Pines SEP23\2120_L_AlexPines_20nov19_39.raw	PXD045415	IP mClover slide 7 in CSAmClover (L) vs WT (H) cell lines	fig.1 A	SILAC	DDA	MaxQuant	Orbitrap Lumos	120K	ion trap
RAW	D:\_PRIDE_SUBMISSIONS\Pines SEP23\2120_L_AlexPines_20nov19_40.raw	PXD045415	IP mClover slide 8 in CSAmClover (L) vs WT (H) cell lines	fig.1 A	SILAC	DDA	MaxQuant	Orbitrap Lumos	120K	ion trap
RAW	D:\_PRIDE_SUBMISSIONS\Pines SEP23\2120_L_AlexPines_20nov19_41.raw	PXD045415	IP mClover (+UV) slide 1 in CSAmClover (H) vs WT (L) cell lines	fig.1 B	SILAC	DDA	MaxQuant	Orbitrap Lumos	120K	ion trap
RAW	D:\_PRIDE_SUBMISSIONS\Pines SEP23\2120_L_AlexPines_20nov19_42.raw	PXD045415	IP mClover (+UV) slide 2 in CSAmClover (H) vs WT (L) cell lines	fig.1 B	SILAC	DDA	MaxQuant	Orbitrap Lumos	120K	ion trap
RAW	D:\_PRIDE_SUBMISSIONS\Pines SEP23\2120_L_AlexPines_20nov19_43.raw	PXD045415	IP mClover (+UV) slide 3 in CSAmClover (H) vs WT (L) cell lines	fig.1 B	SILAC	DDA	MaxQuant	Orbitrap Lumos	120K	ion trap
RAW	D:\_PRIDE_SUBMISSIONS\Pines SEP23\2120_L_AlexPines_20nov19_44.raw	PXD045415	IP mClover (+UV) slide 4 in CSAmClover (H) vs WT (L) cell lines	fig.1 B	SILAC	DDA	MaxQuant	Orbitrap Lumos	120K	ion trap
RAW	D:\_PRIDE_SUBMISSIONS\Pines SEP23\2120_L_AlexPines_20nov19_45.raw	PXD045415	IP mClover (+UV) slide 5 in CSAmClover (H) vs WT (L) cell lines	fig.1 B	SILAC	DDA	MaxQuant	Orbitrap Lumos	120K	ion trap
RAW	D:\_PRIDE_SUBMISSIONS\Pines SEP23\2120_L_AlexPines_20nov19_46.raw	PXD045415	IP mClover (+UV) slide 6 in CSAmClover (H) vs WT (L) cell lines	fig.1 B	SILAC	DDA	MaxQuant	Orbitrap Lumos	120K	ion trap
RAW	D:\_PRIDE_SUBMISSIONS\Pines SEP23\2120_L_AlexPines_20nov19_47.raw	PXD045415	IP mClover (+UV) slide 7 in CSAmClover (H) vs WT (L) cell lines	fig.1 B	SILAC	DDA	MaxQuant	Orbitrap Lumos	120K	ion trap
RAW	D:\_PRIDE_SUBMISSIONS\Pines SEP23\2120_L_AlexPines_20nov19_48.raw	PXD045415	IP mClover (+UV) slide 8 in CSAmClover (H) vs WT (L) cell lines	fig.1 B	SILAC	DDA	MaxQuant	Orbitrap Lumos	120K	ion trap
RAW	D:\_PRIDE_SUBMISSIONS\Pines SEP23\2120_L_AlexPines_20nov19_49.raw	PXD045415	IP mClover (+UV) slide 1 in CSAmClover (L) vs WT (H) cell lines	fig.1 B	SILAC	DDA	MaxQuant	Orbitrap Lumos	120K	ion trap
RAW	D:\_PRIDE_SUBMISSIONS\Pines SEP23\2120_L_AlexPines_20nov19_50.raw	PXD045415	IP mClover (+UV) slide 2 in CSAmClover (L) vs WT (H) cell lines	fig.1 B	SILAC	DDA	MaxQuant	Orbitrap Lumos	120K	ion trap
RAW	D:\_PRIDE_SUBMISSIONS\Pines SEP23\2120_L_AlexPines_20nov19_51.raw	PXD045415	IP mClover (+UV) slide 3 in CSAmClover (L) vs WT (H) cell lines	fig.1 B	SILAC	DDA	MaxQuant	Orbitrap Lumos	120K	ion trap
RAW	D:\_PRIDE_SUBMISSIONS\Pines SEP23\2120_L_AlexPines_20nov19_52.raw	PXD045415	IP mClover (+UV) slide 4 in CSAmClover (L) vs WT (H) cell lines	fig.1 B	SILAC	DDA	MaxQuant	Orbitrap Lumos	120K	ion trap
RAW	D:\_PRIDE_SUBMISSIONS\Pines SEP23\2120_L_AlexPines_20nov19_53.raw	PXD045415	IP mClover (+UV) slide 5 in CSAmClover (L) vs WT (H) cell lines	fig.1 B	SILAC	DDA	MaxQuant	Orbitrap Lumos	120K	ion trap
RAW	D:\_PRIDE_SUBMISSIONS\Pines SEP23\2120_L_AlexPines_20nov19_54.raw	PXD045415	IP mClover (+UV) slide 6 in CSAmClover (L) vs WT (H) cell lines	fig.1 B	SILAC	DDA	MaxQuant	Orbitrap Lumos	120K	ion trap
RAW	D:\_PRIDE_SUBMISSIONS\Pines SEP23\2120_L_AlexPines_20nov19_55.raw	PXD045415	IP mClover (+UV) slide 7 in CSAmClover (L) vs WT (H) cell lines	fig.1 B	SILAC	DDA	MaxQuant	Orbitrap Lumos	120K	ion trap
RAW	D:\_PRIDE_SUBMISSIONS\Pines SEP23\2120_L_AlexPines_20nov19_56.raw	PXD045415	IP mClover (+UV) slide 8 in CSAmClover (L) vs WT (H) cell lines	fig.1 B	SILAC	DDA	MaxQuant	Orbitrap Lumos	120K	ion trap
RAW	D:\_PRIDE_SUBMISSIONS\Pines SEP23\2235_E_AlexPines_10nov20_diGly_SILAC_3A_pH10_F1.raw	PXD045415	K-GG enrichment Fraction 1 CSA KO (H) vs WT (L) cell lines experiment 1	fig.6 A-B and supplementary fig.11 B-C, 12 D	SILAC	DDA	MaxQuant	Orbitrap Eclipse	120K	Orbitrap 30K
RAW	D:\_PRIDE_SUBMISSIONS\Pines SEP23\2235_E_AlexPines_10nov20_diGly_SILAC_3A_pH10_F2.raw	PXD045415	K-GG enrichment Fraction 2 CSA KO (H) vs WT (L) cell lines experiment 1	fig.6 A-B and supplementary fig.11 B-C, 12 D	SILAC	DDA	MaxQuant	Orbitrap Eclipse	120K	Orbitrap 30K
RAW	D:\_PRIDE_SUBMISSIONS\Pines SEP23\2235_E_AlexPines_10nov20_diGly_SILAC_3A_pH10_F3.raw	PXD045415	K-GG enrichment Fraction 3 CSA KO (H) vs WT (L) cell lines experiment 1	fig.6 A-B and supplementary fig.11 B-C, 12 D	SILAC	DDA	MaxQuant	Orbitrap Eclipse	120K	Orbitrap 30K
RAW	D:\_PRIDE_SUBMISSIONS\Pines SEP23\2235_E_AlexPines_10nov20_diGly_SILAC_4A_pH10_F1.raw	PXD045415	K-GG enrichment Fraction 1 DDA1 KO +UV (H) vs DDA1 KO (L) cell lines experiment 1	fig.5 C-F and supplementary fig.11 B-C, 12 C, 13 C	SILAC	DDA	MaxQuant	Orbitrap Eclipse	120K	Orbitrap 30K
RAW	D:\_PRIDE_SUBMISSIONS\Pines SEP23\2235_E_AlexPines_10nov20_diGly_SILAC_4A_pH10_F2.raw	PXD045415	K-GG enrichment Fraction 2 DDA1 KO +UV (H) vs DDA1 KO (L) cell lines experiment 1	fig.5 C-F and supplementary fig.11 B-C, 12 C, 13 C	SILAC	DDA	MaxQuant	Orbitrap Eclipse	120K	Orbitrap 30K
RAW	D:\_PRIDE_SUBMISSIONS\Pines SEP23\2235_E_AlexPines_10nov20_diGly_SILAC_4A_pH10_F3.raw	PXD045415	K-GG enrichment Fraction 3 DDA1 KO +UV (H) vs DDA1 KO (L) cell lines experiment 1	fig.5 C-F and supplementary fig.11 B-C, 12 C, 13 C	SILAC	DDA	MaxQuant	Orbitrap Eclipse	120K	Orbitrap 30K
RAW	D:\_PRIDE_SUBMISSIONS\Pines SEP23\2235_E_AlexPines_11nov20_diGly_SILAC_1B_pH10_F1.raw	PXD045415	K-GG enrichment Fraction 1 WT +UV (H) vs WT (L) cell lines experiment 2	fig.5 C-F and supplementary fig.11 B-C, 12 A, 13 A	SILAC	DDA	MaxQuant	Orbitrap Eclipse	120K	Orbitrap 30K
RAW	D:\_PRIDE_SUBMISSIONS\Pines SEP23\2235_E_AlexPines_11nov20_diGly_SILAC_1B_pH10_F2.raw	PXD045415	K-GG enrichment Fraction 2 WT +UV (H) vs WT (L) cell lines experiment 2	fig.5 C-F and supplementary fig.11 B-C, 12 A, 13 A	SILAC	DDA	MaxQuant	Orbitrap Eclipse	120K	Orbitrap 30K
RAW	D:\_PRIDE_SUBMISSIONS\Pines SEP23\2235_E_AlexPines_11nov20_diGly_SILAC_1B_pH10_F3.raw	PXD045415	K-GG enrichment Fraction 3 WT +UV (H) vs WT (L) cell lines experiment 2	fig.5 C-F and supplementary fig.11 B-C, 12 A, 13 A	SILAC	DDA	MaxQuant	Orbitrap Eclipse	120K	Orbitrap 30K
RAW	D:\_PRIDE_SUBMISSIONS\Pines SEP23\2235_E_AlexPines_11nov20_diGly_SILAC_2B_pH10_F1.raw	PXD045415	K-GG enrichment Fraction 1 CSA KO +UV (H) vs CSA KO (L) cell lines experiment 2	fig.5 C-F and supplementary fig.11 B-C, 12 B,13 B	SILAC	DDA	MaxQuant	Orbitrap Eclipse	120K	Orbitrap 30K
RAW	D:\_PRIDE_SUBMISSIONS\Pines SEP23\2235_E_AlexPines_11nov20_diGly_SILAC_2B_pH10_F2.raw	PXD045415	K-GG enrichment Fraction 2 CSA KO +UV (H) vs CSA KO (L) cell lines experiment 2	fig.5 C-F and supplementary fig.11 B-C, 12 B,13 B	SILAC	DDA	MaxQuant	Orbitrap Eclipse	120K	Orbitrap 30K
RAW	D:\_PRIDE_SUBMISSIONS\Pines SEP23\2235_E_AlexPines_11nov20_diGly_SILAC_2B_pH10_F3.raw	PXD045415	K-GG enrichment Fraction 3 CSA KO +UV (H) vs CSA KO (L) cell lines experiment 2	fig.5 C-F and supplementary fig.11 B-C, 12 B,13 B	SILAC	DDA	MaxQuant	Orbitrap Eclipse	120K	Orbitrap 30K
RAW	D:\_PRIDE_SUBMISSIONS\Pines SEP23\2235_E_AlexPines_12nov20_diGly_SILAC_3B_pH10_F1.raw	PXD045415	K-GG enrichment Fraction 1 CSA KO (H) vs WT (L) cell lines experiment 2	fig.6 A-B and supplementary fig.11 B-C, 12 D	SILAC	DDA	MaxQuant	Orbitrap Eclipse	120K	Orbitrap 30K
RAW	D:\_PRIDE_SUBMISSIONS\Pines SEP23\2235_E_AlexPines_12nov20_diGly_SILAC_3B_pH10_F2.raw	PXD045415	K-GG enrichment Fraction 2 CSA KO (H) vs WT (L) cell lines experiment 2	fig.6 A-B and supplementary fig.11 B-C, 12 D	SILAC	DDA	MaxQuant	Orbitrap Eclipse	120K	Orbitrap 30K
RAW	D:\_PRIDE_SUBMISSIONS\Pines SEP23\2235_E_AlexPines_12nov20_diGly_SILAC_3B_pH10_F3.raw	PXD045415	K-GG enrichment Fraction 3 CSA KO (H) vs WT (L) cell lines experiment 2	fig.6 A-B and supplementary fig.11 B-C, 12 D	SILAC	DDA	MaxQuant	Orbitrap Eclipse	120K	Orbitrap 30K
RAW	D:\_PRIDE_SUBMISSIONS\Pines SEP23\2235_E_AlexPines_12nov20_diGly_SILAC_4B_pH10_F1.raw	PXD045415	K-GG enrichment Fraction 1 DDA1 KO +UV (H) vs DDA1 KO (L) cell lines experiment 2	fig.5 C-F and supplementary fig.11 B-C, 12 C,13 C	SILAC	DDA	MaxQuant	Orbitrap Eclipse	120K	Orbitrap 30K
RAW	D:\_PRIDE_SUBMISSIONS\Pines SEP23\2235_E_AlexPines_12nov20_diGly_SILAC_4B_pH10_F2.raw	PXD045415	K-GG enrichment Fraction 2 DDA1 KO +UV (H) vs DDA1 KO (L) cell lines experiment 2	fig.5 C-F and supplementary fig.11 B-C, 12 C,13 C	SILAC	DDA	MaxQuant	Orbitrap Eclipse	120K	Orbitrap 30K
RAW	D:\_PRIDE_SUBMISSIONS\Pines SEP23\2235_E_AlexPines_12nov20_diGly_SILAC_4B_pH10_F3.raw	PXD045415	K-GG enrichment Fraction 3 DDA1 KO +UV (H) vs DDA1 KO (L) cell lines experiment 2	fig.5 C-F and supplementary fig.11 B-C, 12 C,13 C	SILAC	DDA	MaxQuant	Orbitrap Eclipse	120K	Orbitrap 30K
RAW	D:\_PRIDE_SUBMISSIONS\Pines SEP23\2235_E_AlexPines_17feb21_Silac_mix_1A_pH10_F1.raw	PXD045415	Protein profile Fraction 1 WT +UV (H) vs WT (L) cell lines experiment 1	fig.5 F	SILAC	DDA	MaxQuant	Orbitrap Eclipse	120K	Orbitrap 30K
RAW	D:\_PRIDE_SUBMISSIONS\Pines SEP23\2235_E_AlexPines_17feb21_Silac_mix_1A_pH10_F2.raw	PXD045415	Protein profile Fraction 2 WT +UV (H) vs WT (L) cell lines experiment 1	fig.5 F	SILAC	DDA	MaxQuant	Orbitrap Eclipse	120K	Orbitrap 30K
RAW	D:\_PRIDE_SUBMISSIONS\Pines SEP23\2235_E_AlexPines_17feb21_Silac_mix_1A_pH10_F3.raw	PXD045415	Protein profile Fraction 3 WT +UV (H) vs WT (L) cell lines experiment 1	fig.5 F	SILAC	DDA	MaxQuant	Orbitrap Eclipse	120K	Orbitrap 30K
RAW	D:\_PRIDE_SUBMISSIONS\Pines SEP23\2235_E_AlexPines_17feb21_Silac_mix_1B_pH10_F1.raw	PXD045415	Protein profile Fraction 1 CSA KO +UV (H) vs CSA KO (L) cell lines experiment 1	fig.5 F	SILAC	DDA	MaxQuant	Orbitrap Eclipse	120K	Orbitrap 30K
RAW	D:\_PRIDE_SUBMISSIONS\Pines SEP23\2235_E_AlexPines_17feb21_Silac_mix_1B_pH10_F2.raw	PXD045415	Protein profile Fraction 2 CSA KO +UV (H) vs CSA KO (L) cell lines experiment 1	fig.5 F	SILAC	DDA	MaxQuant	Orbitrap Eclipse	120K	Orbitrap 30K
RAW	D:\_PRIDE_SUBMISSIONS\Pines SEP23\2235_E_AlexPines_17feb21_Silac_mix_1B_pH10_F3.raw	PXD045415	Protein profile Fraction 3 CSA KO +UV (H) vs CSA KO (L) cell lines experiment 1	fig.5 F	SILAC	DDA	MaxQuant	Orbitrap Eclipse	120K	Orbitrap 30K
RAW	D:\_PRIDE_SUBMISSIONS\Pines SEP23\2235_E_AlexPines_17feb21_Silac_mix_2A_pH10_F1.raw	PXD045415	Protein profile Fraction 1 CSA KO (H) vs WT (L) cell lines experiment 1	fig.6 B and supplementary fig.7 D-E	SILAC	DDA	MaxQuant	Orbitrap Eclipse	120K	Orbitrap 30K
RAW	D:\_PRIDE_SUBMISSIONS\Pines SEP23\2235_E_AlexPines_17feb21_Silac_mix_2A_pH10_F2.raw	PXD045415	Protein profile Fraction 2 CSA KO (H) vs WT (L) cell lines experiment 1	fig.6 B and supplementary fig.7 D-E	SILAC	DDA	MaxQuant	Orbitrap Eclipse	120K	Orbitrap 30K
RAW	D:\_PRIDE_SUBMISSIONS\Pines SEP23\2235_E_AlexPines_17feb21_Silac_mix_2A_pH10_F3.raw	PXD045415	Protein profile Fraction 3 CSA KO (H) vs WT (L) cell lines experiment 1	fig.6 B and supplementary fig.7 D-E	SILAC	DDA	MaxQuant	Orbitrap Eclipse	120K	Orbitrap 30K
RAW	D:\_PRIDE_SUBMISSIONS\Pines SEP23\2235_E_AlexPines_17feb21_Silac_mix_2B_pH10_F1.raw	PXD045415	Protein profile Fraction 1 DDA1 KO +UV (H) vs DDA1 KO (L) cell lines experiment 1	fig.5 F	SILAC	DDA	MaxQuant	Orbitrap Eclipse	120K	Orbitrap 30K
RAW	D:\_PRIDE_SUBMISSIONS\Pines SEP23\2235_E_AlexPines_17feb21_Silac_mix_2B_pH10_F2.raw	PXD045415	Protein profile Fraction 2 DDA1 KO +UV (H) vs DDA1 KO (L) cell lines experiment 1	fig.5 F	SILAC	DDA	MaxQuant	Orbitrap Eclipse	120K	Orbitrap 30K
RAW	D:\_PRIDE_SUBMISSIONS\Pines SEP23\2235_E_AlexPines_17feb21_Silac_mix_2B_pH10_F3.raw	PXD045415	Protein profile Fraction 3 DDA1 KO +UV (H) vs DDA1 KO (L) cell lines experiment 1	fig.5 F	SILAC	DDA	MaxQuant	Orbitrap Eclipse	120K	Orbitrap 30K
RAW	D:\_PRIDE_SUBMISSIONS\Pines SEP23\2235_E_AlexPines_17feb21_Silac_mix_3A_pH10_F1.raw	PXD045415	Protein profile Fraction 1 WT +UV (H) vs WT (L) cell lines experiment 2	fig.5 F	SILAC	DDA	MaxQuant	Orbitrap Eclipse	120K	Orbitrap 30K
RAW	D:\_PRIDE_SUBMISSIONS\Pines SEP23\2235_E_AlexPines_17feb21_Silac_mix_3A_pH10_F2.raw	PXD045415	Protein profile Fraction 2 WT +UV (H) vs WT (L) cell lines experiment 2	fig.5 F	SILAC	DDA	MaxQuant	Orbitrap Eclipse	120K	Orbitrap 30K
RAW	D:\_PRIDE_SUBMISSIONS\Pines SEP23\2235_E_AlexPines_17feb21_Silac_mix_3A_pH10_F3.raw	PXD045415	Protein profile Fraction 3 WT +UV (H) vs WT (L) cell lines experiment 2	fig.5 F	SILAC	DDA	MaxQuant	Orbitrap Eclipse	120K	Orbitrap 30K
RAW	D:\_PRIDE_SUBMISSIONS\Pines SEP23\2235_E_AlexPines_17feb21_Silac_mix_3B_pH10_F1.raw	PXD045415	Protein profile Fraction 1 CSA KO +UV (H) vs CSA KO (L) cell lines experiment 2	fig.5 F	SILAC	DDA	MaxQuant	Orbitrap Eclipse	120K	Orbitrap 30K
RAW	D:\_PRIDE_SUBMISSIONS\Pines SEP23\2235_E_AlexPines_17feb21_Silac_mix_3B_pH10_F2.raw	PXD045415	Protein profile Fraction 2 CSA KO +UV (H) vs CSA KO (L) cell lines experiment 2	fig.5 F	SILAC	DDA	MaxQuant	Orbitrap Eclipse	120K	Orbitrap 30K
RAW	D:\_PRIDE_SUBMISSIONS\Pines SEP23\2235_E_AlexPines_17feb21_Silac_mix_3B_pH10_F3.raw	PXD045415	Protein profile Fraction 3 CSA KO +UV (H) vs CSA KO (L) cell lines experiment 2	fig.5 F	SILAC	DDA	MaxQuant	Orbitrap Eclipse	120K	Orbitrap 30K
RAW	D:\_PRIDE_SUBMISSIONS\Pines SEP23\2235_E_AlexPines_17feb21_Silac_mix_4A_pH10_F1.raw	PXD045415	Protein profile Fraction 1 CSA KO (H) vs WT (L) cell lines experiment 2	fig.6 B and supplementary fig.7 D-E	SILAC	DDA	MaxQuant	Orbitrap Eclipse	120K	Orbitrap 30K
RAW	D:\_PRIDE_SUBMISSIONS\Pines SEP23\2235_E_AlexPines_17feb21_Silac_mix_4A_pH10_F2.raw	PXD045415	Protein profile Fraction 2 CSA KO (H) vs WT (L) cell lines experiment 2	fig.6 B and supplementary fig.7 D-E	SILAC	DDA	MaxQuant	Orbitrap Eclipse	120K	Orbitrap 30K
RAW	D:\_PRIDE_SUBMISSIONS\Pines SEP23\2235_E_AlexPines_17feb21_Silac_mix_4A_pH10_F3.raw	PXD045415	Protein profile Fraction 3 CSA KO (H) vs WT (L) cell lines experiment2	fig.6 B and supplementary fig.7 D-E	SILAC	DDA	MaxQuant	Orbitrap Eclipse	120K	Orbitrap 30K
RAW	D:\_PRIDE_SUBMISSIONS\Pines SEP23\2235_E_AlexPines_17feb21_Silac_mix_4B_pH10_F1.raw	PXD045415	Protein profile Fraction 1 DDA1 KO +UV (H) vs DDA1 KO (L) cell lines experiment 2	fig.5 F	SILAC	DDA	MaxQuant	Orbitrap Eclipse	120K	Orbitrap 30K
RAW	D:\_PRIDE_SUBMISSIONS\Pines SEP23\2235_E_AlexPines_17feb21_Silac_mix_4B_pH10_F2.raw	PXD045415	Protein profile Fraction 2 DDA1 KO +UV (H) vs DDA1 KO (L) cell lines experiment 2	fig.5 F	SILAC	DDA	MaxQuant	Orbitrap Eclipse	120K	Orbitrap 30K
RAW	D:\_PRIDE_SUBMISSIONS\Pines SEP23\2235_E_AlexPines_17feb21_Silac_mix_4B_pH10_F3.raw	PXD045415	Protein profile Fraction 3 DDA1 KO +UV (H) vs DDA1 KO (L) cell lines experiment 2	fig.5 F	SILAC	DDA	MaxQuant	Orbitrap Eclipse	120K	Orbitrap 30K
RAW	D:\_PRIDE_SUBMISSIONS\Pines SEP23\2235_E_AlexPines_6nov20_diGly_SILAC_1A_pH10_F1.raw	PXD045415	K-GG enrichment Fraction 1 WT +UV (H) vs WT (L) cell lines experiment 1	fig.5 C-F and supplementary fig.11 B-C, 12 A, 13 A	SILAC	DDA	MaxQuant	Orbitrap Eclipse	120K	Orbitrap 30K
RAW	D:\_PRIDE_SUBMISSIONS\Pines SEP23\2235_E_AlexPines_6nov20_diGly_SILAC_1A_pH10_F2.raw	PXD045415	K-GG enrichment Fraction 2 WT +UV (H) vs WT (L) cell lines experiment 1	fig.5 C-F and supplementary fig.11 B-C, 12 A, 13 A	SILAC	DDA	MaxQuant	Orbitrap Eclipse	120K	Orbitrap 30K
RAW	D:\_PRIDE_SUBMISSIONS\Pines SEP23\2235_E_AlexPines_6nov20_diGly_SILAC_1A_pH10_F3.raw	PXD045415	K-GG enrichment Fraction 3 WT +UV (H) vs WT (L) cell lines experiment 1	fig.5 C-F and supplementary fig.11 B-C, 12 A, 13 A	SILAC	DDA	MaxQuant	Orbitrap Eclipse	120K	Orbitrap 30K
RAW	D:\_PRIDE_SUBMISSIONS\Pines SEP23\2235_E_AlexPines_6nov20_diGly_SILAC_2A_pH10_F1.raw	PXD045415	K-GG enrichment Fraction 1 CSA KO +UV (H) vs CSA KO (L) cell lines experiment 1	fig.5 C-F and supplementary fig.11 B-C, 12 B, 13 B	SILAC	DDA	MaxQuant	Orbitrap Eclipse	120K	Orbitrap 30K
RAW	D:\_PRIDE_SUBMISSIONS\Pines SEP23\2235_E_AlexPines_6nov20_diGly_SILAC_2A_pH10_F2.raw	PXD045415	K-GG enrichment Fraction 2 CSA KO +UV (H) vs CSA KO (L) cell lines experiment 1	fig.5 C-F and supplementary fig.11 B-C, 12 B, 13 B	SILAC	DDA	MaxQuant	Orbitrap Eclipse	120K	Orbitrap 30K
RAW	D:\_PRIDE_SUBMISSIONS\Pines SEP23\2235_E_AlexPines_6nov20_diGly_SILAC_2A_pH10_F3.raw	PXD045415	K-GG enrichment Fraction 3 CSA KO +UV (H) vs CSA KO (L) cell lines experiment 1	fig.5 C-F and supplementary fig.11 B-C, 12 B, 13 B	SILAC	DDA	MaxQuant	Orbitrap Eclipse	120K	Orbitrap 30K
RAW	D:\_PRIDE_SUBMISSIONS\Pines SEP23\2364_L_AlexPines_24JAN22_DIA_CSA_A1.raw	PXD045415	IP mClover in CSAmClover cell lines experiment 1	fig.5 B and supplementary fig. 9 A	Label Free	DIA	Spectronaut Pulsar X	Orbitrap Lumos	120K	Orbitrap 30K
RAW	D:\_PRIDE_SUBMISSIONS\Pines SEP23\2364_L_AlexPines_24JAN22_DIA_CSA_A2.raw	PXD045415	IP mClover in CSAmClover cell lines experiment 2	fig.5 B and supplementary fig. 9 A	Label Free	DIA	Spectronaut Pulsar X	Orbitrap Lumos	120K	Orbitrap 30K
RAW	D:\_PRIDE_SUBMISSIONS\Pines SEP23\2364_L_AlexPines_24JAN22_DIA_CSA_A3.raw	PXD045415	IP mClover in CSAmClover cell lines experiment 3	fig.5 B and supplementary fig. 9 A	Label Free	DIA	Spectronaut Pulsar X	Orbitrap Lumos	120K	Orbitrap 30K
RAW	D:\_PRIDE_SUBMISSIONS\Pines SEP23\2364_L_AlexPines_24JAN22_DIA_CSA_B1.raw	PXD045415	IP mClover (+UV) in CSAmClover cell lines experiment 1	fig.5 A and supplementary fig. 9 B	Label Free	DIA	Spectronaut Pulsar X	Orbitrap Lumos	120K	Orbitrap 30K
RAW	D:\_PRIDE_SUBMISSIONS\Pines SEP23\2364_L_AlexPines_24JAN22_DIA_CSA_B2.raw	PXD045415	IP mClover (+UV) in CSAmClover cell lines experiment 2	fig.5 A and supplementary fig. 9 B	Label Free	DIA	Spectronaut Pulsar X	Orbitrap Lumos	120K	Orbitrap 30K
RAW	D:\_PRIDE_SUBMISSIONS\Pines SEP23\2364_L_AlexPines_24JAN22_DIA_CSA_B3.raw	PXD045415	IP mClover (+UV) in CSAmClover cell lines experiment 3	fig.5 A and supplementary fig. 9 B	Label Free	DIA	Spectronaut Pulsar X	Orbitrap Lumos	120K	Orbitrap 30K
RAW	D:\_PRIDE_SUBMISSIONS\Pines SEP23\2364_L_AlexPines_24JAN22_DIA_CSA_in_DDA1KO_A1.raw	PXD045415	IP mClover in CSAmClover/DDA1KO cell lines experiment 1	fig.5 B	Label Free	DIA	Spectronaut Pulsar X	Orbitrap Lumos	120K	Orbitrap 30K
RAW	D:\_PRIDE_SUBMISSIONS\Pines SEP23\2364_L_AlexPines_24JAN22_DIA_CSA_in_DDA1KO_A2.raw	PXD045415	IP mClover in CSAmClover/DDA1KO cell lines experiment 2	fig.5 B	Label Free	DIA	Spectronaut Pulsar X	Orbitrap Lumos	120K	Orbitrap 30K
RAW	D:\_PRIDE_SUBMISSIONS\Pines SEP23\2364_L_AlexPines_24JAN22_DIA_CSA_in_DDA1KO_A3.raw	PXD045415	IP mClover in CSAmClover/DDA1KO cell lines experiment 3	fig.5 B	Label Free	DIA	Spectronaut Pulsar X	Orbitrap Lumos	120K	Orbitrap 30K
RAW	D:\_PRIDE_SUBMISSIONS\Pines SEP23\2364_L_AlexPines_24JAN22_DIA_CSA_in_DDA1KO_B1.raw	PXD045415	IP mClover (+UV) in CSAmClover/DDA1KO cell lines experiment 1	fig.5 A	Label Free	DIA	Spectronaut Pulsar X	Orbitrap Lumos	120K	Orbitrap 30K
RAW	D:\_PRIDE_SUBMISSIONS\Pines SEP23\2364_L_AlexPines_24JAN22_DIA_CSA_in_DDA1KO_B2.raw	PXD045415	IP mClover (+UV) in CSAmClover/DDA1KO cell lines experiment 2	fig.5 A	Label Free	DIA	Spectronaut Pulsar X	Orbitrap Lumos	120K	Orbitrap 30K
RAW	D:\_PRIDE_SUBMISSIONS\Pines SEP23\2364_L_AlexPines_24JAN22_DIA_CSA_in_DDA1KO_B3.raw	PXD045415	IP mClover (+UV) in CSAmClover/DDA1KO cell lines experiment 3	fig.5 A	Label Free	DIA	Spectronaut Pulsar X	Orbitrap Lumos	120K	Orbitrap 30K
RAW	D:\_PRIDE_SUBMISSIONS\Pines SEP23\2364_L_AlexPines_24JAN22_DIA_WT_A1.raw	PXD045415	IP mClover in WT cell lines experiment 1	supplementary fig.9 A	Label Free	DIA	Spectronaut Pulsar X	Orbitrap Lumos	120K	Orbitrap 30K
RAW	D:\_PRIDE_SUBMISSIONS\Pines SEP23\2364_L_AlexPines_24JAN22_DIA_WT_A2.raw	PXD045415	IP mClover in WT cell lines experiment 2	supplementary fig.9 A	Label Free	DIA	Spectronaut Pulsar X	Orbitrap Lumos	120K	Orbitrap 30K
RAW	D:\_PRIDE_SUBMISSIONS\Pines SEP23\2364_L_AlexPines_24JAN22_DIA_WT_A3.raw	PXD045415	IP mClover in WT cell lines experiment 3	supplementary fig.9 A	Label Free	DIA	Spectronaut Pulsar X	Orbitrap Lumos	120K	Orbitrap 30K
RAW	D:\_PRIDE_SUBMISSIONS\Pines SEP23\2364_L_AlexPines_24JAN22_DIA_WT_B1.raw	PXD045415	IP mClover (+UV) in WT cell lines experiment 1	supplementary fig.9 B	Label Free	DIA	Spectronaut Pulsar X	Orbitrap Lumos	120K	Orbitrap 30K
RAW	D:\_PRIDE_SUBMISSIONS\Pines SEP23\2364_L_AlexPines_24JAN22_DIA_WT_B2.raw	PXD045415	IP mClover (+UV) in WT cell lines experiment 2	supplementary fig.9 B	Label Free	DIA	Spectronaut Pulsar X	Orbitrap Lumos	120K	Orbitrap 30K
RAW	D:\_PRIDE_SUBMISSIONS\Pines SEP23\2364_L_AlexPines_24JAN22_DIA_WT_B3.raw	PXD045415	IP mClover (+UV) in WT cell lines experiment 3	supplementary fig.9 B	Label Free	DIA	Spectronaut Pulsar X	Orbitrap Lumos	120K	Orbitrap 30K
RAW	20221005_Fusion1_SA_KK_TC_NER_trypsin_2	PXD051638	XL-MS	supplementary fig.5 C	Label Free	DDA	MaxQuant with integrated MaxLynx	Orbitrap Fusion Tribrid	120K	Orbitrap 30K
RAW	20221006_Fusion1_SA_KK_TC_NER_trypsin_AspN_3	PXD051638	XL-MS	supplementary fig.5 C	Label Free	DDA	MaxQuant with integrated MaxLynx	Orbitrap Fusion Tribrid	120K	Orbitrap 30K
RAW	20221006_Fusion1_SA_KK_TC_NER_trypsin_Elastase_4	PXD051638	XL-MS	supplementary fig.5 C	Label Free	DDA	MaxQuant with integrated MaxLynx	Orbitrap Fusion Tribrid	120K	Orbitrap 30K
RAW	20221006_Fusion1_SA_KK_TC_NER_trypsin_GluC_5	PXD051638	XL-MS	supplementary fig.5 C	Label Free	DDA	MaxQuant with integrated MaxLynx	Orbitrap Fusion Tribrid	120K	Orbitrap 30K
RAW	20221006_Fusion1_SA_KK_TC_NER_trypsin_ProAla_6	PXD051638	XL-MS	supplementary fig.5 C	Label Free	DDA	MaxQuant with integrated MaxLynx	Orbitrap Fusion Tribrid	120K	Orbitrap 30K
