# Supplementary material for: The small CRL4CSA ubiquitin ligase component DDA1 regulates transcription-coupled repair dynamics
Source: Nat Commun. 2024 Jul 29;15:6374. doi: 10.1038/s41467-024-50584-7 (PMC11286758; doi:10.1038/s41467-024-50584-7)
Supplement: Supplementary file 14 — Supplementary Data 11 [file 41467_2024_50584_MOESM14_ESM.xlsx]

## Sheet: Sheet1
REAGENT or RESOURCE	SOURCE	IDENTIFIER
gRNA and Primers
sgCSA exon 12	Integrated DNA technologies	N/A
(5’-TGTATGGTCTATTCCTGACA-3’)
Primer FW CSAKI	Integrated DNA technologies	N/A
(5’-GGAGCAGCAGTGATGAAGAAGGA-3’)
Primer RV CSAKI	Integrated DNA technologies	N/A
(5’-’GGATAGTAGGAGACATTGAGCCCC-3’)
sgDDA1 exon 2	Integrated DNA technologies	N/A
(5’-GGACTCCGTGTGCAAAGCCT-3’)
sgDDA1 exon 3	Integrated DNA technologies	N/A
(5’-GCAGGTAGACTGAGGGCCGT-3’)
sgDDA1 Δ	Integrated DNA technologies	N/A
(5’-GCTGATGCAGGTAGCGCAGG-3’)
Primer FW DDA1KO	Integrated DNA technologies	N/A
(5’-GGGATGTGCACATAGCCTGGCC-3’)
Primer RV DDA1KO	Integrated DNA technologies	N/A
(5’-TTTGCCTGGACCCCCTTCCCAT-3’)
sgCSB exon 2	Llerena Schiffmacher, D. A. et al. Live cell transcription-coupled nucleotide excision repair dynamics revisited. DNA Repair (Amst), doi:10.1016/j.dnarep.2023.103566 (2023).32	N/A
sgCSA exon 3 and 7	Llerena Schiffmacher, D. A. et al. Live cell transcription-coupled nucleotide excision repair dynamics revisited. DNA Repair (Amst), doi:10.1016/j.dnarep.2023.103566 (2023).32	N/A
sgDDB2 exon 1	Integrated DNA technologies	N/A
(5’-CCTTCACACGGAGGACGCGA-3’)
Primer FW DDB2 KI	Integrated DNA technologies	N/A
(5’-GTCCCATCTACTTAGGAGGC-3’)
Primer RV DDB2 KI	Integrated DNA technologies	N/A
(5’-TTCAAGCCCCAGTAAACCTC-3’)
siRNA DDA1 (1)	Thermo Scientific Dharmacon	N/A
(5’-GAAGAGAGACCAGGAGCAAUU-3’)
siRNA DDA1 (2)	Thermo Scientific Dharmacon	N/A
(5’-CAGAUCAUCGUGACAGAAAUU-3’)
siRNA Control	Ribeiro-Silva, C. et al. Ubiquitin and TFIIH-stimulated DDB2 dissociation drives DNA damage handover in nucleotide excision repair. Nat Commun 11, 4868, doi:10.1038/s41467-020-18705-0 (2020)	N/A
Vectors and DNA
CSA-GFP (DNA)	Pines, A. et al. TRiC controls transcription resumption after UV damage by regulating Cockayne syndrome protein A. Nat Commun 9, 1040, doi:10.1038/s41467-018-03484-6 (2018)	N/A
CSA-GFP-3NLS (DNA)	This paper	N/A
GFP (DNA)	Pines, A. et al. TRiC controls transcription resumption after UV damage by regulating Cockayne syndrome protein A. Nat Commun 9, 1040, doi:10.1038/s41467-018-03484-6 (2018)	N/A
GFP-3NLS (DNA)	This paper	N/A
GFP-DDA1 (DNA)	GenScript	N/A
GFP-DDA1 Δ (DNA)	GenScript	N/A
His6-DDB1 (DNA)	Integrated DNA technologies	N/A
His6-UVSSA (DNA)	Integrated DNA technologies	N/A
mClover (DNA)	GenScript	N/A
pAC8-CSA-Strep II	Fischer, E. S. et al. The molecular basis of CRL4DDB2/CSA ubiquitin ligase architecture, targeting, and activation. Cell 147, 1024-1039, doi:10.1016/j.cell.2011.10.035 (2011)	N/A
pcDNA3-HA2-ROC1 (RBX1)	Addgene, Ohta, T., Michel, J. J., Schottelius, A. J. & Xiong, Y. ROC1, a homolog of APC11, represents a family of cullin partners with an associated ubiquitin ligase activity. Mol Cell 3, 535-541, doi:10.1016/s1097-2765(00)80482-7 (1999)	19897
pcDNA3-myc3-CUL4A	Addgene, Liu, J., Furukawa, M., Matsumoto, T. & Xiong, Y. NEDD8 modification of CUL1 dissociates p120(CAND1), an inhibitor of CUL1-SKP1 binding and SCF ligases. Mol Cell 10, 1511-1518, doi:10.1016/s1097-2765(02)00783-9 (2002)	19951
pETNKI	Luna-Vargas, M. P. et al. Enabling high-throughput ligation-independent cloning and protein expression for the family of ubiquitin specific proteases. J Struct Biol 175, 113-119, doi:10.1016/j.jsb.2011.03.017 (2011)	N/A
pFastBac-HA-CSB-His6	Citterio, E. et al. Biochemical and biological characterization of wild-type and ATPase-deficient Cockayne syndrome B repair protein. J Biol Chem 273, 11844-11851, doi:10.1074/jbc.273.19.11844 (1998)	N/A
pGEX-6p1-USP7C223A	Kim, R. Q. et al. Kinetic analysis of multistep USP7 mechanism shows critical role for target protein in activity. Nat Commun 10, 231, doi:10.1038/s41467-018-08231-5 (2019)	N/A
pGEX-APPBP1-UBA3	Huang, D. T. & Schulman, B. A. Expression, purification, and characterization of the E1 for human NEDD8, the heterodimeric APPBP1-UBA3 complex. Methods Enzymol 398, 9-20, doi:10.1016/S0076-6879(05)98002-6 (2005)	N/A
pGEX-NEDD8	Huang, D. T. & Schulman, B. A. Expression, purification, and characterization of the E1 for human NEDD8, the heterodimeric APPBP1-UBA3 complex. Methods Enzymol 398, 9-20, doi:10.1016/S0076-6879(05)98002-6 (2005)	N/A
pGEX-UBE2M	Huang, D. T. & Schulman, B. A. Expression, purification, and characterization of the E1 for human NEDD8, the heterodimeric APPBP1-UBA3 complex. Methods Enzymol 398, 9-20, doi:10.1016/S0076-6879(05)98002-6 (2005)	N/A
pLenti-CMV-puro-DEST plasmid	Addgene, Campeau, E. et al. A versatile viral system for expression and depletion of proteins in mammalian cells. PLoS One 4, e6529, doi:10.1371/journal.pone.0006529 (2009)	17452
pLentiCRISPR.v2	Addgene, Sanjana, N. E., Shalem, O. & Zhang, F. Improved vectors and genome-wide libraries for CRISPR screening. Nat Methods 11, 783-784, doi:10.1038/nmeth.3047 (2014)	52961
Antibodies
Alexa Fluor ® 647 Phalloidin (1:2000 Immunofluorescence)	Life Technologies Europe BV	A22287
Alexa Fluor 488 (rabbit) (1:1000 Immunofluorescence)	Invitrogen	A11008
Alexa Fluor 594 (mouse) (1:1000 Immunofluorescence)	Invitrogen	A11005
Alexa Fluor 594 (rabbit) (1:1000 Immunofluorescence)	Invitrogen	A21207
Goat anti-mouse CF™ IRDye 680 (1:10000 Immunoblotting)	Sigma-Aldrich	sab4600199
Goat anti-rabbit CF™ IRDye 770 (1:10000 Immunoblotting)	Sigma-Aldrich	sab4600215
Mouse anti-CSN5 (1:1000 Immunoblotting)	Novus biologicals	NB120-495
Mouse anti-TCP-1 (1:1000 Immunoblotting)	Abnova	H00006950-M01
Mouse anti-Tubulin (B512) (1:5000 Immunoblotting)	Sigma-Aldrich	T5168
Rabbit anti- Rpb1 NTD (1:1000 Immunoblotting)	Cell Signaling Techn	14958
Rabbit anti-CSA (1:1000 Immunoblotting, 1:400 Immunofluorescence)	Abcam	ab240096
Rabbit anti-CSA (1:1000 Immunoblotting, 1:400 Immunofluorescence)	Abcam	ab137033
Rabbit anti-CSB (1:1000 Immunoblotting)	antibodies-online.com	ABIN2855858
Rabbit anti-CUL4A (1:1000 Immunoblotting)	Santa Cruz	sc-293
Rabbit anti-DDA1 (1:200 Immunoblotting)	antibodies-online.com	ABIN2798422
Rabbit anti-DDB1 (1:1000 Immunoblotting)	Novus biologicals	NBP2-75465
Rabbit anti-GFP (1:1000 Immunoblotting)	Abcam	ab9194
Rabbit anti-H2B (1:1000 Immunoblotting)	Millipore	07-371
Bacterial strains
One Shot™ Top10 Chemically competent cells	Invitrogen	C4040-06
Chemicals, peptides, and recombinant proteins
[12C6,14N4]-arginine	Silantes	201003902
[12C6]-lysine	Silantes	211004102
[13C6,15N4]-arginine	Cambridge Isotope Laboratories	CNLM-539-H-1
[13C6]-lysine	Cambridge Isotope Laboratories	CNLM-291-H-1
2× Laemmli sample buffer	Sigma-Aldrich	S3401
4′,6-diamidino-2-phenylindole (DAPI)	Sigma-Aldrich	D9542
5-Ethynyl-uridine (5-EU)	Axxora	JBS-CLK-N002
Acetic acid	Sigma-Aldrich	33209-M
Acetonitrile	Sigma-Aldrich	271004
Aqua-Poly/Mount	Polysciences, Inc.	18606-20
Ascorbic Acid	Sigma-Aldrich	209198
Atto 594 Azide	Atto Tec	AD594-105
Benzonase® Nuclease	Novagen/Millipore	70664
Bovine Serum Albumin (BSA)	Sigma-Aldrich	A3294
Briljant Blue R	Sigma-Aldrich	B-0149
CuSO4*5H2O	Sigma-Aldrich	A0278
Dialyzed fetal calf serum	Gibco	26400044
Dithiothreitol (DTT)	ThermoScientific	R0861
DMEM for SILAC	ThermoScientific	15786803
DMEM, high glucose, HEPES, no phenol red	GibcoTM	21063045
Dulbecco's modified Eagle's medium (DMEM)	GibcoTM	11965084
EDTA-free Protease Inhibitor Cocktail	Roche	11836170001
Fetal calf serum (FCS)	Capricorn	FBS-12A
Flavopiridol hydrochloride hydrate	Sigma-Aldrich	F3055
Formaldehyde solution	Sigma-Aldrich	47608
Formic acid	Sigma-Aldrich	5.33002
Glycerol	Honeywell	49770
HEPES	GibcoTM	15630080
JetPEI Transfection reagent	Polyplus	101-10N
Imidazole	Sigma-Aldrich	56750
Iodoacetamide	Cambridge Isotope Laboratories	DLM-7249-0.1
L-Proline	Sigma-Aldrich	P0380-100G
Magnesium chloride (MgCl2)	Fluka	63072
Methanol	Honeywell	32213
MG132	Enzo	BML-PI102
MLN4924 (NAE1i)	Boston Biochem	I-502
Nonidet P 40 Substitute (NP40)	Fluka	74385
Sequencing Grade Modified Trypsin	Promega	V5113
Sodium chloride (NaCl)	Sigma-Aldrich	71380-M
Penicillin/streptomycin (PS)	Sigma-Aldrich	P0781
Puromycin	InvivoGen	ant-pr-1
Q5 hifi DNA pol	Biolabs	M0491S
THZ1	Xcessbio.com	M60214-2S
Tris(2-carboxyethyl)phosphine (TCEP)	Sigma-Aldrich	C4706
TritonTM X-100	Sigma-Aldrich	T8787
Trizma® base	Sigma-Aldrich	T6066
TWEEN® 20	Sigma-Aldrich	P1379
Commercial kits
Lexogen QuantSeq 3’ mRNA-seq V2 Library Prep kit	Lexogen GmbH	192.96
PureLink® Genomic DNA Mini Kit	Invitrogen	K182001
RNAiMAX transfection reagent	Invitrogen	13778500
RNeasy Lipid Tissue Mini Kit	QIAGEN	74804
UMI second strand synthesis kit	Lexogen GmbH	81.96
Deposited data
CryoEM	EMDB	EMD-18377
	EMDB	EMD-18378
	EMDB	EMD-18380
	EMDB	EMD-18413
	PDB	PDB-8QH5
Mass spectrometry data	PRIDE/ProteomeXchange	PXD045415/PXD051638
RNA sequencing	SRA database	PRJNA1103704
Experimental models: cell lines
CS3BEhT CSA-GFP	Pines, A. et al. TRiC controls transcription resumption after UV damage by regulating Cockayne syndrome protein A. Nat Commun 9, 1040, doi:10.1038/s41467-018-03484-6 (2018)	N/A
HCT116 CSAKO	Llerena Schiffmacher, D. A. et al. Live cell transcription-coupled nucleotide excision repair dynamics revisited. DNA Repair (Amst), doi:10.1016/j.dnarep.2023.103566 (2023)	N/A
HCT116 CSA-mC KI	This paper	N/A
HCT116 CSA-mC KI DDA1KO	This paper	N/A
HCT116 CSB KO	Llerena Schiffmacher, D. A. et al. Live cell transcription-coupled nucleotide excision repair dynamics revisited. DNA Repair (Amst), doi:10.1016/j.dnarep.2023.103566 (2023)	N/A
HCT116 CSB-mC KI	Llerena Schiffmacher, D. A. et al. Live cell transcription-coupled nucleotide excision repair dynamics revisited. DNA Repair (Amst), doi:10.1016/j.dnarep.2023.103566 (2023)
HCT116 CSB-mC KI DDA1KO	This paper
HCT116 DDA1KO	This paper	N/A
HCT116 GFP-DDB2 KI	This paper	N/A
HCT116 Wild type	Nakazawa, Y. et al. Ubiquitination of DNA Damage-Stalled RNAPII Promotes Transcription-Coupled Repair. Cell 180, 1228-1244 e1224, doi:10.1016/j.cell.2020.02.010 (2020)	N/A
VH10hT GFP-DDB2	Pines, A. et al. PARP1 promotes nucleotide excision repair through DDB2 stabilization and recruitment of ALC1. J Cell Biol 199, 235-249, doi:10.1083/jcb.201112132 (2012)	N/A
Software and algorithms
AlphaFold2	Jumper, J. et al. Highly accurate protein structure prediction with AlphaFold. Nature 596, 583-589, doi:10.1038/s41586-021-03819-2 (2021)	N/A
BBTools suite	https://sourceforge.net/projects/bbmap/	N/A
Chimera	Pettersen, E. F. et al. UCSF Chimera--a visualization system for exploratory research and analysis. J Comput Chem 25, 1605-1612, doi:10.1002/jcc.20084 (2004)	N/A
Coot	Emsley, P., Lohkamp, B., Scott, W. G. & Cowtan, K. Features and development of Coot. Acta Crystallogr D Biol Crystallogr 66, 486-501, doi:10.1107/S0907444910007493 (2010)	N/A
cryoSPARC	Punjani, A., Rubinstein, J. L., Fleet, D. J. & Brubaker, M. A. cryoSPARC: algorithms for rapid unsupervised cryo-EM structure determination. Nat Methods 14, 290-296, doi:10.1038/nmeth.4169 (2017)	N/A
CTFFIND-4.1	Rohou, A. & Grigorieff, N. CTFFIND4: Fast and accurate defocus estimation from electron micrographs. J Struct Biol 192, 216-221, doi:10.1016/j.jsb.2015.08.008 (2015)	N/A
DRAGEN suite (version 07.021.624.3.10.12)	Illumina Inc.	N/A
FastQC v0.12.1	https://github.com/s-andrews/FastQC	N/A
featureCounts	Liao, Y., Smyth, G. K. & Shi, W. The Subread aligner: fast, accurate and scalable read mapping by seed-and-vote. Nucleic Acids Res 41, e108, doi:10.1093/nar/gkt214 (2013)	N/A
Fiji ImageJ	https://imagej.net/Fiji	N/A
GATK CollectRnaSeqMetrics	McKenna, A. et al. The Genome Analysis Toolkit: a MapReduce framework for analyzing next-generation DNA sequencing data. Genome Res 20, 1297-1303, doi:10.1101/gr.107524.110 (2010)	N/A
LAS AF (version 3.3.0.16799)	Leica Microsystems	N/A
MaxQuant software (version1.6.3.3, 2.0.3.0, 2.1.4.0)	Cox, J. et al. Andromeda: a peptide search engine integrated into the MaxQuant environment. J Proteome Res 10, 1794-1805, doi:10.1021/pr101065j (2011)	N/A
MaxLynx	Yilmaz, S., Busch, F., Nagaraj, N. & Cox, J. Accurate and Automated High-Coverage Identification of Chemically Cross-Linked Peptides with MaxLynx. Anal Chem 94, 1608-1617, doi:10.1021/acs.analchem.1c03688 (2022)	N/A
MotionCor2	Zheng, S. Q. et al. MotionCor2: anisotropic correction of beam-induced motion for improved cryo-electron microscopy. Nat Methods 14, 331-332, doi:10.1038/nmeth.4193 (2017)	N/A
MultiQC v1.18	Ewels, P., Magnusson, M., Lundin, S. & Kaller, M. MultiQC: summarize analysis results for multiple tools and samples in a single report. Bioinformatics 32, 3047-3048, doi:10.1093/bioinformatics/btw354 (2016)	N/A
PDB-REDO	Joosten, R. P., Long, F., Murshudov, G. N. & Perrakis, A. The PDB_REDO server for macromolecular structure model optimization. IUCrJ 1, 213-220, doi:10.1107/S2052252514009324 (2014)	N/A
Perseus (version 1.6.14.0 )	Tyanova, S. et al. The Perseus computational platform for comprehensive analysis of (prote)omics data. Nat Methods 13, 731-740, doi:10.1038/nmeth.3901 (2016)	N/A
Phenix	Adams, P. D. et al. PHENIX: a comprehensive Python-based system for macromolecular structure solution. Acta Crystallogr D Biol Crystallogr 66, 213-221, doi:10.1107/S0907444909052925 (2010)	N/A
Prism GraphPad (version 8.2.1)	GraphPad software Inc.	N/A
QIAGEN IPA	Kramer, A., Green, J., Pollard, J., Jr. & Tugendreich, S. Causal analysis approaches in Ingenuity Pathway Analysis. Bioinformatics 30, 523-530, doi:10.1093/bioinformatics/btt703 (2014)	N/A
Relion3.0	Zivanov, J. et al. New tools for automated high-resolution cryo-EM structure determination in RELION-3. Elife 7, doi:10.7554/eLife.42166 (2018)	N/A
Spectronaut Pulsar X (version 17.0.221202)	Biognosys	N/A
STAR 2.7.11b	Dobin, A. et al. STAR: ultrafast universal RNA-seq aligner. Bioinformatics 29, 15-21, doi:10.1093/bioinformatics/bts635 (2013)	N/A
TOPAZ	Bepler, T. et al. Positive-unlabeled convolutional neural networks for particle picking in cryo-electron micrographs. Nat Methods 16, 1153-1160, doi:10.1038/s41592-019-0575-8 (2019)	N/A
XIVIEW	https://xiview.org/index.php	N/A
XINET	https://crosslinkviewer.org	N/A
Equipment
Agilent 2100 Bioanalyzer	Agilent Technologies	N/A
Bioruptor Sonication System	Diagenode	N/A
EASY-nLC™ 1200 System	ThermoScientific	N/A
FACS Aria II 5L SORP	BD	N/A
FEI Titan Krios 300 kV electron microscope	ThermoScientific	N/A
GelCount	Oxford Optronix	N/A
Leica TCS SP8 microscope	Leica	N/A
LSM700 Axio Imager Z2 upright microscope	Zeiss	N/A
Mass Spectrometer Orbitrap Lumos™ Tribrid™	ThermoScientific	N/A
NanoDrop 8000	Thermo Scientific	N/A
NextSeq 2000	Illumina Inc.	N/A
Odyssey® Imaging System	LI-COR	N/A
Prometheus NT.48	NanoTemper Technologies	N/A
Vitrobot Mk IV plunge freezer	ThermoScientific	N/A
Other
Amicon ultrafiltration	Merck Millipore	N/A
GFP-Trap-A® agarose bead slurry	ChromoTek	gta-100
Glutathione sepharose 4B resin	Cytiva	N/A
HiTrapQ column	GE Healthcare	N/A
HiTrapSP column	GE Healthcare	N/A
PTMscan (K-ε-GG)	Cell Signaling Technologie	5562
Mini-PROTEAN TGX™ Precast Protein Gels	BioRad	456-1084
Nickel-chelating sepharose	Cytiva	N/A
NuPAGE™ 4 to 12% Precast Protein Gels	Invitrogen	NP0321BOX
NuPAGE™ MOPS SDS running buffer	Invitrogen	NP0001
Resource Q column	GE Healthcare	N/A
Superdex 200 16/600 column	GE Healthcare	N/A
TUV lamp (UV-C)	Phillips	N/A
Zeba Spin Desalting Columns	ThermoScientific	N/A
