# Supplementary material for: The small CRL4CSA ubiquitin ligase component DDA1 regulates transcription-coupled repair dynamics
Source: Nat Commun. 2024 Jul 29;15:6374. doi: 10.1038/s41467-024-50584-7 (PMC11286758; doi:10.1038/s41467-024-50584-7)
Supplement: Supplementary file 16 — Source Data [file 41467_2024_50584_MOESM16_ESM.zip]

Archive with 111 entries (88 files):
- Source data/
- Source data/Fig1/
- Source data/Fig1/Fig1 A-B.docx
- Source data/Fig1/Fig1 C.pdf
- Source data/Fig2/
- Source data/Fig2/cryoEM_table.doc
- Source data/Fig2/Fig2.docx
- Source data/Fig3/
- Source data/Fig3/Fig3A.pdf
- Source data/Fig3/Fig3B.xlsx
- Source data/Fig3/Fig3C.xlsx
- Source data/Fig3/Fig3D.xlsx
- Source data/Fig4/
- Source data/Fig4/Fig4B.xlsx
- Source data/Fig4/Fig4C.xlsx
- Source data/Fig4/HCT116(CSA) CSAKO Fig4A.lsm
- Source data/Fig4/HCT116(CSA) CSBKO Fig4A.lsm
- Source data/Fig4/HCT116(CSA) DDA1KO Fig4A.lsm
- Source data/Fig4/HCT116(CSA) Fig4A.lsm
- Source data/Fig4/HCT116(DDB2) DDA1KO Fig4A.lsm
- Source data/Fig4/HCT116(DDB2) DDB2KO Fig4A.lsm
- Source data/Fig4/HCT116(DDB2) Fig4A.lsm
- Source data/Fig5/
- Source data/Fig5/Fig5 A-B,D.docx
- Source data/Fig5/Fig5C.xlsx
- Source data/Fig5/Fig5E.xlsx
- Source data/Fig5/Fig5F.xlsx
- Source data/Fig6/
- Source data/Fig6/Fig6A.xlsx
- Source data/Fig6/Fig6B.xlsx
- Source data/Fig6/Fig6C.xlsx
- Source data/Fig6/Fig6D.xlsx
- Source data/Fig6/Fig6E.pdf
- Source data/Fig6/Fig6F.xlsx
- Source data/Supplementary Fig1/
- Source data/Supplementary Fig1/Supplementary Fig1C.xlsx
- Source data/Supplementary Fig1/Supplementary Fig1D.xlsx
- Source data/Supplementary Fig1/Supplementary Fig1E.xlsx
- Source data/Supplementary Fig1/Supplementary Fig1F.xlsx
- Source data/Supplementary Fig1/Supplentary Fig1 B.pdf
- Source data/Supplementary Fig10/
- Source data/Supplementary Fig10/Supplementary Fig10 A-C.docx
- Source data/Supplementary Fig11/
- Source data/Supplementary Fig11/Raw IP1.pdf
- Source data/Supplementary Fig11/Raw IP2.pdf
- Source data/Supplementary Fig11/Raw IP3.pdf
- Source data/Supplementary Fig11/Raw IP4.pdf
- Source data/Supplementary Fig11/Raw IP5.pdf
- Source data/Supplementary Fig11/Suplementari fig11 A-B .xlsx
- Source data/Supplementary Fig12/
- Source data/Supplementary Fig12/Supplementary Fig12 A-C.docx
- Source data/Supplementary Fig13/
- Source data/Supplementary Fig13/Supplementary Fig13 A-E.docx
- Source data/Supplementary Fig14/
- Source data/Supplementary Fig14/Supplementary Fig14 A-C.docx
- Source data/Supplementary Fig15/
- Source data/Supplementary Fig15/Supplementary Fig15 D.docx
- Source data/Supplementary Fig15/Supplentary Fig15 A-C.pdf
- Source data/Supplementary Fig16/
- Source data/Supplementary Fig16/Supplementary Fig16 B.xlsx
- Source data/Supplementary Fig16/Supplementary Fig16 C.xlsx
- Source data/Supplementary Fig16/Supplementary Fig16 D.xlsx
- Source data/Supplementary Fig16/Supplentary Fig16 A CSAmClover DDA1KO DNA sequence.ab1
- Source data/Supplementary Fig16/Supplentary Fig16 A CSBmClover DDA1KO DNA sequence.ab1
- Source data/Supplementary Fig16/Supplentary Fig16 A WT DNA sequence.ab1
- Source data/Supplementary Fig2/
- Source data/Supplementary Fig2/Supplementary Fig2B.xlsx
- Source data/Supplementary Fig2/Supplementary Fig2C.xlsx
- Source data/Supplementary Fig2/Supplentary Fig2A.pdf
- Source data/Supplementary Fig2/Supplentary Fig2D.docx
- Source data/Supplementary Fig3/
- Source data/Supplementary Fig3/Supplentary Fig3.docx
- Source data/Supplementary Fig4/
- Source data/Supplementary Fig4/Supplentary Fig4.docx
- Source data/Supplementary Fig4/~$pplentary Fig4.docx
- Source data/Supplementary Fig5/
- Source data/Supplementary Fig5/Supplentary Fig5.docx
- Source data/Supplementary Fig5/~$pplentary Fig4.docx
- Source data/Supplementary Fig6/
- Source data/Supplementary Fig6/Supplentary Fig6 A-B.docx
- Source data/Supplementary Fig6/Supplentary Fig6 C.docx
- Source data/Supplementary Fig7/
- Source data/Supplementary Fig7/Supplementary Fig7 B.xlsx
- Source data/Supplementary Fig7/Supplementary fig7 F .xlsx
- Source data/Supplementary Fig7/Supplementary Fig7 G.xlsx
- Source data/Supplementary Fig7/Supplentary Fig7 A DDA1KO DNA sequence.ab1
- Source data/Supplementary Fig7/Supplentary Fig7 A WT DNA sequence.ab1
- Source data/Supplementary Fig7/Supplentary Fig7 C (GFP-DDA1 Delta).lsm
- Source data/Supplementary Fig7/Supplentary Fig7 C (GFP-DDA1).lsm
- Source data/Supplementary Fig7/Supplentary Fig7 D.pdf
- Source data/Supplementary Fig7/Supplentary Fig7 E CSAmClover DDA1 Delta DNA sequence.ab1
- Source data/Supplementary Fig7/Supplentary Fig7 E CSAmCloverDNA sequence.ab1
- Source data/Supplementary Fig7/~$Supplementary fig6 F .xlsx
- Source data/Supplementary Fig8/
- Source data/Supplementary Fig8/Supplementary fig8 A .xlsx
- Source data/Supplementary Fig8/Supplentary Fig8 B-F.docx
- Source data/Supplementary Fig9/
- Source data/Supplementary Fig9/Supplementary Fig9 B.xlsx
- Source data/Supplementary Fig9/Supplementary Fig9 C.xlsx
- Source data/Supplementary Fig9/Supplentary  CSA Control Fig9 B.lsm
- Source data/Supplementary Fig9/Supplentary  CSA DDA1KO GFP-DDA1 Fig9 D.lsm
- Source data/Supplementary Fig9/Supplentary  CSA siRNA DDA1 1 Fig9 B.lsm
- Source data/Supplementary Fig9/Supplentary  CSA siRNA DDA1 2 Fig9 B.lsm
- Source data/Supplementary Fig9/Supplentary  DDB2 Control Fig9 C.lsm
- Source data/Supplementary Fig9/Supplentary  DDB2 siRNA DDA1 1 Fig9 C.lsm
- Source data/Supplementary Fig9/Supplentary  DDB2 siRNA DDA1 2 Fig9 C.lsm
- Source data/Supplementary Fig9/Supplentary CSA-GFP-3NLS  Fig9 E.lsm
- Source data/Supplementary Fig9/Supplentary CSA-GFP-3NLS DDA1KO Fig9 E.lsm
- Source data/Supplementary Fig9/Supplentary Fig9 A.pdf
- Source data/Supplementary Fig9/Supplentary GFP-3NLS DDA1KO Fig9 E.lsm
- Source data/Supplementary Fig9/Supplentary GFP-3NLS Fig9 E.lsm
