# Supplementary material for: The small CRL4CSA ubiquitin ligase component DDA1 regulates transcription-coupled repair dynamics
Source: Nat Commun. 2024 Jul 29;15:6374. doi: 10.1038/s41467-024-50584-7 (PMC11286758; doi:10.1038/s41467-024-50584-7)
Supplement: Supplementary file 16 — Source Data [file 41467_2024_50584_MOESM16_ESM.zip › Source data/Fig3/Fig3B.xlsx]

## Sheet: Sheet1
	experiment #1									experiment #2									experiment #3
	HCT116 Wild type		CSA KO		CSB KO		DDA1 KO			HCT116 Wild type		CSA KO		CSB KO		DDA1 KO			HCT116 Wild type		CSA KO		CSB KO		DDA1 KO
	NO UV	UV-C dose 10 J.m-2	NO UV	UV-C dose 10 J.m-2	NO UV	UV-C dose 10 J.m-2	NO UV	UV-C dose 10 J.m-2		NO UV	UV-C dose 10 J.m-2	NO UV	UV-C dose 10 J.m-2	NO UV	UV-C dose 10 J.m-2	NO UV	UV-C dose 10 J.m-2		NO UV	UV-C dose 10 J.m-2	NO UV	UV-C dose 10 J.m-2	NO UV	UV-C dose 10 J.m-2	NO UV	UV-C dose 10 J.m-2
	0.74449	1.76535	0.888073	0.526531	0.961125	0.472311	1.0122	0.457043		0.962959	1.88787	1.34928	0.459779	1.02342	0.213413	0.830271	0.261661		0.963367	0.887601	0.985532	0.592045	0.466623	0.22928	1.24023	0.738129
	0.74203	1.1715	1.12827	0.662568	1.32914	0.848358	1.02414	0.618342		1.23184	1.95705	1.05734	0.417387	0.725001	0.303931	1.21284	0.20277		1.22929	0.975702	1.30065	0.693366	0.618867	0.375539	0.834657	0.621728
	1.00259	1.15938	0.869707	0.580113	1.00968	0.514977	0.976589	0.441869		1.33902	2.04627	0.931632	0.309274	1.00106	0.24555	1.65593	0.321501		1.33529	1.37628	2.10667	0.715605	1.0886	0.233042	1.08426	0.930003
	0.840784	1.44916	0.94818	0.435779	0.940642	0.428484	0.944851	0.664768		0.609645	1.4647	1.01476	0.557979	0.983509	0.0669331	1.08981	0.46665		0.61394	0.61692	1.29766	0.827299	0.951798	0.286849	1.29033	0.691521
	1.16669	0.833619	0.859946	0.46388	0.718964	0.251145	1.07638	0.954028		1.16483	1.25315	1.0892	0.510562	0.416474	0.137459	1.6101	0.42837		1.16302	0.734648	2.06574	0.612508	1.10302	0.19035	1.01926	0.60008
	1.27302	1.19732	0.611477	0.472511	1.02433	0.559205	0.760157	0.746112		0.801295	1.3868	1.07556	0.312099	1.48686	0.0426956	1.06931	0.403821		0.803481	0.755616	1.36005	0.669208	1.52925	0.405977	0.834066	0.813897
	1.05311	1.09733	0.71967	0.43172	0.670659	0.3443	0.991798	0.595103		1.30191	1.46428	0.675976	0.47811	1.61407	0.0347707	1.30714	0.281384		1.29859	0.928839	0.37832	0.709779	1.24597	0.308451	1.25472	0.826377
	1.00311	1.11767	0.522986	0.638551	0.958678	0.260184	1.1024	0.573603		1.58346	1.82472	1.55505	0.579813	1.53675	0.155804	1.06176	0.339839		1.57704	0.758511	1.49668	0.483264	1.45362	0.623883	0.664018	0.693769
	1.3168	1.31479	0.963644	0.419596	1.17397	0.397332	1.00749	0.852764		1.13366	1.12857	0.652431	0.415594	1.5923	0.127578	1.82343	0.332834		1.13219	1.10259	1.70138	0.53499	1.09623	0.387281	0.537561	0.965787
	0.616912	1.0027	0.828582	0.432979	0.538211	0.308171	1.06138	0.658389		0.992184	2.18102	1.14183	0.440144	1.4519	0.245087	1.25476	0.321906		0.99227	0.848005	1.51743	0.717523	0.812208	0.421651	0.935089	0.690161
	0.853655	1.05672	0.760435	0.184638	0.503146	0.574215	1.10262	0.931085		1.66018	1.60244	0.964547	0.290835	1.57802	0.0975517	1.2754	0.264712		1.65292	0.593419	1.53349	0.756957	1.00133	0.344304	1.49705	0.772967
	1.08318	1.11956	0.828326	0.392933	0.886615	0.36423	1.03325	0.585526		1.16207	1.40431	1.065	0.431726	0.601832	0.0655952	1.64237	0.246809		1.16029	0.973168	1.63879	0.671268	0.770826	0.460353	0.987316	0.908769
	0.841444	1.17188	0.532824	0.339838	0.899496	0.58219	1.62973	0.694577		0.913548	1.64512	1.2305	0.285186	0.589816	0.244727	0.914396	0.38005		0.914499	0.818489	1.43984	0.606753	1.0569	0.386882	0.947155	0.517806
	0.850535	1.22578	0.50783	0.472049	1.0091	0.469658	1.0311	0.510213		1.18479	1.70326	0.85323	0.950778	1.65071	0.291504	1.10995	0.181411		1.18276	0.732226	0.674892	0.614995	0.944844	0.172053	1.34989	0.469069
	0.979807	1.05216	0.743405	0.426968	0.569322	0.260239	1.28584	0.591418		1.16567	1.70408	1.23777	0.175662	1.43286	0.111214	1.28323	0.310744		1.16385	0.916058	1.53143	0.497901	0.562609	0.389789	0.694597	0.552585
	0.0604654	0.9515	0.47621	0.199742	0.814344	0.380691	1.68123	0.592826		1.71449	1.6043	1.02589	0.749734	0.68391	0.228414	1.44561	0.250608		1.70663	0.803091	1.0261	0.373631	1.05719	0.539924	1.17854	0.381353
	0.830891	1.11503	1.04985	0.649442	0.852684	0.595458	0.79963	0.693221		1.09402	1.64425	1.48208	0.24388	1.41428	0.177443	1.12029	0.22514		1.09299	1.54761	0.962227	0.551048	1.48474	0.197532	1.01269	0.863403
	1.34712	1.15867	1.18632	0.813787	0.875226	0.495434	1.64384	0.765545		1.15481	1.14261	1.09667	0.305826	1.24336	0.0448569	1.22253	0.343918		1.1531	0.782625	1.27322	0.645832	0.754297	0.40837	1.26637	0.818451
	0.954441	1.0077	1.26249	0.784632	0.656713	0.252734	1.69022	0.833732		1.04185	1.54438	0.0417777	0.307482	1.67541	0.287773	1.2712	0.252663		1.04139	0.91074	0.733439	0.535701	0.471753	0.542489	0.89274	0.899719
	0.71604	1.14059	1.09156	0.728969	0.618843	0.362723	1.00678	0.59957		0.66542	1.68589	0.993659	0.135361	1.61065	0.31798	0.638684	0.179419		0.669101	0.66214	1.274	0.613503	0.715309	0.343506	1.1243	1.19622
	1.14626	1.03432	1.06554	0.185255	0.964207	0.543283	1.32333	0.51169		1.12136	1.66294	0.671767	0.61031	1.41894	0.155161	1.13568	0.291814		1.12002	0.970217	1.1044	0.595029	0.907966	0.253619	0.663545	0.754217
	0.973853	0.947649	1.55341	0.220086	0.650909	0.671295	1.21562	0.628962		0.927738	1.81233	0.0341466	0.652295	1.59423	0.262763	0.650702	0.284669		0.928533	0.535056	1.26285	0.681571	0.808503	0.330852	0.945913	0.961055
	0.748822	1.3932	1.51596	0.359001	0.918873	0.588008	1.06749	0.662091		1.15064	1.9225	1.2863	0.422356	1.41518	0.353976	1.68599	0.146836		1.14898	1.00586	1.14313	0.759373	1.09766	0.285937	0.894278	0.734817
	0.984424	0.710835	1.35247	0.442612	0.805332	0.356822	1.5707	0.739786		1.0956	0.957244	0.754894	0.592658	0.81907	0.186114	0.608546	0.381435		1.09454	0.888965	0.725765	0.595314	0.538385	0.41863	0.900547	0.451975
	1.5642	1.32035	1.5155	0.806132	0.726828	0.49372	1.48804	0.664942		1.12778	1.71751	0.485551	0.521534	1.35778	0.242102	1.3962	0.24656		1.12637	1.00505	0.856217	0.59645	1.04756	0.565801	1.14175	0.784796
	0.500706	1.00519	1.60409	0.775231	0.61091	0.509587	1.1366	0.477084		1.40637	3.64965	1.20907	0.25936	0.498243	0.390435	0.447565	0.289853		1.4019	0.558362	0.900128	0.59844	1.02926	0.146575	1.63752	0.721627
	0.683134	1.18038	1.45331		0.597863	0.399653	1.60369	0.468411		0.750757	1.25906	0.955259	0.338387	1.31272	1.06471	0.708503	0.336025		0.753499	0.881252	1.33504	0.817068	0.860486	0.164928	1.35551	0.267791
	0.991376	0.891285	1.33279		0.748776	0.541929	0.93437	0.614084		0.727895	1.5974	1.28508	0.604743	0.475267	0.509565	1.03208	0.24161		0.730889	0.687173	1.10064	0.559148	0.486345	0.100805	0.784441	0.808869
	1.13077	1.17699	1.1638		0.792534	0.349358	1.47608	0.547843		0.717281	1.74893	0.808611	0.574273	1.0124	0.680102	1.39381	0.314278		0.720392	0.571588	0.759444	0.804349	0.856268	0.246665	1.50397	0.741915
	1.05439	1.3058	1.23562		1.18168	0.325779	0.822399	0.915042		0.982245	1.37391	1.02038	0.530115	1.1974	0.495079	1.11296	0.290102		0.982441	0.792649	0.877036	0.308547	0.882031	0.0937367	0.716836	0.479124
	0.79524	1.2839	0.827349		0.722944	0.336947	1.33179	1.04505		1.14551	2.53619	0.985675	0.786885	0.724203	0.782404	0.948317	0.348168		1.14391	0.796214	1.37923	0.783886	0.93846	0.383747	1.29967	0.58547
	0.665968	0.899324	0.704258		0.683526	0.472726	1.29858	0.61504		1.10869	1.40856	0.953032	0.550402	0.628128	0.766092	0.444981	0.366304		1.10749	0.773882	2.41262	0.260018	1.03941	0.469302	0.94473	0.719734
	1.28347	0.971411	0.869322		0.878087	0.465359	0.806374	0.679698		0.979373	1.78933	0.740637	0.753455	1.12595	0.67861	0.938868	0.263793		0.9796	1.19946	0.891033	0.651729	0.894229	0.174504	0.716895	0.383838
	0.842157	1.09175	1.15278		0.677459	0.297557	0.943443	0.640608		0.867515	1.54714	0.658432	0.637033	0.831034	0.471793	1.45777	0.648429		0.868972	0.822109	2.04563	0.533498	1.03849	0.323043	1.15665	0.837378
	0.501847	1.16899	0.811989		0.938306	0.415824	1.41196	0.287401		0.81022	1.60466	0.897523	0.410679	0.589096	0.783639	1.02642	0.510285		0.812308	0.721255	0.835825	0.63624	1.32639	0.264733	0.793077	0.928997
	0.957757	1.20322	1.05568		0.509919	0.372191	1.80987	0.95514		1.14053	1.46333	1.28027	0.52835	0.849019	0.608162	0.714357	0.430597		1.13898	0.76603	0.437222	0.535843	1.04619	0.185391	1.03109	0.606645
	0.570512	1.0851	0.986454		0.846188	0.261248	1.82429	0.569379		0.768382	1.62122	1.03491	0.492639	1.06795	0.475987	0.912699	0.530071		0.77093	1.14177	0.994059	0.597587	0.684872	0.358838	0.98424	0.609721
	1.23274	0.960145	0.997525		0.957863	0.243184	1.04584	0.9428		0.724235	2.02518	1.10886	0.562921	1.12672	0.681466	1.28768	0.40832		0.727269	0.98283	1.34506	0.551545	1.27943	0.163674	0.874286	0.321378
	0.918932	1.06763	1.18522		0.39928	0.642851	1.2331	0.717555		0.953161	1.63011	0.671033	0.521452	0.724075	0.542988	0.813365	0.624035		0.953677	0.649638	0.910004	0.518861	1.29978	0.233726	0.60836	0.692054
	0.544433	1.20642	0.853576		0.399349	0.568341	1.37721	0.719797		1.05001	2.67347	0.802663	0.359053	0.720138	0.648583	0.740603	0.435127		1.04946	0.631984	0.966277	0.355441	1.00766	0.286735	1.40513	0.574173
	0.830927	0.945689	1.33528		0.742985	0.470791	1.32834	0.569935		1.40426	1.8163	1.675	0.340804	0.933799	0.613359	1.72145	0.431935		1.39981	0.727325	0.851812	0.546003	1.17124	0.307255	0.943961	0.611318
	0.824474	1.12152	0.798811		1.15816	0.425734	1.19028	0.354893		0.805518	1.43655	1.06161	0.609007	1.45529	0.421929	0.744573	0.535349		0.807658	0.841601	1.12451	0.592969	0.779433	0.36887	0.939703	0.697968
	0.509013	1.64806	0.74903		0.737719	0.910553	1.17279	0.741802		0.774266	1.30417	1.03852	0.612646	0.593984	0.528064	0.819342	0.265334		0.77675	0.00770015	1.17851	0.543517	1.43412	0.518777	1.15322	0.883395
	0.71178	0.836364	1.07936		0.421643	0.59532	0.740498	0.764432		0.884126	1.40769	0.906865	0.309573	0.673644	0.394526	1.05895	0.451457		0.885401	1.08146	1.42343	0.627856	1.21473	0.25265	0.916576	0.578846
	0.991661	1.51745	0.918564		1.31779	0.449396	1.17613	0.814282		0.584053	2.1862	0.919194	0.613949	0.6959	0.581711	0.912808	0.362817		0.588629	1.02315	0.772092	0.560143	1.14234	0.352455	0.867129	0.761078
	0.685541	0.945457	1.41982		1.1877	0.544112	1.34987	0.909932		0.962959	1.49193	0.760923	0.637169	0.870529	0.789249	0.834318	0.32161		0.963367	0.639725	1.20288	0.287444	0.697811	0.171825	0.759659	0.65692
	0.8459	1.58912	1.36634		0.566751	0.750766	1.03987	0.769386		1.98906	1.30158	0.570634	0.502307	0.597149	0.664819	0.846943	0.431795		1.97818	0.772267	1.55878	0.735855	0.910018	0.183054	0.77344	0.775333
	1.36204	1.01674	0.933231		1.31481	0.417262	1.23856	0.992684		0.829956	0.925091	0.871941	0.233669	1.41732	0.53285	0.902238	0.283813		0.831827	0.933071	0.667645	0.605616	1.37775	0.238799	1.22461	0.982289
	1.12277	0.909182	0.689591		1.27923	0.574408	1.18238	0.41392		1.01775	2.10435	0.811598	0.401527	0.971005	0.457333	0.758723	0.424759		1.01755	0.971665	0.622029	0.445678	0.992267	0.314721	1.11839	0.541406
	0.804687	1.5439	0.62432		0.608713	0.430102	1.40605	0.710533		1.12077	0.844174	1.13357	0.705007	0.981837	0.292996	0.989446	0.213309		1.11944	0.717134	1.05523	1.34726	0.774759	0.0567445	0.822355	0.683241
	0.904208	1.04713	0.931407		1.3312	0.419432	0.852799	0.822851		1.32815	1.78508	0.919276	0.559092	0.8924	0.349319	1.01574	0.490437		1.32454	1.00444	0.844494	0.765768	0.740104	0.0844459	1.2394	0.664787
	0.637073	1.20537	0.596142		1.24979	0.244456	1.0027	0.686547		1.10128	1.55829	0.85437	0.522539	0.741854	0.663738	0.596637	0.379365		1.10017	0.686616	0.808257	0.731308	0.960348	0.169887	1.18546	0.675197
	0.486	1.46254	0.666164		0.905951	0.5432	1.11465	0.595034		0.859293	1.74943	0.968186	0.659193	0.738458	0.533468	0.738517	0.409409		0.860842	1.04353	0.804207	0.906664	1.13476	0.210527	0.864113	0.628707
	0.650834	1.33584	0.660128		1.2445	0.0405381	0.657224	0.664368		0.724291	1.61277	0.427842	0.606943	1.00661	0.553048	0.765713	0.357586		0.727325	0.836338	0.950148	0.537051	1.21268	0.100862	0.725649	1.08745
	1.02207	1.36308	0.825731		1.40881	0.717983	1.08227	0.764119		0.774069	1.19622	0.818985	0.730996	0.91939	0.352561	0.768671	0.465031		0.776555	0.779813	1.06838	0.366383	1.4954	0.144808	1.15654	0.55708
	1.07195	1.38734	0.918461		1.11524	0.486561	1.08686	0.64033		0.729585	2.26464	0.178106	0.552357	0.753047	0.643489	0.840747			0.73256	0.502756	0.920093	0.814794	0.923526	0.0168453	0.78734	0.481667
	0.621119	0.714864	0.475182		0.713975	0.601539	0.98229	0.64902		1.10762	1.76106	0.971798	0.420808	0.738612	0.262969	0.498267			1.10643	1.01942	1.11492	0.428128	1.11162	0.195537	1.01583	0.494147
	0.465108	1.18437	1.03593		1.36409	0.512863	0.654408	0.691326		1.03428	1.04655	1.10362	0.570417	0.766709	0.576334	0.430955			1.0339	0.667653	1.92861	0.743031	1.26124	0.103997	1.57045	0.728192
	0.947596	1.60973	0.865931		1.14103	0.267399	0.986323	0.506441		1.0838	1.48748	0.179953	0.705414	0.623291	0.534445	0.740354			1.08288	0.865269	0.872844	0.860338	1.04334	0.142699	0.923082	0.649941
	0.426124	1.16379	1.19945		0.993632	0.396115	1.27329	0.559976		0.966676	1.14385	0.725456	0.393597	0.822878	0.368719	0.822331			0.967042	0.955654	1.05559	0.650948	1.05257	0.32709	1.05687	0.713583
	0.699855	1.05576	0.947102		1.34686	0.334335	0.892672	0.520294		0.882549	1.36259	0.799215	0.753672	0.818169	0.378239	0.644911			0.883842	0.766921	1.8059	0.803994	1.27777	0.117904	0.982525	0.733752
	0.611368	1.31263	0.523808		0.814537	0.350713	0.874213	0.604611		0.979796	1.65985	0.976034	0.793566	0.877322	0.412254	0.947399			0.980018	0.941592	1.05509	0.704237	1.47522	0.19035	1.05439	0.444878
	0.61996	1.38942	0.577647		0.855794	0.446659	0.988321	0.476389		0.925879	1.25712	0.958436	0.321577	0.815339	0.210017	0.926072			0.926695	0.922128	1.04777	0.602419	0.740845	0.172623	1.52975	1.09354
	1.0394	1.46525	0.788382		0.875212	0.480646	1.09216	1.09324		0.902933	2.52842	0.961885	0.0370524	0.785955	0.419278	0.734485			0.904001	0.851569	0.898351	0.511188	0.843386	0.134434	1.05261	0.0205558
	0.874047	0.930786	0.869296		1.01417	0.325544	0.674814	0.524639		1.14326	1.54734	1.21852	0.469827	1.00412	0.573452	0.969084			1.14169	0.733702	0.976509	0.621248	1.01415	0.136144	0.969631	0.619066
	0.890179	1.1804	1.21129		0.876456	0.389191	0.904613	0.807347		0.714831	2.06975	0.343302	0.588367	0.976742	0.504238	0.739529			0.717969	0.921098	0.787013	0.369297	0.63249	0.163959	1.23816	0.733693
	0.487176	0.79073	1.20605		0.775188	0.711514	0.829647	0.785759		0.942519	2.20782	0.746774	0.91819	1.06204	0.354722	0.724289			0.943151	1.04595	1.12863	0.899843	1.02248	0.128278	0.744399	0.729198
	0.529709	0.97601	0.695679		0.707175	0.187222	0.842735	0.513932		0.932805	1.70402	0.59054	0.513984	0.956236	0.423498	0.688375			0.933545	-0.0253797	0.799447	0.711839	0.662129	0.155353	1.30925	0.799051
	0.762654	1.81316	0.792107		0.636617	0.382363	1.44714	0.542334		0.71165	2.16874	0.958789	0.879328	1.09175	0.415959	1.02558			0.714823	0.784045	1.31308	1.12188	0.834437	0.177468	0.637342	0.712637
	1.05886	0.719784	0.573717		0.729634	0.415382	0.747051	0.473868		0.990917	1.82354	0.556757	0.849183	0.821231	0.387733	1.11836			0.991017	0.907231	1.28701	0.407594	1.33232	0.125713	1.28654	0.569796
	0.540671	0.922872	0.869193		0.913248	0.445498	0.59486	0.61285		0.968928	2.25901	1.40305	0.677877	1.38024	0.430805	0.746846			0.96927	0.799833	0.839449	0.687184	1.01586	0.104396	0.959399	0.542766
	0.829465	1.35575	0.868782		0.861681	0.326747	0.949057	0.429755		0.967605	1.83911	1.08569	0.560477	1.08535	0.281418	0.794435			0.967961	1.0148	1.08621	0.816925	1.21188	0.0664913	1.04374	0.606231
	1.75661	1.41411	1.35917		0.426536	0.457564	0.943982	0.425722		0.959018	2.62462	0.58519	1.10948	1.01637	0.715069	0.926912			0.959468	0.646547	0.774792	0.960451	1.21519	0.202434	0.695898	0.541524
	0.6298	1.27053	0.900814		0.661841	0.221609	0.807416	0.61019		0.858308	1.9535	0.564822	0.899125	0.83088	0.751837	1.01951			0.859867	0.89988	1.18881	0.78012	0.715594	0.164586	1.19563	1.03351
	0.750034	1.40151	1.45205		0.424532	0.289015	0.630561	0.514506		0.730992	1.40775	0.485904	0.309655	1.42959	0.752172	0.913571			0.733952	0.652617	0.720294	0.856573	0.887503	0.382892	0.537739	0.600435
	0.332485	1.01171	0.941296		0.52837	0.296451	0.853216	0.593296		0.919573		0.802093	0.419586	1.04624	0.6439	0.792629			0.920458	0.818601	0.838241	0.644837	1.01643	0.499398	1.00471	0.779355
	0.700657	1.33464	0.649339		0.649209	0.41107	0.597259	0.138669		0.913322		1.42366	0.532994	1.34875	0.510774	0.721627			0.914276	0.420084	0.75575	1.13559	0.763644	0.40951	0.623975	0.554241
	1.20981	0.614256	1.73995		0.666513	0.322946	0.902527	0.486383		1.14394		1.57341	0.840738	1.42074	0.14263	1.05263			1.14235	0.832941	0.948088	0.835896	1.00258	0.402044	0.366034	0.855714
	1.00986	1.53672	0.447749		0.549129	0.294239	0.81051	0.73989		1.16711		1.37619	0.460431	1.48179	0.325724	1.2403			1.16527	0.663616	0.872204	0.457117	0.885565	0.260743	1.0719	0.587895
	0.407282	0.602633	1.13125		0.943738	0.247178	0.710672	0.583058		1.02836		1.26879	0.10174	1.55127	0.356317	0.686912			1.02805	0.345459	1.44645	0.562132	1.18179	0.313125	1.27885	0.513193
	0.955457	0.908896	0.461568		1.02302	0.27149	0.71394	0.677143		1.20213		1.33288	0.169171	1.46059	0.252935	0.686227			1.19991	0.775218	0.611016	0.764489	1.1758	0.582217	1.26744	0.651538
	0.503291	1.29357	0.748953		0.801601	0.245451	0.541499	0.493214		1.17848		0.564252	0.333037	0.861241	0.489984	0.65942			1.17652	0.267104	1.12423	0.853873	1.11652	0.351144	0.717487	0.853762
	0.96002	1.09213	1.04019		0.687203	0.450999	0.697219	0.365183		1.3221		0.785066	0.321006	0.656431	0.180736	1.10919			1.31856	0.531185	0.977432	0.943043	1.36464	0.267754	0.627642	0.34758
	0.813885	1.29019	1.05961		0.854633	0.361438	0.76591	0.591853		0.612939		1.24747	0.772302	0.796633	0.258878	1.13475			0.617198	0.743559	0.772447	0.744736	0.906028	0.185334	1.43577	0.539868
	1.53427	0.567552	0.981214		1.61782	0.428374	0.550381	0.69741		1.09731		0.907082	0.255504	0.720112	0.314609	1.30492			1.09624	0.794487	0.864459	0.932812	0.678089	0.39566	1.39218	0.557494
	0.698839	1.06808	1.03428		1.14665	0.257005	0.637097	0.528202		0.784148		0.713806	0.404107	1.18577	0.254941	1.05702			0.786523	0.688342	0.911283	0.966633	1.2865	0.222098	0.890197	0.775983
	0.572508	1.16844	0.727864		0.678274	0.400566	0.59446	0.432692		1.00074		0.891087	0.0599458	0.993698	0.298476	0.849154			1.00073	0.428048	0.992496	0.645405	1.02117	0.279553	0.642192	0.792485
	0.994014	1.42545	1.22172		0.713201	0.389108	0.700938	0.384007		0.683777		0.760977	0.241599	0.628668	0.164038	1.13035			0.687256	0.598487	0.933735	0.718589	1.03456	0.120811	1.13921	0.552407
	0.414501	1.43837	0.68733		0.860133	0.229971	0.798552	0.26385		1.36687		1.16103		0.81081	0.0869767	1.21575			1.36283	0.547502	1.00898	0.714823		0.209558	1.20439	0.652662
	0.618587	0.971447	1.49526		0.46728	0.183062	0.490381	0.499349		0.614967		0.507331		0.44277	0.337354	1.14652			0.619203	0.813533	0.905457	0.798452		0.172338	0.79012	0.710981
	1.24389	1.00163	0.696398		1.65358	0.299008	0.712705	0.64252		0.969773		1.39203		0.917229	0.343272	0.70978			0.970105	0.894757	0.685834	0.574353		0.0928817	1.42826	0.592627
	0.690995	1.29277	1.2136		0.850542	0.285864	0.634924	0.662665		0.511836		1.16543		1.02336	0.196895	1.05282			0.517207	0.880055	1.15251	0.94077		0.303778	0.911963	0.727483
	0.80319	1.75193	0.181453		1.60104	0.367215	0.866078	0.538875		1.06502		1.73369		0.806642	0.183387	0.929543			1.0643	0.616029	0.854867	0.686545		0.100577	1.47226	0.585175
	0.755667	0.682778	1.08034		1.58413	0.259617	0.795197	0.605445		0.867458		0.82409		0.987214	0.322174	1.1051			0.868917	0.499024	0.961304	0.773157		0.285196	1.3645	0.751142
	1.10985	1.32117	0.771018		1.30618	0.41599	0.606731	0.631517		0.710242		0.857466		0.561307	0.440608	0.914116			0.71343	0.426405	1.00152	0.697345		0.402215	0.779236	0.675137
	0.91428	1.72897	0.9676		0.548259		0.770881	0.623713		1.07915		1.19484		1.26011	0.19638	1.13195			1.07828	0.915835	0.796391	0.883146		0.328914	0.556725	0.589433
	1.45941	1.40299	0.940269		1.6382		0.963692	0.498898		1.36884		0.380344		0.973397	0.423755	1.08185			1.36478	0.658019	0.848757	0.632474		0.309306	1.38727	0.655796
	0.852585	1.02792	1.26161		1.28359		0.511742	0.645335		1.18814		0.90844		1.37934	0.482857	1.13315			1.18607	0.803648	1.27322	0.544867		0.417148	0.865	0.828388
	0.787931	0.775436	0.165964		0.956038		0.678412	0.568614		1.28406		1.26338		1.07076	0.440608	0.929668			1.28094	0.528624	0.840302	1.48872		0.25436	0.85252	0.631428
	0.909378	0.761888	1.70206		0.687424		0.665897	0.45607		0.787077		0.90051		0.77767	0.448791	1.10256			0.789419	0.371216	0.902828	0.764631		0.100235	0.600435	0.668986
	1.04328	1.4552	0.997705		0.489187		0.583597	0.513845		1.43689		1.07059		0.676423	0.275011	0.880319			1.43208	0.491172	1.11051	0.783247		0.0709942	0.579437	0.489889
	0.77868	1.80344	0.935234		1.32417		0.586013			0.866783		1.00971		0.667984	0.486588	1.1825			0.868248	0.442638	1.01786	1.34861		0.298933	0.958393	0.700512
	0.566732	0.803725	1.18653		1.45342		0.649855			1.2391		0.911482		0.808649	0.559326	1.0979			1.23647	0.72145	0.716884	0.574993		0.329028	0.589019	0.618474
	1.1317	1.31129	2.67801		0.573856		0.615804			0.999757		0.940214		0.651516	0.361695	0.996622			0.99976	0.652116	0.773513	0.984325		0.142927	1.47605	0.623384
	1.0961	0.916757	1.85986		0.712814		0.670643			1.15188		1.46619		1.3129	0.168978	0.87814			1.15021	0.705996	0.804562	0.733368		0.217538	1.4421	0.756642
	1.07742	2.02994	0.695627		0.78959		0.51362			1.24026		0.803071		1.11118	0.435591	1.11939			1.23761	0.903305	0.983401	0.372068		0.220616	0.856305	0.473505
	1.21566	0.770747	1.98352		1.05949		0.51428			1.27038		1.26615		0.664021	0.542885	0.976105			1.26741	0.612827	0.899417	0.770315		0.378503	0.877953	0.562048
	0.684061	0.718572	0.861282		0.869297		0.826623			1.02676		1.1201			0.403532	1.14931			1.02646	1.03537	0.91178	0.842717		0.3345	1.32309	0.462977
	1.01512	1.3076	1.70977		0.786287		0.554361			0.856196		1.33206			0.425093	0.862308			0.857779	0.82804	0.680008	0.799233		0.362657	0.885287	0.38508
	0.871855	1.31299	2.00417		0.707603		0.866357			0.859209		0.846739			0.545278	1.35604			0.860758	0.535195	0.803852	0.762571		0.246323	0.590439	0.844535
	1.15505	1.10255			0.764173		0.941757			0.793693		1.92411			0.602295	1.50648			0.795963	0.621681	1.00322	0.766834		0.219419	1.34125	0.401286
	1.02494	1.38338			1.50457		0.626025			0.676907		0.921258			0.569026	0.840203			0.680462	0.652005	0.701466	0.834475		0.618639	1.2232	0.35734
	1.24209	0.303251			0.742363		1.15468			0.716521		0.744466				1.02885			0.71964	1.04097	1.01438	0.608671		0.31341	1.23041	0.189835
	1.24414	1.65667			0.776502		0.580659			1.03551		1.01834				1.12762			1.03512	0.991852	0.870854	0.650237		0.243929	1.24218	0.205391
	1.10968	1.25873			1.73717		0.579217			0.785078		0.642817				0.953844			0.787442	0.87482	1.04792	0.840017		0.591565	0.966792	0.302569
	0.657893	1.48891			1.13983		0.651645			0.883141		0.638119				1.14428			0.884426	0.605531	0.997824	0.842646		0.268552	0.780242	0.308484
	0.546073	0.949307			1.41608		0.870459			0.671839		0.807416							0.67545	0.9588	0.761434	0.812023		0.366191	1.02931	0.498701
	0.85574	0.80278			1.10692		0.77241			0.938521		1.15038							0.939197	0.923354	0.750065			0.449467	0.851751	0.568377
	1.03605	0.736237			1.35913		0.931015			1.10351		1.34613							1.10237	0.930705	0.460812			0.118816	1.24993	0.436065
	0.819554	1.23443			1.45871		1.05517			1.16612		1.54842							1.1643	0.745564	0.695924			0.148285	0.605344	0.614571
	1.235	0.980627			1.18553		1.20926			1.04633		0.731675							1.04582	0.919427	0.841581			0.276532	1.06994	0.495922
	0.938006	1.01204			0.827115		0.213444			0.596666		0.873353							0.601104	0.811278	0.624942			0.214061	0.672653	0.45996
	1.08738	0.797236			1.25969		0.654113			1.11739		1.86211							1.1161	0.980826	0.790068			0.122692	0.837615	0.379342
	1.03287	1.40821			1.46394		0.491615			0.640925		1.78423							0.644876	0.763746	0.924854			0.203403	0.622733	0.396613
	1.74308	0.617393			1.14902		0.842718			0.72919		1.92381							0.73217	0.920068	0.771523			0.297565	0.996898	0.372836
	1.46014	1.08952			1.12334		0.361793			1.14436		0.98114							1.14277	0.942789	0.636524			0.256754	0.853407	0.655264
	1.33081	0.919431			1.13469		0.822017			1.01302		1.28956							1.01288	1.16193	0.873412			0.156264	0.966733	0.355861
	1.40258	1.52026			1.6968		0.698418					0.609441								0.605114	0.705231			0.0833629	1.06734	0.962238
	1.24315	1.0556			1.00112		1.24346					1.28212								0.903305	1.04699			0.18465	0.788227	0.735172
	1.35882	1.17633			1.6135		0.837399					1.00998									1.03307			0.141046	0.801535	0.527684
	1.29338	1.4562			0.791967		0.915216					1.22145									0.601708			0.167151	0.950941	0.941595
	1.42429	0.828146			1.2552		1.37666					1.12274									0.853233			0.257266	0.692822	0.366744
	1.83865	1.79319			1.27362		0.5926					2.3737									0.824315			0.155581	1.03321	0.735586
	0.857469	1.02501			0.933897		1.11194					1.49647									0.831065			0.131641	0.840631	0.485689
	1.36773	0.76253			0.907775		1.37838					0.7707									1.11378			0.335868	0.799465	0.467117
	1.51025	1.51399			1.05825		1.69941					1.07673									0.291992			0.194853	0.938756	0.670287
	1.0638	0.644559			1.11396		0.906386					0.811245									0.78346			0.356388	1.19439	0.557257
	1.31969	0.961714			0.961139		1.48706					1.31778									0.997043			0.285196	0.764745	0.454045
	1.29332	0.305818			0.779915		1.03308					0.790171									0.998322			0.119956	0.841341	0.409153
	0.990734	0.526036			0.838794		1.44663					1.03059									0.927696			0.280978	0.955909	0.457239
	1.54142	0.974566			1.39105		0.941913					1.06055									0.641924			0.130159	1.11141	0.623384
	0.801532	0.898629			0.992416		1.53086					0.693085									0.798168				1.7447
	0.991911	0.837201			0.767186		0.869311					1.1421									0.482625				0.749899
	1.10011	0.877256			0.967441		1.22061					1.12746									0.813373				0.585056
	0.840374	0.720978			0.804531		1.45647					0.90233									0.792626				1.29423
	1.2463	1.39165			1.0565		1.39503					1.11453									0.909151				1.15038
	1.18421	1.37162			1.02062		0.937029					1.30539									0.693863				1.30174
	1.32636	1.04942			1.00245		1.11486					1.23109													1.38727
	1.35539	1.04993			0.83068		0.766275					0.830662													0.546256
	1.3412	0.944369			1.73456		1.72028					1.28858													0.963657
	1.43308	0.995244			1.1908		1.46348					1.19144													0.987257
	1.09188	1.00225			0.911078		1.54044					1.02049													1.55608
	1.09678	1.23135			0.985643		1.18082					0.842014													0.692882
	1.50058	0.705933			1.12612		1.22446					0.929297													1.0234
	1.19938	0.866953			1.02109		1.14686					1.78309													0.699447
	1.2148	1.4557			1.37742		0.859248					0.92764													1.42335
	1.1187	1.4345			1.08846		1.148					0.416328													1.08976
	1.10967	0.632634			1.04977		1.24344					0.707777													1.19055
	0.727288	0.858022			0.73085		1.33023					1.02872													1.13134
	0.935956	1.02667			0.663334		0.686946					1.71069													1.35693
	0.83262	0.876899			1.2361		0.725359					0.815509													1.24366
	1.55666	1.06271			1.28913		0.817445					0.728498													0.365561
	0.82467	1.17113			1.30592		0.843882					0.684992													1.17073
	1.58173	0.433557			0.975969		1.53024					1.00115													0.97525
	0.76736	1.35596			0.987399		1.05745					1.48949													0.934557
	1.14516	0.590779			1.3839		1.44672					0.572453													1.08852
	1.03974				0.892212		1.61499					0.79362													1.03795
	1.12562				1.72382		1.26618					1.81348													1.06101
	0.9251				0.776308		1.16539					0.915447													0.932309
	0.844581				1.02723							0.912215													0.9274
	1.1453				0.930082							1.70974													0.54318
	1.4398				1.73734							1.41674													0.829452
	1.16387				0.850818							0.592495													1.20498
	1.17742				1.1425							1.35387													0.844831
	1.31591				0.811124							1.0458													1.11294
	0.858254				1.49849							1.29396
	0.811158				1.91838							2.37296
	1.43983				0.814717							0.655309
	1.26138				0.568341							1.42266
	1.2609				0.801186							1.0744
	1.1255				0.822402							1.07459
	1.53595				1.09156							0.661284
	1.45183				1.94451							1.36069
	1.57759				0.892765							0.906322
	1.15204				1.62505							0.562976
	1.52025				0.997074							0.545649
	1.98275				1.49499							0.285485
	0.576341				0.727243							0.0882162
	1.09753				1.15271							0.798807
	1.02744				1.26986							0.153638
	1.40406				1.29412							0.508227
	0.765239				1.19639							0.49253
	0.855562				1.10254							0.965416
	1.22102				1.31428							0.551651
	1.36326				1.4107							0.129413
	0.89968				1.88886							1.08849
	1.57543				1.14557							1.22066
	0.621956				1.06528							0.721545
	1.11009											0.644881
	0.878076											1.58199
												1.25325
												0.67842
												1.14623
												1.32077
												0.638418
												1.02489
												0.5422
												0.706636
												1.11386
												1.37766
												1.21966
												1.36606
												0.82849
												0.743027
												1.75718
												1.1966
												0.840846
												1.40175
												0.86708
												1.38095
												1.04308
												0.555073
												0.889566
												0.944532
												1.01837
												0.520013
												0.469012
												0.689717
												1.41408
												1.20491
												1.57305
												0.977745
												0.946596
												0.79897
												1.09607
												1.44042
												0.979401
												1.23981
												1.45818
												1.29429
												1.94418
												1.7993
												0.86192
												0.921367
												1.4616
												0.664733
												1.50144
												0.647081
												1.52447
