# Supplementary material for: The small CRL4CSA ubiquitin ligase component DDA1 regulates transcription-coupled repair dynamics
Source: Nat Commun. 2024 Jul 29;15:6374. doi: 10.1038/s41467-024-50584-7 (PMC11286758; doi:10.1038/s41467-024-50584-7)
Supplement: Supplementary file 16 — Source Data [file 41467_2024_50584_MOESM16_ESM.zip › Source data/Fig3/Fig3C.xlsx]

## Sheet: Sheet1
	experiment #1										experiment #2										experiment #3
	UV-C dose (J.m-2)	HCT116 Wild type		CSA KO		CSB KO		DDA1 KO			UV-C dose (J.m-2)	HCT116 Wild type		CSA KO		CSB KO		DDA1 KO			UV-C dose (J.m-2)	HCT116 Wild type		CSA KO		CSB KO		DDA1 KO
		well 1	well 2	well 1	well 2	well 1	well 2	well 1	well 2			well 1	well 2	well 1	well 2	well 1	well 2	well 1	well 2			well 1	well 2	well 1	well 2	well 1	well 2	well 1	well 2
	0	103	117	127	138	135	98	124	141		0	63	69	85	96	92	78	83	69		0	112	120	115	123	146	105	142	132
	4	133	130	72	68	83	69	127	69		4	43	78	26	31	28	57	28	55		4	120	111	69	71	78	67	130	115
	8	121	103	6	4	2	9	68	66		8	25	52	4	2	6	13	18	36		8	87	89	10	7	9	13	75	86
	12	68	73	3	5	3	7	37	26		12	28	32	0	3	3	0	2	4		12	85	75	7	2	7	1	37	40
