# Supplementary material for: The small CRL4CSA ubiquitin ligase component DDA1 regulates transcription-coupled repair dynamics
Source: Nat Commun. 2024 Jul 29;15:6374. doi: 10.1038/s41467-024-50584-7 (PMC11286758; doi:10.1038/s41467-024-50584-7)
Supplement: Supplementary file 16 — Source Data [file 41467_2024_50584_MOESM16_ESM.zip › Source data/Fig3/Fig3D.xlsx]

## Sheet: Sheet1
	experiment #1													experiment #2													experiment #3
	HCT116 Wild type				CSA KO				DDA1 KO					HCT116 Wild type				CSA KO				DDA1 KO					HCT116 Wild type				CSA KO				DDA1 KO
	NO UV	UV-C dose 2.5 J.m-2	UV-C dose 5 J.m-2	UV-C dose 10 J.m-2	NO UV	UV-C dose 2.5 J.m-2	UV-C dose 5 J.m-2	UV-C dose 10 J.m-2	NO UV	UV-C dose 2.5 J.m-2	UV-C dose 5 J.m-2	UV-C dose 10 J.m-2		NO UV	UV-C dose 2.5 J.m-2	UV-C dose 5 J.m-2	UV-C dose 10 J.m-2	NO UV	UV-C dose 2.5 J.m-2	UV-C dose 5 J.m-2	UV-C dose 10 J.m-2	NO UV	UV-C dose 2.5 J.m-2	UV-C dose 5 J.m-2	UV-C dose 10 J.m-2		NO UV	UV-C dose 2.5 J.m-2	UV-C dose 5 J.m-2	UV-C dose 10 J.m-2	NO UV	UV-C dose 2.5 J.m-2	UV-C dose 5 J.m-2	UV-C dose 10 J.m-2	NO UV	UV-C dose 2.5 J.m-2	UV-C dose 5 J.m-2	UV-C dose 10 J.m-2
	1.07778	0.925109	1.59636	1.46631	0.619015	0.571368	0.654681	0.496764	0.509018	0.99825	1.03448	0.821403		1.08336	0.663774	1.46047	0.652501	0.819008	0.598807	0.169082	0.464864	1.28447	0.587927	0.728538	0.349113		0.611922	1.54125	0.870554	0.83338	0.367629	0.196219	0.165268	0.199969	0.395745	1.25201	0.760483	0.38112
	1.26251	0.175214	1.30994	1.43457	0.868257	0.602967	0.311415	0.133781	0.783541	1.3395	1.40933	0.715773		1.02788	0.768473	0.984022	0.924143	0.989886	0.41854	0.796664	0.0997493	0.987607	0.674785	0.336935	0.142389		0.852574	1.02442	1.39494	0.706735	0.157823	0.808437	0.482288	0.304274	0.776092	0.0268723	0.891784	0.133142
	0.685793	1.26931	0.70718	0.306493	0.678147	0.379493	0.628338	0.558356	0.81882	1.2596	0.976421	0.65817		0.819457	0.888165	1.49878	1.74278	0.846008	1.0802	0.861057	0.405313	1.51294	0.548653	0.404934	0.455235		0.351137	0.923281	1.14286	0.846823	0.741849	0.564678	0.610601	0.0587073	0.182684	1.24582	0.577319	0.224956
	0.598391	0.373665	0.573168	1.73267	0.748228	0.39673	0.491547	0.541574	0.85197	1.34955	1.30074	0.847436		1.13218	0.968392	1.24755	1.75947	0.922113	0.833282	0.195352	0.1241	0.69553	1.0295	0.942067	0.309949		0.173565	0.997961	1.17415	0.81285	0.518075	0.793764	0.65329	0.553129	2.04823	1.58684	0.701618	0.308276
	1.07483	0.904371	0.871687	0.465517	0.638792	0.45364	0.150602	0.566231	0.788487	1.40573	0.808695	0.605403		0.728541	0.803802	1.16985	1.22506	0.691215	0.558536	0.625655	0.157839	1.27511	0.128167	0.84472	0.308285		0.820399	1.34472	1.67608	0.379912	0.342317	0.732189	0.506622	0.11531	1.01701	1.56439	0.8269	0.310822
	1.30581	0.584921	0.915318	1.53959	0.561926	0.601896	0.704549	0.202137	0.820235	1.17081	1.08282	0.454122		0.97583	0.835438	1.20491	1.65208	0.963191	0.518003	1.15745	0.336896	1.3456	0.654714	1.03023	0.389464		0.366789	0.580465	0.455818	0.88445	0.650655	0.898966	0.502831	0.162415	0.834311	0.804991	0.711714	0.591396
	1.30739	1.20215	0.90917	1.473	0.601103	0.526935	1.08792	0.433388	0.928146	1.16981	0.887647	0.64358		0.769656	0.932023	1.08565	1.92053	0.697332	0.0167638	0.489858	0.145757	1.06694	0.72937	0.61927	0.286806		0.614615	0.877408	1.32753	0.683202	0.677665	0.363906	0.436718	0.304953	0.561569	1.1616	0.491117	0.184949
	1.03828	1.01363	0.976307	0.485205	1.01243	0.597096	0.903129	0.138661	0.912416	0.983193	1.63202	0.728892		1.27571	1.00496	0.849	0.936964	0.923421	0.0345168	0.342446	0.203585	0.828259	0.451061	0.405888	0.518913		0.809042	1.04768	1.47094	1.1634	0.282114	0.678276	0.272386	0.361569	0.476745	2.18346	0.675869	-0.00832601
	0.718758	1.48305	1.01857	1.96872	0.399011	0.488552	0.502517	0.460484	1.09542	1.68114	1.01857	0.911784		1.78125	1.11894	1.45619	1.54152	1.28886	0.642645	0.41239	0.472225	1.08515	1.47506	0.390149	0.45182		0.656889	1.00374	0.824649	0.634207	0.57215	1.09308	0.62628	0.339885	0.40549	1.3659	0.399443	0.133072
	1.08548	1.02684	1.02645	1.67178	0.240004	0.194698	0.598227	0.635459	1.4712	1.58928	1.33498	0.65431		1.15637	0.639641	1.10305	0.786885	0.78613	0.611631	0.628239	0.476456	1.03416	0.810794	0.337303	0.455284		0.574449	1.04689	0.914782	0.569493	0.874007	0.918938	0.360333	0.0575796	0.597963	1.58647	0.984118	0.237064
	0.996923	1.01679	1.02129	0.654511	0.619491	0.440548	0.95395	0.383103	1.11645	1.00306	0.843837	0.894777		1.06619	0.742129	0.755821	1.39702	0.643604	-0.00925508	0.775792	0.149508	1.44713	0.174209	0.428897	0.428273		0.642783	0.919737	1.73877	0.436855	0.52601	0.935895	0.396093	0.0609491	0.694882	1.19819	0.837461	0.308333
	0.923165	2.06977	1.11149	1.0019	0.174406	0.799009	0.416904	0.20541	1.06264	1.33029	1.12681	0.595594		1.15483	0.968873	1.44789	1.52905	0.950302	0.86832	0.527054	0.200553	1.77202	0.682643	1.26227	0.398472		0.27138	1.69743	1.03794	0.491049	0.64094	1.19181	0.777691	0.248283	1.662	1.52623	0.598216	0.163531
	0.764438	0.900027	1.0869	0.850668	0.469351	0.860977	0.98055	0.441044	0.680027	1.2991	1.13218	0.521108		2.26428	1.26217	2.08825	0.271413	0.757908	0.540434	0.621751	0.0762822	0.976506	1.13189	0.37643	0.284015		0.689163	0.794417	1.16027	0.967078	0.620071	0.519651	0.657597	0.101383	0.168453	0.998476	0.379278	0.151325
	0.554094	0.942485	0.973067	0.749883	0.72746	0.650098	0.443782	0.281878	0.84881	1.05629	1.10212	0.697982		1.72385	0.395616	0.864954	1.62279	1.02553	0.693516	0.252144	0.163499	1.58782	0.446851	0.696852	0.398288		0.566149	0.926901	1.35925	0.715863	0.820638	0.862553	-0.0661277	0.371461	1.39761	1.46153	0.402368	0.197127
	0.378482	0.695024	0.75808	1.77884	0.45606	0.235243	0.937724	0.259067	0.864485	0.912718	0.597407	0.483823		1.01503	1.08235	0.961943	0.931191	0.135528	0.861493	0.0140376	0.284106	1.08087	0.721366	0.527321	0.428909		0.559041	0.996151	0.615355	0.69903	0.679391	0.183284	0.452179	0.011738	0.429143	1.4691	0.767753	0.236853
	0.487061	0.691241	1.25918	0.918103	1.18098	0.521341	0.700304	0.307725	1.0626	1.10716	1.49421	0.77898		0.953634	0.812293	1.51341	1.85208	0.961741	0.590563	0.39925	0.172441	1.21827	0.589114	0.683879	0.238108		0.778346	1.36963	0.930654	0.679935	0.536961	0.635913	0.504855	0.528007	1.00874	0.753269	0.539562	0.44014
	0.587653	0.940908	0.988761	0.678875	0.663825	0.503747	0.475024	0.186803	1.05065	1.08125	1.50204	0.600979		1.22807	0.63994	0.839105	0.66722	1.28975	1.14405	0.384288	0.227532	1.29384	0.686669	1.02877	0.479786		0.769218	1.32508	0.745973	1.01477	0.731767	0.592449	0.491798	-0.273162	0.454653	1.21909	0.510804	0.301386
	1.11965	0.97044	1.06509	0.798857	0.607629	0.475698	0.64986	0.311871	0.936512	1.38456	0.8179	0.483892		0.983801	1.18678	0.898775	0.887982	1.24334	0.668358	0.798267	0.2703	0.803194	0.608292	0.472112	0.189691		0.487517	0.966493	1.14708	0.302285	0.991152	0.847785	0.618209	0.332535	1.0003	1.27843	0.721066	0.24155
	0.847095	0.762056	1.35839	0.988218	0.823229	1.14545	0.499779	0.293621	1.23175	1.16455	1.04959	0.822021		1.53829	1.15956	1.24271	2.27272	0.701781	0.47904	0.578066	0.358073	1.12801	0.483568	0.729505	0.354792		0.852949	1.06202	1.42058	0.701348	0.487165	0.559854	0.156885	0.225213	1.91816	1.32117	0.819306	0.223522
	1.17075	0.702959	1.08485	0.733015	0.563771	0.941493	1.0281	0.212888	1.35747	1.16709	1.21145	0.755145		1.47233	0.865136	0.774754	0.848324	0.966866	0.622144	0.581131	0.179234	0.458454	0.780503	0.61517	0.367373		0.905488	0.848744	0.79573	0.877585	0.487355	0.968326	0.67382	0.219833	0.991586	1.37143	1.13391	0.169438
	1.29684	0.604153	1.47212	0.765717	1.05442	0.93818	0.693322	0.255179	0.992219	1.01607	1.79884	0.632013		1.54751	0.859077	1.17267	1.07131	0.379894	0.643332	0.856848	0.154753	0.782143	0.685054	0.385805	0.133785		0.394537	0.682728	1.51233	0.393257	0.406229	0.93171	0.728289	0.199425	0.971687	0.940229	0.780508	0.313226
	0.99596	0.750023	1.25547	0.807877	0.784707	1.15019	0.771	0.0291648	0.527331	1.71613	0.86524	0.606035		0.479445	0.85411	1.12627	1.11742	0.557456	0.881667	0.0454107	0.172026	0.933634	0.940145	0.908104	0.199947		0.665079	0.64382	1.03169	0.930676	0.757555	0.767365	0.724906	0.0677425	0.329778	1.71967	0.930006	0.25273
	1.28777	0.562554	1.16364	1.46871	0.831044	1.1996	0.361878	0.327522	1.04816	1.46186	1.1722	0.812528		0.965272	0.942478	1.31271	0.443623	0.310757	0.0363924	0.732446	0.399424	1.09621	0.849505	0.65371	0.258791		0.484835	1.25166	1.37227	0.615355	0.893776	0.578781	0.872621	0.111397	1.0475	1.06524	0.521098	0.213017
	1.91991	1.08545	1.46053	1.39379	1.06109	1.01538	0.619174	0.267795	0.824947	1.47486	0.676153	0.921799		1.10028	0.845567	2.05906	1.48007	0.599843	0.50748	0.991664	0.222799	0.949496	0.809962	0.32034	0.195444		1.08041	1.66629	1.34175	0.814527	0.834347	0.729675	0.318527	-0.00104717	0.846461	-0.181969	0.479867	0.0660082
	1.06	0.824097	1.23566	0.898591	0.710539	0.800358	0.909893	0.27926	0.761451	1.3155	2.0078	0.645655		0.0349814	1.62118	0.865214	1.00813	0.672219	0.585972	0.310866	0.304236	1.0133	0.873897	0.690328	0.308933		0.526911	0.543908	0.613511	0.711779	0.552993	0.71598	0.22308	0.164602	1.05042	1.30858	0.590004	0.0618738
	1.36538	1.06042	1.32762	0.945953	0.667554	0.992769	0.741841	0.312506	1.28343	1.00699	0.465126	0.824343		1.49475	0.604377	0.93188	0.482111	1.40184	0.765847	0.165462	0.327627	0.878315	1.07369	1.13191	0.026843		0.70881	0.824516	1.11741	1.03749	0.770272	0.76799	0.431011	0.0340881	1.24076	0.513377	0.864925	0.239497
	0.863629	0.675704	0.963451	0.611072	0.706195	1.21797	0.528998	0.345255	1.11069	1.33534	1.16445	0.861476		0.763571	1.03973	1.19759	0.710415	0.804723	0.695773	0.689568	0.28235	1.45689	0.93629	1.01609	0.131141		0.504526	0.896537	1.11252	1.05225	0.275253	0.92527	0.323948	-0.0454351	0.703024	1.90652	0.671285	0.302244
	1.17241	1.15684	0.861878	0.465009	0.716827	1.20553	0.884761	0.304135	0.476789	1.4953	1.25533	0.868757		0.534877	0.835997	0.124948	1.23144	0.791877	0.775432	0.389599	0.350723	1.22488	0.682545	0.31203	0.11025		0.967309	0.582407	0.536028	0.675454	0.762949	0.557205	0.244397	0.099617	0.704599	0.869087	0.774996	0.0298255
	0.991774	0.502913	0.730914	0.627361	0.724901	0.964562	0.480856	0.251628	1.0347	1.39847	0.855418	0.903514		0.40451	0.823059	1.47836	0.489432	0.615677	0.598077	0.651096	0.147338	0.986505	0.640088	0.493579	0.27994		0.294393	1.01336	1.07207	0.754384	0.47006	0.811562	0.86432	0.0159363	0.755631	0.723893	0.594293	0.143802
	1.58496	0.893021	0.775141	0.826234	0.871451	0.642719	0.986937	0.523285	0.994829	1.04853	0.985721	1.12511		0.970265	1.24994	1.05364	0.483892	0.486074	0.168231	0.266331	0.186366	1.05317	0.531005	0.685494	0.224021		0.450608	0.727551	1.60546	0.576591	0.956614	0.924373	0.850189	0.00677879	0.678907	1.32208	0.396912	0.379334
	0.879744	1.06346	1.03479	0.643528	0.689295	0.838681	1.33822	0.157347	1.05782	1.58145	0.470731	0.713039		0.455559	0.73343	1.03143	2.48631	0.942941	0.51025	0.174709	0.153684	1.14249	0.583081	0.936131	0.229369		0.589449	1.05241	0.943877	0.691613	0.75996	0.415903	0.398539	-0.0103133	0.45506	0.31947	0.649755	0.296858
	1.05684	1.82767	1.33778	0.760357	0.65837	0.741345	0.783695	0.179325	0.890326	0.80456	1.71688	0.797101		1.24325	1.46385	1.34224	0.805531	1.12708	0.555319	0.731094	0.399326	0.72702	0.730582	0.584598	0.233127		0.331744	1.72566	0.716139	1.08756	0.453728	0.834021	0.58215	0.0900384	0.780536	-0.169693	0.75895	0.238667
	1.06346	1.24141	1.45299	1.07203	0.809344	0.673069	0.632642	0.263986	0.903019	1.21279	1.06978	0.795095		1.07675	0.0751863	1.4139	1.17182	0.889955	0.740243	0.419075	0.736142	0.616039	0.865452	0.694049	-0.0172654		0.714704	1.58951	0.759306	0.652695	0.903803	0.567218	0.547069	0.107986	0.582719	1.23963	0.775811	0.158145
	1.26512	0.619339	1.20531	0.814078	0.61231	0.547545	0.717502	0.095041	0.557018	1.41192	1.03198	1.28541		0.352941	0.845398	0.786781	1.33509	0.952548	0.581491	1.03518	0.39395	0.883492	0.424124	0.300537	0.0885506		0.00808973	1.26317	0.724008	0.76498	0.463402	0.951547	1.00917	0.198121	1.48415	1.30711	0.998364	0.163503
	0.590298	0.546632	0.863121	0.818422	0.873553	0.66196	0.95633	0.277296	0.819823	1.04029	1.16371	0.635846		1.69701	1.90585	0.929904	0.601724	0.944904	0.645164	0.508625	0.447656	1.03192	0.427269	0.746516	0.124581		0.612937	0.263797	0.93668	-0.0223629	0.361569	0.957144	0.550412	0.339382	0.520352	1.21017	0.800828	-0.142904
	1.22386	0.80532	0.899641	0.952731	0.915229	1.21287	0.562065	0.332203	1.17041	0.904572	1.39923	0.747507		1.02975	2.09391	1.08726	1.14644	0.688936	0.375477	0.323843	0.237041	1.22837	0.341366	0.692666	0.307758		1.20847	0.973921	0.824196	0.46648	0.749186	0.578006	0.84273	0.20058	0.89627	0.567026	0.837728	0.267425
	0.5948	0.685706	0.602892	0.893248	0.678186	0.714407	1.13855	0.165955	1.37877	0.987947	1.04346	0.777181		1.10785	0.963672	1.4431	1.17276	0.481341	0.736993	0.384332	0.258719	0.830229	1.15146	1.35609	0.200975		0.875091	1.18315	1.01142	0.582076	0.399966	0.907661	0.140119	0.374178	1.053	1.44971	0.359365	-0.0349041
	0.984627	0.572152	1.02738	0.956953	0.782763	0.684137	0.988346	0.480776	1.24648	1.06	0.820496	0.956556		1.02934	1.89695	0.953608	0.92443	0.976637	0.185199	0.162725	0.213933	0.556008	1.15459	0.844022	0.286977		0.626304	0.972928	0.995466	0.755134	0.807785	1.14459	0.278025	-0.0678804	0.614079	1.15901	0.755364	0.129092
	0.663251	0.756977	0.782917	0.823291	0.66319	1.08897	1.02653	0.338213	0.550026	0.773307	0.909476	0.764363		0.827064	0.102167	1.33212	0.402637	1.01758	0.867284	0.374158	0.146498	0.832542	0.676193	1.13769	0.132867		0.512584	1.13934	0.675774	0.724483	0.947579	0.97262	0.486649	0.0921715	0.984498	0.419173	0.401665	0.393382
	1.30639	1.26877	0.758991	1.08103	0.830648	1.24064	1.16824	0.504044	1.03769	1.23344	1.10516	0.598534		1.24544	0.948511	1.07624	1.6376	0.478386	0.469542	0.415367	0.112464	1.26499	0.523111	0.184992	0.192298		0.77679	0.660553	1.15893	0.693622	0.441065	1.23543	0.933571	0.11641	1.16806	1.28677	0.656055	0.475057
	0.814288	1.1777	1.52407	0.76922	0.839316	1.23862	0.950597	0.34464	1.27379	0.792224	0.886493	0.610033		1.32624	0.527296	1.04797	1.87339	1.14156	0.59366	0.595329	0.261773	0.608941	0.785558	0.61473	0.0781844		0.662286	0.624957	1.00813	1.06567	0.6245	0.797079	0.287508	0.167483	1.49837	1.78343	0.376662	0.307208
	0.907138	2.07017	1.03942	1.05756	0.900213	0.49369	0.628398	0.490357	0.898266	0.731928	0.660341	0.515502		0.948329	1.27586	1.32968	1.50395	0.933323	0.832399	0.566693	0.41179	1.04744	1.40031	0.701735	0.167417		1.07469	1.52142	1.75384	0.788435	0.829225	0.74462	0.152116	0.0598622	1.14298	0.549166	1.07509	0.121006
	1.05038	1.31858	1.30928	0.830157	0.875696	0.889065	0.641172	0.27682	0.888595	1.1234	0.904682	0.576306		1.41802	0.913052	1.17557	1.50583	0.680212	0.00577174	0.43396	0.0691395	0.913869	0.958087	1.05745	0.591807		0.634196	0.87157	0.721116	0.667209	1.00477	0.380306	0.370224	0.00220006	1.0467	1.14	0.506937	0.241114
	0.778311	1.06727	1.03742	0.805232	0.731903	0.374355	0.702803	0.305027	0.742067	1.61476	1.01891	0.776865		0.51731	1.19427	1.62073	0.663501	0.187642	0.523226	0.413873	0.217478	1.0991	0.683267	0.339469	0.217755		0.811658	0.850157	1.24863	0.838578	0.645396	0.832459	0.451065	0.133842	0.366017	0.741274	0.683505	0.133747
	0.660659	1.08378	1.21839	0.91432	0.886447	0.327958	0.779153	0.547684	1.183	0.637907	1.4223	0.645545		1.98038	0.687439	1.46749	2.41388	1.01061	0.511613	0.695457	0.00831255	0.808616	0.552569	0.399757	0.644323		0.942055	0.504008	1.28952	0.67041	0.586987	0.719499	0.140595	0.122198	1.11167	1.42305	0.427259	0.42612
	1.23258	0.621826	1.3489	0.716603	0.752156	0.684494	0.712364	0.419046	0.716185	0.835553	1.05179	0.723191		0.374304	0.439189	1.25084	1.49059	1.21229	0.56401	0.411932	0.668631	1.78733	0.712835	0.451245	0.162644		0.949815	1.4723	0.548798	0.691712	0.645301	0.956968	0.371923	0.0108548	0.401975	0.547507	0.359492	0.695529
	1.103	1.15043	0.548156	1.42385	0.670411	0.409386	0.776911	0.160044	1.22503	0.86002	0.679573	1.10328		1.90829	1.06061	1.40622	0.910842	0.676166	0.542844	0.273223	0.272187	1.16906	0.758535	0.32526	0.213961		0.592694	0.731613	1.24847	0.149095	1.03864	0.557626	0.445114	0.197523	1.15654	1.70533	0.678485	0.262798
	0.40183	1.9685	1.64926	1.10151	0.911123	0.801766	0.745669	0.403891	1.25228	0.932899	1.19779	1.0598		1.35174	0.862991	0.874993	0.483814	0.951665	0.204076	0.443272	0.136869	0.649219	1.47751	1.08756	0.420771		0.398742	0.359062	1.12809	1.13976	0.797595	0.57586	0.0993317	0.142076	0.487559	1.4081	0.516556	0.185455
	1.34464	1.23442	0.98221	0.928017	0.711611	0.822078	0.619551	0.475837	0.815413	0.887221	1.43121	0.956624		1.22165	0.427369	1.06208	0.607043	0.764811	1.16166	0.330844	0.580226	1.81535	1.37958	0.54142	0.0555183		1.34264	0.88189	0.708512	0.62541	0.484258	1.07687	0.392085	0.0949432	1.15356	0.264795	0.198153	0.316658
	1.04064	1.54041	1.55634	0.98524	0.75047	0.556233	0.563731	0.347536	0.955045	0.614168	1.42201	0.630543		1.3642	0.673422	1.25608	0.998104	0.80373	0.549223	0.0256403	0.105998	0.850937	1.02982	1.25404	0.0749167		0.805267	1.10362	0.908976	0.97646	0.821399	0.696225	0.266095	-0.0726493	0.326459	0.990278	0.763942	0.236502
	1.32436	1.28898	1.54507	0.908434	0.784191	0.935343	0.527788	0.0416022	1.1535	0.652029	0.855651	0.704563		1.3619	1.21157	1.9713	1.66822	0.893106	0.665763	0.397908	0.105027	0.778729	0.720277	0.574024	0.268288		-0.070564	0.944373	0.732529	0.689008	0.363281	1.22882	0.164616	0.163515	1.24108	1.99477	0.933944	0.121147
	0.923042	1.60499	1.16735	0.86673	1.06107	0.948336	0.575375	0.239925	0.84881	0.694328	1.18699	0.870145		1.23036	1.7509	1.46772	1.5684	1.10044	0.520544	0.465442	0.0364796	0.990397	0.286035	0.00730999	0.143282		0.758688	1.16608	0.797541	1.06372	0.860543	0.983638	0.465481	0.334871	0.35322	1.10731	0.937501	0.0495129
	1.04753	0.910571	1.26785	0.888659	0.853955	0.802996	0.325697	0.0916093	0.625955	1.94561	0.954289	0.477504		1.74176	0.933011	1.18995	0.903794	1.25464	0.693276	0.616604	0.309416	0.726726	1.15397	0.673268	0.179607		0.716602	1.12307	1.31163	0.814472	0.553659	0.798519	0.441568	0.00733585	0.296154	1.32696	0.169409	0.280447
	1.2326	0.842103	1.17208	0.745031	0.694889	0.53967	0.722778	0.255437	1.29839	0.727038	1.42107	0.442623		1.08373	1.08979	0.821148	0.59352	1.37509	0.438431	0.368814	0.104558	1.26392	0.755683	0.406831	-0.0298223		1.00155	1.06135	0.0788736	0.622772	0.571661	1.01349	0.820176	-0.01371	1.03044	0.264612	0.478882	0.49632
	0.451067	0.983997	1.54068	1.21853	0.494245	1.15914	0.474905	0.137292	1.10608	0.794518	1.54594	0.445549		1.40382	0.799953	1.10474	1.16731	0.702828	0.725183	0.445202	0.971021	1.07797	1.06527	1.03229	0.184637		0.81158	1.21387	1.32968	1.12868	0.525127	0.856371	0.459421	0.193583	1.36281	2.02603	0.704782	0.0750785
	1.05854	0.501862	1.7403	1.38731	0.750589	0.713931	0.358823	0.116841	1.06285	0.968879	1.05838	0.440123		0.735407	1.11135	0.93725	2.07349	0.917217	0.857938	0.558481	0.540401	1.97614	1.07082	0.748401	0.358635		1.52955	0.397937	1.64153	0.826878	0.527844	0.509923	0.19626	0.249492	0.931356	1.36639	0.916309	0.106128
	0.473207	0.929541	2.11265	0.970089	0.884344	0.621415	0.350075	0.0832781	0.961007	1.5246	1.11855	0.135995		1.24593	0.73122	1.60529	0.49055	0.785748	0.545341	0.303876	0.807307	0.907333	0.669878	0.596776	0.10812		1.17909	0.823942	0.858976	0.670851	0.957796	0.834008	0.304383	0.155445	1.27355	1.00233	0.84175	0.0771597
	0.538277	0.879989	1.43995	1.37866	0.882361	0.846398	0.565279	0.0839922	0.725485	0.821293	1.54296	0.7183		1.33765	0.804855	1.61523	0.964387	0.801168	0.414854	0.38756	0.327801	1.29176	0.90852	0.699116	0.611756		1.26387	0.605586	0.390299	0.0883991	1.12442	0.191885	0.282807	0.221436	0.537255	1.07536	0.256259	0.0292208
	0.746625	0.888484	0.920923	1.13647	1.03139	1.08808	0.622466	0.180079	0.754252	1.02715	1.14122	0.606516		1.26401	0.95851	1.34912	1.91106	0.6233	0.44505	0.600192	0.172899	1.11304	0.954269	0.765254	0.126368		1.3042	0.487087	1.84646	0.641138	0.843274	1.86799	0.612883	0.124318	1.02832	1.53329	0.405209	0.151874
	1.29406	1.06429	1.87149	1.10456	0.809106	0.802163	0.717224	0.136062	0.836199	0.882344	1.67675	0.210852		1.25712	1.68932	1.62354	0.755756	0.652775	0.487611	0.236615	0.100916	1.0354	0.87386	0.346065	0.152792		0.423257	0.670134	0.5085	0.303621	0.704893	0.835896	0.371474	0.0750658	1.17254	0.879887	0.699494	0.400371
	0.674093	1.02325	2.35193	1.42154	1.29688	1.00888	0.747851	0.141279	0.948986	0.872453	1.65426	0.485581		1.18723	0.721156	0.735745	1.72587	0.330091	0.605492	0.345053	0.33044	0.516441	1.17792	0.406513	-0.0435052		0.466369	1.29547	0.257991	0.693158	0.505195	0.798995	0.736523	0.182184	0.249931	-0.0392353	0.477223	0.429031
	1.09986	0.662498	1.71552	2.11433	1.42212	0.711472	0.67416	0.161393	0.872439	1.56833	1.16196	0.421275		0.114104	0.713835	1.66143	1.5271	1.53905	0.964565	0.220422	0.306352	1.06183	1.04988	0.869687	0.0787229		0.799682	1.96732	0.671613	0.694682	0.603087	1.07337	0.580275	0.186314	0.958173	0.937192	0.466563	0.180139
	0.719423	0.95415	0.713065	1.17038	0.977356	1.10141	0.685189	0.160897	0.929245	0.917266	1.237	0.341224		0.84874	1.59045	2.12567	1.8386	1.04446	0.652634	0.271576	0.275796	1.09684	0.956007	1.12855	0.334206		1.07859	1.67029	0.921846	-0.0369215	0.723004	0.91243	0.534107	0.175499	0.758866	1.06377	0.522321	0.366425
	1.07373	0.624839	0.995837	0.857201	1.91593	0.840665	0.649007	0.154669	1.09893	0.85197	1.16446	0.383743		0.902871	0.74776	1.76249	0.639381	0.924959	0.886192	0.476292	0.159093	1.09663	0.816008	0.937722	0.398423		0.663677	0.748699	0.706414	0.944252	0.438579	0.67988	0.398308	0.19414	1.10971	1.68991	0.588865	0.123411
	0.615731	0.89535	1.91691	1.7574	1.8536	0.695821	0.217907	0.265236	1.04192	0.633387	1.344	0.537826		2.25244	0.405667	1.07902	0.666401	0.780307	0.619036	0.820175	0.292797	0.899525	0.997643	0.742771	0.431161		1.24187	0.699218	0.887386	0.882993	1.43731	0.599174	0.4093	0.3482	0.834494	1.09516	-0.0212635	-0.0787649
	0.57534	0.396436	2.0149	0.816285	0.785203	0.798692	0.139514	0.0375952	1.02026	0.925096	1.09756	0.469728		1.1884	1.2788	0.984724	0.335556	0.862311	0.66259	0.259297	0.485768	0.987032	1.42754	0.77037	0.328748		1.02781	1.19923	1.43036	0.924119	0.85879	0.454217	0.455957	0.297861	1.33592	1.2888	0.226545	0.250198
	0.905754	1.03798	1.09972	1.3238	1.22999	0.867622	0.197515	-0.0191165	1.00443	0.725211	0.85605	0.425382		1.4968	0.721416	1.29873	1.80415	1.19386	0.733165	0.543313	0.212374	0.951295	1.52289	0.490874	-0.0159069		0.812618	1.27932	0.908071	0.918777	0.57802	0.989372	0.130894	0.143176	1.28176	1.02415	0.286283	0.0968472
	0.423462	0.742246	0.945252	1.04194	0.887399	0.878592	0.289178	0.0176202	1.26459	2.05687	1.4078	0.647042		0.928746	0.730193	1.63414	0.781229	0.3901	0.426468	0.569866	0.242373	0.651177	1.02637	1.23279	-0.0357703		1.03244	0.645752	1.44101	0.629814	1.11671	0.564909	-0.0441443	0.100881	0.677205	1.39784	0.634722	0.15553
	1.39903	0.294197	0.973978	1.21948	0.976325	0.914436	0.245558	0.127374	0.988276	0.724276	1.14402	0.4586		0.754638	1.52737	1.20666	0.457692	0.842508	0.592428	0.490032	0.111919	1.01416	1.19157	0.504275	0.0987332		1.02494	1.21189	0.861658	0.73105	0.928096	1.1416	0.193012	0.0416288	1.79012	1.30772	0.294594	0.406756
	0.851386	0.721823	1.58723	2.58622	1.12601	0.969105	0.421823	0.0764544	1.33795	0.754239	0.899915	0.398278		1.54266	0.90001	1.64259	0.665386	1.21878	0.609549	0.398541	0.279548	1.17233	0.919058	0.438517	0.164149		1.00218	1.51622	1.08157	0.379581	0.659187	1.00316	0.385577	0.309301	0.581454	0.657335	0.718563	0.248159
	0.742719	0.789398	0.755313	1.17211	0.980173	0.660969	0.660969	0.260138	0.914683	0.990323	0.571072	0.542484		0.808184	0.797105	1.71053	1.79188	0.942636	0.746175	0.470774	0.369283	0.983348	0.494876	0.73686	0.00522941		1.34454	0.199492	1.23873	0.348179	0.958788	0.595153	0.51832	0.29706	1.20984	0.919417	0.80838	0.369743
	1.26731	0.994436	1.19939	1.23062	1.29648	0.960297	0.88363	0.0844484	0.97561	2.06549	1.23119	0.234811		0.906694	1.09391	0.766081	0.792749	0.656079	0.49567	0.451702	0.0446582	0.915741	0.47352	0.77715	0.189459		0.532396	0.927077	0.299779	0.991228	0.896004	1.10514	0.109223	-0.023574	1.29352	0.993217	0.668205	0.165036
	0.884736	0.935934	0.992895	1.62022	1.27849	0.576764	0.484486	0.436958	1.14773	1.02127	0.922898	0.639212		1.36967	0.852381	1.12834	2.15658	0.383743	0.336711	0.484253	0.293288	0.599676	0.916121	0.744791	0.0144329		1.00669	0.795333	1.46079	0.773975	0.951139	1.01881	0.656565	0.218555	1.32952	1.70562	0.0991815	0.145349
	0.726465	0.968548	0.42686	1.68716	1.37918	0.447967	0.810534	0.254881	1.24189	0.930344	0.980487	0.62682		0.70381	0.675295	0.100191	0.87602	1.38584	0.569005	0.222123	0.244739	0.84461	0.971329	0.838564	0.429742		1.4487	0.931051	0.604968	0.750156	0.848844	1.03463	0.573754	0.0258546	1.12241	0.299094	0.332028	0.27364
	1.07224	0.586322	0.739356	0.863682	1.66022	0.780204	0.671363	0.125847	1.18245	1.86432	1.16302	0.430328		0.954622	1.34148	1.6232	0.755548	0.611108	0.671619	0.706983	0.391987	1.06702	0.803879	1.25194	0.503003		1.10458	1.04819	1.54991	1.1489	0.897743	1.04746	0.186803	0.0729191	0.365075	1.29633	0.322451	0.0941753
	1.0614	0.418733	1.20993	1.36077	1.1805	0.943913	0.929968	0.357395	1.2147	0.998319	1.02255	0.500295		1.33134	1.74396	1.01912	1.09193	0.858941	0.796762	1.18292	0.143216	1.28304	0.934405	0.758033	0.293206		0.482716	1.49992	0.839505	0.839594	0.98781	1.22558	0.70439	0.066873	0.747616	1.10466	0.376325	0.10873
	0.786648	0.723189	1.59214	1.61368	0.849433	0.86798	0.656545	0.257599	1.29708	1.16541	1.27408	0.676785		1.14862	0.859649	0.992005	0.61985	0.477786	0.780754	0.661554	0.134601	0.383785	0.98522	0.653771	0.118756		0.918766	0.566469	1.81384	0.853313	0.517124	0.868382	0.506689	0.0998344	0.76833	0.880211	0.472807	0.303425
	1.07755	0.827162	1.09072	1.12025	1.35877	0.393933	0.485716	0.103511	1.2994	1.20598	1.07765	0.891906		0.90079	0.626781	1.4789	0.709453	0.653386	0.350843	0.366306	0.644706	1.30012	0.509367	0.223201	0.17733		1.18181	1.14631	1.24019	0.587429	0.521105	1.03282	0.430971	0.0600524	0.949483	1.69358	0.582733	0.29517
	1.33666	0.934743	1.80101	1.25248	1.53678	0.939112	0.54205	0.244745	1.22252	1.7514	1.46271	0.237751		1.81489	0.578813	1.15035	1.61851	0.973584	0.989526	0.548918	0.216463	1.81734	1.31674	0.803414	0.24785		1.25881	1.35048	0.42031	0.93285	0.696714	1.34844	0.473538	0.116234	0.640657	0.675897	0.417612	0.130766
	0.68229	0.439979	0.754122	1.31368	0.53608	0.802976	1.26883	0.10732	1.06544	1.69457	1.1306	0.398126		0.852823	1.32219	1.3164	0.77409	0.942058	0.652786	0.413633	0.399424	1.34695	1.13064	0.843729	0.575419		0.875278	0.338135	1.08163	0.847408	0.850638	1.17845	0.762827	-0.0277451	1.04806	0.892656	0.568305	0.131975
	1.26206	1.3619	1.88351	1.23184	1.28101	0.534711	0.785124	0.0690357	1.02829	1.30508	0.930591	0.508812		1.67086	0.186946	1.91479	0.84177	0.615012	0.558034	0.43083	0.376895	1.17003	0.657113	0.455284	0.431626		1.07225	1.02424	1.50601	0.573644	0.970079	1.04978	0.438715	0.224697	1.12962	0.0095052	0.31542	0.255809
	1.04616	0.963608	2.0175	1.25118	1.14902	0.348925	0.642065	0.122494	1.07307	1.37213	1.00074	0.527221		0.48345	1.10118	1.28384	1.91466	0.74841	0.534894	0.885429	0.294258	0.966103	0.980814	0.689765	-0.0190277		1.11515	1.51082	2.08174	0.634118	0.905909	1.0563	0.149317	0.00550164	1.0003	0.883122	0.656196	0.316404
	0.92271	0.641356	1.44797	1.04754	0.686776	0.690763	0.816703	0.141874	1.07785	0.56331	1.46843	0.954152		0.792294	1.95669	1.81059	0.863953	1.34634	0.328303	0.688663	0.196126	1.04466	0.495574	0.90431	0.143135		0.691757	1.04926	0.993877	0.975047	0.514366	0.705219	0.122361	0.132769	0.672733	0.467787	0.466324	0.106452
	0.886645	0.405176	0.66756	1.21895	1.52301	0.438009	0.635598	0.172958	1.12443	1.08476	0.604359	0.353396		0.728476	0.208479	1.55874	1.14189	1.42637	0.879551	0.423578	0.30898	0.902119	0.390113	0.480777	0.229247		1.19863	1.1073	0.830366	1.28217	1.18319	0.564963	0.539529	0.118856	1.74999	1.4152	0.562807	0.218502
	1.21128	0.627204	0.3785	1.08993	0.967875	0.618579	1.00213	0.19569	1.01671	0.789229	0.951157	0.525201		0.934429	0.907799	1.56802	0.909424	0.904676	0.41781	0.241304	0.213726	0.711477	0.761643	0.870262	0.125842		0.728302	0.873148	1.39464	0.627341	0.432275	1.02051	0.390319	0.0876607	0.511971	0.49587	0.571273	0.171814
	1.14903	0.37384	1.43231	0.857884	1.12938	0.904895	0.703002	0.172363	0.784805	0.944576	1.02147	0.678832		1.23958	0.747148	1.48795	0.589515	0.535887	0.692818	0.546508	0.311401	0.798678	0.139145	0.331098	0.0696295		0.736823	0.949903	0.361314	0.809616	1.15702	1.20489	0.482845	0.00483589	0.819095	1.44862	0.58023	0.111571
	1.13852	0.776244	0.821084	1.85736	0.696456	0.593922	0.295823	0.148123	1.12846	1.21248	1.22863	0.490802		0.525203	0.994177	1.17669	1.12435	1.12151	0.648272	0.269199	0.726394	1.61808	0.258387	0.331514	0.333423		1.34375	1.06929	0.776073	0.493809	0.326882	1.0257	0.888817	0.0863156	0.83898	0.789831	0.182136	-0.0451978
	1.04691	0.474993	1.56595	1.29642	1.16007	0.620899	0.641212	0.26841	1.09686	1.1822	1.04923	0.364798		0.785	2.03511	1.13068	1.0742	1.03523	0.555919	0.673265	0.652077	0.733862	0.665007	0.144396	0.462456		0.688214	0.693512	1.31709	0.597286	0.876493	0.837921	0.131152	-0.0388047	1.60589	1.22968	0.769638	0.421114
	1.14612	0.895998	1.10165	1.93583	1.28567	0.186605	0.978983	0.263391	0.924945	1.01243	1.39926	1.01857		0.871365	0.183448	1.00624	1.08843	0.934457	0.851166	0.892103	0.361421	1.15012	1.14735	0.759392	0.132194		0.771084	1.05713	0.854318	0.480354	1.13783	1.46878	0.336461	0.00418373	1.24129	0.385592	0.442559	0.0682441
	1.01409	0.966866	1.45149	1.20683	1.67309	0.264165	0.649027	0.0364447	0.843301	1.17183	1.05664	0.279775		1.08924	1.15238	1.44133	2.11316	0.489051	0.637967	0.264619	0.197707	1.27157	0.964463	0.607289	0.0967505		1.21794	1.17774	1.29517	0.981073	0.772011	1.43961	0.361257	0.152279	1.1885	1.61489	0.654958	0.107535
	1.01764	0.314638	1.88884	1.97964	1.06148	0.412897	0.872046	0.0473348	1.13353	1.02938	1.13964	0.487766		1.38465	0.72399	1.06825	0.765235	0.684225	1.08006	0.957041	0.606593	1.04889	0.958356	1.04365	0.0207236		0.79828	1.24719	1.355	0.750311	0.451622	0.530181	0.435182	-0.274345	0.678007	-0.161438	0.447073	0.104244
	1.11309	1.41407	2.46075	1.32886	0.919712	0.614096	0.66928	0.0842501	0.964551	1.16346	1.59225	0.539901		0.665451	0.296157	0.915705	0.488664	0.825006	0.748694	0.621697	0.813981	0.727118	1.17508	0.80164	0.145375		0.59339	0.917475	1.46658	0.859704	0.798682	1.03917	0.478497	0.00505328	1.05816	0.992922	0.97405	0.0747691
	1.21047	0.865889	0.534178	1.55057	0.984914	0.928421	0.634705	0.249645	1.3742	1.38618	1.11692	0.485609		0.578254	0.659249	1.00174	1.53855	0.918263	0.698935	0.784233	0.265666	0.0926261	1.38332	0.913404	0.324109		0.314161	1.49649	0.955323	1.27008	1.20525	0.616973	0.448959	-0.0191447	0.748235	0.928783	1.12442	0.139006
	0.973767	0.244873	1.3471	1.48878	1.37295	0.654204	0.729007	0.113548	1.15641	1.01158	0.906935	0.632727		0.759241	0.614064	1.10473	1.77714	1.07308	1.13463	0.648184	0.409544	1.45155	0.892292	0.578699	0.33565		1.27909	1.23472	1.53619	0.724483	0.594324	0.906384	0.271245	-0.276817	0.591691	1.49377	0.435485	0.0827144
	0.935303	2.04217	0.548068	1.61316	0.919197	0.994733	0.756183	0.281819	0.36679	1.20592	1.08955	0.265941		0.815635	0.722638	1.14635	1.15652	0.671379	0.890794	0.783884	0.0295551	0.756271	1.21749	1.59887	0.168788		0.2984	0.993082	1.3382	0.530498	0.89989	0.154562	0.24528	0.125092	1.32624	0.944083	0.522152	0.226981
	1.26693	1.10852	0.688911	1.85654	1.22563	0.91876	0.749795	0.406628	1.0271	0.656879	1.03029	0.481034		0.265769	1.18186	0.7973	0.689754	1.42456	0.773644	0.215733	0.450862	1.14183	1.00701	1.04622	0.3093		1.21052	0.698037	1.26231	0.986802	1.0439	0.997959	0.35108	0.350537	1.08157	1.82899	1.1462	0.932973
	0.637415	1.14074	1.52681	1.24165	1.14727	0.975611	0.805436	0.366996	0.808819	0.824205	0.907786	0.968865		0.584118	0.891974	0.882079	1.09508	1.56043	0.727179	0.466412	0.422379	1.08384	0.745293	0.832518	0.43181		0.370861	1.84781	0.796812	1.00722	1.23502	1.06914	0.276775	0.620709	0.0276598	1.104	0.823342	-0.0870055
	1.47657	0.820541	0.915756	1.79944	1.13212	0.746106	1.14075	0.177222	0.877357	1.13088	1.25783	0.572418		1.32913	0.49895	0.985829	2.36184	1.14128	0.73491	0.448354	0.266364	0.66262	0.826851	0.782033	0.309729		1.02129	0.847728	1.24713	1.05557	1.0257	1.0525	0.191192	0.698059	0.704599	1.05561	0.717353	0.310639
	1.08252	0.914933	1.71906	1.3644	0.701891	0.96113	1.1834	0.214475	0.738715	1.39169	1.38195	0.781165		0.746381	0.936275	1.03376	0.8768	1.32101	0.425726	0.291412	0.240519	0.877911	1.15337	0.804993	0.140137		0.737397	0.392208	0.0808383	0.997	1.20834	0.785612	-0.098831	0.315891	0.408865	1.4808	0.805694	0.798016
	1.01489	0.929786	0.964099	2.11515	0.701236	1.28712	1.32007	0.167086	0.856393	1.04198	1.04456	0.628441		0.918071	-0.0310992	1.79675	0.641188	0.757778	0.591174	0.146858	0.775541	0.86287	1.34133	0.777321	0.0341985		0.576083	0.916989	0.652915	0.866106	0.93618	1.02065	-0.134306	0.440087	1.4298	1.50252	0.793052	0.641754
	1.57722	0.948457	1.02567	1.14101	2.05647	0.753524		0.166689	0.938147	1.23604	1.07694	0.507631		0.127172	0.559959	1.04585	1.16503	1.49581	0.813414	1.20116	0.0120747	1.02733	1.1037	1.20803	0.124912		0.870389	1.7095	1.47794	0.518246	1.43301	0.828179	0.167755	0.829782	1.22464	1.02704	1.01473	0.487967
	0.622282	1.23109	1.10864	1.78318	1.92531	1.11577		0.17869	0.827159	0.837957	1.05944	0.439422		1.41435	0.972436	0.620592	1.09989	1.14677	0.636603	0.456685	0.264499	1.49271	0.648827	1.83772	0.401935		1.65023	0.908115	0.757298	1.2995	0.734213	1.26953	0.153706	0.453212	0.570963	0.943647	0.910684	0.422365
	1.36874	0.723592	0.867168	1.54998	1.34236	0.941374		0.10117	0.865982	1.31871	1.47451	0.438378		0.68268	0.894822	1.15961	1.2237	1.41609	0.781463	0.939386	0.621315	0.988953	1.05203	0.707989	0.180525		1.01748	0.777496	0.933446	1.08678	1.74753	1.06544	0.402846	0.325306	1.20481	0.751877	0.52564	0.666377
	1.4655	0.658206	1.25754	1.04413	1.29247	0.816405		0.0506673	0.731681	1.24304	0.815358	0.47227		0.616301	1.14034	1.40054	0.647377	1.01942	0.187936	0.639003	0.332076	0.600851	1.17233	1.2446	0.0890769		1.26031	1.64315	1.45423	0.743048	0.695803	0.927811	0.705844	0.490277	0.243519	1.24129	0.758866	1.25112
	1.09412	1.24491	1.07093	1.72815	0.951292	1.10647		0.256032	1.17598	0.658912	0.961172	0.464576		0.958705	0.623205	0.53463	0.863888	0.87688	0.782684	0.8059	0.414462	1.11152	0.524702	0.634214	-0.0524517		1.02833	1.12908	0.89902	0.908148	0.756509	1.5142	0.247427	0.352195	0.555241	0.633626	0.641008	0.381584
	1.07946	0.670432	1.68247	1.05954	1.2364	0.987691		0.0664966	1.06246	0.981201	1.31384	0.368563		0.541495	0.707412	1.17336	0.853083	1.28967	0.422117	0.581545	0.55256	1.52074	1.26204	0.361682	0.215662		0.965003	1.53318	1.11408	0.729671	0.782718	0.780734	0.528143	0.351094	0.658882	0.645832	0.534063	0.305942
	0.63386	0.837321	0.930346	1.81436	1.23003	0.615563		0.17147	0.842958	0.901	1.13906	0.434642		0.665243	0.527036	1.03237	1.18134	1.28019	0.471352	0.483249	0.238382	1.06305	0.779059	0.605269	0.257641		1.59246	1.2628	0.995411	0.811867	0.957375	0.958394	0.660396	0.534855	1.32813	0.762846	1.50546	0.736169
	0.45972	1.03511	1.26223	1.01912	1.84343	0.272793		0.410437	0.762632	1.03356	0.939741	0.245032		1.66627	0.222015	0.727059	0.375188	0.86519	0.360494	0.804603	0.704311	1.33831	0.891986	0.596959	0.0145308		0.772375	0.84764	0.728357	0.173432	1.00471	0.922403	0.495005	1.08453	1.27708	0.73008	0.72146	0.419482
	0.70471	0.96818	0.786158	1.29173	1.17054	0.516561		0.154093	1.11402	0.884254	0.959235	0.609153		1.1773	0.63284	1.14185	1.98777	1.65373	0.714464	0.822214	0.323647	1.68104	0.450853	0.727045	0.0655908		1.11894	0.986316	1.26331	0.485531	1.47196	1.08222	0.608006	0.51101	1.72594	0.872898	0.799492	0.448226
	0.603803	0.605432	0.792884	1.97056	1.38775	0.670371		0.207135	1.33146	0.968947	0.806003	0.292345		1.73958	2.06968	0.440528	1.801	0.713395	1.11733	0.476456	0.246037	1.32608	1.14097	0.775192	0.0360832		0.845874	0.792165	0.907585	0.834207	0.226517	0.813695	0.682515	0.311271	1.09403	1.2438	0.762719	0.528495
	0.605572	1.36062	0.909853	1.61303	1.08158	0.615286		0.212571	0.927679	1.09523	0.964551	0.513442		1.0445	0.447744	1.20628	0.797392	0.696351	0.233595	1.09793	0.109127	0.772059	1.31838	0.87107	0.255193		0.571304	0.977674	0.824748	0.686525	1.14077	1.14051	0.549216	0.881031	2.42115	0.936334	0.803486	0.286325
	0.491055	0.52987	1.10827	0.524492	1.14953	0.728789		0.188787	0.856764	0.924437	0.77692	0.525325		0.720102	2.16156	0.786885	1.77912	0.827034	0.651249	0.205188	0.280889	0.826056	1.63724	0.558542	0.251423		0.587231	1.78151	1.2011	0.838534	1.8561	0.928137	0.442805	0.691116	0.786639	1.5351	1.56772	0.718028
	1.16136	1.5163	0.801361	1.57506	1.79042	0.77219		0.113826	1.45986	0.986861	0.841941	0.427992		1.14327	1.21767	0.971643	0.739672	0.657508	0.844253	0.638555	0.149824	0.105379	0.6893	0.381741	0.0634		0.924153	1.68083	0.830587	0.673026	1.19036	0.668508	0.546702	0.75102	0.771086	1.08668	0.98215	0.498654
	1.42618	1.25328	0.97326	1.43453	0.934709	0.861711		0.272655	0.435246	1.09723	0.945717	0.396148		1.00366	0.64609	0.991576	1.10334	1.03885	0.4324	0.482889	0.371453	1.65237	1.51659	0.35839	0.147529		0.5252	0.874627	1.07152	1.09912	1.32419	0.64753	0.42631	0.193895	0.938753	1.29424	0.865319	0.540715
	1.35808	1.15234	0.835727	1.10396	1.09895	0.937386		0.108133	1.04115	0.580661	0.720114	0.725252		0.890271	-0.0545303	0.763389	0.574535	0.700647	0.073207	0.27765	0.565809	1.12018	0.577022	0.768681	0.820499		0.523533	1.17195	1.51941	1.48484	1.71031	0.824334	0.31797	0.264248	0.658418	0.64638	0.712052	0.226798
	1.1415	1.59079	1.10904	1.50437	1.30368	0.799961		0.233518	1.58657	0.45632	0.844936	0.400585		1.29729	2.26444	1.03675	1.6961	0.932701	0.499661	0.446326	0.0709388	0.372464	0.571931	0.622991	0.0343576		0.858854	0.118995	0.955908	0.8353	0.578536	0.82322	-0.0963989	0.543265	0.550376	1.53123	0.851889	0.745436
	1.15113	0.298593	0.462575	1.06217	1.27942	1.4471		0.113548	1.1268	1.04069	0.499773	0.659022		0.693317	0.978873	1.33724	1.26421	0.945438	0.770198	0.645087	0.137142	1.76322	1.10334	0.789132	0.0568401		0.638114	0.668136	0.916669	1.43921	0.862037	0.973571	0.247699	0.450182	1.31502	1.54901	1.36915	0.578993
	1.63498	1.36177	0.761268	0.640218	1.10272	0.973667		0.151078	0.651905	1.21115	0.868661	0.570413		1.08215	1.09647	0.665724	1.2029	0.873565	1.25191	1.15543	-0.0224935	0.990801	1.61072	0.771434	0.17077		0.887375	0.728578	1.19695	0.751746	0.837989	0.549297	-0.0694157	0.890705	0.321467	0.983795	1.27849	0.49047
	1.01693	2.05014	0.972226	1.10711	0.883333	1.3399		0.213443	1.61805	0.897195	1.38248	0.522756		1.29272	1.30281	1.17004	1.10919	0.575755	1.33459	0.758901	0.299078	1.30911	0.58789	0.644299	0.0736071		0.708997	1.01706	0.971548	0.825686	0.8808	0.726075	0.289899	0.943693	1.09559	0.616919	0.534963	0.26263
	1.04558	1.34328	1.03068	2.75211	0.936395	1.03318		0.163595	0.633648	1.38206	1.0311	0.607862		1.14614	0.926822	1.13781	0.417422	1.48402	1.1005	0.765651	0.38588	0.845564	0.891729	0.572714	0.000346159		0.693467	1.56588	1.18197	1.63931	1.3798	1.11441	0.527042	0.243786	1.38026	1.27739	0.791435	0.861072
	0.737202	0.506206	0.882704	1.5885	0.838959	1.4717		0.258531	0.776302	0.674971	1.11181	0.413279		1.7476	1.03811	0.860507	0.828169	0.839956	0.862976	0.550761	0.0639597	0.694942	1.42759	0.819484	-0.0472502		0.631271	0.903656	0.436822	1.73413	1.21916	0.821983	0.768139	0.351325	1.51195	-0.0146541	0.639771	0.589399
	0.964764	0.895718	1.079	1.23039	0.942584	1.37025		0.226595	0.987603	0.99575	1.04162	0.492327		1.53289	0.690378	1.15293	1.98557	0.817918	0.668565	0.918318	0.0943187	0.983801	0.814882	0.496492	0.411628		0.341203	0.927342	0.548853	0.969429	1.21293	0.734797	0.374844	0.583753	1.07898	1.81084	0.716144	0.275511
	0.893406	0.249637	0.735187	1.32585	0.907771	1.32965		0.210289	0.300382	0.914408	0.606076	0.631203		1.0246	0.735537	1.16931	1.12509	0.454461	1.27049	0.353297	0.0320523	0.741474	1.32565	0.416781	0.507996		0.867254	1.31104	0.7086	0.967961	0.644948	0.998299	0.159793	1.17285	0.785374	-0.0215447	1.03065	0.388137
	1.12572	1.05714	0.776647	1.80127	0.884106	1.18925		0.17393	0.603109	1.19083	0.879335	0.451622		1.01402	0.989223	0.683226	0.870156	0.843217	1.09905	0.483565	0.0599904	1.39432	1.31452	0.293598	0.51015		1.00254	0.864682	1.43485	1.257	1.01425	0.892159	0.739159	0.290443	1.52658	1.18224	0.856389	0.305267
	1.32646	0.856045	0.765857	1.13477	0.690604	1.20522		0.302568	1.17929	0.805508	1.11586	0.48326		1.06628	1.34281	1.02284	0.616509	0.370581	1.10949	0.268152	0.2028	1.06039	1.14022	0.494595	0.521679		0.584736	1.2208	1.32669	0.403488	1.70071	0.994671	0.39862	0.578142	2.18504	0.802347	0.719927	1.01804
	0.902689	1.28555	0.512827	0.927456	1.09155	1.08296		0.226575	0.82573	1.24122	0.791454	0.428624		1.30359	1.24491	0.6541	1.40485	0.919463	0.736022	0.849498	0.26945	1.18272	1.22919	0.312715	0.167197		0.261358	0.961117	0.83966	0.767684	0.899224	1.06542	0.31797	0.575683	1.30508	0.778821	0.267495	0.460263
	0.760515	1.21294	0.675739	1.49018	0.837947	1.37234		0.261883	0.642509	1.51001	0.743715	0.438021		0.97332	0.766575	1.29976	0.949941	1.65131	1.19942	0.640028	0.148537	0.544418	0.70198	0.579874	0.0869718		1.09431	1.30829	0.444515	0.782662	1.56951	0.50995	0.562911	0.729797	0.67615	2.00178	0.853127	0.516471
	0.980879	1.09441	0.671851	0.732052	1.12605	1.12958		0.160104	0.643292	1.11634	0.988084	0.458449		1.32461	0.617926	0.993696	0.834372	1.17238	0.809641	1.0422	0.123849	1.013	1.00583	0.284346	0.565775		0.393687	0.772231	1.24552	1.06121	0.867771	0.743506	-0.106249	0.861331	1.06374	1.67556	1.11737	-0.0726899
	0.434112	1.11715	0.802535	1.0308	0.626216	1.23608		0.314588	0.882275	0.794477	1.2711	0.364812		0.475935	0.702549	1.1735	1.29939	1.23093	0.46626	0.425301	0.26439	1.99118	1.56199	0.638877	0.291701		0.517065	1.02606	0.9237	0.844252	1.60894	0.776509	0.455929	0.5798	0.654719	1.80645	0.895666	0.518791
	0.980441	1.23056	0.72946	1.00223	1.10716	1.97998		0.382646	0.661371	1.45898	0.967175	0.442445		0.951176	0.888672	0.893613	1.61974	1.57703	0.732249	0.999515	0.288108	0.894274	0.879111	0.627568	0.609896		0.633004	1.66312	0.499317	1.19865	1.04129	0.668902	0.32066	0.882838	1.44928	1.10781	0.404492	0.531898
	0.522951	0.978199	0.764666	2.26933	1.10518	1.11907		0.0407294	0.98274	0.978674	0.924437	0.537593		1.20532	0.35402	0.680834	1.03683	0.557478	0.386993	0.947696	0.257662	1.19992	0.85795	0.948786	0.193596		0.765212	1.85189	1.11174	0.692573	1.11823	0.799511	0.254873	0.838505	1.41645	1.75397	0.685404	0.138022
	1.13544	1.37503	0.953484	1.0418	0.740809	1.4537		0.112219	0.555562	1.00355	1.15033	0.125073		1.25109	1.01341	0.972124	0.450579	1.51823	0.929223	0.281401	0.23498	0.873065	0.76567	0.853544	0.181773		0.709571	1.76293	0.953899	0.672993	1.38494	0.963625	0.505344	0.392887	1.40398	0.346259	0.697905	0.790155
	0.963819	0.961769	0.961787	2.03092	1.73341	1.40479			0.593286	0.933723	1.3194	0.734333		0.861457	0.820095	1.49233	0.941008	1.4642	0.845823	0.110458	0.16858	0.902254	1.4931	0.638461	0.188847		0.860852	1.61408	0.504361	0.51435	1.04909	0.279505	0.278459	0.470875	0.538985	0.634019	1.37061	0.591621
	0.720649	1.02383	0.771848	2.11258	1.38021	0.0547932			1.35571	1.14931	0.961007	0.419324		0.501576	0.680132	1.48032	0.702015	0.730439	0.706231	0.475714	0.10988	1.08172	1.48228	0.552643	0.238756		0.537308	1.07483	1.16061	0.370343	1.03297	1.16475	0.538143	0.9358	0.759752	0.516401	1.38386	0.442981
	0.879866	1.13332	1.3313	0.973908	0.579243	1.10363			1.28643	1.37983	1.0474	0.477888		0.66839	0.919514	1.03746	1.52887	1.15873	1.18062	0.619788	0.310615	1.31253	0.753541	0.367728	0.292142		0.689284	1.29829	0.898369	0.732309	0.610166	1.05009	0.16198	0.780422	0.730192	1.17077	0.810953	0.302384
	1.1653	1.06616	1.37934	0.719739	0.942901	1.0443			1.0848	1.14702	0.800645	0.376228		0.993904	0.664554	0.832811	1.28867	1.18746	0.798714	0.96727	0.23595	1.03475	0.966385	0.599162	0.311748		0.88211	1.36195	0.731668	1.20381	1.15964	0.889292	0.323812	0.891901	0.703375	0.960536	0.754717	0.429734
	1.11652	0.823764	1.18742	1.93208	1.32278	0.639863			0.878113	1.25053	1.06735	0.521602		1.38805	0.725954	0.927524	0.884914	0.826085	0.929866	0.494252	0.351792	0.919486	1.1871	1.04568	0.41623		0.716823	0.702893	0.919141	0.578235	1.366	1.39665	0.138747	0.705762	1.22784	1.2482	1.12477	0.378743
	0.901008	1.34836	1.3572	1.53558	1.09748	1.03837			1.41949	0.744045	0.797005	0.669366		0.932101	0.766952	1.32782	1.75161	0.535734	0.841167	0.421604	0.0539819	0.865697	1.05874	0.723116	0.306314		0.498919	1.47813	0.937464	1.247	1.19482	1.10559	0.423403	1.32605	0.607174	0.514545	0.975358	0.425417
	0.933517	0.938701	1.25724	1.03975	1.66667	0.753723			0.865694	1.154	1.21327	0.69		0.735043	0.639797	0.935716	0.947965	1.4879	0.34116	0.613954	0.083283	1.07445	1.29436	0.680354	0.679766		0.303356	0.893799	1.36625	1.3006	0.768492	0.861154	0.117497	1.00039	1.32335	1.35523	0.73773	0.467196
	0.797368	1.11845	1.18445	1.57876	1.31479	0.849095			1.16143	0.947022	0.875516	0.58231		0.958393	0.962918	0.734328	1.56766	1.12087	0.51809	0.651183	0.131809	1.06164	0.986554	0.928102	0.564343		0.530586	1.26243	0.372418	1.29345	0.534746	0.584759	0.365102	0.622014	0.922539	1.25616	0.422365	0.414181
	0.886995	1.24477	1.06713	1.21627	0.872562	0.939608			0.897552	1.25718	1.20161	0.427869		0.810537	0.815413	1.14431	0.680379	1.34175	0.460851	1.40641	0.330211	0.796034	1.31846	1.40714	0.245427		0.894881	1.56513	1.30478	1.16999	1.27718	0.820204	0.220661	0.755802	1.66057	1.04909	1.35646	0.781042
	0.876836	1.3664	1.90195	1.17362	1.44293	0.514974			1.0941	1.08759	0.866216	0.519335		1.08331	1.08884	0.764286	1.24534	0.723929	0.752489	1.21137	0.288577	1.08378	0.886221	0.485819	0.447794		0.548621	1.63845	1.06955	0.673335	0.831019	0.614555	0.697882	0.844999	0.611337	1.37594	0.360434	0.554777
	1.3428	1.12734	0.98468	1.39202	1.07053	1.12141			0.919628	1.42794	1.06337	0.489675		0.49843	0.789239	0.717541	1.033	0.929223	0.643015	0.855637	0.0397511	1.05248	0.849126	1.31975	0.723153		0.831867	2.06274	0.91179	0.178333	1.42877	1.0908	0.891412	0.832649	-0.0406275	1.82039	0.435317	0.289025
	1.25666	1.17222	1.58228	0.863437	1.29299	0.732042			1.30885	0.550067	1.15821	0.53284		1.00605	0.56178	0.660627	0.675503	1.43649	0.674639	0.381867	0.136924	0.99178	1.36613	0.507886	0.378853		0.378466	1.0542	1.06222	0.981437	0.305578	0.568115	0.244982	0.842119	0.941242	1.11481	0.939287	0.419792
	1.29409	0.764421	1.65863	1.14164	2.31993				1.47597	0.843768	1.23365	0.542415		0.900114	0.353279	0.794518	1.60713	0.602275	0.589865	0.823032	0.133805	1.22302	0.809007	1.04897	0.708797		0.562418	1.45077	0.512363	1.41052	1.28926	1.02315	0.469136	0.734498	1.13384	1.11927	0.910164	0.209516
	0.96867	1.09858	1.39654	1.36853	1.19847				0.979402	0.801497	1.20922	0.549833		0.933974	0.704226	0.724406	1.55981	1.13043	0.980748	0.846815	0.239898	0.716311	0.576496	0.425507	0.284615		0.569019	1.71427	1.1638	1.00422	1.58496	1.01672	0.139671	0.335768	-0.074743	1.55527	0.937783	0.488009
	1.22158	1.0793	1.30203	1.61843	1.31911				0.921565	0.640448	1.04698	0.474893		1.36965	0.511237	1.07184	1.29938	0.719404	0.558787	0.386873	0.478647	1.46295	0.787443	0.551382	0.305984		0.419162	1.69794	0.635399	0.791856	1.1849	0.958055	0.641334	0.185838	0.907464	0.806256	0.820769	0.366017
	1.11314	1.16928	0.889255	0.655684	1.07017				1.36821	1.05272	1.25439	0.42938		0.932322	0.345789	1.05138	1.0233	0.925766	0.424352	1.03011	0.395695	1.002	1.62238	0.821711	0.79038		0.67073	1.01383	1.31279	1.22331	0.761128	0.427289	0.300905	0.438076	1.372	0.855573	0.730882	-0.0770071
	1.34769	1.10018	1.77546	1.9239	0.530188				1.40639	0.760503	0.932254	0.502685		0.941944	0.590581	1.41435	0.596861	1.24323	0.608949	0.272536	0.0847116	1.01858	1.21876	0.478366	0.313976		0.782364	1.91413	0.999462	1.26	1.06824	0.55499	0.379694	0.408892	1.39433	2.0285	0.926406	0.712868
	1.10259	1.15157	1.03481	2.29898	0.767152				0.778431	0.764597	1.12353	0.452363		1.09758	1.39002	0.720922	1.58197	1.3952	0.565275	0.370483	0.541906	1.05452	0.662987	1.0418	0.349407		0.310464	1.61876	0.790874	1.11743	1.11668	0.862485	0.375061	0.67704	0.776036	0.798199	0.772324	0.362473
	1.05028	1.24708	1.43084	1.59606	0.479229				1.68631	0.666028	1.18897	0.56886		0.790708	0.735654	1.40828	0.755626	0.920728	0.636385	0.509508	-0.010291	0.905828	1.26324	0.878988	0.707952		0.170883	1.06982	0.981835	0.0868538	1.39341	0.459285	0.691211	1.05592	1.60862	1.9259	0.973375	0.124283
	0.648941	1.6571	0.790151	1.3861	1.11811				1.32995	0.888375	1.00862	0.51395		0.589931	0.650342	0.765847	2.40681	1.29743	0.535647	0.958884	0.283266	1.23243	1.34324	0.832861	0.254336		1.42307	1.28848	0.427285	0.688489	0.932349	0.562667	0.501377	0.662054	1.19662	1.71343	0.470093	0.593337
	1.09585	0.974994	1.49198	1.56376	0.696079				1.78613	0.893444	0.733673	0.563022		1.01538	0.670744	0.816298	1.3092	0.815518	0.672458	1.04041	0.192876	0.987925	1.62703	0.70652	0.367887		-0.0747693	1.04932	1.15422	-0.0186543	1.32226	1.21377	0.849986	0.836888	1.48338	1.5648	0.731317	0.413773
	1.34895	1.62027	0.947336	1.28031	0.917649				1.56046	0.449794	1.06662			1.08637	0.880896	0.712093	1.00039	1.35101	0.463141	0.352893	0.153903	0.723116	1.21992	0.185616	0.197818		0.770322	1.53154	0.738688	0.903258	1.10955	0.490059	0.210811	0.622856	1.45645	1.18906	0.178086	0.474059
	0.911184	1.43614	2.1574	1.75777	0.96843				1.32408	0.679793	0.804258			1.03891	0.707828	0.474348	1.02831	1.06406	0.688118	0.530369	0.0521171	1.23804	0.869968	0.61861	0.91683		0.655123	0.698887	0.732728	1.58935	1.84487	0.363621	0.492627	0.498809	1.43476	1.38103	1.26168	0.449295
	1.17718	1.60212	1.25551	2.01701	2.60296				1.2903	0.804189	0.72701			1.71438	1.17633	1.15024	0.806832	0.740308	0.904349	0.815409	0.165058	0.948651	1.22539	1.29945	0.729382		0.841437	0.796084	0.804042	1.0582	1.29579	0.760897	0.523809	0.215797	0.637521	1.45601	1.06292	0.481737
	1.27134	1.3531	0.714869	2.06413	0.564525				0.87722	0.576498	0.938092			0.439917	1.04338	0.896733	1.72069	1.63371	0.40733	0.948524	0.364583	0.773405	1.10897	0.566277	0.548078		0.933391	1.99364	0.63616	0.880378	1.08856	0.794647	0.301883	0.413933	0.740121	1.14428	0.593815	0.478334
	0.76894	0.768117	1.24666	2.61643	0.950518				1.31146	0.512096	1.07406			0.929202	0.453206	1.09442	0.87195	1.41785	0.287748	0.297955	0.14905	0.711355	1.57471	0.468734	0.274983		0.268929	1.60454	0.0711363	1.35963	0.715558	0.56961	0.637584	0.193379	0.821922	1.18835	0.888212	0.396265
	1.26607	1.18126	0.857499	1.33333	0.570714				1.03456	0.602339	1.16129			0.854227	1.24126	1.51425	1.27772	1.0024	0.512965	0.424647	0.282568	1.25948	0.951233	0.877471	-0.0266402		0.69477	1.79223	0.968347	0.620023	1.7294	0.93709	0.802432	0.152238	1.43168	1.42934	1.04942	0.520732
	1.52857	0.653827	0.780973	1.53499	1.15418				0.997275	0.90361	0.577625			0.8099	0.836946	1.26972	1.53814	1.33909	0.815235	0.252144	0.396883	1.19781	0.756112	0.831012	0.39693		0.716591	1.77563	0.226457	1.09053	0.87542	0.935107	0.175295	1.45778	1.86865	1.22069	0.690508	0.253658
	1.04222	0.773477	0.880182	1.29385	0.727817				0.934314	0.700029	1.31623			0.608161	0.584144	0.623842	1.26925	0.891939	0.741944	0.403197	0.426991	0.978758	1.2468	0.637286	0.371901		0.635973	1.18589	0.840057	1.18216	1.17622	0.897349	0.138081	0.607544	1.02691	1.68014	0.973698	0.471696
	1.09291	1.31981	1.45576	2.30534	1.54846				0.808929	0.63292	0.893884			1.10959	0.904002	0.899672	1.58446	1.39451	0.632263	0.386306	0.33477	1.16766	0.635144	0.886882	0.687746		0.372506	1.81129	1.04559	0.420365	0.68776	1.04732	0.595424	0.495847	0.420425	1.67032	0.778652	0.792222
	1.03889	1.14404	1.13566	1.47564	0.768977				0.833176	0.874623	1.21355			1.17046	0.922921	1.48307	1.80578	0.722272	0.839531	0.999602	0.483467	1.44212	1.41651	0.660172	0.501509		0.441414	1.06721	1.70964	0.901029	1.78754	0.820706	0.304125	0.531866	-0.0786243	1.34157	0.847473	0.626271
	1.22808	1.31905	1.01172	1.79087	1.42137				0.750598	0.96293	0.912952			1.34334	0.712093	0.931763	1.20404	0.871885	0.912549	0.539387	0.243758	1.20385	0.305678	0.700841	0.299338		0.87785	1.7185	0.469725	1.21027	1.10774	0.486038	0.358064	1.09611	1.13464	1.19401	1.02612	0.406798
	1.08892	1.22932	1.15134	1.90584	1.47636					0.92342	1.20726			1.09759	1.2526	1.1389	1.05039	0.832323	0.423971	0.405891	0.214882	0.399145	0.846972	0.85303	0.203595		0.624549	1.29813	0.756867	0.736702	1.34818	1.36723	0.516594	0.548496	1.23326	1.11175	1.46669	0.447523
	0.949281	1.03132		1.20024	1.32572					0.717462	1.03373			0.802216	0.934338	0.762401	0.926575	1.53066	0.944882	0.176443	0.273583	1.65638	1.81116	0.453595	0.657198		0.113929	0.499063	0.910356	1.18388	1.01485	0.438348	0.414762	0.729675	0.666968	0.984386	1.29594	0.494829
	1.09489	1.63565		1.61176	1.39741					1.30565	0.502932			1.30772	0.751933	1.33337	0.787145	0.870064	0.174469	0.303331	0.127687	0.960021	1.33377	0.475857	0.644397		0.405078	1.27711	1.89257	0.67137	1.21188	0.468918	0.721156	0.366352	0.949258	0.175456	0.667221	0.063491
		0.862176		2.64947	1.06111					0.897689	1.12963			0.610722	0.826804	1.29943	1.24997	1.03601	0.98354	0.480992	0.52195	0.960045	1.64319	0.409964	0.180659		0.508301	0.907088	0.903402	1.06107	1.21296	1.28893	0.528184	-0.127934	1.00423	1.45864	0.775713	0.441378
		1.79115		2.31714	0.804345					1.00653	0.874307			0.864668	0.53922	0.887917	1.38547	1.09399	1.01828	0.338957	0.236081	0.83849	0.961294	0.467143	0.224523		0.69179	0.999605	0.911327	0.990003	1.03467	1.03136	0.695436	0.304994	1.39668	2.46142	1.00043	0.928895
		0.750724		2.40463	1.34859					0.98737	1.19623			2.02343	0.882807	0.597082	1.41847	1.21659	0.62812	0.4847	0.217183	0.36785	1.04722	0.569251	0.652523		0.645553	1.04251	0.819991	0.654748	1.5186	0.860692	0.289206	-0.14345	0.777147	2.57015	0.585827	0.295044
		2.14201		1.83217	1.34117						1.27077			1.39342	1.22519	1.22366	1.14751	0.302699	1.16941	0.567434	0.263725	1.41571	1.90935	0.794896	0.171994		0.789428	0.993204	0.725278	1.31424	1.82653	0.802418	0.558713	0.29494	0.294509	1.71274	0.870733	0.738447
		0.727516		0.860774	1.27365						0.778019			1.14176	0.93318	0.616067	1.15956	1.58997	0.801157	0.54569	0.408202	1.19557	0.972749	0.82318	0.498548		0.6335	1.58863	1.20291	0.778611	2.02734	0.843219	0.578645	0.267196	0.159875	1.28077	0.518637	0.576926
		0.877414		0.535492	1.13896						1.57117			1.04386	1.26707	0.828949	1.98637	1.02551	1.06931	0.33622	0.466979	0.494582	0.726065	0.301382	0.370898		0.95189	1.91488	1.21948	0.890863	0.921642	0.513727	0.000488131	0.846181	0.895525	0.380937	0.839219	0.906859
		0.558245		0.873421	1.40752						1.57795			1.31442	0.739542	1.18475	1.0895	0.907937	0.832552	0.457012	0.0906002	0.953583	1.27255	1.16269	0.178946		0.494493	-0.00171163	0.688258	1.21783	1.73008	0.817608	0.467981	0.288473	0.972461	1.11463	0.691352	0.506248
		0.826199		2.04154	1.19748						0.73616			1.02139	1.02417	1.36909	0.985452	0.990268	0.596997	0.452476	0.195395	1.18316	0.753468	0.742771	0.0390205		0.67935	1.23758	0.744516	0.940499	1.68545	0.69848	0.404042	0.496133	1.25896	1.45833	0.896523	0.3437
		1.29714		1.43663	1.27042						1.11137			0.887111	0.590932	0.888906	1.46224	1.24492	0.380711	0.337267	0.42469	1.37697	1.28191	0.286035	0.294492		0.480972	1.0643	1.15927	0.606966	1.00426	0.955908	0.316421	0.434788	1.12107	1.62542	0.618902	0.468659
		1.12973		2.75349	1.39174						1.1296			1.31099	1.0412	0.762206	0.877476	1.06832	0.749915	0.769468	0.823326	0.536892	1.01437	0.598024	0.502452		0.557772	0.316181	1.03422	0.543467	1.13619	0.595764	0.393063	0.376773	0.862352	1.2771	1.06086	0.510466
		0.291605		1.62952	1.01612						1.08132			0.639043	0.900023	1.02827	2.08748	0.712883	0.808888	0.182451	0.298936	0.713643	0.933181	0.414774	0.326349		0.483389	1.25828	0.726083	0.957519	0.599568	0.278201	0.504597	-0.140148	1.08201	1.06877	0.145447	0.979843
		0.672762		1.47256	0.286976						0.771425			1.60886	0.695592	0.426628	1.71387	1.23518	0.486259	0.644913	0.0631746	0.988745	0.864118	0.332823	0.225		0.641061	1.572	0.802221	0.888181	1.96441	0.660763	0.391053	0.14751	1.04374	1.51375	0.408443	0.527355
		0.902847			1.31455						1.30418			1.65557	0.75707	1.59986	2.12489	0.821462	0.559692	0.169834	0.333886	0.748927	1.13937	0.577732	0.24889		0.694229	1.57081	1.06359	1.10438	2.26992	0.796046	0.343485	1.03225	0.609255	1.11801	1.58941	0.566266
		0.798752			1.27288						1.33407			1.56945	0.593507	0.997233	1.60413	0.932723	0.575111	0.951403	0.0460868	1.80016	0.385242	1.39265	0.439435		0.416005	1.74592	0.899881	0.775289	1.19173	1.0887	0.355292	0.671891	1.30194	2.07393	0.582227	0.48462
		0.652496			1.17356						1.06808			1.29358	0.833032	0.64622	1.87445	0.888766	0.627607	0.690462	0.111396	0.844108	1.25123	0.352931	0.0703883		0.531502	1.17856	0.514195	1.31954	0.863844	0.524651	0.59552	0.328309	1.16462	1.14446	0.826056	0.587191
		0.641531			1.03357						1.19495			0.811045	0.494919	1.32571	1.24494	0.989734	0.669896	0.341923	0.294411	0.948773	0.980704	0.327952	0.561088		0.543765	0.831647	1.26358	1.18647	1.13622	0.704227	0.222686	1.08115	1.83957	1.25948	0.845195	0.64226
		0.761356			1.52968						1.15383			0.699662	1.40886	1.19982	1.07521	0.809455	0.296603	0.549801	0.151242	1.35082	0.897163	0.393735	0.392744		0.633114	1.58138	0.883976	1.02115	1.42665	0.716781	0.473932	0.370292	1.82048	1.2834	0.595558	0.891601
		1.18222			1.49597						0.472778			1.0915	0.613999	1.72166	1.43681	0.944719	0.270638	0.186508	0.0606883	1.00016	1.26935	0.68755	0.219554		0.672353	1.35018	1.25375	0.928755	1.45998	0.579528	0.465943	0.391352	2.34892	1.77703	0.318022	0.588808
		0.937195			1.11944						1.08316			1.63738	0.812072	1.21842	2.5956	1.07994	0.569768	0.422575	0.37407	0.967633	1.1072	0.98139	0.15229		0.0527367	0.744284	1.175	0.984175	0.771577	0.608345	0.488972	0.647679	0.941636	1.09859	0.722978	0.394887
		1.02425			1.50601						1.24377			1.01224	0.526126	0.62197	0.937588	1.15557	0.715489	0.757865	0.189016	1.30733	1.03936	0.60347	0.392169		0.0799443	2.0648	0.553279	0.873457	0.873287	0.766074	0.643128	0.128665	0.911767	1.41156	0.690804	0.561204
		0.915721			1.19286						0.963768			0.931399	0.904379	0.851067	2.0807	1.14639	0.599026	0.95185	0.232417	1.71759	1.15713	0.515205	0.439998		0.481027	0.351656	0.914892	1.04169	0.350591	0.87326	0.514149	0.0454467	1.79362	0.841202	0.119614	0.511296
		1.32569			1.4036						1.01779			1.80379	0.50878	0.220129	1.43426	0.980105	0.428791	0.471385	0.302753	0.781642	1.28094	0.487227	0.50381		0.876834	1.79552	0.92051	0.870576	0.859428	0.866629	0.149535	0.480508	1.06044	0.590566	0.783405	0.596824
		0.913304			1.66978						1.75871			0.84376	0.685736	1.00372	1.56863	0.89617	0.398541	0.340734	0.353962	1.49079	1.14331	0.484118	0.523613		0.0208271	1.57041	0.833424	0.8887	0.821766	0.623304	0.258568	0.0430146	1.20221	0.914425	0.635285	0.387364
		1.08469			1.35303						1.24409			0.976948	0.644413	0.925912	0.999612	1.36981	0.538079	0.793011	0.362544	1.09106	1.0299	0.411151	0.199238		0.16894	1.82909	0.780245	1.37837	0.722216	0.718697	0.464204	0.209941	0.680777	0.655521	0.792602	0.642527
		1.1398			0.977178						1.02765			1.14273	0.219869	1.25083	2.3048	1.10596	1.08066	0.565406	0.377462	0.860716	0.722908	0.507837	0.0986231		0.738214	1.81161	0.904958	1.0485	1.02739	0.854333	0.470372	0.296557	1.47126	0.905931	0.658052	0.449871
		0.348198			0.906601						2.00745			1.16788	1.02049	1.40411	1.2617	1.25053	0.538275	0.644346	0.11796	0.625635	0.687342	0.920123	0.187745		0.619472	1.3591	1.20123	0.82062	0.534936	0.710912	0.277834	-0.139197	1.65029	1.24447	0.360856	0.688989
		1.13209			0.52638						0.89409			0.971539	0.650121	1.49865	0.648457	1.17293	0.59438	0.29573	0.249843	1.29433	1.30964	0.424418	0.125622		0.7303	1.72259	0.659163	0.407694	0.872852	1.29895	0.264968	0.255647	0.687625	1.25378	0.660569	0.510185
		1.18255			0.667832						1.04773			0.792099	0.131086	1.2379	1.78896	0.706656	0.624172	1.17048	0.843369	1.39062	0.973055	0.709176	0.196227		0.548643	1.80022	0.787386	0.92966	0.910528	0.642992	0.381243	0.0443733	1.81373	0.884823	0.553891	0.441504
		1.05418			1.0448						1.45499			0.841432	0.441126	0.855332	1.53118	1.16681	0.38166	0.993463	0.144132	0.719787	0.75676	0.424283	0.552826		1.31761	0.751437	0.631834	0.590862	0.912756	0.605519	0.393036	0.182659	1.12507	1.60446	0.580357	0.222777
		1.11226			0.973231						1.02743			0.717593	0.76794	1.19827	1.44986	0.604271	0.689644	0.531917	0.163466	1.08244	1.44346	0.954599	0.324415		0.699163	1.3125	1.13494	0.96285	1.43344	0.562463	0.310198	0.180608	2.41002	1.10261	0.757656	0.487868
		0.819735			1.4882						1.4128			0.417461	0.882261	0.795181	1.48998	1.98515	0.704126	0.604794	0.877272	0.613261	1.27427	1.06627	0.284541		0.623931	1.67419	0.868766	1.13697	0.737868	0.443008	0.0048223	0.173896	1.45801	1.03764	0.701139	0.466057
		0.847112			0.229987						0.977946			0.43534	0.768512	1.50144	1.15986	0.74057	-0.00962584	0.518417	0.178602	0.977914	1.67476	0.629	0.256674		0.26308	1.42691	0.762695	1.18547	0.709798	0.844986	0.296339	0.203039	1.22606	1.30308	0.717916	0.656561
		1.30618			0.750827						1.05828			1.20615	0.740647	0.754274	1.29532	1.07205	0.390351	0.322752	0.223748	0.866101	1.34304	0.87315	0.270222		0.694372	1.1468	0.561215	0.647529	0.732814	0.979807	0.43271	0.154643	1.20362	1.00351	0.596557	0.573382
		0.894001			0.851079						0.923516			0.708816	0.76859	1.43365	1.44638	0.567009	0.799739	1.03429	0.362893	0.854633	1.41678	0.505707	0.233237		0.548202	1.3252	0.950223	0.701757	1.11656	0.588509	0.183719	0.0283681	1.64908	0.566477	0.753578	0.563384
		1.06147			1.183						0.635214			0.945273	0.836543	1.30266	1.12652	1.10505	1.07596	0.74118	0.206202	0.843166	0.477032	0.64294	0.326973		1.03968	1.17339	1.22658	1.49833	0.925569	1.04471	0.178719	0.0177433	0.868806	0.959748	0.334798	0.573382
		1.0281			1.16501						1.48076			1.08684	0.756745	1.71067	1.19437	1.21316	0.320833	0.897185	0.232264	1.19908	0.631215	0.827365	0.443082		0.319007	1.48383	0.86945	0.90359	0.813071	0.673249	0.578047	0.213501	0.948554	1.29857	0.538029	0.207941
		0.701698			0.528225						0.827557			1.02008	0.887618	1.16869	0.46877	1.27228	0.578503	0.612766	0.183062	0.857974	0.328393	1.01976	0.621547		1.04042	1.28463	0.493025	0.509924	0.777718	0.925514	0.0496178	0.123149	1.411	0.793853	0.23615	0.570134
		0.659135			0.948138						1.04769			1.15982	0.956495	1.30904	1.82208	0.909365	1.3742	0.582865	0.306166	0.856163	0.693351	0.888069	0.546756		0.69264	1.94573	0.893976	0.683412	0.642394	0.402601	0.163393	0.148135	1.15685	0.666138	0.384396	0.416951
		0.627099			0.658092						1.84418			0.719725	0.82185	1.3622	1.90303	0.717223	0.699219	0.894916	0.231697	0.882036	0.576545	0.420918	0.232184		0.537175	1.44517	0.222241	0.764406	0.931452	0.625682	0.443063	0.206735	0.60581	0.926561	0.552274	0.488107
		0.495224			0.999553						0.943436			0.899997	0.566981	0.715473	1.43267	0.402685	0.616571	1.04311	0.145135	1.1173	1.16862	0.250873	0.282412		0.52382	1.95458	0.677342	0.924417	1.1372	0.69704	0.331285	0.142144	0.239061	1.40325	0.693911	0.138163
		0.888834			1.03345						1.36236			0.971097	0.792815	1.15955	1.29172	1.20207	1.06175	1.03071	0.129018	1.00375	0.814319	0.123517	0.156757		0.712397	1.88969	0.81296	0.188753	1.1313	1.27127	0.581158	0.1766	1.17774	1.0689	0.513926	0.427076
		0.979022			0.48395						1.02365			1.07928	1.05706	1.05153	1.18261	1.04033	0.621784	1.27697	0.386393	0.811125	1.38961	0.669939	0.394555		0.538103	1.31022	0.878512	1.09547	0.911479	0.75856	0.23327	0.0943182	1.2609	0.82067	0.792531	0.375087
		0.716025			1.22152						1.07886			0.655556	0.722144	0.706905	1.45492	0.832672	0.408028	1.02189	0.389032	1.17957	0.958491	0.746798	0.648717		1.6245	1.18377	0.780156	0.914583	0.369531	0.535425	0.268079	0.515181	0.982445	1.01072	0.520071	0.53838
		0.627939			0.993404						0.924629			1.20498	0.748111	1.58306	1.30929	0.829204	0.822541	0.475398	0.0196863	0.779463	0.854584	0.499184	0.321576		0.919594	0.788545	1.12932	0.82945	0.662801	0.831087	0.139168	0.263011	1.60652	2.19431	0.770313	0.411157
		1.43669			0.905053						1.12618			1.03256	1.25633	1.05675	1.70816	1.07519	0.686264	0.641532	0.0369922	0.595992	1.19246	0.586483	0.314624		0.862982	1.71748	0.60722	0.881945	0.86417	0.630247	0.442383	0.269628	1.49177	2.16864	0.605908	0.303439
		0.790677			0.488889						1.73733			0.197036	0.0736389	1.27218	1.94989	1.22804	0.618534	0.500184	0.270529	0.864473	0.105881	0.413085	0.670881		0.656282	2.02472	0.836194	1.31346	1.13789	0.77587	0.721387	0.0356235	0.957301	1.19385	0.687246	0.322775
		1.54322			0.754576						0.770765			0.657715	0.730375	0.716774	1.42587	1.51214	1.04571	0.770078	0.190216	0.412962	1.30699	1.03512	0.366675		1.4808	1.49185	1.29671	0.850267	0.503782	0.71833	0.429897	0.22615	0.552598	0.830922	0.830191	0.371895
		1.56604			0.269223						1.53304			1.15533	1.03806	1.26745	1.037	1.22596	0.841712	1.0083	0.285011	0.711306	1.21145	0.851953	0.467731		0.9554	1.42219	0.884053	1.13298	0.828247	0.733479	0.41271	0.11997	0.170197	1.71922	0.396111	0.56628
		0.973855			0.887181						1.91763			0.63219	0.796299	1.17202	1.33994	1.3782	0.908406	0.926006	0.359349	1.33454	0.879062	0.556975	0.703681		0.730951	1.81465	0.816878	1.19228	0.939536	0.447139	0.606457	0.509488	0.716411	0.461768	0.811445	0.303467
		0.820418			1.24187						1.01189			0.0478022	0.751556	1.01697	1.53754	1.14718	0.806402	0.977368	0.304607	0.611144	0.80503	0.42946	0.484742		1.0628	1.95209	0.697275	0.489449	0.0447402	0.330972	0.150037	0.195105	0.924944	1.64975	0.776683	0.526427
		0.603137			0.339523						1.4062			0.0754853	0.519247	1.5883	1.24764	0.938285	0.671575	0.744517	0.197663	0.794394	0.83663	0.330131	0.173977		0.854207	1.57209	1.36428	0.484173	0.855638	0.622245	0.820638	0.180458	1.66591	1.18883	0.726255	0.444443
		1.21424			0.823566						1.12442			1.56222	0.877567	1.09929	1.90863	1.21088	0.929572	0.616048	0.194305	0.715907	1.16744	0.943743	0.321723		1.05025	1.4983	0.974263	1.13303	0.85504	0.679255	0.332616	0.601212	1.38285	1.00592	1.03647	0.226391
		1.26027			0.724127						0.602477			1.07154	0.62877	0.908254	2.00681	1.79104	0.57666	0.322687	0.552975	0.394739	0.701013	0.665998	0.572396		0.597308	0.903137	0.849185	0.572694	0.60753	0.585112	0.416107	0.346461	0.141988	-0.00831194	0.646661	0.296028
		0.864418			1.12232									0.509209	0.830523	0.92309	1.35875	1.11212	0.616626	0.927772	0.245001	0.296156	0.757519	0.440181	0.434074		1.49034	1.54356	1.04349	1.14634	0.643739	0.652502	0.490766	0.341053	0.682718	1.44222	0.718268	0.424306
		0.961121			1.1944									0.928551	0.800785	1.08745	1.25993	1.29963	0.230552	0.257389	-0.0229951	0.853165	1.15828	0.748646	0.471708		1.69029	1.36988	0.74924	1.06661	1.15158	0.886208	0.521214	0.0409495	0.678161	1.04951	0.567588	0.419707
		1.86747			0.353943									0.914053	0.721182	1.16592	1.68351	0.649417	0.715947	0.504132	0.328597	0.857411	0.710889	1.05464	0.00432374		1.86301	1.06701	1.02409	0.887353	0.838926	0.52317	0.386053	0.0762614	0.968045	1.30269	1.31259	0.541123
		1.65106			1.05484									1.55816	1.27105	1.06805	1.32675	0.923661	1.04438	0.290769	0.582963	0.0209194	0.733054	0.889697	0.367691		1.10778	1.97075	0.899461	1.26123	1.15258	0.801427	0.376651	-0.16258	0.927517	0.745717	1.02077	0.786724
		0.781989			1.11865									0.529337	1.04454	1.01814	1.31777	0.917827	0.735608	0.675828	0.388825	1.09287	0.816608	0.179264	0.269671		1.33068	1.3989	1.20726	0.80392	0.637041	0.750422	-0.117418	0.318635	1.44379	1.5983	0.952956	0.376451
		1.06628			0.817199									0.747916	1.01463	1.14816	1.15853	0.917533	0.199321	0.488723	0.0224779	1.50959	0.0259251	0.746113	0.625561		0.853766	0.91913	0.937078	1.30931	0.948503	0.71136	0.358662	0.581987	1.30265	1.21435	0.915789	0.170788
		1.1226			0.984279									1.96361	0.700819	1.14587	0.983684	0.70285	0.600629	0.325424	0.187675	0.914848	0.89365	0.711452	0.459788		0.721911	1.03206	0.324437	0.374923	0.824089	0.846616	0.701768	-0.0267125	0.80516	1.3194	0.753522	0.314773
		1.36712			0.35069									1.45772	0.813307	1.00851	1.38772	1.2297	0.44746	0.817961	0.055334	0.726885	0.913318	0.750702	0.491156		0.738986	1.68202	0.950797	0.682242	0.793614	0.563591	0.425672	0.167361	0.586488	0.942353	0.868441	0.424474
		0.843959			1.06091									1.03841	0.526022	0.926848	0.770359	1.22434	0.711476	0.673451	0.414451	0.893308	1.85921	0.393356	0.746859		1.32866	1.71306	0.69456	1.18697	1.15085	0.4265	0.772949	0.102769	0.936095	1.14733	0.713838	0.704247
		1.4318			1.20313									0.826245	1.21304	1.1706	1.67467	1.49212	0.570041	0.657639	0.436184	0.781678	1.78908	0.785325	0.283881		0.777552	0.965952	0.449537	1.67065	0.806508	1.08532	-0.00184879	0.0474303	1.07177	1.47484	0.915676	0.483565
		0.860056			0.438466									0.849819	1.11413	0.937172	1.75508	0.531263	0.467677	0.622285	0.107721	0.885426	0.957096	0.64633	0.547613		1.94037	0.800134	0.173256	0.985919	0.765096	0.397411	0.492383	0.116628	0.99745	0.959833	0.743285	0.375228
		1.1743			1.00148									0.629954	0.617042	0.750204	1.31201	0.687594	0.608491	0.797798	0.46434	1.37691	0.874191	0.518215	0.341917		1.10316	1.32446	0.609648	1.4685	0.670681	0.699798	0.430549	0.197469	0.826661	1.61994	0.56614	0.26675
		1.06178			1.35853									2.15219	1.11903	0.673149	1.7872	1.19167	0.296297	0.417766	0.297671	1.46029	0.477852	0.532669	0.370763		0.915974	1.26422	0.674648	0.688556	1.04853	0.695491	0.172958	0.128761	1.10604	1.22231	0.873925	0.294706
		0.901446			0.857327									0.793049	0.822669	0.86619	1.39164	0.88375	0.585362	0.248294	0.285611	0.342688	1.67006	0.720766	0.494729		0.482186	1.0915	0.442639	1.00988	0.696007	0.872567	0.52673	0.1391	1.14543	0.765447	0.547493	0.321762
		1.19278			0.980947									0.962125	1.13112	1.05565	1.46615	0.95293	0.799728	0.478473	0.0787794	0.653135	0.9932	0.679338	0.36211		0.849826	1.95417	1.49492	1.30049	0.782133	0.584474	0.273378	0.00158866	0.970408	0.887087	1.0031	0.392918
		0.717006			0.884265									1.02075	1.19371	0.839807	1.64263	1.08497	0.387156	0.325948	0.375706	0.629588	1.52612	0.921089	0.539327		0.863943	1.95405	0.833501	1.42309	0.82466	0.660953	0.640084	0.337467	0.953519	1.25458	0.80485	0.426106
		1.38481			1.56939									1.11847	0.463348	1.24732	1.23099	1.04076	0.675523	0.517021	0.536628	0.909512	1.14814	0.168017	0.36566		-0.0202768	1.50486	0.683368	0.937861	0.991913	0.692665	-0.104293	0.034686	0.589793	0.694389	0.697174	0.333603
		0.991511			0.9042									0.823956	1.02489	1.03757	1.83026	1.19534	0.812498	-0.000280429	0.170805	1.26361	1.10794	0.186901	0.448601		1.52925	0.833998	0.722198	1.42111	0.711781	0.962348	0.487057	0.16982	0.905467	1.57426	0.630391	0.476042
					0.308895									1.92629	0.670314	1.08651	1.07088	1.13077	0.0876777	0.608022	0.332251	1.10193	0.455737	0.538764	0.343789		1.24022	1.25194	1.16079	1.19935	0.733534	0.709173	0.35195	-0.112146	1.21412	1.39493	0.731557	0.141777
					0.845604									0.572169	1.14582	1.18052	1.23373	0.937598	0.0800879	0.343057	0.429674	0.908043	0.879576	0.814894	0.657724		0.835013	1.5269	0.862408	1.57026	0.411229	0.873192	0.454353	0.149929	1.34347	1.20976	0.537382	0.785697
					0.6014									1.69429	0.97661	0.7808	1.5046	1.50393	0.527817	0.384528	0.159704	0.575003	0.806058	0.83674	-0.016788		0.384106	1.84326	1.63945	0.55105	0.847431	0.558373	0.458117	0.12463	1.43212	1.07156	0.449829	0.282008
														1.32557	0.740088	1.98406	1.00545	0.940444	0.720821	0.089586	0.0396748	0.99462	0.386918	0.63545	0.347057		1.99291	1.07468	0.670101	0.492628	0.917281	0.531906	0.320687	0.180866	0.810109	1.33142	0.359506	0.504251
														1.01836	1.15504	1.05573	1.86146	1.0067	0.595885	0.516214	0.378629	0.74238	1.38227	0.323338	0.321404		1.46718	1.25557	0.712838	1.38768	1.00428	0.367982	0.101886	0.131709	1.10403	1.51101	0.886862	0.338637
														0.75166	0.775807	0.958055	1.49438	0.969603	0.564861	0.59655	0.388912	0.966813	0.72527	1.07371	0.52305		1.30148	1.53777	1.09459	0.802309	0.92883	0.504978	0.542029	-0.0303538	1.24908	0.798663	0.803345	0.671932
														0.903027	0.552352	1.36355	1.82797	1.16596	0.853315	0.515473	0.319328	0.98757	1.54442	0.395718	0.567721		1.7411	1.03793	1.56027	0.777055	0.658467	0.341502	0.453294	0.129521	0.658924	1.69957	0.974809	0.374553
														1.7564	0.846906	1.005	1.62505	1.05577	0.562505	0.571567	0.0835011	1.35809	0.392646	0.798543	0.616284		1.49657	1.18243	0.786503	0.661227	1.05447	0.759661	0.421079	0.101927	0.85435	1.63544	0.650979	0.660583
														1.05307	0.562131	1.06197	1.05385	0.433054	0.823065	1.18375	0.421212	1.00817	1.21885	0.754961	0.503284		0.959373	1.35162	0.8453	0.667198	0.883694	0.745721	0.537789	0.198216	1.21151	1.04561	1.12609	0.847263
														0.913286	0.973632	1.42299	1.47627	0.902026	0.778791	0.511798	0.216823	0.45898	0.872538	0.817354	0.663538		1.33953	1.83219	1.47186	0.389504	0.746781	0.539664	0.551634	0.285008	0.197534	0.674871	0.930175	0.799985
														0.981486	0.753273	2.15304	1.62141	0.405836	0.384703	0.446304	0.115147	0.556902	1.11188	0.852736	0.50676		1.06748	1.37581	1.02181	0.0653195	0.811304	0.777134	0.172428	0.348744	0.0564316	0.903076	0.934394	0.507556
														0.713627	1.22824	1.21684	1.65199	0.746927	0.693014	0.729621	0.0617243	1.22592	0.725025	0.875317	0.532265		1.02596	1.55922	0.906912	1.1694	0.981057	0.582897	0.37767	-0.0995782	0.271137	1.48874	0.582902	0.692646
														1.29969	1.10458	0.938668	0.722378	0.290256	0.510359	0.915232	0.192266	0.410111	1.40331	0.777639	0.382255		1.63058	1.47179	0.713203	0.687441	0.86436	0.706904	0.246775	-0.0388047	0.958609	0.840527	0.968495	0.465874
														1.21801	0.761608	1.23201	0.869128	0.559158	0.667998	0.560771	0.308631	1.23712	1.05222	0.396012	0.460669		1.87816	0.480255	1.49007	1.41364	0.555439	0.513918	0.196409	0.493089	1.03913	0.644538	0.783363	0.362122
														1.08451	0.806728	1.23279	0.592427	0.747712	0.906912	0.256593	0.0897932	0.994705	0.886503	0.948798	0.531494		1.15054	0.841503	0.712132	0.637231	0.517926	0.708969	0.444218	0.168013	1.18475	1.64224	0.757446	0.945869
														0.933115	0.77634	1.0734	1.14896	0.594206	0.640573	0.353897	-0.0224935	0.817085	1.55439	0.920784	0.229724		0.652176	1.49003	0.868435	0.567352	0.38858	0.782745	0.177551	0.268989	0.156064	1.67418	1.06245	0.779256
														1.02652	1.25911	0.612465	1.37502	0.603507	0.6362	0.773273	0.601326	0.834904	0.859737	1.01357	0.205296		0.768137	1.50273	0.784086	1.11602	0.720341	0.687515	0.382303	0.140961	0.854322	0.784108	0.938626	0.565169
														0.862237	0.557411	0.870884	0.669118	0.91714	0.706023	1.0898	0.442553	0.952261	1.19324	0.493297	0.28557		1.72509	2.07412	0.72211	0.618765	1.26253	1.11634	0.287508	0.0476341	1.18746	1.03756	0.701294	0.440393
														1.04524	1.26911	1.59107	1.29827	0.450677	1.23198	0.318292	0.215307	1.58366	0.37337	0.693572	0.51403		1.55335	0.691734	0.536005	1.25958	0.765653	0.69598	0.190444	0.147225	1.13245	1.16922	0.464187	0.240242
														1.32817	0.939253	0.858284	1.7482	0.793393	1.16476	0.369043	0.279646	0.357252	1.39115	1.23724	0.0960285		0.98912	0.57499	0.749748	1.12309	1.36018	0.416677	1.1115	0.360741	1.21183	1.10389	0.528312	0.596487
														2.10692	0.788055	1.33895	1.14341	0.906574	0.53677	0.294694	0.226398	0.510664	0.845209	0.978636	0.166352		1.14735	1.75173	0.94647	1.10922	1.30793	0.823627	0.216884	-0.118409	1.08486	0.617862	1.34308	0.674885
														1.02125	1.17243	1.13367	0.982292	1.36002	1.05164	0.833446	0.246561	1.17919	0.670024	0.870654	0.688199		0.861592	0.495663	0.800951	0.831801	1.01149	0.678467	0.401582	0.137062	0.880562	2.02515	1.72178	0.612279
														1.05135	0.542093	1.21394	1.65142	0.913891	0.728836	0.312131	0.0814728	1.15709	1.11271	0.942348	0.325345		0.619747	1.13127	0.696933	1.00037	0.80413	0.896249	0.458171	0.290198	1.17392	2.25899	0.994018	0.391821
														0.904457	1.10586	1.15016	1.55652	0.669013	1.40597	0.59113	0.42107	0.533587	1.25237	0.664187	0.320756		1.33247	1.11157	1.19029	1.16767	0.887431	0.71155	0.258093	0.186341	0.753902	1.3554	0.600748	0.636199
														1.13037	1.15595	0.395876	1.49301	0.687169	0.476859	0.376535	0.539583	1.14927	0.736456	0.23309	0.460632		1.27237	0.841856	0.955687	0.702419	1.09245	0.402275	0.0750522	0.185716	0.973093	1.08499	0.804738	0.76795
														0.801891	0.675321	0.935651	0.701482	1.11243	1.54404	0.511176	0.164535	1.43602	1.07577	0.950585	0.305029		1.27994	1.73366	0.623699	0.943281	0.817663	0.533863	0.894007	0.388757	0.898422	1.98513	1.02476	0.583254
														0.834957	0.897085	0.550753	1.13231	1.19193	0.733525	0.814144	0.180227	1.38637	1.02801	0.48101	0.394849		1.7935	0.784185	1.29065	0.706712	1.0369	0.716061	0.480616	0.521608	0.396364	0.79661	0.843367	0.445371
														0.777003	0.319497	0.543823	1.40959	1.28906	0.218503	0.749021	0.392729	0.662241	0.628621	0.575272	0.473042		1.48277	1.28865	0.588257	0.89402	0.744566	0.55283	0.612286	0.144834	0.389346	1.2878	0.575393	1.01169
														0.970265	0.959914	0.0278168	1.24331	0.724474	0.824439	0.561273	0.244074	0.642879	0.0673164	1.37555	0.344952		0.307704	0.996471	0.432881	0.484019	0.701306	0.782106	0.512532	0.369477	0.564354	1.70004	1.1542	0.425614
														1.45605	0.472411	0.54234	1.49117	0.975895	0.583137	0.378596	0.309798	0.957585	1.02265	0.576202	0.298885		0.47201	2.10581	0.345994	0.635785	1.30763	0.427927	1.0912	0.649703	0.165599	0.731627	0.0546035	0.416642
														1.61016	0.982305	0.740192	0.800629	1.20857	0.772641	0.78167	0.539104	1.23419	0.593067	0.471904	0.22232		1.09974	1.84289	0.592827	1.5183	1.29526	0.778913	0.631402	0.583645	1.1149	1.28223	0.304719	0.570907
														1.47277	1.46682	0.555798	0.38498	1.16217	0.317387	0.271325	0.379861	1.06711	1.41649	1.10692	0.438823		1.35397	0.868325	0.972861	1.18465	0.715423	0.900053	0.661157	0.636837	0.441968	2.27086	0.702672	0.770622
														0.861873	0.965076	1.20629	0.875214	1.01594	0.240312	0.534066	0.207816	1.33936	1.12855	1.01507	0.450095		1.1086	1.07177	0.632474	0.806249	0.750898	0.517953	0.209316	0.307019	0.852705	1.19387	0.781028	0.606527
														1.12258	0.636897	0.994671	0.840288	1.38734	0.444439	0.328674	0.33996	1.43781	0.84297	0.199091	0.145461		0.607098	1.41009	1.57872	0.7836	0.806549	0.321149	0.423511	0.461269	0.177917	1.05238	0.528762	0.530998
														0.963308	1.26276	1.82299	1.67962	0.915766	0.576758	0.563378	0.330593	1.1455	0.848783	1.22058	0.519243		1.07728	1.17578	0.126236	1.19173	1.09974	0.461106	0.734485	0.30013	1.04055	1.96242	0.67885	0.652174
														1.06823	0.730765	0.525515	1.34477	1.07407	0.249232	0.682196	0.131646	0.970766	0.776807	0.535704	0.203448		0.62435	1.24788	0.823854	0.796989	0.926506	0.726917	0.726428	0.592259	1.21986	0.490582	0.743763	0.216645
														0.808054	0.689117	1.70143	1.86729	1.34763	0.612591	0.489639	0.0887791	0.811369	0.96417	0.788777	0.258632		0.768501	2.15065	0.325795	0.588235	0.745205	0.376977	0.740083	0.374626	0.984175	0.465368	0.707552	0.830359
														0.323918	1.38197	0.97752	0.928187	1.31223	0.527468	0.314857	0.265022	1.24464	0.816094	0.445701	0.257714		1.52665	1.29054	0.625012	0.341237	0.0337892	0.86239	0.438443	0.476513	0.886412	0.588387	0.613108	0.334165
														1.28137	0.773024	1.46483	1.0798	1.29263	0.658031	0.198525	0.1611	1.23713	0.584586	0.757629	0.20264		1.19003	1.5647	0.424438	0.122891	0.561702	0.198909	0.38786	-0.138803	1.26032	1.00419	0.768063	0.693264
														0.60348	1.33801	0.518285	1.89369	1.28311	0.841396	0.76299	0.16906	0.895523	0.659426	0.971256	0.246357		0.849494	1.42211	0.328102	0.910808	0.614541	0.11459	0.0761799	0.67613	1.10926	1.27757	1.28205	0.635622
														0.870897	1.10652	1.14411	0.943466	1.41245	1.0608	0.78745	0.152027	0.742135	0.585846	1.0344	0.0851727		0.693214	1.3004	0.0541164	0.294448	0.50332	0.651551	1.0043	0.404476	0.819405	2.34316	0.106578	0.582115
														0.635194	0.850131	2.02969	1.10674	0.154448	0.669961	0.725608	0.222625	0.887555	0.797662	0.844059	0.225796		0.499681	0.781183	1.17402	0.988833	0.96906	0.70458	0.540507	0.290212	0.861409	0.99977	0.539196	0.469348
														1.04069	0.890193	1.72277	1.01029	1.35347	0.858843	0.8811	0.074701	1.01747	0.467743	1.17307	0.236921		0.762452	0.742551	0.687419	0.827419	0.574202	0.101913	0.821902	0.30172	0.81475	2.05561	0.957695	0.644046
														0.765131	1.71229	0.932777	1.66156	1.5414	0.701978	0.969494	0.261784	1.31239	0.92377	0.705749	0.164896		1.08198	1.77076	1.17515	0.793986	0.648127	0.600071	0.304261	0.604174	1.47785	0.529774	0.791435	0.524009
														0.740621	1.2888	0.518285	1.23422	1.47219	0.894949	0.388018	0.220836	1.3293	0.280686	1.08926	0.43788		0.881978	1.23514	0.862287	0.779318	0.803125	0.507518	0.510616	0.437859	1.11195	1.24411	1.48677	0.685882
														1.072	1.0742	0.22771	1.17171	1.38412	0.0973611	0.930902	0.418169	0.924675	0.489259	0.766502	0.386417		0.673556	0.382661	0.783368	1.07011	0.596539	0.638997	0.341502	0.229561	1.05997	0.813625	1.05587	0.714428
														0.946664	0.708218	1.54099	1.47713	1.27784	0.167206	0.33333	0.342828	0.69214	0.63944	0.811492	0.149622		0.714604	1.39929	0.702838	0.705741	1.13519	0.301584	0.592259	0.761971	0.811811	1.96413	0.866922	0.393031
														0.820576	0.105275	0.335088	1.03584	1.23852	0.659689	0.46084	0.74515	1.09996	0.988635	1.13693	0.186301		0.321027	1.41029	0.867651	0.0621407	1.21593	0.222115	0.149494	0.292834	0.551824	1.23356	1.07576	0.752524
														0.733625	0.80639	0.24897	1.54303	1.15601	0.581251	0.476096	0.253769	1.40315	0.732638	0.633076	0.155313		0.768181	0.962122	0.620818	1.4084	0.737718	0.569093	0.492016	0.390577	0.773392	2.0688	0.711166	0.705583
														1.31429	0.609539	0.823072	0.291307	1.03435	0.679634	0.618207	0.118069	0.953179	1.32775	0.891949	0.205504		0.724086	0.934428	0.267859	0.842541	0.191518	0.440631	0.627883	0.538523	1.28697	2.48194	1.14806	0.484507
														1.09499	0.785611	0.517661	1.0737	1.27909	0.69321	0.772793	0.221229	1.4802	0.706129	0.631827	0.358182		0.408356	0.854196	0.671249	0.934616	1.00199	0.562395	0.716129	0.635723	0.813203	0.30327	0.85712	0.400203
														0.859181	0.94777	1.05481	2.18939	1.06585	1.0149	0.786763	0.238273	0.739185	0.789744	0.709237	0.344474		1.16281	1.2336	1.03262	0.83445	0.508035	0.450345	0.25884	0.457356	0.689299	0.892445	0.33162	0.773435
														0.696047	0.60309	0.799121	1.40747	0.859061	0.838746	0.851657	0.304465	0.580388	1.31937	0.596286	0.468612		1.77139	1.32157	0.559107	0.508158	0.782989	0.371936	0.188556	0.860706	0.140919	1.06044	1.58387	0.485267
														0.762505	1.40071	0.877892	0.546514	1.26365	0.662895	0.768584	0.642165	0.755316	0.946534	0.908973	0.484534		0.862629	1.92838	1.16299	1.21809	1.57949	0.314464	0.870447	0.656089	0.905833	1.28061	1.00203	0.222327
														0.702731	1.40625	0.781476	0.62734	0.181721	0.437471	0.771747	0.113795	1.1486	0.780748	0.833619	0.0915613		1.16401	1.51893	0.471303	0.788313	0.880542	0.410291	0.481296	0.720273	0.751413	1.44336	1.2408	0.230975
														0.70407	1.73422	0.591296	1.27253	0.865473	0.613998	0.87206	0.133511	1.12091	0.721451	1.23914	0.342859		0.690542	1.81855	0.846768	0.714516	0.719471	0.192537	0.615587	0.286802	0.620097	1.56289	1.02991	0.607891
														0.577071	0.540078	0.796325	0.55377	1.05665	0.815704	0.765018	0.374463	1.13009	0.286169	0.575664	0.287748		0.519537	1.01487	0.745399	1.05135	1.21486	0.240906	0.370781	0.301163	0.864756	1.53241	1.01292	0.465931
														1.34402	1.56838	0.729269	1.14402	1.35539	0.750439	0.735913	0.264063	1.01043	0.873383	0.757384	0.287883		0.888843	1.40607	0.289846	0.817375	1.24487	0.561865	0.399422	0.329912	0.415348	1.76617	1.7844	0.336964
														0.836582	0.526191	1.62435	0.708894	1.25693	0.303876	0.375357	0.622558	1.05761	0.947647	1.91757	0.536769		0.910278	1.17788	0.799781	1.17093	0.976465	0.287997	0.642557	0.350782	0.568052	2.16556	1.03907	0.474565
														0.641747	0.567553	0.709739	2.19724	1.03926	0.529387	0.406327	0.359087	0.266404	0.308786	1.18459	0.587021		1.3191	1.44521	0.676326	1.04847	0.114318	0.575887	0.276394	0.730436	0.822302	1.49256	0.871562	0.0516785
														1.05945	0.408398	0.823878	1.24044	1.21237	0.439314	0.245372	0.288893	0.968576	0.305555	0.672362	0.765364		1.23044	1.12588	0.572705	1.00631	1.8028	0.167877	0.49885	0.28134	0.453429	1.69599	0.96332	0.309894
														0.393249	0.538101	1.14493	0.975856	1.55387	0.316101	0.0504705	0.508243	0.25463	0.34363	0.227619	0.0117649		1.22468	0.719626	1.12071	1.3708	1.59091	0.586267	0.0593051	0.396148	1.19806	0.761538	0.580062	0.499849
														0.930697	1.55524	1.17267	1.22682	0.870348	0.443632	0.849552	0.312546		0.431773	0.362649	0.307624		0.425243	0.581315	0.868435	0.578478	1.16229	0.238963	0.398947	0.329505	0.686191	2.09885	0.84625	0.667699
														1.06828	0.581934	0.780553	1.21	0.430983	0.47108	0.949157	0.261969		0.490605	0.514115	0.272511		1.16048	1.45397	1.01101	1.70622	1.24423	0.367262	0.301068	0.445264	1.13587	1.19801	0.716397	0.456031
														1.70292	0.911544	0.852654	1.36579	1.03869	0.630431	1.04581	0.521536		1.65267	0.762133	0.383504		1.2554	1.86101	0.986747	0.565012	1.07214	0.559379	0.259778	0.328853	0.441968	2.698	1.34367	0.244517
														0.48306	0.813619	1.23714	0.909905	1.81534	0.246811	0.74214	0.34104		0.910087	0.677502	0.0285197		0.525718	1.09489	0.874163	1.06958	0.969196	0.238609	0.299301	0.597272	1.22338	1.1632	1.37989	0.383581
														1.25369	1.35092	0.94041	1.33424	1.43044	0.722686	0.89134	0.185854		0.747336	0.519464	0.547295		0.814682	1.41176	0.531977	0.65935	0.448552	0.331855	0.361977	0.350768	1.42403	2.48305	0.682057	0.3338
														1.00041	0.679859	0.554446	1.00176	0.0171454	0.487677	0.283244	0.455944		1.00645	0.549693	0.619564		0.908314	1.88901	0.925356	0.62754	1.23635	0.318214	0.289084	0.415848	0.911697	1.68442	0.822949	0.601352
														0.703641	0.865292	0.510418	1.09375	0.962297	0.500064	0.375717	0.324835		1.15711	0.78169	0.411175		1.8544	1.58021	0.753611	0.700079	0.778248	0.398743	0.164928	0.236653	0.273008	1.69716	1.16007	0.474101
														1.35873	0.644439	0.976298	1.31207	1.10808	0.55569	0.676951	0.302524		0.256356	0.676034	0.164529		-0.0136874	0.650686	0.875565	0.734141	0.884428	0.174888	0.223447	0.440889	1.40671	0.611758	0.84317	0.475746
														0.899568	1.11317	0.908085	1.82715	1.1628	0.518199	0.45819	0.53147		0.546989	0.537002	0.326031		0.766591	1.31005	0.700829	0.960091	1.75617	0.220417	0.323934	0.689268	0.622052	0.383061	1.11553	0.113807
														0.431101	0.606002	0.713003	1.32687	0.500806	0.323309	0.411114	0.558089		0.211648	0.447194	0.67126		0.944583	1.29673	0.972519	1.00108	1.39212	0.404802	0.296598	0.41434	0.956022	1.38306	1.00458	0.139752
														1.23547	1.0484	0.495348	1.28281	0.967619	0.272841	0.878734	0.313647		0.784824	0.552594	0.00705298		1.31429	1.69247	0.844274	1.05663	2.2028	0.358281	0.225879	0.702366	1.01162	0.616652	0.892572	0.457521
														1.07007	0.643021	1.78411	1.1192	0.824111	0.213148	0.731966	0.444515		0.797368	0.335675	0.402645		0.790013	1.75179	0.922762	0.536281	1.58602	0.319722	0.0965328	0.490657	0.777949	2.25002	1.18276	0.269492
														0.953855	1.25803	1.04391	1.35871	1.31007	0.567205	0.627291	0.0206895		0.710339	0.772022	-0.0123454		1.37244	0.948027	0.912386	0.589803	1.85747	0.486635	0.251395	0.332847	1.02823	1.50084	1.34129	0.327373
														0.659639	1.5982	0.759046	1.28816	1.06523	0.675643	0.918656	0.404658		0.850301	0.403526	0.332835		1.51881	1.63207	0.664814	0.855013	1.22554	0.215661	0.501078	0.508102	1.11362	2.57153	0.739052	0.302047
														1.0122	0.515619	1.06965	1.68992	1.04599	1.07654	0.320386	0.579855		0.214206	0.600582	0.454892		1.59704	1.6778	1.46289	0.644096	1.68096	0.562599	0.485725	0.447506	1.06384	1.62795	0.319653	0.32615
														1.05956	0.695982	0.865436	2.21695	0.903945	0.19774	0.139268	0.575144		0.724878	0.555458	0.3866		1.52854	1.77003	1.21363	0.686403	0.634378	0.273785	0.38396	0.86095	1.02452	0.903653	1.0417	0.0634348
														0.726175	0.853109	1.25009	1.22994	1.47532	0.54255	1.07082	0.404004		0.648839	0.674222	0.266232		1.2154	1.79035	1.02736	1.32036	0.895719	0.628902	0.255348	0.221313	0.213059	1.87194	0.910094	0.675968
														1.2827	1.03358	1.37667	1.44045	0.84061	0.579048	0.197096	1.00329		0.275534	0.874497	0.139684		1.51083	1.10983	1.14957	0.595531	0.855339	0.468117	0.460304	0.297712	0.650149	1.69737	0.659065	0.313212
														0.390116	0.802814	1.39242	1.64673	0.098986	0.536399	0.653877	1.18971		0.580706	0.527076	0.550085		1.29159	0.835388	1.07161	0.726856	1.64003	0.621321	0.290076	0.251218	1.13663	2.54782	0.719969	0.147753
														0.876371	0.441451	0.54602	1.21177	1.26883	0.534916	0.772172	0.682698		0.833901	0.453974	0.687795		1.01055	1.2832	0.984131	0.628412	2.22365	0.265525	0.605153	0.701741	0.23667	1.42638	1.44923	0.338693
														1.09572	0.736083	1.5783	1.43969	0.947783	0.19389	0.403808	0.121341		0.385988	1.22984	0.940439		1.45911	1.35689	0.98508	0.861404	1.44397	0.245973	0.315619	0.115052	-0.0508931	1.4409	0.95792	0.455806
														0.940982	1.12948	1.21827	1.82445	0.992678	0.403448	0.660071	0.726655		0.765474	1.06617	0.457046		1.22846	0.733788	1.26818	0.589295	0.902852	0.260172	0.491364	0.65935	1.11643	1.20923	0.613235	0.255556
														1.11327	0.874876	1.42698	0.805479	0.73816	0.906312	0.465202	0.256735		0.824538	0.495561	0.10298		1.10157	1.17793	1.0724	0.890654	1.72795	0.261775	0.712909	0.7128	1.10345	1.17008	0.382793	0.232142
														0.964816	0.706423	1.31644	0.903469	1.12747	0.764942	0.691509	0.495103		0.768191	0.552655	0.370873		0.591447	0.954671	1.22121	0.814814	1.49079	1.13455	0.651511	0.200512	0.968425	-0.0881446	0.507513	0.376071
														0.200144	0.978925	1.38274	0.943492	0.846466	0.531438	0.858047	0.414287		1.32422	0.6542	0.36741		0.686492	0.978347	0.975245	1.2093	1.66978	1.09138	0.720776	0.224316	0.592591	1.28597	0.317684	0.372134
														1.39011	1.08919	0.926055	1.11153	0.67428	0.911328	0.683014	0.25885		0.798519	0.694636	0.810378		1.64672	0.327285	1.18808	0.91147	1.43526	0.967905	0.651429	0.483796	0.464904	1.18759	0.753775	0.146769
														1.36923	0.824294	1.00652	1.03902	1.13954	0.557118	0.538733	0.171437		0.79929	0.49938	0.446656		1.09029	1.09455	0.628876	0.29808	1.01199	0.799783	0.372086	0.400495	0.847797	1.21352	0.520915	0.44142
														0.760983	0.849741	0.541066	0.612764	1.3896	0.504121	1.21375	0.170107		1.03246	1.69557	0.452824		1.26322	1.19122	0.338499	0.496646	1.00112	0.739417	0.35676	0.403226	1.71714	1.6451	0.993372	0.197239
														1.00046	0.801175	1.02709	0.925652	0.0275268	0.127589	0.664607	0.518821		0.72046	0.398472	0.602308		1.17803	0.863038	1.46879	0.654527	0.996179	0.774457	0.437003	0.281679	0.716439	1.58006	0.615682	0.755167
														0.835399	0.736044	1.47729	1.22461	1.03324	0.71249	0.800579	0.333057		0.982846	0.550158	0.422888		1.43169	1.61343	0.146192	1.1833	1.13675	1.1568	0.524678	0.292984	1.4156	2.04593	0.530098	0.369561
														0.894731	0.84255	1.25361	0.755197	1.14704	0.588502	0.651739	0.334726		0.842835	0.890126	0.21095		1.3196	1.09326	1.23667	0.449316	0.925705	0.287427	0.275402	0.387615	0.920556	1.2039	0.742947	0.421493
														0.739919	0.767771	0.72979	0.694604	1.1458	0.563465	0.659863	0.0617788		0.417613	0.542411	0.275779		1.6479	1.46153	1.09732	1.51367	0.938748	0.630152	0.971804	0.377235	-0.0768102	1.63624	0.683182	0.285397
														0.895875	1.25815	1.21802	1.20922	0.862856	0.528504	0.261478	0.652775		0.99238	0.511239	0.471108		1.1524	1.62568	0.337252	0.883016	0.672719	0.965826	0.730993	0.396216	0.261378	1.318	0.425515	0.323042
														0.54368	1.38806	1.01037	0.814464	0.828942	0.627542	0.0336444	0.293986		0.580045	1.23127	0.474805		1.05399	0.87572	0.971934	1.45302	1.1754	1.34135	0.47582	0.397506	0.305773	1.1831	0.934379	0.240903
														1.35471	0.750373	0.958432	1.36961	1.23652	0.931665	0.378094	0.116325		0.854376	0.463129	0.400932		1.58993	1.09324	1.4522	0.797662	1.01126	1.158	0.333798	0.0275529	0.93182	1.45364	0.562062	0.322198
														0.566903	0.864447	1.01441	0.954583	0.499432	0.428136	0.713101	0.416316		0.731267	0.616823	0.588661		1.28174	1.0659	0.933181	0.921272	0.743371	0.46044	0.577381	0.0381913	0.358648	0.740205	0.347356	0.326698
														0.478743	0.693421	1.07067	0.41157	1.09941	0.525058	0.817143	0.500304		0.868487	0.985796	0.0716612		1.31589	0.802265	0.655432	0.966592	1.2201	0.332657	0.319722	0.0853781	1.9309	1.43232	0.573424	0.152478
														1.33722	0.812462	0.924247	0.510184	1.14901	0.903193	0.828779	0.445802		1.22241	1.03854	0.368683		0.92285	1.01252	0.848689	1.1374	1.22358	0.847418	0.653902	0.406514	1.09812	0.805638	0.742399	0.405279
														1.09468	0.726357	0.870845	0.307339	0.89797	0.857578	0.195264	0.349044		0.487924	0.597694	0.788715		1.25538	0.903501	0.943899	1.32814	1.65216	0.055596	0.366284	0.552708	0.338483	0.730896	0.598652	0.315547
														0.0890213	0.814295	1.21875	0.538036	1.17854	0.667966	0.33911	0.42251		0.558872	0.971978	0.466568		1.41311	1.48084	1.23956	1.3087	0.69435	1.56466	0.568156	0.141858	0.956978	2.09195	0.516977	0.09388
														0.710246	0.912038	0.349599	0.881234	1.36955	0.97294	0.1364	0.364572		0.790674	1.01939	0.50638		1.08091	1.08951	0.728368	1.06288	0.879034	0.826956	0.715613	0.190906	0.596641	2.19674	0.41321	0.382948
														0.99012	0.786833	0.848311	0.715551	1.18667	0.569779	0.543945	0.238807		0.42793	0.557465	0.458637		1.38956	0.649648	1.48227	0.948016	0.924849	0.598645	1.03822	0.441663	1.41158	0.544638	0.64721	0.126941
														0.754456	0.0381671	0.596653	0.697569	0.885942	0.559507	0.742009	0.310921		0.452249	0.429056	0.447892		1.83582	0.773975	0.873347	0.277296	0.488211	1.17869	0.652271	0.762175	1.10731	1.71618	0.510382	0.0685113
														1.1017	0.73412	1.30518	0.771646	0.931644	0.709709	0.188013	0.174818		1.13267	0.634018	0.608427		1.66038	1.11459	0.838457	0.778092	1.3393	0.65579	0.228324	0.355116	0.94584	2.05254	0.672593	0.420973
														0.998208	1.66654	0.778043	0.886032	0.450917	1.0258	0.716525	0.160685		0.829654	0.54727	0.569838		1.57351	1.09954	1.15253	1.28255	1.70497	0.914061	0.714947	0.206531	0.609958	1.50877	0.424432	0.228655
														1.34758	0.604468	0.959641	0.815817	1.06389	0.596736	0.2521	0.268545		0.671505	0.450511	0.679926		1.75885	1.12392	0.723799	0.604648	0.94046	1.00936	0.62166	0.0786119	0.910572	1.17226	0.617369	0.513223
														1.2696	0.768915	0.632996	0.684995	1.07222	0.48591	0.86483	0.434614		0.608904	1.5156	0.677013		1.3982	1.02447	1.23144	0.329117	1.13993	0.814728	0.203841	0.653752	0.31902	0.124831	0.531743	0.359815
														1.13261	0.660419	1.27734	0.679286	1.13913	0.327627	0.49013	0.269657		0.79623	0.424185	0.426804		1.61706	1.00932	1.72348	0.867464	1.35268	0.936506	0.287793	0.194942	0.345472	0.972123	0.636494	0.349226
														0.998455	1.07664	0.922271	0.695709	0.775432	0.23715	0.302982	0.197696		1.04028	0.388742	0.673635		1.25116	1.85911	0.772507	0.652143	0.712664	0.953435	0.287019	0.279451	0.676347	1.29542	0.96325	0.272094
														0.882976	0.245173	0.688844	0.616561	1.12757	0.695533	0.48458	0.482769		1.05743	0.710326	0.551321		2.05544	1.03011	1.18508	0.929484	1.47496	0.811644	0.789688	0.19202	0.90963	0.995706	0.855531	0.352025
														0.747044	1.03122	0.967833	0.899724	0.370265	0.604729	0.449324	0.110752		0.706043	1.05988	0.509917		1.91434	0.908567	1.10554	0.0308382	0.583577	1.38983	0.797867	0.398471	0.70128	0.888494	0.830149	-0.0117291
														0.21238	0.779695	0.324126	0.971448	1.20879	0.348684	0.226703	0.205657		1.25541	0.572837	0.599982		1.14257	0.397561	0.894848	0.23106	0.816413	0.95959	0.278459	0.2313	0.605346	1.42897	0.368647	0.281923
														1.13504	0.63457	0.847219	1.05281	1.16334	0.428485	0.446424	0.136891		0.991425	0.688921	0.514923		1.64941	1.20102	0.5986	0.710366	0.38305	1.00679	0.580302	0.256367	1.26714	1.49131	0.524037	0.0972972
														0.819912	0.454064	0.649588	0.634752	0.934981	0.386327	0.163248	0.254925		1.04974	0.688431	0.446521		1.81125	1.20026	1.0804	0.495233	1.52131	1.14415	0.106247	-0.128192	0.991332	0.724905	0.739066	0.40902
														0.932296	0.606314	0.615728	1.02603	1.24513	0.66573	0.413677	0.298871		1.09705	0.587878	0.233384		0.979098	1.23457	1.47931	1.04389	1.45692	1.03682	0.768506	-0.032813	1.10323	1.52647	0.884837	0.609326
														1.43301	0.647351	0.711456	0.685164	0.0363924	0.233802	0.337518	0.120207		1.4424	0.750396	0.26644		1.76967	0.880278	1.36136	0.641006	1.06546	0.8783	0.379028	0.39593	0.726016	1.0665	0.633288	0.319709
														0.709414	0.771737	1.05001	0.754599	0.66356	0.253845	0.280147	0.387298		0.929314	0.36003	0.702176		1.45131	1.30239	1.24609	1.19296	0.628141	0.983109	-0.0392803	0.130962	1.10095	1.17122	0.259705	0.215225
														0.512226	0.767563	1.07512	1.02319	1.07778	0.692414	0.293538	0.669394		0.755622	1.34773	0.170807		1.65938	0.932243	1.33925	0.512584	0.783682	1.15911	0.459992	0.318948	1.06084	0.836111	0.575941	0.399823
														1.0398	0.683707	0.615572	0.74001	0.918416	0.246103	0.324803	-0.00105467		0.510211	0.986432	0.641814		1.63166	1.24655	1.04005	0.828799	0.806902	1.19681	0.0389386	0.110092	1.31567	1.20851	0.448521	0.0606223
														1.02258	0.945806	0.694383	0.392105	1.10474	0.187882	0.585591	0.213966		0.501595	0.76179	0.202934		1.0893	1.11562	1.06376	0.319978	0.543265	1.10474	0.118652	0.254017	0.464651	1.11285	0.468518	0.438185
														0.880584	1.00307	0.763584	0.55139	0.508821	0.572211	0.294803	0.234773		1.05813	0.614253	0.265571		0.974418	1.32085	1.15877	0.996614	1.15472	0.272114	0.163475	0.461636	0.915255	0.66168	-0.00278539	0.658347
														0.700195	0.772244	1.24819	0.840184	0.800154	0.640573	0.0687142	0.146738		0.910527	0.79016	0.197806		0.512992	1.73852	1.02881	0.736878	0.690165	0.82985	0.279954	0.305741	-0.00438851	1.05934	0.385128	0.362065
														0.79219	0.424547	1.11735	0.611281	0.936202	0.695271	0.38744	0.311608		1.89267	0.977718	0.338184		1.58899	1.14743	0.416513	1.45026	1.02112	1.42787	0.162116	0.204072	0.204875	1.17635	0.818969	0.275047
														0.693655	0.770502	1.23649	0.947562	0.836358	0.972439	0.234445	0.352315		0.816032	0.752232	0.425899		1.52419	1.47219	0.909296	1.29092	0.807812	0.485372	0.424952	0.203556	0.0724347	0.999981	0.0915456	-0.0793836
														0.616847	0.997623	0.6166	0.60478	1.09717	0.49929	0.382096	0.753187		1.4185	0.779463	0.121913		1.32152	0.914793	0.959716	0.490939	1.19294	0.906384	0.583047	0.154616	0.622038	1.15827	0.520381	0.328568
														0.726578	0.734341	1.00425	0.600281	0.830687	0.828964	0.24222	0.589484		0.980423	0.0800447	0.364264		1.57687	1.11208	0.999241	0.794439	0.567789	1.0607	0.326393	0.370387	0.683421	1.83408	0.520915	0.0772441
														0.888308	0.921192	0.488248	0.654867	0.758301	0.656799	0.412226	0.590651		0.973386	0.458588	0.446778		0.36808	0.88051	1.06791	0.540222	1.00973	0.117782	0.276408	0.46885	-0.114399	1.22566	0.523404	0.430521
														0.436588	0.855462	0.894952	0.758747	0.79782	0.50122	0.238371	0.302829		1.82328	0.821907	0.259268		1.91717	0.73062	0.768236	1.15368	0.448728	1.2099	0.243569	0.103584	1.09561	0.963615	0.536496	0.0851894
														0.809289	1.2793	1.48273	0.640798	1.09447	0.909202	0.797406	0.233082		0.453791	0.63862	-0.0284148		0.940587	0.820079	0.593511	0.417098	0.629364	0.216381	0.233963	-0.00361507	0.085105	0.983795	0.456931	0.0681176
														0.916238	0.669755	0.622048	0.466378	0.695173	1.02037	0.97475	1.01139		0.849003	0.281531	0.43706		1.75442	1.32191	1.0098	0.58669	0.803057	0.237876	0.268949	0.0924976	0.963193	1.6294	0.397193	0.171674
														0.877255	0.808821	0.524396	1.19134	1.08084	0.575144	0.661979	0.0952347		0.558713	0.305886	0.344377		1.35837	1.3728	0.869726	0.0170081	0.972851	0.856195	0.511689	0.320918	0.683125	1.41571	0.190517	-0.0550696
														0.473412	0.758149	0.846139	0.667922	1.39976	0.348957	0.405215	0.0817346		0.412167	0.51813	0.359112		1.07317	1.4479	0.473246	0.528445	0.748167	0.840407	0.663032	0.205227	1.13831	1.2375	0.703108	0.161197
														0.640369	0.786157	0.988183	0.854188	0.84036	0.72575	0.388301	0.16833		1.05337	0.597118	0.583423		2.28298	0.776492	0.736404	0.792011	0.711387	0.949536	0.400781	0.202672	0.830275	1.29358	0.317417	0.358254
														1.47488	1.01567	1.10923	0.659275	0.705762	0.686624	0.232057	0.402554		0.905363	1.36425	0.223336		1.97607	1.09901	0.722783	1.12479	1.02337	1.10505	0.345252	0.265239	0.88187	1.6047	0.468631	0.336106
														0.856321	0.846984	0.507857	0.562417	0.807896	1.45311	0.323843	0.201655		0.426119	0.378302	0.114276		1.07637	0.523941	0.212362	0.317075	1.36139	0.761794	0.223447	0.20289	0.679947	1.05224	0.745211	0.339256
														0.748059	1.07203	0.637326	0.658846	1.02788	0.824569	0.478309	0.508886		0.731279	0.327352	0.48741		0.707673	1.31642	0.305364	1.79945	1.19389	0.829443	0.220118	0.150948	1.59411	2.33982	0.612349	-0.0591056
														0.799823	0.771503	1.162	0.476949	0.912833	1.0004	0.41227	0.226681		1.10024	0.613396	0.0851727		2.01259	0.829903	1.46619	0.598644	0.521567	0.861426	0.542042	-0.0692526	1.05101	1.89521	1.07574	0.300922
														0.862328	1.29735	0.42196	0.730622	1.0165	0.691444	0.580302	0.1746		1.11511	1.01385	0.392609		0.484019	0.779295	0.84764	0.802474	0.868681	1.72974	0.406093	0.179575	0.79322	1.27812	0.258439	0.226011
														0.837115	1.08277	1.56281	0.992773	0.918732	0.40444	0.488364	0.199485		1.38704	0.714023	0.245977		1.45177	0.983303	0.553566	1.25801	0.872105	0.994834	0.74515	0.0920356	0.435274	0.566491	0.0372364	0.274006
														0.647742	0.991303	1.42797	0.621424	0.843533	0.578285	0.813109	0.487709		0.949459	0.654114	0.0695684		1.05623	1.03426	1.01689	0.848082	0.739036	1.44642	0.174358	0.162863	0.388868	1.06582	0.769342	0.353459
														0.748163	1.01207	1.08067	0.511445	0.977629	0.772063	0.391245	0.202952		1.38084	0.702322	0.134507		0.866393	0.639339	0.711801	0.842033	0.651307	0.902254	0.0966279	0.582368	1.0188	1.00644	0.917533	0.19077
														1.1956	0.188597	0.928668		1.02776	0.939026	0.774484	0.125441		0.379196	0.593165	0.143943		1.83345	1.36917	1.10001	0.471723	0.688208	1.08263	0.377072	0.406827	0.533402	0.605655	1.09147	0.410173
														0.922843	1.17514	0.603038		1.16461	0.663353	0.345216	0.317976		1.25652	0.698345	0.321857		1.23731	1.01523	0.847894	1.39186	0.841874	1.05732	1.03501	0.192034	0.11226	2.01253	0.662271	-0.0962586
														1.08716	1.08684	0.828013		0.620148	1.66702	0.835823	0.176421		0.465136	0.092981	0.350949		0.59637	1.66065	0.887464	1.15967	1.23484	1.56984	0.317535	0.308323	0.45582	1.44372	0.600776	0.254994
														0.292984	1.58709	0.595548		0.835125	0.972886	0.908427	0.306134		0.994277	0.689472	0.147076		0.95572	0.934119	1.21823	1.50676	0.870977	0.906479	0.236802	0.405645	1.02518	2.08643	0.759133	0.149131
														0.830107	1.35352	0.707139		0.90629	0.958208	0.622198	0.186944		1.00224	0.515927	0.112967		1.43462	0.920852	0.836724	0.859373	0.534067	1.09906	0.567042	0.633141	1.12265	1.16444	0.0996034	0.18215
														0.889777	1.31039	1.93534		0.138036	0.415869	0.272165	0.464308		0.589212	0.734241	0.407161		0.539482	0.848358	0.85189	0.292406	1.07269	0.921846	0.559243	0.382153	0.82915	1.3156	0.508371	0.310554
														1.49423	1.06089	1.4121		0.844645	0.518232	0.677333	0.109487		0.729468	1.00768	0.534811		1.86463	1.37476	0.479063	0.934704	0.405142	1.44199	0.555072	0.200132	2.31008	1.33014	0.618733	0.218305
														1.16074	1.00048	1.62551		0.832486	0.659035	1.12146	0.15905		0.599236	0.822556	0.3427		0.341391	0.91008	0.683324	1.18324	1.39287	0.966343	0.324586	0.171749	1.31519	0.241227	0.296028	0.59913
														0.78812	0.900725	0.455845		1.10586	1.06378	0.989221	0.195144		0.0837041	0.113603	0.354853		1.95084	1.10775	1.17865	0.230166	0.835407	1.02755	0.486255	0.382276	1.10179	0.663396	0.63918	0.176272
														0.720389	1.05373	1.28543		1.11125	0.905887	1.19535	0.285414		0.800832	0.649782	0.608219		1.88592	0.74711	0.866448	1.13305	1.95328	1.24309	0.521621	0.138991	1.08122	1.02531	0.452163	0.0524238
														0.647	1.295	1.19151		1.12123	0.401256	1.17334	0.332752		0.880445	0.731194	0.169167		0.189669	0.69211	0.850609	1.33846	1.23839	0.76712	0.360931	0.320891	0.303228	1.2976	0.863125	0.0136958
														0.744496	1.14579	0.542977		0.89388	0.655229	0.632645	0.388977		1.27339	0.665031	0.286157		0.659196	1.49965	1.11911	1.4736	0.97459	1.84421	0.131492	0.712841	1.99856	1.20158	0.486167	0.298109
														1.9225	1.08052	1.20814		0.744386	0.752085	0.664334	0.268414		1.49755	0.702922	0.104889		1.23982	0.903932	0.424228	1.14895	2.12789	0.957552	0.491268	0.144834	0.614937	1.557	0.194202	0.409217
														1.0578	1.54158	0.508767		1.06011	0.48229	0.437504	0.105071		1.36028	1.03241			1.24348	0.714759	1.26779	1.156	1.2904	0.0833809	0.344912	0.325931	0.718549	0.797397	0.182206	0.356764
														0.849715	1.27269	0.57408		1.01889	0.698652	0.792411	0.380341		0.929754	1.0447			0.662761	1.17787	0.908336	1.62007	1.334	1.16145	0.391433	0.161776	0.461853	1.19091	1.01117	0.272572
														0.974543	0.44803	1.32221		1.2025	0.93678	0.976473	0.429903		0.237006	0.817929			1.55536	0.558047	0.65977	1.46572	-0.0709102	0.904686	0.416134	-0.036658	1.27838	0.226644	0.392918	0.0503989
														1.00834	0.370299	0.765534		1.2728	0.530783	0.231108	0.2286		1.45265	0.703901			1.45445	1.30196	0.618997	0.884152	1.23349	1.11248	0.447519	0.295606	1.12045	2.10677	1.00421	0.317544
														1.63211	1.25959	0.699831		1.17623	1.11002	1.29831	0.420525		0.606126	0.328221			1.47422	1.04416	0.809009	1.41563	1.61515	1.00867	0.182265	0.209167	1.10234	1.69035	0.83043	0.484226
														0.897683	1.38351	1.15857		0.77806	0.776686	0.337136	0.105703		0.928714	0.770847			1.63419	1.41393	0.00233916	0.358124	1.21624	0.774729	-0.075258	0.270457	1.49887	1.86769	0.759386	0.304887
														0.677401	0.804296	1.43864		0.449357	0.970966	0.536257	0.352599		0.976727	0.612245			1.21352	0.728313	0.558445	0.840488	1.08384	0.743438	0.445753	0.357548	0.487038	1.75066	0.429354	0.261209
														1.06508	0.947432	0.136521		0.918743	0.634673	0.472824	0.638141		1.40211	1.26616			1.81808	1.44751	0.568942	0.592275	1.36505	0.845488	0.626375	0.338309	1.07768	2.10082	0.359731	0.176244
														0.814841	1.35385	0.701235		1.22759	0.876433	0.657988	0.4001		0.944294	0.594511			0.425486	1.21895	0.724064	1.0611	0.804293	0.951316	0.728316	-0.0834644	0.61706	1.26665	0.536805	0.186692
														1.22542	1.10144	0.910399		1.27981	0.733209	0.725303	0.273157		1.36124	0.908508			0.106114	1.71434	1.37085	0.819384	1.6251	0.203827	0.220077	0.101506	0.92867	1.16005	0.873798	0.330467
														0.432778	0.561246	0.797652		1.47486	0.947248	0.388203	0.378694		0.765792	1.02506			1.02974	1.52649	1.06512	1.25114	1.81547	0.80053	0.49279	0.25259	0.139696	1.18486	1.70797	0.107071
														1.17376	1.14683	1.26776		1.60919	0.641576	0.719131	0.398693		0.364301	0.610924			1.45021	1.05966	0.679582	1.55241	1.07176	0.646823	0.381488	0.251843	-0.0909992	1.56386	1.86159	0.239033
														0.971201	0.949213	1.15595		0.848876	1.24853	0.902561	0.371562		0.741976	0.814931			1.41609	0.913071	0.82392	0.944704	1.65281	1.07	-0.102119	0.157999	1.46695	1.42607	2.42568	0.307348
														0.984893	0.697048	1.02166		1.2591	0.996516	0.800917	0.456543		1.05788	1.15277			1.01916	0.89168	0.681856	0.730874	1.59526	1.46628	0.35161	0.0710849	0.109391	0.91105	1.68925	0.191544
														1.06251	0.721949	0.939773		1.34826	0.741791	0.800426	0.343395		1.33265	1.02689			0.981471	0.961802	1.18482	0.609185	1.10341	0.771481	0.557979	0.246449	1.04651	0.662074	0.745183	0.21088
														0.448265	0.803165	0.595743		1.41232	0.822061	0.229233	0.0555085		1.30021	0.573265			1.01303	0.429239	0.532496	0.571867	1.53439	0.954536	0.741102	0.352235	1.97493	1.14086	1.4883	0.397221
														0.9172	0.829951	0.413547		1.47792	0.941611	0.571731	0.395138		0.573889	0.636356			0.902993	0.993347	0.70041	1.43123	1.21133	0.77375	0.263215	0.108476	0.971926	1.45819	0.774081	0.170984
														0.899061	0.541911	0.823982		1.29252	0.953093	0.668053	0.196388		1.14541	0.632048			1.06394	0.69924	1.05529	1.17716	1.03358	0.718996	0.218039	0.0440608	0.936067	0.951803	2.13852	0.956528
														1.35821	0.940995	1.22417		1.86918	0.0878958	0.459619	0.376873		0.771936	0.578821			1.88987	1.06866	1.30849	0.920135	1.13847	0.956601	0.426786	0.348907	0.759935	1.30618	1.36489	0.156669
														1.18393	0.764819	1.05549		1.0641	0.925799	0.964729	0.219691		1.34399	0.806021			1.25679	0.782563	0.253797	0.853689	0.966764	1.04748	0.437193		1.10749	1.25315	1.44115	0.0908144
														0.497402	1.07509	1.03116		1.15316	0.912582	0.269384	0.282132		1.13627	0.995917			0.946482	1.79577	0.974671	0.444361	1.00123	0.665002	0.311516		1.02487	1.21151	1.4587	0.0325676
														1.85495	0.981382	1.23082		1.08991	0.861035	0.535734	0.492355		0.689007	0.555727			0.47276	1.06043	0.777077	0.919384	1.01762	1.09284	0.186219		1.54572	0.88232	1.91297	0.492017
														1.13838	0.865162	0.590776		1.77089	0.638697	0.420961	0.124111		0.932533	0.684429			1.07201	1.08648	1.35847	0.709737	1.69914	0.650668	0.355877		0.754492	0.95664	1.02977	0.393411
														1.1535	1.0972	0.365072		1.26728	0.617793	0.124776	0.350898		1.33514	0.721194			1.2656	0.936117	0.847342	1.3339	1.15418	0.757229	0.490331		0.927236	0.686135	0.946628	0.245192
														0.761127	1.01307	0.925093		1.29497	0.890205	0.846706	0.121112		0.690157	0.452665			0.970676	1.18951	0.457815	1.47939	2.59417	0.798356	0.21543		0.990686	1.02172	1.23719	0.180617
														1.19482	1.08111	0.42469		1.32214	0.659907	0.593922	0.0741121		0.970399	0.641117			1.38404	0.787353	1.88198	0.992199	1.47951	0.293065	0.182089		1.01385	1.47009	0.993554	0.422928
														1.12668	0.739789	0.850118		1.02738	0.653713	0.44156	0.323636		0.939533	0.337804			0.805521	0.992641	0.961713	0.879671	0.943272	0.802405	0.320537		0.275103	1.39376	1.17644	0.241241
														0.902988	0.700039	1.09209		0.568547	0.562942	1.14041	0.268905		0.538544	0.649414			1.29838	0.428091	0.3083	1.17686	0.435359	0.718303	0.193678		0.965176	0.683983	0.616624	0.447481
														1.10574	0.93859	0.836283		1.67416	0.732631	0.213901	0.383667		0.931137	1.00628			1.04072	0.736569	0.936669	1.47117	2.20605	0.650043	0.325293		1.06056	0.217391	1.14242	0.285509
														0.953595	1.11073	1.23439		1.12169	0.607324	0.326929	0.10132		1.1108	0.485624			0.805951	0.143653	0.645189	1.25357	1.25715	0.462614	0.42578		1.05336	0.651794	1.66414	0.246247
														1.60044	0.748514	0.564952		1.57231	0.515506	0.192048	0.359676		1.1962	0.654934			1.03883	0.413831	0.823269	0.247384	1.4598	0.389762	0.260538		1.53253	0.95882	0.887045	0.107732
														1.68801	0.302567	0.609097		1.21277	0.853783	0.566507	0.145789		0.425434	0.04443			1.26212	0.970819	0.986846	0.902475	0.725504	0.510371	0.479054		0.601816	0.763422	1.22127	0.435795
														0.869258	0.764494	2.45025		1.25935	0.852311	1.00984	0.561262		1.49591	0.951368			1.49505	0.913303	0.997221	1.22515	0.979956	0.93671	0.534067		0.692533	1.242	0.803866	0.290051
														1.17744	1.09227	0.82419		0.921797	0.909998	0.568012	0.258152		0.989259	0.556804			1.32215	1.1219	0.793291	0.642706	1.43684	0.505698	0.513021		0.499779	0.303397	2.19154	0.198083
														1.73993	0.542535	0.903885		0.525549	0.572025	1.15968	0.307617		0.438994	0.428053			0.926746	0.98763	1.40236	1.63832	0.888952	0.605832	0.354341		1.30646	0.9493	1.8285	0.266553
														1.15266	0.760801	1.07531		0.812858	0.623638	0.677922	0.405792		1.10064	0.689313			1.01197	1.92381	1.73998	0.762982	0.764498	0.458579	0.322168		0.844675	1.29649	1.06976	0.249917
														0.99982	0.0726247	0.938824		0.991522	0.255862	0.185025	0.524295		0.930783	0.535864			1.12813	1.21418	1.48658	1.86722	1.67281	0.330184	0.862716		2.32559	0.678879	1.52971	0.17232
														1.2748	0.596237	1.3402		0.744179	0.892103	0.42878	0.287039		0.706618	0.61834			1.20663	1.07253	0.178311	0.971106	1.85746	0.442709	0.736265		0.139091	-0.0827727	1.61109	0.0906316
														0.470265	0.687374	0.858037		1.2004	0.811625	0.789511	0.224217		0.355367	0.428359			0.831084	0.902375	1.20431	1.63908	1.32839	0.39377	0.198433		0.931412	1.44251	1.75972	0.358634
														1.05993	0.658898	0.904301		1.53392	0.593475	0.182059	0.289547		0.503358	0.53207			1.07603	0.892971	0.802585	0.605123	2.46102	0.630247	0.429299		2.28419	0.863687	1.21301	0.407248
														1.12023	0.500809	1.41582		1.16081	0.940978	0.453817	0.27319		0.690231	0.698296			1.33654	0.751194	0.42053	1.06931	0.905732	0.809511	0.546431		0.724722	1.22914	0.857655	0.436076
														1.03494	0.759397	0.747877		0.649646	0.32779	0.167185			1.12729	0.574477			1.69357	0.778501	0.888689	1.50698	0.861358	0.356339	0.611688		1.9482	0.822695	0.566069	0.641402
														0.50207	0.909398	0.742025		0.972122	0.83398	0.314258			0.859859				1.34411	0.714008	0.507186	1.74867	1.09774	0.786019	0.564297		2.00411	0.931455	0.774686	0.372711
														1.31055	0.789122	1.53394		1.81399	0.495059	0.50797			0.547123				0.910885	1.57655	1.3469	1.60819	0.808342	0.736224	0.358852		1.10299	0.635397	1.22928	0.259466
														0.975817	0.72832	1.60206		1.58181	0.400787	0.514023			1.25187				1.41615	1.27877	1.28201	1.14135	1.64613	0.637516	0.319614		1.30149	0.938964	0.837967	0.448774
														0.577136	0.996699	0.634375		1.74171	0.317998	0.600847			0.644299				1.64391	0.739328	0.893678	0.799693	0.955432	0.540643	0.041425		1.29789	0.594841	1.31783	0.184625
														1.15468	0.738957	1.0587		1.07938	1.00175	0.505244			0.904114				1.71186	1.41116	0.94157	1.40708	0.746876	0.77659	0.388974		0.430437	0.846559	0.715244	0.449801
														1.04595	0.338871	0.889166		0.729687	0.72973	0.380384			1.06325				0.5735	0.428864	0.792585	0.977376	1.1296	0.500901	0.398553		2.27455	0.645508	0.918545	0.592366
														0.903742	0.306156	0.616054		0.756622	0.679557	0.255186			0.508008				0.878612	1.10772	1.16383	0.706966	0.924821	1.03273	0.254941		1.0727	1.21843	1.18516	0.255176
														0.75707	1.08258	1.68659		0.575547	0.99102	0.138494			0.549693				0.546524	0.935885	1.32275	1.32604	1.02273	1.00631	0.376569		-0.00829788	0.623346	1.68159	0.342617
															1.12987	0.897644		1.84203	1.02624	0.374419			0.627507				1.07243	0.986537	0.827165	0.826569	0.856494	0.312046	0.227509		0.474931	1.03334	1.04552	0.27139
															0.616548	1.54191		1.57816	1.05559	0.269384			0.689888				1.07288	1.32642	1.11677	1.21674	1.81114	0.297725	0.515969		1.29072	1.48162	1.04193	0.418329
															0.743365	0.871859		1.11283	0.433022	0.236746			0.396526				1.50233	0.452749	0.730852	0.758755	1.12567	0.543319	0.118013		0.996142	2.01156	1.23255	0.87633
															1.77075	0.738957		1.59233	0.8012	0.219375			0.779818				1.28866	0.70892	1.4408	1.63558	0.74477	0.296258	0.324437		0.802038	1.40419	1.15543	0.41546
															0.944792	1.68304		0.139486	0.849182	0.0908837			1.14204				0.971746	0.795068	0.847508	1.50786	1.41703	0.84807	0.38839		-0.0807899	0.534373	1.05229	0.504223
															0.676478	0.755028		1.24423	0.0899241	0.281249			1.05196				1.13918	0.643224	1.49958	1.28867	1.01672	0.724648	0.64238		1.80575	0.884247	0.33027	0.541109
															0.816155	1.02905		2.00006	1.12195	0.476216			0.44783				1.21269	1.01369	0.22277	0.8286	0.829497	0.475684	0.4129		1.19293	0.890758	1.46054	0.413857
															0.6166	0.948186		1.25232	0.65777	0.455257			0.984486				0.831084	1.28356	0.741525	1.34206	0.556594	0.505005	0.36714		0.892586	1.18525	1.00094	0.294439
															0.526958			1.4209	0.233213	0.211447			0.831784				1.25984	0.952707	0.812916	1.47517	1.23995	0.41828	0.342956		1.51752	0.659796	1.77561	0.515909
															0.93673			0.59558	0.858516	0.230629			0.952237				1.30386	0.877795	0.802331	0.909318	1.11566	0.722189	0.453198		1.67197	0.904792	1.48795	0.941608
															0.441204			0.711399	1.07605	0.370744			1.23823				1.68967	0.754671	0.784428	1.01543	0.443049	0.769688	0.675559		1.19081	0.304944	1.07297	0.356159
															0.316988			1.67392	0.856182	0.265611			1.36528				1.39272	0.887375	1.08969	1.06008	0.979861	0.45737	1.13394		1.75656	0.883684	1.35324	0.374932
															0.606509			1.45385	0.4277	0.248294			1.16697				1.12118	0.859781	0.857982	1.65899	1.12721	0.42237	0.284601		1.35	0.711503	1.1006	0.222256
															0.650927			1.49615	0.741671	0.382707			0.832224				0.936371	0.62626	1.12987	0.892011	1.16229	0.59465	1.00952		1.5672	0.532657	0.654424	0.78903
															1.00176			0.683102	0.650932	0.566824			0.800758				1.44128	0.65211	0.612242	1.04523	1.3073	0.244479	0.416827		1.59422	0.0888175	0.621054	0.495167
															1.19945			1.06052	0.820306	0.302153			0.810488				1.73012	0.807298	0.775719	1.54713	1.28544	0.181926	0.590289		1.43537	1.26555	1.30926	0.933226
															0.615585			0.51568	0.692698	0.327245			0.67935				0.57595	1.01403	1.30777	0.150585	1.00402	0.472981	0.530697		1.43451	1.05602	1.30774	0.43422
															0.771646			1.44742	0.861678	0.262885			0.791543				1.01559	1.41194	0.919925	0.870157	1.19846	0.4379	0.903219		1.48203	0.784192	0.66469	0.213397
															0.827233			0.134786	0.780569	0.118484			0.721354				1.358	0.569946	0.721856	0.948137	1.04108	0.364328	0.861711		0.224605	1.1767	1.20856	1.11566
															0.96925			1.24063	0.803545	0.633594			1.11416				1.64848	0.796845	0.554504	1.40892	1.31931	0.256136	0.790082		1.25332	0.728449	1.7391	0.556366
															0.835243			1.33658	0.743678	0.288577			1.40256				1.12021	0.507363	0.932133	0.774318	1.1138	0.645872	0.850733		1.6664	0.753269	1.67048	0.273359
															0.987793			1.00564	0.758345	0.283157			2.03612				1.72594	0.235695	1.47765	1.13664	1.45057	0.665695	0.272699		0.47292	0.641036	1.48574	0.829305
															0.726318			1.24012	0.868799	0.511275			1.11352				1.41123	0.988645	1.52007	0.92593	0.736278	0.212835	0.600343		2.05046	1.01861	0.676671	0.420157
															1.00735			1.45658	0.802444	0.447656			1.12873				1.10782	0.898468	0.651701	1.30383	0.812921	0.607394	0.564922		1.69357	0.78228	0.646451	0.521056
															0.602231			1.33315	0.810535	0.370592			1.32925				1.22604	0.752971	0.775686	1.12037	2.09726	0.86667	0.315497		1.9834	0.84348	0.994876	0.501931
															0.925314			1.13348	0.905516	0.454319			0.855135				1.42337	0.755267	0.912442	1.44032	1.06468	0.420943	0.0388299		1.59816	1.15418	2.08325	0.57933
															0.916745			0.956179	0.531808	0.213563			1.85024				1.75437	0.772861	1.36179	0.903159	1.48352	0.315565	1.35009		1.56578	0.753803	1.17488	0.500538
															1.4519			1.18267	0.491024	0.30091			1.19405				1.18969	0.365608	0.586017	0.903523	0.0511667	0.375849	0.811318		1.71869	1.08744	1.37358	0.480204
															1.13621			0.898188	0.914349	0.303647			1.59861				0.983678	0.96998	1.46724	1.0593	1.35457	0.382697	0.640818		1.77294	1.38505	0.41989	0.751146
															1.28266			1.01086	0.477655	0.535745			0.860361				1.4901	0.865797	1.13838	0.499372	0.951207	0.558863	0.388974		0.813259	1.08648	1.5088	0.302623
															1.05223			0.793022	0.996309	0.824319			1.37871				1.30979	0.588048	0.637319	1.15616	1.27583	0.491527	0.415971		1.75315	0.721347	0.720883	0.494942
															1.37054			0.870719	0.967237	0.186137			1.27692				1.85233	0.441149	0.646458	0.252384	1.62791	0.422642	0.666388		1.36258	0.678358	1.44551	0.0892956
															0.480057			1.14012	1.00429	0.643135			0.928788				1.27571	1.36287	0.718015	0.749847	1.49427	0.267019	0.456283		1.0735	1.02507	1.16917	0.211456
															0.712171			1.42608	0.607793	0.556104			1.15793				-0.0525617	0.31595	0.574284	1.0248	1.00062	0.561295	0.313866		1.21242	0.660049	0.949708	0.788144
															1.29854			1.00584	0.719044	0.459815			0.67				1.18128	0.9453	0.608589	0.976592	1.6209	0.560085	0.52692		1.7772	0.918925	1.15555	0.141228
															1.38494			0.535592	0.908765	0.607793			0.97024				1.11323	0.968965	1.3387	1.49698	1.38558	0.33176	0.591172		0.729419	0.745591	1.03123	0.530084
															0.87182			1.03851	0.649024	0.34984			0.908337				1.3207	1.25421	0.84434	0.685631	1.35745	0.609989	0.52582		1.0815	1.0462	1.31058	0.501537
															0.772491			1.4995	0.609516	0.291009			0.489552				1.06919	1.2399	1.18122	0.518401	0.963652	0.345157	0.423878		1.07838	0.915451	0.673591	0.291922
															0.406096			1.00335	0.90593	0.218982			1.38565				1.25559	0.749483	1.29774	0.795885	1.41908	0.210145	0.487967		1.60773	0.500229	1.22587	0.463273
															1.61896				1.01963	0.196922			0.855637				1.15661	0.779351	0.664803	1.15895	0.928925	0.308377	0.295225		2.16625	0.0700863	0.670315	0.577151
															1.29114				0.732086	0.163499			0.700132				0.960996	1.03818	0.708556	1.49468	0.975378	0.758207	0.0924976		2.17415	1.42531	1.30314	0.204875
															1.0943				0.908798	0.321008			1.2462				1.94128	0.364349	0.986747	0.969892	1.00675	-0.0181936	0.013708		1.90191	0.201613	0.848106	0.32809
															1.75881				0.816369	0.348695			0.790551				1.34382	0.985577	0.804715	1.06831	1.09638	0.360904	0.132524		1.40224	0.3329	0.530266	-0.00706038
																			0.6509	0.679547			0.730239				1.16677	0.888766	1.01096	0.84072	1.91462	0.597014	0.430685		1.06475	0.738025	0.70886	0.318823
																			0.942974	0.163248			0.941871				2.00254	0.549482	0.341656	0.5969	1.25404	0.345116	0.906561		0.680805	0.784108	1.70682	0.237978
																			0.970116	0.346307			0.741621				1.34623	0.361623	0.30542	0.955389	0.328092	0.673467	0.367303		1.13461	0.500299	0.857134	0.427315
																			0.819531	0.167086			1.16387				1.53753	0.460387	0.170817	0.564438	0.631755	0.297073	0.472981		0.7828	0.890012	2.03062	0.220752
																			0.720254	0.423916			0.889403				0.756955	1.33997	0.455244	0.666547	1.40995	0.879523	0.654038		1.06406	0.874023	0.837869	0.134802
																			0.69128	0.532964			0.94892				1.60933	0.751426	0.701348	0.751393	1.41348	0.293119	0.623006		1.58737	1.23203	1.47272
																			0.823141	0.259134			0.864045				1.81169	1.03681	0.616227	0.692606	0.396909	0.335605	0.570479		1.55039	0.433024	1.58412
																			0.511013	0.211164			1.02064				1.40208	1.00317	0.457164	0.643556	1.43489	0.488456	0.802174		1.41579	0.656646	1.09936
																			0.607575	0.427275			0.939129				0.540376	1.04373	0.0516881	0.475354	0.949984	0.491323	0.304165		1.47993	1.15619	2.49762
																			0.564206	0.235961			1.40755				1.9862	0.89657	0.521138	0.991824	1.40937	0.19592	0.554325		1.15091	0.698144	0.791392
																			0.483522	0.374539			0.99271				1.86456	0.652496	0.485133	0.815742	0.585656	0.33123	0.708588		1.47625	0.850441	1.03408
																			0.638228	0.656145			1.1947				1.37497	1.15203	1.17366	0.443113	1.31863	0.474706	0.4265		0.971968	0.959678	0.576434
																			0.597357	0.798027			0.916732				1.40119	0.443522	1.27878	0.724615	1.06197	0.601742	0.417207		1.43783	0.687963	1.57545
																			0.678805	0.286712			1.21195				1.0782	1.20909	0.916724	0.896625	1.01126	0.638331	0.725477		1.27539	0.832244	2.03447
																			0.58197	0.801757			1.19565				1.5076	1.37005	0.59307	0.432528	0.677475	0.208297	0.359382		0.31542	0.999207	1.60264
																			0.509421	0.383841			0.883223				1.50657	1.20015	0.937044	0.445928	0.882675	0.304981	0.161532		1.46386	0.620857	1.00819
																			0.834515	0.391932			1.10504				1.13354	1.26548	0.833037	0.694549	1.06774	0.441052	-0.111956		1.12805	0.803585	1.26009
																			0.886618	0.198645			0.824967				0.884936	0.668699	1.30156	1.14743	-0.0177317	0.431623	0.582897		1.24516	0.924015	1.25232
																			0.518668	0.519301			1.19522				1.05532	0.854384	-0.0111377	1.15523	1.50222	0.37373	0.592666		1.48442	0.471978	1.91386
																			0.44794	0.51194			0.914199				1.2587	1.22188	0.434879	0.752739	1.57818	0.568509	0.637231		1.16185	0.890012	1.16229
																			0.609243	0.491188			1.3527				0.500928	0.947574	0.972431	0.402628	1.42431	0.351773	0.151912		1.68745	0.163517	0.523826
																			0.98017	0.418704			0.265033				1.05255	1.3282	0.870532	0.97678	0.764022	0.173841	0.291394		0.568094	0.614079	0.428553
																			1.01923	0.0312453			0.63977				0.893656	1.12225	0.62222	0.951459	0.925093	0.460644	0.370659		1.0129	0.70218	0.625329
																			0.701531	0.469858			1.1243				1.75452	0.496061	0.839285	1.09672	1.84955	0.335823	0.803478		1.34658	1.05082
																			0.646876	0.221763			1.51245				1.08454	1.33058	1.14838	0.440939	1.64451	0.45165	0.233609		1.42086	0.156866
																			0.542691	0.548994			0.827047				1.5759	0.558125	0.680189	0.986305	1.12502	0.511146	0.571512		0.300064	1.04934
																			0.588372	0.626189			1.29674				0.818523	1.81434	0.807971	0.574902	0.33104	0.633984	0.411433		2.13017	0.842509
																			0.755989	0.291085			0.956361				0.980378	0.547507	0.822408	0.634163	0.49688	0.374178	0.498103		1.07595	1.14302
																			0.679601	0.034266			1.02926				0.922994	0.809251	0.748931	1.05244	0.425033	0.318228	0.458158		1.23189	0.588569
																			0.867305	0.622296			1.22853				1.89243	0.726768	0.542672	0.772441	1.29007	0.274397	0.547871		1.30411	0.737139
																			0.480752	0.329263			0.986224				1.27256	1.15132	0.554052	0.359349	0.335225	0.190906	0.723412		1.0096	0.720785
																			0.655567				0.770541				0.865212	1.16725	0.426634	0.397009	0.662692	0.420495	0.306462		0.760961	0.720039
																			0.493696				1.29574				1.67648	0.544626	0.161711	0.891106	1.55257	0.114236	0.389721		1.11005	0.572173
																			0.581611				1.16985				1.32987	0.993733	0.641988	0.674008	0.841725	0.151586	0.203325		1.11856	0.723541
																			0.695173				0.96215				1.22881	1.04879	0.753633	0.654759	1.59463	0.22668	0.196613		1.75274	0.985932
																			0.569016				0.653465				0.715796	0.615564	0.743324	0.717607	1.1982		0.457872		1.3266	0.899617
																			0.9128				0.897004				1.4743	0.416568	0.730024	0.959506	1.56799		0.63931		1.85845	0.983556
																			0.844732				0.891606				1.32681	0.879472	0.835422	1.08717	1.05305		0.338295		1.31993	0.605852
																			0.586965				0.859431				0.4301	0.998005	0.145695	0.461171	1.24696		0.40233		1.25204	0.871253
																			1.24025				0.544051				1.07761	1.09116	1.05725	0.941835	1.04633		0.0873754		1.02981	0.962209
																			0.590694				1.2452				1.16877	1.02307	0.960488	1.07734	0.761128		0.133271		0.8665	0.583521
																			0.680484				0.70417				0.772518	1.02095	1.68184	1.02947	0.709159		0.320918		2.23956	0.825817
																			1.37726				0.208098				1.33407	0.227958	0.807121	0.449018	1.39117		0.0828917		1.03538	0.637858
																			0.891863				1.27682				1.44532	0.76392	1.06184	0.573864	0.500127				1.01174	0.638449
																			0.603922				0.56646				1.42326	0.472628	0.518412	0.599604	0.745653				0.953265	0.783517
																			0.617313				0.890529				0.981449	0.682132	0.715774	0.05341	1.3335				0.671102	0.323661
																			0.55087				0.925361				0.520674	0.750101	1.1164	0.451138	0.573468				0.710983	0.937867
																			0.237924				0.922179				1.13094	0.560851	1.08043	0.660322	1.1371				1.57189	0.616512
																			0.632743				1.12452				0.883325	0.836658	1.45692	0.853181	1.4492				1.81936	0.987339
																			0.741486				1.44197				1.62827	0.364603	0.679693	0.579284	2.22693				1.32837	0.65583
																			0.714944				1.17246				0.158024	0.657132	1.1231	0.965643	1.14028				1.20929	0.891109
																			0.720625								0.98859	0.339647	1.13284	0.784914	1.31759				0.659852	0.658038
																			1.2807								1.36447	1.11687	1.22862	1.1204	1.93904				1.91082	0.97059
																			0.44999								0.395685	1.43106	0.91881	0.578765	1.26158				-0.041204	0.672508
																			0.897566								0.795907	0.613699	0.353742	0.324128	0.961519				0.73413	0.667896
																			0.620879								0.676988	0.762507	0.996471	0.631127	1.17422				0.728153	0.816199
																			0.540532								0.895521	1.18264	1.06788	0.509582	0.907661				2.20222	0.893556
																			0.758148								1.25585	1.44945	0.285994	1.12751	0.652448				1.26234	0.978268
																			0.460077								0.838523	0.924197	1.05391	0.585487	1.43404				1.19666	1.29733
																			0.435312								1.19582	0.764671	1.41428	1.13733	1.03266				2.28044	0.945348
																			0.95474								1.20024		0.744814	0.739748	0.792609				1.26389	0.663016
																			0.467732								1.86018		0.473831	0.9621	1.5876				1.92533	0.768513
																			0.395684								0.943987		1.23788	0.539361	1.32799				0.502535	1.48379
																			0.606539								0.187207		1.75229	0.678688	0.868083					2.03062
																			0.852857								1.01119		0.874318	0.76073						0.837869
																			0.355707								1.17562		0.393003	1.27394						1.47272
																			0.193618								0.992894		1.12497	1.13573						1.58412
																			0.613474								1.0397		1.24296	0.663854						1.09936
																			0.46265								1.28283		1.25951	1.46832						2.49762
																			0.990791								0.677573		-0.0150671	0.68871						0.791392
																			0.538417								0.945223		0.760377	0.866581						1.03408
																			0.289002								1.07325		1.46706	0.830598						0.576434
																			0.579408								1.14241		0.184823	0.985389						1.57545
																			0.444679								1.95939		0.146975	0.503014						2.03447
																			0.786534								1.93456		0.921548	1.22078						1.60264
																			0.56473								1.06543		0.347042	1.82986						1.00819
																			0.310866										1.44255	0.72275						1.26009
																			0.348084										0.994649	1.78416						1.25232
																			0.423687										1.19403	0.611138						1.91386
																			0.322371										0.600884	0.754803						1.16229
																			0.438136										1.23233	1.16552						0.523826
																			0.835605										1.52589	0.711547						0.428553
																													1.19569	0.97561						0.625329
																													1.20397	0.939859
																													0.814307	1.71977
																													0.523312	0.648997
																													0.25808	0.545387
																													0.881349	0.72509
																													1.29795	0.533478
																													0.823854	1.36834
																													1.59134	0.808865
																													0.593412	0.599847
																													0.829483	1.01186
																													1.0456	0.540487
																													1.32218	0.545222
																													1.30473	1.928
																													0.937033	0.717838
																													1.19354	1.04529
																													0.556072	1.64349
																													1.12384	0.573809
																													0.704682	0.939153
																													0.825212	0.881989
																													1.45002	0.965919
																													0.880676	0.74966
																													0.771404	0.632849
																													1.20234	0.352307
																													0.22436	1.14796
																													0.967331	1.03334
																													2.2149	0.576856
																													1.07701	1.07947
																													0.514383	0.540045
																													1.17336	0.407738
																													0.532783	0.69222
																													0.717331	0.647408
																													0.99178	0.444151
																														0.38436
																														1.9923
																														0.499824
																														0.127549
																														0.796757
																														0.625321
