# Supplementary material for: The small CRL4CSA ubiquitin ligase component DDA1 regulates transcription-coupled repair dynamics
Source: Nat Commun. 2024 Jul 29;15:6374. doi: 10.1038/s41467-024-50584-7 (PMC11286758; doi:10.1038/s41467-024-50584-7)
Supplement: Supplementary file 16 — Source Data [file 41467_2024_50584_MOESM16_ESM.zip › Source data/Fig4/Fig4B.xlsx]

## Sheet: Sheet1
	experiment #1						experiment #2						experiment #3
	HCT116 Wild type	CSB KO	DDA1 KO	HCT116 Wild type	DDA1 KO		HCT116 Wild type	CSB KO	DDA1 KO	HCT116 Wild type	DDA1 KO		HCT116 Wild type	CSB KO	DDA1 KO	HCT116 Wild type	DDA1 KO
	(CSA)	(CSA)	(CSA)	(DDB2)	(DDB2)		(CSA)	(CSA)	(CSA)	(DDB2)	(DDB2)		(CSA)	(CSA)	(CSA)	(DDB2)	(DDB2)
	2.37855	2.62461	1.48382	2.28877	2.77423		2.47044	2.85608	1.94673	2.9311	3.3794		2.24421	3.86006	1.76536	2.76481	2.63114
	3.10341	2.87421	1.71527	4.14692	2.81905		3.61935	3.28031	1.51557	2.85829	2.74225		1.86851	4.01144	1.64374	2.5642	2.70926
	2.69204	3.1472	1.87187	3.56093	2.71645		3.79493	2.13039	1.38261	2.84832	2.45066		2.8152	2.51039	1.6451	2.59475	2.95054
	3.36974	2.85704	2.03094	2.34499	2.89352		3.18821	3.14108	1.15662	3.65111	3.28116		2.44992	3.00055	1.67454	2.74659	3.0952
	3.55841	2.27975	1.52774	2.64922	2.68058		3.14541	3.83256	1.39688	3.30749	3.25136		1.98557	2.16712	1.71346	2.67382	2.11856
	4.18475	2.1578	1.83689	2.37605	3.16492		2.98603	3.09235	1.58777	3.55937	3.1043		2.11911	3.63274	1.57071	2.65571	2.89629
	4.70534	2.39512	1.90194	2.7264	2.33881		4.81055	2.84249	1.70044	2.95008	3.69308		3.26087	3.1242	1.68735	2.68621	2.55713
	3.49375	2.86762	1.5572	3.14299	3.04561		1.83349	2.93092	1.63405	3.31915	2.97061		4.66457	3.50915	1.71063	2.53539	2.40979
	3.92818	3.3396	1.68419	3.50199	2.54938		2.01196	3.17878	1.65955	2.58177	3.42914		2.81021	3.64353	1.8908	2.09565	2.40022
	3.34636	2.49522	1.59156	3.39801	3.18042		2.78564	3.10677	1.64048	3.32867	3.50531		2.77948	3.67148	1.58464	2.35503	2.45881
