# Supplementary material for: The small CRL4CSA ubiquitin ligase component DDA1 regulates transcription-coupled repair dynamics
Source: Nat Commun. 2024 Jul 29;15:6374. doi: 10.1038/s41467-024-50584-7 (PMC11286758; doi:10.1038/s41467-024-50584-7)
Supplement: Supplementary file 16 — Source Data [file 41467_2024_50584_MOESM16_ESM.zip › Source data/Fig4/Fig4C.xlsx]

## Sheet: Sheet1
	experiment #1									experiment #2									experiment #3
	WT GFP-3NLS		WT CSA-GFP-3NLS		DDA1KO GFP-3NLS		DDA1KO CSA-GFP-3NLS			WT GFP-3NLS		WT CSA-GFP-3NLS		DDA1KO GFP-3NLS		DDA1KO CSA-GFP-3NLS			WT GFP-3NLS		WT CSA-GFP-3NLS		DDA1KO GFP-3NLS		DDA1KO CSA-GFP-3NLS
	NO UV	UV-C dose 10 J.m-2	NO UV	UV-C dose 10 J.m-2	NO UV	UV-C dose 10 J.m-2	NO UV	UV-C dose 10 J.m-2		NO UV	UV-C dose 10 J.m-2	NO UV	UV-C dose 10 J.m-2	NO UV	UV-C dose 10 J.m-2	NO UV	UV-C dose 10 J.m-2		NO UV	UV-C dose 10 J.m-2	NO UV	UV-C dose 10 J.m-2	NO UV	UV-C dose 10 J.m-2	NO UV	UV-C dose 10 J.m-2
	0.19459	0.7835	0.974808	0.914317	0.468622	-0.202101	0.862565	0.624421		0.721716	0.950259	1.21649	0.284292	0.314494	0.414582	0.497035	0.450772		1.07478	1.30914	0.856667	1.35123	1.13156	-0.0478071	0.612651	1.14019
	0.208694	1.00832	1.36384	0.687677	0.626739	-0.10527	0.564317	0.754769		0.723978	0.560675	1.97941	0.418364	0.691297	0.690902	0.726859	0.262124		0.920721	1.27462	1.19816	1.40149	0.969363	0.0884078	0.779978	0.498575
	0.130741	1.05453	0.908397	1.3653	0.412929	0.0579003	0.396628	0.551747		0.864454	1.13551	0.395118	0.292825	1.02389	0.676061	0.529397	0.305537		0.994974	0.494823	0.803378	1.13767	1.04754	-0.497465	0.911095	0.453726
	0.264266	1.20802	0.427221	0.940645	0.480229	0.0245205	0.563208	0.372333		0.888092	0.770139	1.12214	0.122559	0.666998	0.427405	0.248969	0.561189		1.24382	1.1195	0.738835	0.681583	1.30953	-0.291587	1.31474	1.01866
	0.657408	1.00876	0.540263	0.887885	0.513729	0.538569	1.11708	0.327968		0.764027	0.80097	1.2281	0.64181	1.17682	0.703447	1.10534	0.491159		1.60784	1.11149	0.914973	1.17659	1.69278	-0.283962	0.98257	0.467808
	0.890345	0.913409	0.88193	0.368507	0.283138	0.207718	1.23021	0.386593		0.549227	0.20523	0.956234	0.968779	0.565367	0.646458	0.922523	0.529924		0.5946	1.48289	0.748213	1.00734	0.626013	-0.369763	0.915118	0.494789
	0.570896	1.01194	0.924521	1.23631	0.296009	0.525337	0.941577	0.412948		0.714793	0.67444	0.695578	0.509396	0.569997	0.504617	0.676211	0.221431		0.632922	1.26857	1.35254	1.0495	0.666359	-0.0261164	0.571352	0.936064
	1.29389	1.85263	0.624226	0.810226	0.130133	0.469464	1.09009	0.466661		1.16455	0.649418	1.28221	1.07664	1.12347	0.698421	0.727517	0.675772		1.18574	0.931198	0.808207	1.07986	1.24838	0.152962	0.363791	0.843525
	0.806685	1.02901	0.619664	0.667165	0.0829201	0.435122	0.415641	0.189697		0.595085	0.603594	1.24733	0.706171	1.04281	0.462984	1.7257	0.732779		0.856875	1.32131	0.642712	1.12222	0.902144	0.130161	0.476802	0.946122
	0.868285	1.33942	1.13239	2.02847	0.176083	0.138493	0.327704	0.341858		0.638544	1.35707	1.38408	0.64074	0.962314	0.827835	0.929978	0.229236		1.68026	1.58323	0.580514	1.15643	1.76903	0.14319	1.06398	0.249241
	1.58606	0.79885	1.14855	0.259609	0.53075	0.285424	0.779804	0.539863		1.3651	0.639828	0.748624	0.923545	0.180846	1.0531	0.965015	0.476995		1.15234	1.5132	1.106	0.711756	1.21322	-0.286257	0.807551	0.78767
	1.38575	1.03114	1.79751	1.65341	0.30491	0.696686	0.597115	0.262424		0.731204	0.428539	0.978276	0.618537	0.851976	0.274483	1.07762	0.705635		1.02486	0.678064	0.809286	1.46104	1.079	0.0755266	0.554667	0.606498
	2.03835	1.43019	1.63739	1.17032	0.670945	0.231415	1.00765	0.21864		1.0438	0.654213	1.46254	0.466756	1.28149	0.523693	0.870209	0.710766		0.470705	1.2358	1.30284	1.28542	0.495572	-0.190537	0.940797	1.37036
	2.66692	0.962351	1.22436	0.897706	0.773851	0.525517	1.09786	0.544458		0.485203	0.560337	2.19475	0.922475	0.400058	0.228337	0.832672	0.227964		0.50987	2.35761	1.53667	1.15842	0.536807	-0.106809	1.16067	1.05913
	1.0663	0.795675	0.9326	0.974704	0.696145	0.325961	0.873445	0.526131		0.654686	1.59652	2.12019	0.820181	1.36718	0.574548	1.10705	0.0756693		0.825444	1.32482	0.960456	1.00699	0.869053	-0.0788256	0.440117	0.660696
	0.804716	1.41545	0.637703	1.19699	0.617116	0.264193	0.72646	0.254766		1.19481	0.758523	1.04084	1.31033	0.691772	0.506438	0.739444	0.593727		0.628351	1.96342	0.901704	0.934667	0.661547	0.263637	0.732052	0.635135
	0.553055	1.10508	0.976306	0.521353	1.41895	0.478605	0.791423	0.71727		0.853952	0.309844	1.63585	0.566802	0.900457	0.51744	0.756853	0.534177		0.827483	1.36054	1.3479	0.987956	0.8712	-0.137531	1.05464	0.236343
	0.94897	0.829589	0.634778	0.61639	0.317841	0.047736	0.944958	0.486203		1.1837	0.81495	1.1231	0.953719	0.952736	0.451032	0.844819	0.282384		1.12822	1.24614	0.706247	0.84457	1.18783	0.0550204	0.829561	0.732407
	1.08692	1.59538	0.898611	0.860931	0.575196	0.0697486	0.627748	0.866791		0.335744	0.806305	1.28628	0.664869	0.841172	0.498562	0.778691	0.708222		1.38297	1.82715	0.86921	0.864075	1.45604	-0.149524	1.32148	1.22954
	1.34673	1.57943	1.05438	0.696348	0.556491	0.0640951	1.07721	0.745843		0.444748	0.638814	1.36217	0.422056	0.940864	0.240606	0.871831	0.435073		0.625398	1.35956	1.60555	0.771962	0.658438	-0.0824531	0.170903	0.888138
	0.751756	1.83406	1.12957	1.36035	0.246451	-0.347288	0.531202	0.583383		0.421921	0.639152	1.60587	0.33822	0.21686	0.308756	1.23075	-0.0461931		1.07077	1.59476	0.964019	0.687023	1.12734	-0.23947	1.59662	0.91358
	0.862056	2.09617	0.70502	1.46239	0.557574	-0.0183619	1.26856	0.360713		0.513298	0.639456	1.78993	0.602434	1.47059	0.3625	0.590263	0.586667		0.605217	1.34008	0.921374	1.42065	0.637191	0.299171	1.52206	0.479997
	1.82663	1.03709	0.893597	0.874373	0.299738	0.105955	1.70978	0.318461		1.05666	0.484696	1.33561	0.834305	0.625206	0.698936	1.36573	0.871129		1.63702	2.33434	0.901727	0.836481	1.72351	0.374385	1.13096	-0.230729
	1.28152	1.3258	0.973624	0.708433	0.269486	0.32548	1.16953	0.426416		1.36048	0.79273	0.917499	0.25072	1.1579	0.258692	0.608198	0.225246		0.435828	1.25999	0.862833	0.845015	0.458853	-0.109844	0.381541	0.675014
	0.814882	1.07783	0.781391	0.804236	0.653263	-0.358895	1.33637	0.249537		0.871242	0.765648	1.82701	1.18744	0.825777	0.511702	0.64284	0.846441		0.633203	2.25375	0.853854	1.21119	0.666655	-0.314093	0.849323	0.315628
	0.826254	0.397912	0.489384	1.08834	0.306053	-0.324974	1.78478	0.311859		0.997771	2.09825	1.44049	1.11318	0.636208	0.527611	1.23343	0.526152		0.318261	1.40132	0.918162	1.02833	0.335075	-0.226885	0.90577	0.471832
	1.57766	1.74864	0.757536	0.817574	0.466877	-0.532651	1.15147	0.169152		0.524813	1.53175	0.790114	0.158886	0.659043	0.23	0.779919	0.769439		0.915096	1.20184	1.05866	1.30561	0.963441	-0.0601701	1.36823	0.335982
	1.35385	1.3227	0.871761	0.708258	1.05875	0.102948	1.61497	0.920134		0.735797	0.988485	0.91782	0.455681	0.784816	0.547597	1.976	1.0154		0.301105	1.24164	0.864779	0.867193	0.317012	0.199231	1.23912	0.164158
	1.02837	1.24724	0.993405	0.486737	1.5384	-0.251599	1.25092	0.228094		0.475748	0.570501	2.37767	0.790622	0.436626	0.228773	0.273087	0.441169		1.0084	1.11465	0.723197	0.971686	1.06168	0.199971	0.301664	0.55727
	1.02455	1.19416	0.104012	0.974181	0.580308	-0.587502	1.84393	0.79475		0.590121	0.282357	1.23882	0.796775	1.28415	0.648476	1.20221	0.622713		1.0231	2.12557	1.29013	1.32535	1.07715	-0.240951	0.922337	0.324622
	0.95982	1.92737	1.13194	0.969863	0.967213	-0.536079	1.12347	0.68463		0.962618	0.940602	0.962252	0.702881	1.02524	0.36907	0.840302	0.382627		0.998349	0.77327	1.79754	0.980477	1.05109	0.354027	0.921982	0.683653
	0.733755	2.03413	1.24014	0.840663	1.20887	-0.360219	0.736125	-0.00492771		0.607072	1.18458	1.70115	0.497706	0.622554	0.753946	0.965278	0.290233		0.885493	1.90858	1.46393	1.01668	0.932274	-0.0729773	1.08659	0.336573
	2.01733	0.898421	1.1045	0.794485	0.733494	-0.154467	0.585232	0.0651055		1.35916	0.748156	1.29299	0.763765	0.992233	0.939874	1.12897	0.720939		0.86686	1.35878	0.598496	0.687632	0.912656	0.32597	1.14327	0.645312
	1.50666	2.68902	0.8571	1.21649	0.97858	0.144567	1.86289	0.367263		0.598326	0.589884	0.840726	0.71944	0.514947	0.314574	0.531064	0.354957		0.843867	1.48725	1.3675	0.798947	0.888449	0.162438	1.18694	0.411243
	1.29562	1.70677	0.0562666	0.394765	1.10212	-0.454163	1.41364	0.841281		0.738161	0.56547	0.467104	0.87312	1.09196	0.686192	1.26956	0.736462		1.11324	1.83594	1.57848	1.08891	1.17206	-0.381978	1.3145	0.866955
	1.07096	1.63934	0.25442	0.578396	1.14825	-0.371586	0.58444	0.737604		0.793676	0.735729	1.41463	0.514906	0.971218	0.941576	1.38121	0.729139		0.754426	1.98796	0.616548	1.06865	0.794283	0.0161547	1.03653	0.734064
	1.52615	1.65967	0.670125	1.02882	1.2479	-0.270544		0.0478349		1.70694	0.598799	1.96052	0.370562	0.575221	0.301197	1.49715	0.356141		1.49864	1.2486	0.667751	0.873945	1.57781	-0.268638	0.940087	0.326397
	-0.0826266	0.802868	0.83025	0.709477	1.18764	-0.068221		0.920398		0.566956	1.08611	1.40505	1.43549	0.916366	0.535526	1.49259	0.821227		0.651485	1.1323	0.798196	1.2096	0.685903	0.16873	1.26563	0.119545
	1.25713	1.11211	1.13389	1.39131	0.696265	0.339072		-0.0361416		0.556285	0.855404	1.47463	0.556503	1.20539	0.330721	0.136929	0.794039		0.94266	0.502065	1.14768	1.09997	0.992461	0.379271	0.928727	1.19652
	1.25942	1.018	0.746357	0.57474	0.847767	-0.173833		0.661022		1.31536	0.333853	1.35372	0.8816	1.46948	0.652394	1.65444	0.649856		1.02465	1.29227	1.02167	1.06007	1.07878	0.064052	1.79755	0.661406
	1.3225	1.16475	0.550153	1.30293	1.09628	0.0624712		0.632449		0.772537	1.42535	0.73993	0.508139	1.3056	0.472403	2.0502	0.393064		0.953347	1.48704	0.927915	0.383323	1.00371	0.402368	0.777967	1.02943
	0.496238	0.420334	0.885796	0.517905	1.00486	0.097114		0.609316		0.709424	0.502965	1.60825	0.245317	0.517361	0.782085	1.03829	-0.0085249		0.563802	0.853852	1.53965	1.23541	0.593588	0.27711	1.36988	1.51485
	1.57746	2.085	0.839305	0.529084	0.814147	-0.26447		0.761266		0.788678	0.27459	0.786422	0.790167	1.27627	0.85344	1.28903	0.635517		0.838593	1.90541	0.902126	1.26549	0.882896	-0.656999	1.33568	0.148064
	0.693934	1.51727	0.670299	0.728283	0.924571	0.272553		0.433018		0.573743	0.525286	0.733029	0.654195	0.427959	1.47174	2.25963	0.923005		0.325996	1.28488	0.845836	1.13495	0.343219	0.0497642	0.933105	0.361069
	1.44024	1.105	0.964256	0.366382	0.876155	-0.201259		0.929641		1.06369	0.610314	1.36939	0.749908	1.13526	0.499275	0.782419	0.594999		0.98731	1.61783	1.05508	1.18916	1.03947	-0.163072	0.843052	0.293854
	1.51807	1.18846	0.7606	0.587381	0.743779	-0.103104		0.647924		0.61153	0.614839	0.988869	1.54621	1.47585	1.32598	1.45768	0.588903		1.21204	1.80746	0.863958	0.895585	1.27607	0.199231	0.724361	0.230663
	1.54752	1.54539	0.862045	1.17014	1.13189	0.142763				0.691122	0.372822	1.26178	0.940825	1.25043	0.47173	1.79709	0.488309		0.688822	0.979153	1.2726	1.15828	0.725213	0.561459	0.894173	0.594191
	0.919236	1.4101	1.25759	1.10035	0.870081	-0.298932				0.641043	0.789995	1.19391	0.959176	1.25747	0.493932	1.59538	0.76957		1.3052	0.433789	1.42756	0.733443	1.37416	0.148372	0.53526	1.44704
	0.758989	1.02399	1.34848	1.03596	0.825574	-0.18081				0.70625	0.0242319	1.22807	0.505918	1.42531	0.428038	1.01715	0.760449		0.917838	1.30788	0.592424	1.4601	0.966328	-0.069794	1.36349	0.812048
	2.66117	1.01081	1.26128	1.09537	0.872667	0.0754021				0.755822	1.0441	1.06061	0.60329	1.29772	0.455108	2.5141	0.427136		1.07373	0.204562	1.303	1.04333	1.13045	0.243352	1.12729	1.07606
	1.64243	0.497041	1.54907	1.17268	1.07812	-0.23536				0.644285	0.797796	0.848804	0.245985	1.69221	0.693039	1.05149	0.733305		1.46187	1.25416	1.24699	1.28436	1.5391	-0.24754	1.09262	0.265809
	0.508935	0.85394	0.663439	0.882	0.725676	0.0237387				0.840546	0.451164	1.14159	0.615568	0.665454	0.698263	0.57702	0.685113		1.0084	1.36743	1.06314	1.01569	1.06168	0.110173	0.0674774	0.306516
	1.6299	1.44831	0.72487	0.867269	0.852338	0.143665				0.867223	0.770916	1.16914	0.888849	1.17203	1.16498	1.55788	0.779305		1.09398	2.22268	0.864849	1.39181	1.15177	-0.132719	0.355389	0.283086
	1.79681	1.24471	0.631574	0.68705	0.891432	-0.111404				0.816706	0.553111	1.44558	1.37881	1.30445	0.24401	1.51776	1.13529		0.976973	1.74411	0.912066	0.947796	1.02859	-0.0655743	0.718444	0.634544
	0.603122	1.36176	0.502966	1.3473	0.924451	0.12875				0.781756	0.822041	0.87419	0.77928	0.884864	1.27152	0.954184	0.734314		0.689947	1.14355	1.07871	1.39284	0.726397	0.0226693	0.115877	0.622592
	1.17729	1.03689	0.632305	0.642648	0.931548	0.521909				1.01807	0.573574	0.959765	0.64502	1.10958	0.969042	1.01176	0.96462		0.571818	0.840562	1.26237	0.812943	0.602027	0.176577	1.35403	0.587446
	0.766624	0.793305	1.328	1.05929	0.812042	0.390856				0.366169	0.652457	2.19015	0.68429	1.23357	0.940666	1.28158	0.787198		1.4921	1.17097	1.17396	0.971475	1.57093	0.360986	0.953814	0.662826
	1.3446	0.764092	1.17756	0.724696	1.13525	0.115458				0.840715	0.571075	1.46053	0.566347	1.05191	0.731507	1.80582	0.081063		1.13877	2.07445	0.572778	0.988003	1.19893	-0.177063	1.17711	0.155401
	0.787317	0.816731	1.00187	0.275176	1.19504	0.230994				0.850238	0.71378	1.68844	0.598153	1.36987	0.805514	0.237173	0.247478		1.45223	1.50687	0.59791	0.714359	1.52895	0.0881857	1.19605	0.851572
	1.98221	0.987264	0.843588	1.24979	0.608215	0.739569				0.642765	0.638409	1.52527	0.551073	1.31648	0.834444	1.53245	0.330795		0.8066	2.16748	1.23937	1.12719	0.849213	-0.371984	1.27829	1.01641
	1.47644	1.45683	0.87305	0.610714	0.846144	0.428506				0.846287	0.627131	1.3015	0.690148	1.07194	1.02544	1.86295	0.164468		0.984567	2.00273	1.70404	0.954266	1.03658	-0.101775	0.804711	1.41532
	1.95119	1.58047	1.22614	0.924382	1.68695	0.758213				0.617034	0.90967	0.799289	0.753921	0.620021	0.0378978	1.3467	0.614249		0.938511	2.04597	0.945193	1.27949	0.988093	0.195011	0.590523	0.490174
	1.83893	1.53663	0.413326	1.5413	0.969919	0.372512				1.0234	0.822311	0.886255	0.951258	1.31074	0.620377	1.84002	0.390565		1.04644	1.57472	0.996396	1.60476	1.10173	0.0138598	1.19912	0.551827
	1.31117	0.776227	0.992604	0.151652	0.721105	0.25048				0.696322	1.02813	1.49688	0.738085	1.16748	1.16091	0.497781	0.502122		1.30872	0.723066	0.933026	0.764389	1.37786	-0.176989	0.773233	0.46485
	2.10578	1.01443	0.692134	0.348656	0.829845	0.641114				0.690649	1.09229	1.43009	0.889545	0.425188	0.598729	1.72259	0.482301		0.884017	2.07248	0.399405	1.17178	0.93072	0.0191899	0.333378	0.317521
	2.07516	0.830272	0.574461	0.79142	0.369204	0.387488				0.724687	0.659683	2.09058	0.787492	1.0478	0.559945	1.60932	0.44494		1.1657	1.73539	0.949835	0.734146	1.22728	0.034218	0.483547	0.571589
	1.8327	1.22615	1.00249	0.701642	0.70643	0.475478				0.76531	0.280094	1.07126	0.6153	0.763128	0.706495	1.47356	0.601313		1.09384	1.71676	1.18946	1.25063	1.15162	0.448267	0.852755	0.150904
	2.11723	1.352	1.41078	0.588043	1.6398	0.217883				0.798235	0.99355	1.22529	0.726849	1.27777	0.4521	1.45641	0.507033		0.983091	1.42945	0.90154	1.12633	1.03503	0.263266	0.976535	0.398937
	1.01157	0.777634	0.667687	1.05177	1.03084	0.256615				0.865129	1.11782	0.801697	1.12714	1.33104	0.897568	0.558997	0.430381		1.34887	2.15243	0.796555	0.757403	1.42013	-0.0753462	0.64756	0.859145
	1.53318	0.941697	0.650623	0.755969	1.51308	0.797608				0.416248	1.23851	1.09491	0.829383	0.981667	0.604586	1.06793	0.488747		1.13624	1.33438	0.769875	1.10996	1.19626	0.722992	0.260957	0.708149
	1.04987	1.27416	0.867513	0.856229	2.437	0.444564				0.792933	0.788948	1.79355	0.704299	0.914625	0.40825	1.56937	0.418278		0.27783	1.38747	1.06136	0.812122	0.292508	-0.0637976	0.415859	0.795007
	0.688268	1.31857	0.829867	1.41827	3.03068	-0.118742				1.1658	1.09087	0.8602	0.475396	1.09948	0.592832	1.17072	0.374954		1.1683	1.32988	1.62124	1.39901	1.23002	0.0697523	0.491239	0.550525
	0.834371	0.889862	0.753809	1.11818	2.43189	0.316398				1.06355	0.70159	1.49293	0.801296	0.667235	0.75644	0.804739	0.717387		1.67851	1.79776	0.381728	1.03996	1.76718	-0.035148	1.32977	0.542951
	1.77986	0.693291	0.871413	0.911322	2.28713	0.22083				0.592214	0.883668	1.34106	0.705075	1.15275	1.0123	1.06241	0.584124		1.13153	1.69791	1.39842	0.564314	1.1913	0.595512	0.562595	0.219421
	0.514561	1.38631	1.01733	1.45055	1.28146	0.266358				0.727558	0.722627	1.87508	0.83773	0.576646	0.493615	0.528082	0.574213		0.149435	2.19434	1.03304	1.33983	0.15733	-0.0541737	0.871334	0.657974
	1.04211	0.794751	0.783689	1.83861	1.30979	0.242421				0.989295	0.564457	1.05179	1.143	1.08559	0.437655	1.22444	0.0173034		0.683127	1.62823	1.3856	1.06326	0.719216	-0.43069	1.01369	0.230071
	1.19368	0.73279	0.9108	0.688443	2.42173	0.503745				1.22027	0.797492	0.951873	0.926514	1.41186	0.341406	0.912832	-0.180334		1.50216	1.77041	1.25715	0.875118	1.58152	-0.0309283	0.764358	0.143331
	1.08535	0.416637	0.969201	0.948724	1.5215	-0.0608234				1.27237	0.464435	1.15106	0.904605	1.111	0.405836	0.532555	0.575178		1.67998	1.3334	0.634859	0.618846	1.76874	0.104916	0.0846361	1.29959
	1.28325	1.02865	0.586476	1.10227	0.198216	0.862743				0.837946	1.29139	0.962038	1.32207	0.860445	0.709819	0.70603	0.554129		1.56129	1.77245	0.97546	1.15805	1.64378	0.078932	0.739744	0.56082
	0.402171	0.733473	1.08823	1.66591	0.422311	0.508617				0.663263	0.779527	1.48281	0.943019	0.943792	0.454435	1.23286	0.586053		1.25542	1.62394	1.56371	0.976304	1.32175	0.460926	1.31651	0.0351716
	1.70861	1.6078	1.0307	1.72675	2.12239	0.342741				0.931822	0.76916	1.10571	1.30859	1.00973	0.647012	1.2276	0.0542261		1.32827	1.11205	0.856034	1.1056	1.39844	0.378309	0.958548	0.375151
	1.85648	0.978102	0.83631	1.01841	2.32863	1.26065				1.8718	1.02539	0.632394	0.829892	1.39935	0.675546	1.07697	0.57816		0.63707	1.55799	1.48041	0.976961	0.670727	0.24313	0.623893	0.0144628
	0.475142	0.691925	1.03317	1.2625	0.467298	0.665291				0.70885	1.02468	1.38186	1.38927	1.03577	0.64907	1.076	0.679061		1.02676	1.33551	1.36546	0.99996	1.081	0.360171	0.671228	0.638212
	1.73309	1.02122	1.09938	1.26647	0.358258	0.325239				0.923278	0.782228	0.778718	0.902305	1.60107	0.620575	1.35586	0.488572		1.01171	1.88973	0.826963	1.35177	1.06516	0.370462	0.0139895	0.387221
	1.12919	0.851488	0.995564	1.73834	1.52378	0.233881				1.85795	0.634864	1.32541	0.82406	0.60894	0.47454	0.588816	0.493615		1.39654	2.04534	1.66334	0.852799	1.47032	0.342848	0.787434	-0.0108611
	1.64653	1.10456	1.0975	1.67016	1.40121	0.481312				2.08984	1.14406	1.54335	1.23973	1.04938	0.503391	1.87567	-0.0993845		1.12063	1.65594	0.831863	0.780636	1.17983	0.363799	0.448756	-0.12967
	1.9207	0.896573	0.886701	0.833802	2.05551	0.0549533				1.41086	0.541393	1.40973	1.06075	1.01843	0.0584773	1.28627	0.513085		0.950113	1.57894	1.15033	1.11964	1.00031	0.209669	0.557152	0.233976
	1.30386	0.973642	0.994484	0.685448	2.97493	-0.31072				0.761799	0.89103	0.927878	0.650825	1.36342	0.969002	0.643849	0.318122		1.09799	1.71964	0.885433	1.02985	1.15599	0.305315	-0.0332266	-0.740048
	2.24115	1.46571	0.841986	1.46027	1.95892	0.243564				1.22642	0.867223	1.44023	0.816356	1.50949	0.238073	1.80213	0.889635		0.714557	2.08591	1.26118	0.718274	0.752308	0.304427	0.537863	-0.468821
	0.603805	0.94443	1.02328	1.22126	2.8962	0.0696283				0.291069	0.682848	1.44593	0.702186	1.18129	0.491716	0.960279	0.526459		0.953699	2.21578	1.21691	0.957806	1.00408	0.275111	0.833111	-0.0887262
	1.14856	1.48938	1.5482	2.34367	3.60127	-0.144183				1.71747	0.993618	1.13709	0.935341	0.954676	0.881816	2.05169	0.111627		1.39486	2.38749	0.954313	0.666157	1.46855	0.32249	1.02103	-0.461248
	2.10232	1.54965	0.946182	0.737372	3.64728	0.218364				1.26714	0.837372	1.67065	0.880236	0.994727	0.433302	0.517733	0.230289		0.567599	1.53408	0.988988	2.52312	0.597585	0.146373	1.15972	-0.103755
	1.27232	0.590626	1.9203	0.98731	1.13291	0.264073				0.900282	0.724079	1.41562	0.802018	1.20131	1.33085	1.06649	0.041597		0.890345	1.22392	1.06378	0.826353	0.937382	0.353435	0.442248	0.247821
	1.50827	1.12569	1.23196	1.01353	0.25878	0.340876				1.0233	0.84811	0.836633	0.585929	0.846871	0.411218	1.20387	0.707828		0.35588	1.63639	1.49297	0.923226	0.374681	0.368315	1.39852	-0.679341
	1.24865	1.06449	1.64265	1.28475	4.05812	0.135967				1.12778	0.732251	1.27916	0.429626	0.877859	0.296012	1.98293	0.370788		1.38403	1.38473	0.940833	0.872257	1.45715	0.307906	1.38515	-0.553432
	0.967615	1.19055	0.478553	0.702443	1.12509	0.0254227				1.03134	0.829369	0.806325	0.82727	0.642698	0.687617	0.438318	-0.116048		0.940902	2.14202	0.796368	0.885082	0.99061	-0.0339635	2.79335	0.106292
	0.399158	1.56078	0.790376	1.13493	0.862021	0.0623509				1.0594	1.06456	1.68978	0.483742	1.10526	0.514868	0.931206	0.291987		0.927964	1.51123	0.928829	1.15007	0.976988	0.340331	2.66554	-0.339835
	0.407435	0.623897	1.74325	1.48524	0.716353	0.533877				1.1888	1.12005	1.19651	1.11294	0.933186	0.543006	0.69704	0.373813		1.03083	2.07895	0.625059	0.647026	1.08529	0.293471	1.3345	-0.712594
	0.684973	0.71073	1.75767	1.43927	1.01707	0.280071				1.1032	0.675352	1.32279	1.04991	0.987009	0.617092	1.14138	0.154601		0.789654	1.79516	0.99942	1.09777	0.831372	0.266672	1.29344	-0.429771
	0.416798	0.902881	1.11801	1.16993	1.40217	0.356093				0.35121	0.939453	1.54421	1.0936	1.04487	0.337686	1.1331	0.243181		2.60561	1.33038	0.916521	0.581007	2.74327	0.393633	0.92565	-0.346107
	0.550323	0.900631	1.36516	1.05731	1.35309	-0.056493				0.917808	0.493307	1.58545	0.240287	-0.0276797	1.20448	1.57446	0.489142		0.793662	1.53352	0.966833	0.738132	0.835591	0.29658	1.6178	-0.882287
	0.520186	1.39186	1.21601	2.78135	0.962582	0.529728				0.71405	0.551253	1.07557	1.07878	0.79558	0.774605	0.643147	0.156706		1.42495	1.67366	1.56228	1.20662	1.50023	0.314495	1.26468	-0.687506
	0.518499	0.929723	0.728457	0.886736	0.335824	0.286386				1.15577	0.780641	1.97705	0.602273	1.15675	0.135096	0.739444	0.600787		0.574138	1.42565	0.856386	1.12339	0.60447	0.399777	0.371364	0.405327
	0.746251	0.657368	1.49687	0.542945	0.559499	0.430611				0.569995	0.930876	0.742311	0.369064	1.13115	0.664505	1.05197	0.299836		0.553747	1.64764	1.00967	1.14002	0.583001	0.0676795	1.17072	0.32616
	0.541804	1.20103	1.16137	0.839165	0.66896	0.244466				1.64626	1.24445	1.02113	1.23243	0.755371	0.98131	0.763387	0.483003		0.767083	1.75114	0.352446	0.859973	0.807608	0.426058	0.109487	0.332905
	0.440907	0.897537	1.65278	1.51299	0.713647	0.125321				0.631656	0.517992	1.31843	0.894895	0.419727	0.596869	0.76444	0.521986		0.615905	0.992161	1.11936	1.30619	0.648444	0.507343	1.23179	0.0433368
	0.724272	0.834974	1.89446	0.712542	0.28374	0.251623				1.23003	0.794959	1.62165	0.522664	1.32214	0.793324	1.14928	0.371007		0.614851	1.8583	1.14489	0.905408	0.647333	0.304205	1.28965	-0.785252
	0.775946	0.51207	1.32253	0.666712	0.61862	0.610681				1.71626	0.331388	1.81535	0.256338	1.26776	0.680374	0.99365	0.573775		1.17913	2.3318	0.891365	0.93258	1.24142	0.328339	0.541295	-0.428942
	0.87604	2.04679	2.09189	1.54984	0.43452	0.356093				1.25593	0.773482	1.23874	0.994486	0.953726	0.73123	1.11915	0.370042		-0.387772	1.15979	0.976187	0.720032	-0.408259	0.441382	0.516918	-0.912108
	1.65236	1.33271	1.21806	1.21789	0.591796	0.359461				0.924427	0.971466	1.24163	1.55921	1.11472	0.458274	1.03369	0.554875		0.790498	1.77625	0.876876	0.81299	0.83226	0.088926	1.63141	-0.333208
	1.87891	1.66634	1.01872	0.220118	-0.0173395	0.369745				1.05984	0.932666	1.07578	0.497492	0.853242	0.908609	1.11178	0.440555		0.664001	1.41708	0.73982	1.16482	0.69908	0.61439	1.52005	0.481535
	1.08302	1.37884	1.06358	1.12954	0.887282	0.41774				1.45881	0.884614	1.33288	0.314734	0.792058	0.890483	1.07705	0.411569		1.11156	1.73174	0.727816	1.00418	1.17028	0.394669	1.0828	0.935117
	0.585764	2.32871	2.29081	0.700388	0.617958	0.380451				0.641347	1.19018	1.10368	0.883713	0.375837	0.732694	0.813904	0.431828		0.379014	1.75065	0.544574	1.07751	0.399037	0.288511	0.803764	0.860447
	0.807248	1.4449	1.17477	0.791142	0.436324	0.567919				2.19891	0.897648	0.157335	0.620891	1.26772	0.860801	1.59204	0.741242		1.1702	2.22373	0.632983	0.914129	1.23202	0.796726	1.98204	-0.538521
	0.519624	0.959378	1.45988	0.594729	0.745824	0.534058				1.25134	0.681295	0.905381	0.798861	0.666483	0.598254	0.845608	0.701031		0.191835	1.77842	0.914645	1.1	0.20197	0.289325	0.891924	-0.859212
	0.427848	1.87059	1.92027	1.38564	0.917835					1.60354	0.380352	0.747073	0.662836	1.4026	0.517678	1.04303	0.318166		1.31294	2.19792	0.824501	0.841381	1.3823	0.186719	1.65756	-0.909505
	0.427285	1.16085	1.49206	0.711323	0.969979					1.19788	0.775475	0.0943643	0.999676	0.889336	0.442998	1.1605	0.541106		0.478439	2.09611	0.829096	1.34956	0.503715	0.209965	1.7514	1.4836
	0.526093	1.02443	1.67002	1.21963	0.706911					0.75805	0.794824	0.88695	0.786556	1.06264	0.655362	1.3174	0.596709		0.769122	1.85352	0.742703	1.70547	0.809755	-0.215781	0.800924	0.211611
	0.442112	1.1273	1.35008	0.624818	1.0291					0.820116	0.874247	0.83139	0.819325	0.745477	0.435597	1.14375	0.430206		0.459946	1.95534	0.973327	1.17174	0.484246	0.3008	0.898551	0.0220363
	0.339085	1.96578	0.558163	0.481479	0.683214					1.19714	1.60574	0.98812	0.881841	1.42112	1.16581	0.433539	0.602366		0.506425	1.75487	0.789639	0.720947	0.533179	0.353435	1.41698	-0.241735
	0.386782	1.09443	0.539218	0.866155	0.230272					1.06531	0.768046	0.76323	0.991169	0.735464	0.351063	1.51166	0.225903		0.198234	1.2628	0.886981	1.75886	0.208706	0.328265	0.592653	-0.86785
	0.180125	1.34951	0.793022	0.656126	1.1133					1.36483	0.591809	0.996573	1.6519	0.924598	0.340773	0.747732	0.743128		0.626523	1.47684	0.856995	1.04286	0.659622	0.27141	0.305569	0.0717375
	0.285804	1.02893	1.00253	0.788913	1.17453					1.59949	0.690784	0.587667	0.722596	0.994489	0.772864	1.16581	0.526985		0.662032	2.17156	0.938113	1.15228	0.697007	-0.0979994	1.24646	-0.304689
	0.333982	1.77624	0.515642	0.823006	0.301903					1.90705	0.984095	0.917686	0.139358	1.19617	0.793443	1.39142	0.474408		0.370295	1.81407	0.773322	1.28272	0.389857	0.281774	1.11392	-0.528936
	0.268967	1.20393	1.16391	0.926123	0.866833					1.7871	0.991288	0.335947	0.737656	1.02128	0.450913	1.24237	0.148024		1.03344	1.01079	1.69373	0.656076	1.08803	0.387266	1.78512	-0.174165
	0.102894	1.57465	0.708363	0.925113	0.479267					0.96012	0.658772	0.808063	1.17058	1.06513	0.439792	1.32486	0.476206		0.383795	2.23899	0.691383	0.979422	0.404071	0.353953	2.13197	0.650874
	0.567682	1.54736	0.684543	0.00998428	1.72959					1.013	0.723438	1.24899	1.13798	0.297318	1.58061	1.44966	0.420734		0.408476	1.31392	0.759185	0.703246	0.430056	0.0758227	1.66833	-0.724664
	0.635951	1.73425	1.23453	1.10833	0.699874					0.31653	1.0595	1.27705	0.795785	0.744567	0.689952	0.581273	0.689893		0.638758	1.33446	1.28368	1.19879	0.672503	0.258084	0.387576	-0.257947
	0.727486	1.07233	1.10157	0.631922						0.7723	0.499588	0.980897	0.968619	0.581553	0.715993	1.45974	0.755538		0.822632	1.98874	0.931056	0.835332	0.866092	0.104102	1.35095	-0.0889628
	0.718365	0.839112	2.13786	0.961784						0.717832	0.645669	0.462957	0.86547	0.68449	0.450121	0.501683	0.906956		0.893931	2.16938	0.715836	1.07418	0.941158	0.374829	1.15475	-0.279957
	0.455774	1.31804	0.473573	0.843658						0.906158	0.897479	0.766146	1.11534	1.3851	0.81798	1.55775	1.06842		0.605147	1.57859	0.789569	1.0793	0.637117	0.279479	0.430651	-0.0761825
	1.18432	0.963074	1.23596	0.724626						0.651748	0.821501	1.12703	1.03416	0.511148	0.552109	1.28644	0.32413		0.635523	1.41602	1.15317	0.709623	0.669098	-0.177952	2.20309	-0.893884
	0.394175	1.05871	0.852677	0.285902						1.29054	0.559459	1.37172	1.17139	1.25047	0.6892	0.145261	0.827366		0.588482	0.999193	0.911996	1.00655	0.619572	0.227214	1.03251	-0.171443
	0.28934	0.930647	1.31623	1.16624						0.469365	0.774901	1.14715	1.23521	1.05195	0.578545	1.12222	0.6959		0.826147	1.00158	0.78277	0.835825	0.869793	0.94212	1.53887	-0.641119
	0.510382	1.58988	0.261734	0.6563						1.40454	0.72104	1.07102	1.08137	1.87209	0.639215	0.404992	0.3001		1.05179	2.0613	0.662523	0.811794	1.10735	0.323971	0.648507	-0.414979
	0.383286	0.682321	1.43599	1.34134						1.62475	0.821332	0.930232	1.09852	0.781531	0.585234	1.08451	0.952868		0.653524	1.66824	0.91005	1.04931	0.68805	0.337222	1.72359	0.489819
	0.165699	1.42256	1.32811	0.99727						1.77589	0.498305	1.03212	0.818336	1.23515	0.607396	1.3534	0.873629		0.666181	1.1176	1.07515	1.20758	0.701375	0.250533	1.33805	-0.762176
	0.364159	1.87163	0.704428	1.11756						0.747785	0.506781	0.884382	1.01351	1.22316	0.409279	0.828024	0.324612		1.09243	1.63779	0.928313	0.362246	1.15014	-0.0532113	0.525319	0.174216
	0.382562	0.981196	0.575541	0.914317						1.08118	0.968292	0.864132	0.826227	0.654571	0.393884	1.6273	0.699145		1.06852	1.65502	1.00441	1.02195	1.12497	0.061535	1.06091	-0.789157
	0.495715	1.8898	0.768471	1.15339						1.3185	0.514345	0.249623	0.600267	1.45128	0.827795	1.98083	0.324218		1.15107	1.41468	0.855073	0.773837	1.21189	0.13749	0.293736	-0.672478
	0.523521	1.62102	0.785744	1.21465						1.54478	0.691155	1.34171	1.3882	1.74675	0.889929	1.40068	0.666871		0.935558	1.22905	1.00528	1.19563	0.984984	0.347512	1.086	-0.820871
	0.599546	2.13314	0.627848	0.664762						0.928918	0.720264	0.732066	1.19514	1.01907	0.864245	1.12533	0.369516		0.927401	1.82343	0.87561	0.986057	0.976396	0.0647923	1.7837	-0.236765
	0.461239	1.36803	0.693911	1.25369						0.610956	1.1086	0.88053	0.989992	1.34197	0.545025	1.19598	0.506507		0.931972	2.08162	0.584711	0.954501	0.981208	0.337888	0.353614	-0.0619822
	0.453846	1.39122	1.01924	0.697602						0.857836	0.563579	1.01771	0.62148	0.330523	0.673092	1.00944	0.489142		0.936683	2.13063	1.00786	1.08539	0.986168	0.429315	0.740573	-0.505269
	0.468311	1.31704	0.198631	0.772023						0.702974	1.00061	0.759191	0.792147	1.43616	0.676575	1.3046	0.410429		0.986747	1.40653	1.19851	0.954759	1.03888	0.373719	0.624012	-0.0880161
	0.183379	1.17134	1.63202	1.187						0.835548	0.918348	0.627178	1.04114	0.805118	0.626353	1.23527	-0.329822		0.491377	1.45048	0.706622	0.363887	0.517337	0.26608	1.17877	-0.258775
	0.15047	0.288054	1.22102	0.738974						0.428843	0.868709	1.00556	1.28264	2.08283	0.342316	0.335224	0.140262		1.05685	1.97137	1.10452	1.13638	1.11269	0.610466	1.22066	-0.174756
	0.636152	1.25793	1.35182	1.31341						0.957486	0.634661	0.557172	0.430242	0.935283	0.712589	1.05123	0.661565		0.986466	1.43149	1.08469	0.967372	1.03858	0.750679	1.15806	0.17114
	0.127124	1.10291	1.22635	0.764327						1.14227	1.21369	1.13709	0.719761	1.00624	0.424634	1.30315	0.151795		0.303144	2.77929	0.695955	1.05058	0.319159	0.583742	0.539165	-0.00163086
	0.14392	1.37735	0.85818	1.35527						1.04795	0.525218	0.956769	0.418338	0.575181	0.666602	1.05351	0.562023		0.734878	2.25678	1.4112	1.16759	0.773702	0.163178	0.565199	-0.258893
	0.412136	0.698635	0.540472	1.82091						1.01641	0.753931	1.1601	0.522022	0.87402	0.2057	1.86497	0.472084		0.444547	1.93607	0.896851	0.696611	0.468033	0.563828	0.600108	-0.336403
	0.421258	1.78617	0.933819	0.978987						0.380589	0.734784	0.677388	1.17315	1.03486	0.566277	0.728876	0.140262		1.50363	1.70558	0.934315	0.544292	1.58307	0.722918	1.18078	-0.414505
	0.293117	0.619718	1.12755	0.796574						0.880697	0.802084	0.936866	0.774625	1.16621	0.568177	1.29736	0.250153		0.741136	2.15967	1.03309	1.24732	0.780291	0.197824	0.486624	0.0139895
	0.159069	1.17692	1.51602	0.457867						1.01989	0.771186	1.27627	0.975842	1.03331	0.156626	0.963436	0.416042		1.35007	1.32981	0.602411	0.469176	1.42139	0.337518	1.1693	-0.294157
	0.997229	1.38591	0.878308	1.22649						0.366507	0.569117	1.5159	0.935636	1.56118	0.382763	1.07223	0.0797913		0.891189	1.71177	0.636828	0.732974	0.938271	0.418877	2.10333	-0.235581
	0.550002	1.36128	0.601764	0.904357						0.456297	0.930843	0.921752	0.918221	0.907936	0.583888	1.15283	0.259143		1.11542	1.60749	0.796579	0.615611	1.17435	0.414287	1.26871	-0.250255
	0.252734	0.764373	0.92473	0.894676						1.10532	0.735426	0.510921	1.40074	1.33108	0.393884	1.54065	0.402755		0.77756	2.76347	0.436284	0.95504	0.818638	0.304723	0.807314	0.187115
	1.05811	0.733956	1.28506	0.819977						0.513602	0.476119	1.08744	0.811755	0.823521	0.592832	1.8391	0.570047		0.365443	2.017	0.840373	0.901071	0.384749	0.653256	0.662589	-0.270254
	0.653109	0.754127	1.47998	0.833141						1.38854	0.622504	0.940237	0.772726	0.913635	0.53798	1.98074	0.329085		0.917205	2.65448	0.793414	0.700011	0.965662	0.421394	0.897249	0.106883
	1.10777	0.771124	0.963003	0.664867						1.01229	0.430566	1.54322	0.876571	1.2253	0.714093	1.00733	0.219808		0.185296	1.53795	1.04638	1.39212	0.195085	0.474029	0.56295	-0.125884
	0.999399	0.766865	1.20723	0.138871						1.01057	0.798505	0.694615	1.18391	1.40739	0.393053	0.99821	0.500894		1.17259	2.47194	1.23914	0.630568	1.23454	0.523111	1.21628	0.215161
	0.675732	0.887291	0.887084	1.10209						1.83681	0.556184	0.766333	0.87823	1.16134	0.423328	0.916252	0.396309		0.674548	2.28997	1.11172	0.875399	0.710185	0.50949	1.51911	-0.150616
	0.758547	0.838027	1.23154	0.714701						0.89829	0.641583	0.421253	0.630147	0.899705	0.53984	1.27662	0.476951		0.985411	2.67241	0.799486	1.02083	1.03747	0.542655	1.65803	0.0400234
	0.944149	0.787036	0.981947	0.628927						0.847604	0.785403	1.17807	1.47142	1.38673	0.547241	0.421655	-0.15433		0.881907	2.67656	1.14829	0.512877	0.928499	-0.0539516	1.15783	0.022983
	1.44426	0.978223	0.55085	0.875						1.59398	0.915208	0.509476	0.411891	1.07704	0.347422	1.6765	0.629115		0.896181	2.67804	0.56476	0.880299	0.943527	0.659622	1.6514	-0.106713
	1.026	0.933259	0.757745	0.739496						0.928344	0.600352	0.816383	0.743729	1.4149	0.694938	1.13687	0.222001		0.776575	2.37885	0.994755	0.746783	0.817602	0.678722	1.72442	0.176938
	1.66699	1.11251	1.76021	0.777072						0.819948	0.748629	0.613214	0.506935	1.27477	0.768154	0.619336	0.116802		1.36272	2.25671	0.708849	0.723713	1.43471	0.356174	1.02979	-0.305873
	1.23756	0.542367	0.857518	0.588078						0.676838	0.417261	0.861939	1.6607	1.76143	0.968923	1.19857	-0.13543		0.888376	2.04168	0.821289	0.85948	0.935309	0.752604	1.65708	0.214569
	1.33042	0.94676	0.910208	1.1614						1.45672	0.663972	0.954709	0.605938	0.997101	0.259325	1.44216	0.0313358		0.672368	2.56757	0.704348	1.06202	0.70789	0.211445	1.9605	-0.116535
	1.98346	1.00772	1.45222	0.696731						0.967515	0.599778	0.611127	1.09015	1.00668	0.497692	0.683403	0.583992		0.781849	2.01567	1.21645	1.06572	0.823154	0.514302	1.61602	0.119782
	1.01869	0.944671	1.54904	1.45901						1.57703	0.84551	0.959979	1.34797	1.19415	0.53703	1.21076	0.413937		0.848859	2.05026	0.726456	1.1934	0.893705	0.726397	1.87317	-0.0726325
	1.00458	1.09809	0.883288	0.824748						0.799045	0.667045	1.1995	0.338729	0.677525	0.496544	1.34551	0.617582		0.0547205	2.11882	0.490159	1.29154	0.0576114	0.508897	1.50585	0.094813
	0.898502	1.19075	0.483011	0.93671						0.920746	0.618351	0.727786	0.92951	1.3838	0.598531	0.738611	0.533958		1.34423	2.54521	0.902102	1.09268	1.41525	-0.314389	0.649217	0.0280715
	1.26617	1.7682	0.727273	0.0320633						1.19299	1.0153	0.627552	0.52146	0.897053	0.330206	0.731858	0.00331491		1.03449	2.48354	1.36415	1.13303	1.08914	0.721437	1.80666	0.327225
	1.39503	1.25749	1.38731	1.19772						0.676973	0.780878	0.908618	0.653366	1.40513	0.555671	1.28649	0.143463		0.851672	2.50991	1.11008	0.809192	0.896666	0.840699	1.06067	-0.34445
	1.68065	0.958293	0.803922	0.599535						1.03353	0.67265	0.895002	0.331372	0.706376	0.32328	0.987028	0.432881		0.32016	2.65378	1.38253	0.688289	0.337074	0.688642	1.83175	0.399765
	0.700042	1.45181	0.647559	0.490289						0.857599	0.627164	1.0788	0.666501	1.30928	0.708473	0.924496	0.488133		1.19966	2.32801	0.958744	1.27081	1.26304	0.50068	1.61176	-0.037605
	1.12131	1.11275	0.519751	0.457867						1.03674	0.762136	0.889545	0.880129	1.30504	0.437694	0.818683	0.460112		1.10938	1.91322	1.53975	1.46057	1.16799	0.267264	1.5365	0.427456
	1.09945	1.14807	0.369482	0.564919						1.15206	0.836021	1.12679	0.85188	1.18596	0.790989	0.951421	-0.0854398		1.07654	3.13719	1.04875	1.07229	1.13341	0.893335	1.86133	0.243443
	0.577325		1.02388	1.34298						0.889037	1.01864	1.03961	0.617012	0.467851	0.707999	1.58529	0.0431318		0.351802	2.45472	1.62187	0.823446	0.370388	0.666063	0.990617	0.0041676
	2.59158		1.52219	1.34785						1.01101	0.757409	0.17515	1.05398	0.945969	0.598531	0.933223	-0.0698288		-0.0601041	2.77697	0.417364	0.842272	-0.0632794	0.586333	1.30042	0.476683
	1.58915		0.900492	0.661314						0.893596	0.930066	0.907013	0.677736	0.631815	0.440544	1.12152	0.470768		0.851742	2.55196	1.31386	0.712389	0.89674	0.504752	1.53981	-0.246705
	1.12999		0.775505	0.484648						0.964408	0.778953	0.872478	0.808465	0.963739	0.784459	0.789303	0.401703		1.10235	2.67093	1.19375	0.574348	1.16058	0.489057	1.92015	-0.0550004
	1.32998		1.17247	1.33427						1.2384	0.746569	0.74742	0.737068	0.830645	0.770924	0.960323	0.452175		0.714768	2.75658	1.33571	0.555851	0.75253	0.436644	0.969671	0.242496
	1.48637			0.609878						1.0464	0.868034	1.1919	2.13953	0.56976	0.622158	1.70842	0.239717		1.29128	2.91676	0.653309	0.551982	1.3595	0.513043	1.70158	0.143094
	1.1889			0.548099						0.875294	1.14186	1.06214	1.07632	0.866817	0.962076	0.938616	0.351362		1.22195	2.69864	1.0883	0.975484	1.28651	0.639634	0.721284	0.214924
	2.03855			1.33956						1.00952	0.826465	1.17663	0.96474	0.837095	0.771597	0.775095	0.374647		1.51284	2.29074	0.586985	0.670658	1.59277	0.553612	1.44029	-0.112985
	1.73108			0.706413						0.930539	0.827748	0.980496	0.156987	1.07142	0.732575	1.05886	0.630693		1.31301	2.43482	0.991918	0.720032	1.38238	0.357506	0.684126	0.0710275
	1.09592			0.687433						1.24232	0.729752	1.06834	1.11687	0.861633	0.542729	0.905903	0.361184		0.851883	2.82816	1.61573	0.86288	0.896888	0.431536	1.29285	0.0898429
	2.49719			0.501642						1.10627	0.778041	0.336348	1.51192	0.830565	0.657262	1.40532	0.230902		1.45378	1.63576	0.617721	0.910964	1.53058	0.16303	0.901628	0.096588
	0.718124			0.942734						0.680485	1.30776	0.446319	1.50042	1.03232	0.939439	1.20137	0.425119		0.542778	2.49859	0.750323	1.47652	0.571453	0.595068	1.23676	-0.158308
	0.269851			0.744198						1.89483	0.778142	1.25597	1.61641	0.635733	0.410229	0.973083	0.306546		1.20796	2.28786	0.883112	0.737756	1.27178	0.591219	0.84601	0.918432
	0.896171			0.262848						0.736236	0.871816	1.14359	0.91033	1.03767	0.0610893	1.25899	0.325358		1.38452	2.56659	1.03522	1.1249	1.45766	0.445824	0.0936296	0.0328049
	0.603645			0.827325						0.817111	0.922839	0.987157	0.64082	0.461638	0.52302	1.15822	0.290277		1.26688	1.83693	1.14377	0.966598	1.33381	0.231508	0.883286	-0.110855
	0.854181			0.261176						1.44561	0.667585	1.21777	1.0726	0.862147	0.52116	0.536326	0.46976		1.25535	2.23597	0.876923	1.22308	1.32167	0.136749	1.50597	-0.627983
	1.1064			0.61437						0.937799	0.749439	0.85691	0.668079	0.709423	0.479526	1.05509	0.255985		0.467119	2.67846	0.843702	0.516464	0.491797	0.536585	0.490529	0.587327
	1.16314			0.337582						1.22638	1.04802	0.593312	1.22125	0.476954	0.0865762	0.212046	-0.273254		1.68308	2.47398	0.62677	1.04687	1.772	0.717958	0.919733	0.442011
	0.737532			1.09064						0.726004	0.938981	0.779146	1.16106	0.834088	0.166124	0.959402	0.234323		1.60158	2.54057	0.954641	1.10994	1.68619	0.439087	0.664009	0.387221
	0.764333			0.775053						0.940433	0.998919	0.929644	0.920308	1.16174	0.594257	1.01851	-0.126178		0.932956	3.61442	1.08335	0.561946	0.982244	0.358321	1.1751	0.651939
	1.21771			0.963246						0.93557	0.896129	0.758629	0.872532	1.61112	0.514709	1.35643	-0.0981567		1.34585	1.90295	1.1384	1.04547	1.41695	0.223142	1.49899	0.535141
	0.929884			1.24449						0.803908	0.616629	0.909153	0.700688	0.486887	0.278718	0.303652	0.0101995		1.06585	2.79455	0.911574	0.874672	1.12216	0.865055	1.65708	0.633479
	1.79119			0.337373						0.874888	1.06041	0.355555	0.965596	0.650099	0.33733	1.10122	0.322069		1.22392	2.44811	0.89385	0.707279	1.28858	0.572637	1.42976	0.020498
	0.547631			1.04021						1.63251	1.0075	1.17008	1.24324	0.311724	0.71156	1.54569	-0.24804		0.875087	1.79832	0.675394	1.05754	0.921318	0.432203	1.7359	0.0704358
	1.07711			0.60852						0.750756	0.851048	0.889331	1.34318	1.07515	0.534695	0.390871	0.352414		0.913971	3.08397	0.821992	1.05852	0.962256	0.705077	1.34775	0.12132
	0.591711			0.472738						1.23081	0.838892	1.24779	0.921084	0.70693	0.240843	0.963831	0.311764		1.23243	2.50218	1.82537	0.465777	1.29754	0.369277	1.36373	0.693593
	1.22434			0.29123						1.51169	0.455284	0.760582	0.602862	0.912369	0.310695	1.0307	0.198146		0.276705	2.01975	0.70273	0.962988	0.291324	0.336482	1.82169	-0.401488
	0.486192			1.2984						1.41288	0.691729	0.676371	0.85814	0.851857	0.490845	1.18852	0.19262		1.3976	1.97362	0.994755	0.607757	1.47143	0.34729	1.64182	0.222971
	1.06486			0.709373						1.21433	0.608052	0.974049	1.30722	0.638384	0.0980533	0.317947	0.0746169		1.02176	2.4853	1.36515	0.830245	1.07574	0.379937	1.34704	-0.171561
	1.24258			0.627047						1.10063	0.672481	0.904124	0.720804	0.283071	0.658014	1.03974	0.25866		0.270236	1.8827	0.824853	0.81646	0.284513	0.596919	0.221669	0.0974164
				1.3654						0.657083	0.679066	0.934378	1.27561	1.36318	0.65651	1.28732	0.315141		0.468876	2.7667	1.60208	1.29937	0.493647	0.771481	1.10162	0.232319
				0.747715						0.86469	0.858477	0.910169	1.17794	1.00771	0.255724	1.34135	-0.0787745		0.146904	2.30375	1.0427	0.697291	0.154665	0.567825	1.56857	0.60425
				1.42684						0.882081	1.07942	1.29677	0.913005	0.181044	0.479051	0.249495	0.0830363		0.546293	2.23723	1.07674	1.15099	0.575154	0.311164	0.876304	0.782109
				1.37199						0.94695	0.660696	0.737095	0.61415	0.774051	0.68457	1.35213	0.433012		0.648672	3.04093	0.700527	0.69211	0.682942	0.470846	0.9292	0.20238
				0.516791						0.896635	0.814207	1.27405	1.11435	0.795778	0.643727	0.156926	0.116626		0.786419	2.26276	0.90093	0.742563	0.827966	0.310497	1.69614	-0.123162
				0.579058						1.64727	0.692574	0.918168	1.04084	0.815804	0.280578	1.36485	0.0849219		0.73966	2.6478	0.7273	1.29177	0.778736	0.531995	1.93162	0.156584
				0.765545						0.996657	0.536699	0.818229	0.839495	0.461717	0.231424	1.07583	-0.278911		0.976903	2.37463	1.01262	1.02338	1.02851	0.188422	0.995587	0.295393
				0.2018						0.648033	0.75258	1.07434	1.5112	1.18833	0.336301	0.427136	-0.305441		1.05791	3.4797	0.939332	1.03904	1.1138	0.763708	0.678565	0.166406
				0.664414						0.689433	0.756159	1.4857	0.334877	0.608979	0.236174	0.291812	-0.0835104		1.23946	1.9173	0.848813	0.790718	1.30494	0.394151	1.04257	-0.0474269
				0.80037						0.873335	0.939825	1.01019	0.443697	0.612937	0.722167	1.16103	0.790005		0.664845	2.56602	1.02284	0.753277	0.699969	1.07915	0.987303	0.411362
				0.87096						1.47292	0.775272	0.933656	0.876598	0.477152	0.542848	0.511331	-0.00962118		0.981544	2.57024	0.891341	1.29203	1.0334	0.0829296	0.996533	-0.18304
				0.442893						1.02367	0.263852	0.600187	0.816062	1.07534	0.240646	1.12573	0.0277839		0.0876983	2.21593	0.6915	0.826048	0.0923314	0.508675	1.66135	-0.0500303
				1.03767						1.23503	0.923245	0.32958	1.34861	0.913002	0.193154	1.33977	0.375699		1.19994	2.81002	0.994122	0.625434	1.26334	0.431018	0.934525	0.252792
				0.374636						0.736911	0.960255	1.27962	0.413977	1.34636	0.590577	1.21492	0.0590936		0.472462	2.49262	1.00978	1.16152	0.497423	0.3618	2.24912	-0.068254
				0.511637						1.68891	1.14281	0.675355	0.983653	1.0945	0.246147	1.53306	0.0348439		0.76645	2.36134	0.988073	0.68292	0.806942	0.686939	1.46881	-0.0738158
				0.452574						0.870803	1.07432	0.792842	1.28772	0.73123	0.273692	0.507472	0.231166		0.499323	2.26754	0.546707	1.00341	0.525702	0.618388	0.756785	0.329473
				0.431191						1.36433	0.720432	0.630174	0.998874	0.624889	0.433341	1.57384	0.207267		1.02732	1.80718	0.686554	1.25143	1.08159	-0.130054	1.57188	0.122267
										0.944451	0.85429	0.959363	1.25038	1.38926	0.447391	0.660425	0.112943		0.315238	2.70905	1.07407	1.07946	0.331892	0.3866	0.875002	-0.228244
										0.945498	1.02887	1.41219	1.3584	1.15655	0.389412	0.235507	-0.127493		0.576529	2.10877	0.650449	0.887543	0.606987	0.448267	1.01322	-0.296051
										1.60212	0.743733	1.06061	0.933924	0.927408	0.459501	1.26829	0.0129183		1.52902	2.81621	0.945592	0.989855	1.6098	0.192198	0.896184	0.817728
										1.51162	0.768518	0.813039	1.15496	1.62917	0.491597	1.17252	-0.0556649		0.968676	2.44986	1.35725	0.994638	1.01985	0.466182	0.886481	-0.328238
										0.950597	0.889139	0.896152	1.06281	0.622594	0.237202	1.40809	-0.341838		0.859055	2.2091	1.42761	0.836505	0.904439	0.484246	1.0402	0.0625073
										1.86602	1.05926	0.301385	0.871274	1.02595	0.430769	0.317289	0.430513		0.946597	3.15505	1.01414	1.22205	0.996606	0.402813	0.255632	0.0125695
										0.401694	1.18866	0.553828	1.63695	1.34244	0.0185451	1.1955	-0.420024		0.540035	1.85078	0.880135	0.926883	0.568566	0.467071	0.144277	0.381068
										1.23246	1.31837	1.41027	0.976724	-0.0617546	0.565604	0.785883	-0.145034		0.754285	2.77669	0.851931	0.943505	0.794135	0.395928	0.213741	0.0375384
										0.951171	1.32357	0.863731	0.82093	0.963936	0.33167	0.709889	0.0320813		1.37158	2.16966	0.789545	1.13413	1.44404	0.256308	0.6362	-0.0229313
										1.89695	1.1524	1.19498	1.25083	0.121364	0.191413	0.890468	0.0772041		1.11845	2.24968	0.863771	0.740101	1.17754	0.312496	1.29663	0.0582472
										1.45739	0.446707	1.43284	1.12495	0.921155	0.395665	0.731551	-0.116837		0.960449	1.51559	1.08281	0.761553	1.01119	0.284587	-0.0473086	0.752288
										1.20713	0.581679	1.01236	1.21173	0.930574	0.392063	0.835917	-0.127098		0.887814	2.78815	1.21921	1.28659	0.934717	0.122462	0.585552	0.384381
										0.849393	1.50825	0.855144	1.86612	0.840578	0.258494	1.01886	0.182535		0.791482	1.81935	1.01072	1.68426	0.833296	0.320491	0.561057	0.224983
										1.31519	0.476659	1.43787	1.60683	1.38107	0.292174	0.782638	0.125747		0.876563	2.6909	1.10741	1.1512	0.922872		1.51118	0.33255
										1.49741	0.570974	1.33141	1.47712	1.33722	0.543204	0.666301	0.354168		0.452212	1.81562	1.02474	0.757145	0.476102		1.70986	0.217291
										1.16607	0.921489	0.645983	0.609683	-0.00527965	0.404767	0.846792			1.15607	2.44895	1.49178	1.10823	1.21714		0.940797	-0.148249
										1.46678	1.228	0.991036	1.52508	0.809076	0.478576	1.7157			0.901596	2.44529	0.885175	1.30917	0.949227		0.362726	0.26498
										1.81236	0.86415	1.05914	1.0505	0.83385	0.188405	0.760668			0.791763	2.22387	0.771352	0.930775	0.833592		0.812284	0.154928
										1.45479	1.09756	0.876464	1.23537	1.3927	-0.007021	0.835566			0.811944	1.47136	0.558429	0.600161	0.854839		0.189955	0.341189
										1.67165	0.56753	1.54509	0.993925	1.6845	0.567622	0.585308			0.0607676	3.8966	1.10898	1.09165	0.063978		1.08647	0.335035
										0.91379	0.571717	1.38322	1.76444	0.590656	0.33361	0.874243			0.509308	1.93249	0.466691	0.543941	0.536214		1.09369	0.250425
										1.7014	1.35328	1.18819	1.41821	1.76519	0.438644	0.464103			0.595795	1.42031	0.747439	0.78141	0.627271		0.92068	-0.125529
										0.792561	0.729111	0.933094	0.801322	1.20428	0.285564	0.620038			1.44225	3.12447	0.699167	0.411433	1.51844		0.715012	0.659512
										1.19971	0.735561	0.934405	0.891471	1.29103		1.12205			0.467892	2.34538	0.756113	0.917599	0.492611		0.778558	0.170548
										1.33373	0.597009	0.929563	0.932961	1.08476		0.672221			0.94505	2.57798	1.54404	0.582413	0.994978		0.847075	0.136112
										0.97616	0.39413	1.38151	1.54126	1.01064		0.418542			0.99849	2.46822	0.948851	0.78427	1.05124		0.978665	0.185695
										1.4245	0.731846	0.436849	0.776418	1.25882		0.777507			1.69454	2.20636	1.08159	0.407588	1.78406		1.40349	-0.501601
										1.14736	1.00814	1.47642	1.46989	1.16118		0.201917			0.766309	1.94873	1.12766	0.680482	0.806794		1.37485	-0.10766
										1.85596	0.900282	0.924936	1.44486	2.03649		0.653935			0.709495	1.17941	0.52399	0.783848	0.746978		0.830508	0.885416
										0.952657	0.87347	0.93585	1.39216	1.63273		1.07635			1.29888	3.70893	0.872211	0.745704	1.3675		0.975706	0.250543
										1.10303	0.795736	1.05419	1.26103	1.15442		0.470549			0.761739	2.23632	0.826236	1.09135	0.801982		0.534431	0.882931
										0.783883	0.64756	0.838184	1.32726	2.0186		0.711336			0.957074	1.88889	0.994497	1.35142	1.00764		0.49964	0.896184
										1.36855	0.752951	1.04381	1.18717	1.9563		0.532642			0.673775	1.8839	1.04368	1.60258	0.70937		1.27817	0.568394
										1.47164	0.546391	0.737228	1.12829	0.362223		0.269053			0.3402	2.05912	0.790131	0.88834	0.358173		0.901865	0.773825
										1.20082	0.616527	0.981539	1.94003	1.09299		0.491992			0.683408	2.15074	1.16698	0.546473	0.719512		1.52585	0.560939
										1.39016	0.631014	1.19578	0.530957	1.46145		1.25316			0.715612	1.44942	1.01243	1.04793	0.753418		0.967896	1.01215
										1.04748	0.979942	0.844471	1.10994	1.00842		0.755231			1.27209	1.71732	0.45443	0.447842	1.33929		0.502717	-0.0350016
										1.2563	0.801476	0.951525	0.901315	1.13562		0.620301			1.36905	0.843937	0.882901	0.427422	1.44138		0.995705	0.575731
										1.35683	0.957621	1.00877	0.940932	1.61077		0.932609			0.890486	1.84712	0.916708	1.05369	0.93753		0.71016	0.236935
										1.53678	0.459201	0.802366	1.5033	1.83251		0.593376			1.0989	1.10213	0.987112	1.24437	1.15695		0.224391	0.0287815
										2.12935	0.566753	0.897731	1.50783	0.983804		0.477346			1.11444	1.25099	0.726409	1.14163	1.17332		0.789682	-0.262443
										1.10083	0.624733	0.418899	0.613588	1.2621		0.847844			0.583279	1.98339	0.503616	1.01792	0.614094		0.563424	0.380239
										1.81125	0.870532	0.828929	0.91469	1.98634		0.63714			1.115	1.92686	0.916263	1.22793	1.17391		0.664009	0.142739
										1.25319	0.994732	1.1101	1.22331	1.11413		1.34411			1.2434	1.9706	0.497099	1.06265	1.30909		0.673358	0.0894879
										1.43149	0.334697	1.43105	0.548425	2.03613		0.557594			1.15157	1.44169	0.711874	0.719095	1.2124		1.60372	0.184985
										1.34271	0.397506	0.772806	1.43873	1.47395		0.758695			1.96378	0.997083	0.731684	1.06009	2.06752		1.2119	0.91784
										1.40745	0.59083	0.745254	0.741375	1.20005		0.600173			0.243517	2.23076	1.22238	1.06499	0.256382		0.789209	0.213149
										1.16033	0.699192	1.22141	1.21095	0.820948		1.17353			1.41715	1.45526	0.600512	1.2476	1.49201		1.01843	0.0330416
										0.660527	0.680924	0.831149	1.03913	1.59608		0.804081			1.46749	2.08514	0.875774	0.58736	1.54502		0.920088	0.680695
										1.49423	0.332266	1.18768	1.57181	0.992075		1.35354			1.21309	1.10059	1.46951	1.10862	1.27718		0.813113	0.32261
										1.64278	0.736776	0.701865	0.70775	0.681522		0.476644			1.62359	1.75192	0.460924	1.61821	1.70937		1.07357	0.0240481
										1.25748	0.50256	0.397205	1.12013	1.67092		1.40392			1.14833	1.20747	0.864333	0.739444	1.209		1.05535	0.472778
										1.98792	1.06926	1.0765	0.6088	1.04277		1.0778			0.234657	1.571	0.776791	1.17371	0.247054		1.46597	-0.241853
										1.44186	0.869182	1.50403	1.18891	1.25442		0.7041			1.43944	1.74854	0.373476	0.911855	1.51548		0.302138	0.336455
										2.09774	0.589344	1.41982	0.850115	0.774803		1.04474			1.06416	1.35604	0.871742	0.998295	1.12038		1.04233	0.41574
										1.14429	0.630035	0.700447	0.676559	1.85024		0.692085			1.84016	1.89121	0.6316	1.19657	1.93738		0.64117	0.420237
										0.992098	0.973965	1.03999	1.47821	0.90572		0.58978			1.06986	2.84384	0.631694	1.54483	1.12638		1.09002	-0.00837601
										1.14004	0.774968	1.37675	1.07214	1.19304		1.04868			1.03737	0.859547	0.751542	1.00692	1.09218		0.70519	0.268294
										1.5174	1.38786	1.12193	1.27954	1.03593		1.1826			0.640516	1.46644	1.01644	1.06471	0.674354		0.892279	0.116823
										2.53845	0.772436	0.674445	1.90389	0.962353		1.09402			1.18897	2.43053	0.96144	0.807809	1.25179		0.906243	0.68531
										1.23175	1.13129	1.13864	1.61927	1.2587		0.854203			1.4959	2.51483	0.831417	0.863278	1.57493		0.461063	0.230663
										3.86537	0.942594	0.84736	1.06933	0.648951		1.30583			0.601702	1.64321	1.25848	1.18709	0.63349		0.870387	1.0002
										1.23263	1.30044	0.980175	1.66672	0.722127		0.793776			1.23046	2.2906	0.848625	0.633991	1.29546		1.28007	0.49893
										0.891131	1.1087	0.924615	1.19747	1.27655		1.09486			0.631234	1.73138	1.02699	0.871906	0.664582		1.37769	0.313735
										1.44966	0.753019	0.803141	1.0165	1.54578		0.640165			1.23081	1.89058	0.82068	1.02237	1.29583		0.7898	0.424142
										2.30133	0.616291	0.41173	1.42016	1.45472		1.50951			0.890908	1.05566	0.928571	0.574114	0.937975		0.423432	0.743058
										1.11934	0.505092	1.54118	1.31996	0.423922		0.903886			0.384217	1.58653	0.697385	0.570855	0.404515		2.09055	0.46059
										1.27258	0.646547	1.61975	1.40952	1.39931		0.919629			1.62584	2.26444	0.811138	0.983853	1.71173		1.70986	-0.26552
										1.48194	1.00669	0.952649	1.15544	1.49774		0.956288			1.77688	1.6482	1.05616	0.969787	1.87075		0.99677	0.335035
										1.91478	0.461227	0.981165	1.11676	0.829893		0.776762			1.57071	1.63118	0.2499	0.899523	1.6537		1.96014	-0.254042
										1.75371	0.438366	1.37782	1.07846	0.398118		0.572196			1.20226	1.7048	0.692298	0.896804	1.26578		1.36846	0.299889
										0.923886	0.351008	0.329874	1.40778	1.00739		0.761633			1.48612	1.53661	1.6022	0.860629	1.56464		1.64466	0.823881
										1.77279	0.718204	0.953318	1.66167	0.594534		0.790399			0.968395	2.25509	1.36975	1.28136	1.01956		0.854412	-0.34871
										1.60124	0.625544	1.27218	2.19665	1.34767		0.928838			1.22427	2.00097	0.93959	0.981743	1.28895		0.680221	0.581411
										1.44962	0.65553	1.42998	1.25814	0.91977		0.377541			0.454673	2.44403	0.721767	0.686671	0.478693		0.718207	1.12753
										1.62728	0.58286	0.912818	0.87403	1.19534		0.87626			0.495174	1.6373	1.53963	0.97818	0.521334		1.68087	0.379884
										0.997298	0.504788	0.680304	1.03362	1.35851		1.31381			0.985341	1.75993	0.76024	0.836997	1.0374		0.55798	1.26255
										0.883837	0.515999	1.12741	1.45411	0.895391		0.641262			0.247103	1.73377	0.891107	0.992926	0.260157		0.935945	0.970381
										1.69593	0.788712	1.67004	1.70896	1.19395		1.25781			0.896603	1.09581	0.76031	0.776323	0.943971		1.13581	-0.464088
										0.896669	0.751803	0.332523	0.904017	0.640482		0.985932			0.982106	1.21998	1.48285	0.755996	1.03399		0.224864	-0.298654
										1.52088	0.764838	0.620651	0.928012	1.39539		0.387232			0.886337	1.92679	0.766359	0.606444	0.933163		0.685783	1.23889
										1.39073	0.566246	1.18372	1.07324	1.31747		0.356755			0.996591	1.35843	1.12654	0.928806	1.04924		1.05002	0.224983
										1.0078	0.684773	0.689399	0.671717	0.691891		0.6146			0.899627	1.46341	1.30338	1.37793	0.947154		1.11558	0.591588
										1.5748	0.637768	0.186921	0.827136	0.509564		1.04851			1.3346	1.80268	1.1775	1.13894	1.4051		2.08724	0.39515
										1.10954	0.472404	0.856963	0.592803	0.563902		0.914542			1.22779	2.05933	1.17214	1.022	1.29265		1.02683	0.566264
										1.22689	0.750891	0.306575	0.686376	1.07518		0.816754			0.873821	2.57109	1.35156	1.66492	0.919985		1.41319	0.579636
										0.879008	0.862428	0.635764	1.29406	0.900259		1.08929			1.04687	1.76155	1.04153	1.36607	1.10217		0.0847544	0.71016
										1.42795	0.667889	0.704914	0.914449	0.656945		0.426522			1.55841	2.08683	1.37205	0.492386	1.64074		1.46361	-0.457935
										0.664749	0.670624	0.45199	0.532401	1.33789		0.461735			1.20367	2.28223	0.844546	1.26528	1.26726		1.09357	0.348999
										1.01378	0.852196	1.44082	1.07888	0.701152		1.17445			1.08413	1.22554	1.11153	1.22775	1.14141		0.343082	0.377281
										0.92132	0.300828	0.561987	0.616932	1.42456		0.499798			0.649375	1.45139	1.42543	0.965496	0.683682		0.666968	-0.497222
										0.934354	0.512251	0.118359	1.22045	0.293994		0.416393			0.693182	2.31331	0.935815	0.8848	0.729803		1.32208	0.214332
										0.813025	0.931484	0.504287	1.4788	0.944703		0.539658			1.32222	2.15714	0.876712	1.11266	1.39207		1.60963	0.557033
										0.716583	1.3469	0.465927	1.14723	1.05488		0.725412			1.22807	2.10419	1.13805	1.00568	1.29295		0.649336	0.335627
										1.05386	0.502391	0.783961	1.55881	1.23052		1.10472			1.22223	2.19364	1.09904	0.82565	1.2868		0.872162	0.660341
										0.966671	0.847806	0.377731	1.65329	0.668818		0.679938			1.41124	2.23807	1.19195	0.942919	1.4858		1.66856	-0.0896729
										1.20545	0.489964	0.267145	1.12187	0.510277		0.90643			1.12238	1.43697	1.08907	0.948147	1.18168		1.49721	-0.621712
										1.27008	1.00182	0.482271	1.24613	1.01752		0.696119			1.01234	2.80256	1.49499	0.933448	1.06582		0.409587	-0.416517
										0.965286	0.887619	0.153215	0.717995	1.13645		1.00803			0.720323	3.10534	0.935511	1.17439	0.758378		0.859619	-0.585619
										0.878738	0.74792	0.335545	1.30281	0.552188		1.18804			0.848437	2.09555	0.828065	0.951898	0.893261		0.364856	-0.0785493
										1.02016	0.513737	0.724629	0.869161	0.840736		0.729797			1.5885	0.796826	1.24275	1.29414	1.67242		0.673594	-0.493909
										0.980144	0.964206	0.27723	1.18457	0.655758		0.917085			1.17083	1.01839	0.276369	1.05437	1.23269		0.0743409	-0.589642
										0.979739	0.73914	0.90078	0.711816	1.13202		0.593332			1.64574	1.58457	1.016	1.41361	1.73269		1.40716	-0.230729
										1.62063	0.952995	0.606393	0.715052	-0.262524		1.45431			0.98513	1.49913	1.52437	1.05599	1.03717		0.368643	-0.369538
										1.43838	0.574013	0.758174	0.957116	0.76946		0.527906			0.901033	1.2325	1.34731	1.28753	0.948635		0.798676	-0.295104
										1.28213	0.802084	0.890053	1.30583	0.520606		1.23409			1.6887	1.63147	1.62797	0.774775	1.77792		1.20516	-0.299483
										0.863711	0.920307	0.245477	1.11414	1.25074		1.00023			1.07309	1.68308	1.20144	1.01944	1.12979		1.41461	-0.286466
										0.928918	0.627671	1.32798	1.30677	0.803733		1.29416			0.73516	1.01312	1.30713	0.899031	0.773998		0.290777	-0.0847027
										0.563275	0.439953	0.964526	1.51018	0.837056		1.20506			0.533637	2.55323	1.00941	1.62623	0.561829		0.117415	-0.217712
										0.939183	1.0592	0.917499	1.43429	0.85997		1.07662			1.16471	1.39647	1.44857	1.13038	1.22625		0.406155	-0.0257714
										1.30604	0.875834	0.553186	1.6904	0.228654		0.606181			0.649375	3.48532	1.00052	0.831605	0.683682		1.02813	-0.266704
										0.455554	0.733534	0.302723	0.564475	1.01554		0.852624			1.3121	3.13255	0.548231	1.3479	1.38141		1.47236	-0.453438
										1.20214	0.738262	1.15662	1.24567	0.969161		0.668274			1.08533	2.54591	1.80427	0.337512	1.14267		1.38408	-0.0338183
										1.18991	0.623484	0.896607	1.40703	1.01637		1.0204			1.11156	2.12613	0.783966	0.935722	1.17028		1.29604	-0.082691
										1.07294	0.569995	1.06374	1.06527	0.640205		0.532905			0.642344	2.59738	1.45741	0.594815	0.676279		0.42284	-0.31321
										0.839466	0.60947	0.793083	0.442333	1.1499		0.716686			1.04539	1.51798	1.17317	0.737944	1.10062		0.983753	-0.456159
										0.576242	0.764365	0.942323	1.08381	0.972445		0.408675			1.83538	1.40182	1.21858	0.632936	1.93234		1.26149	-0.309186
										0.297991	0.496886	0.65037	0.816918	0.883637		0.824779			1.50954	2.71214	1.29156	1.60166	1.58929		0.627562	-0.426102
										1.10661	0.742449	0.955297	1.40853	0.381299		0.954973			1.46151	2.1461	1.03492	1.30809	1.53873		1.58466	-0.309068
										1.15226	0.60221	0.914369	0.799316	0.741044		-0.0519376			0.962629	2.34284	1.43319	1.08455	1.01349		1.08245	-0.265402
										0.376199	0.750993	0.681026	1.49119	0.929387		1.08508			1.0347	2.22929	0.874016	1.36201	1.08937		-0.0254164	-0.718392
										0.277832	0.419456	0.776846	1.27702	0.765225		0.627361			2.14252	1.98909	1.06996	0.87976	2.25571		1.54538	-0.20434
										0.781722	0.598495	0.683621	1.20988	1.156		1.13507			1.55855	2.60793	1.36462	0.964347	1.64089		1.15984	-0.39072
										0.877455	0.717359	2.21724	0.834386	0.800725		0.970847			0.802873	1.91238	1.28978	1.41519	0.845289		0.707912	-0.209902
										1.14115	0.666369	1.22149	0.906719	0.196083		1.12845			1.06332	2.37245	1.15354	0.964863	1.1195		2.48449	-0.272384
										0.816165	0.620377	1.09838	1.36514	1.09778		0.83026			1.08709	1.77055	2.29742	1.65962	1.14452		1.03014	-0.241498
										1.74023	0.792156	0.448485	0.956528	0.907224		0.856439			0.721448	1.90021	0.387847	1.52167	0.759563		1.35864	-0.491187
										1.14274	0.590762	1.07284	0.981352	1.10609		1.004			1.76549	2.07051	0.889067	0.509477	1.85876		0.322965	-0.0230497
										1.58443	0.41152	2.0545	0.665511	0.864245		1.05737			1.49365	2.74378	0.865927	0.957619	1.57256		1.8411	-0.341729
										0.965995	0.669679	0.839014	0.94342	0.791543		0.389293			1.151	2.46189	1.32049	1.57953	1.21181		1.24374	-0.161029
										1.13497	0.730056	0.732922	0.57151	1.47098		0.795048			0.871149	2.75468	0.779441	1.60755	0.917172		0.893226	-0.0540537
										0.997974	0.85375	1.30947	0.97865	0.750543		0.6795			1.35267	1.70804	0.90937	0.996443	1.42413		0.465915	-0.563727
										1.17202	0.821433	0.396536	1.05261	0.589073		0.898624			0.625468	1.7953	1.22737	0.892092	0.658512		2.29634	-0.216647
										0.829436	0.499892	2.28781	0.752744	1.53925		0.896958			0.892244	1.46187	0.705473	1.91181	0.939381		1.48301	0.0772993
										1.21396	0.515459	0.306067	1.20614	0.833454		0.936862			1.05404	2.42476	1.24219	0.623089	1.10972		0.755128	-0.0299132
										0.939285	0.689906	1.04197	0.8644	0.976363		1.46045			1.24178	2.29784	1.67415	0.911597	1.30738		0.511237	-0.105175
										2.00126	0.498102	1.18706	0.254331	0.857319		0.512646			0.775591	2.50605	1.47729	1.2801	0.816566		0.708977	0.0247581
										0.894407	1.09215	0.459881	1.21162	1.22142		2.1001			2.03824	2.84314	1.29524	1.06539	2.14592		1.10801	0.0616789
										1.79129	0.626422	0.45627	0.71104	1.24259		1.07096			1.12787	3.05985	1.00866	1.18489	1.18746		2.04819	0.147591
										0.85716	0.483886	2.51179	1.64011	1.2771		1.58016			1.18707	2.3536	1.07325	1.19157	1.24979		2.79702	-0.120322
										0.48213	0.646176	0.401993	1.37579	1.0252		0.798994			1.42319	2.41696	1.35097	0.587735	1.49838		1.07428	-0.366224
										0.306332	0.605012	0.361761	1.13535	0.586223		1.32017			1.26041	2.65307	0.946858	1.22104	1.327		1.09132	-0.150143
										1.41575	0.298397	2.33888	0.824221	0.908055		0.613372			0.865524	1.65629	1.61327	0.779581	0.91125		1.44432	-0.109672
										0.558007	0.679235	0.265192	0.753439	0.571897		1.1769			1.45392	1.79643	1.51815	2.08579	1.53073		0.772168	0.785185
										1.30854	0.474262	0.709114	0.31468	1.36381		0.598858			1.52339	1.36757	0.76521	1.13052	1.60387		1.32397	0.68744
										1.64072	0.334866	0.972284	0.904338	0.937777		1.21093			0.600014	1.73054	1.4512	1.17788	0.631713		0.262613	-0.0535804
										0.455655	0.890726	0.624208	1.38295	1.20923		0.858895			1.27427	0.972473	0.950257	1.09468	1.34159		0.128539	0.143331
										1.22078	0.599846	2.88191	1.64703	1.06759		1.36608			-0.0347203	2.50267	1.07055	1.10895	-0.0365546		1.32397	0.0459402
										0.733433	0.564659	0.948663	0.655586	1.07788		1.265			1.4817	2.61032	1.22671	1.11932	1.55997		0.552537	0.049727
										0.978625	1.25681	0.831416	1.2515	1.14385		1.05197			1.2737	1.95949	0.407635	1.02249	1.34099		0.298588	0.494789
										1.27521	0.489424	2.19172	0.5106	0.786953		1.29346			1.1304	1.918	1.32	1.64428	1.19012		0.228059	-0.485743
										0.994833	1.24786	1.36262	1.28253	1.09295		1.4647			1.24748	3.10843	1.00343	0.995411	1.31338		1.58608	0.253265
										1.02333	0.641381	1.36257	1.42402	0.576171		1.69264			1.75684	1.80796	1.62438	1.03597	1.84965		1.28042	0.18108
										1.10421	0.840918	0.46689	1.01648	1.46766		1.32227			0.906447	1.4793	1.31688	1.48571	0.954335		1.08091	0.163566
										0.709424	0.602446	2.71148	1.66769	0.900654		0.769789			1.92813	3.08361	1.09932	1.61336	2.02999		0.786132	1.15203
										1.34717	0.733906	0.908431	1.88843	1.12925		1.68593			1.41089	2.11193	1.67075	1.5608	1.48543		0.575257	0.533011
										0.741841	0.703751	0.94976	1.09028	1.70856		0.864376			1.31997	2.21916	0.884097	0.506711	1.3897		0.495025	-0.051687
										1.22523	1.1866	0.301626	1.30163	0.809273		1.37529			1.34268	1.78827	1.08056	0.66815	1.41362		1.26409	-0.222801
										1.39884	0.61727	2.18477	1.5541	0.0815501		1.20422			0.951168	2.79455	1.48456	0.387613	1.00142		1.60277	0.297168
										0.721682	1.07571	0.735035	1.58067	1.2268		1.70663			0.445251	2.09716	1.41526	1.07552	0.468773		-0.096773	0.213622
										0.664613	1.14399	0.395921	0.65144	1.42994		1.74912			1.3533	1.78377	0.615611	0.82075	1.42479		1.91813	0.34959
										1.0676	0.833455	0.849981	0.915279	1.53537		1.04877			1.55053	1.21204	1.06382	0.863161	1.63245		1.10505	-0.0196179
										1.33275	0.996927	0.686537	1.37803	1.34672		0.969619			1.55862	1.62788	0.923788	1.13697	1.64096		1.10517	0.183092
										0.965523	0.595186	1.19672	1.00385	1.56296		0.727561			1.02437	1.55117	1.08464	0.816811	1.07848		0.956772	-0.144226
										1.03944	0.783917	1.08579	0.85905	1.25351		1.18111			1.09883	2.63866	1.62255	0.787904	1.15688		0.670991
										1.12417	0.91514	0.838425	1.6526	1.02595		0.958218			1.47551	1.43915	0.938863	1.38715	1.55346		0.588984
										0.753931	0.557703	0.704272	1.24302	0.129516		1.10209			0.648602	2.77113	1.65308	2.11528	0.682868		-0.104938
										0.827241	0.114495	1.08517	1.32865	1.98472		1.52197			1.01002	1.89212	0.863653	0.871671	1.06338		0.038485
										0.911257	0.691493	0.737362	1.59674	1.17543		1.69101			0.650641	1.66444	0.905619	0.944209	0.685015		0.925768
										1.01344	0.438805	0.712458	1.46722	0.598452		1.07219			-0.206078	1.81393	1.12136	0.992786	-0.216965		0.163566
										0.930505	0.377043	0.54682	0.955886	1.11389		0.667265			1.01958	2.02903	0.755527	1.08481	1.07345		0.310303
										0.560236	0.632702	1.0508	1.1808	1.31292		0.651742			1.11099	2.19525	0.912019	1.08488	1.16969		1.69341
										1.19113	0.631318	0.608693	1.75973	1.61583		0.521197			1.1863	2.22711	1.16897	1.2378	1.24897		1.5165
										1.18846	0.600926	0.98178	1.08656	0.848256		0.821709			1.43402	1.17765	0.918185	1.16951	1.50978		0.507924
										0.673359	1.95601	0.677201	1.00989	0.529788		0.324042			0.955035	1.50736	1.35184	1.78957	1.00549		1.04446
										1.2716	1.08388	0.518063	1.42035	0.884112		1.44882			1.13335	1.995	0.988448	1.05857	1.19323		0.599753
										0.95833	1.77512	0.32308	1.03028	1.51511		1.56227			0.777771	1.80114	1.02697	0.667118	0.818861		0.20096
										0.966873	0.735223	0.883874	0.813146	1.41253		1.83546			1.26372	2.24722	1.64018	1.17464	1.33048		0.638804
										0.819677	0.29789	0.693117	1.13838	1.14286		1.20422			1.24776	2.12958	0.549567	1.08382	1.31368		0.525556
										0.883499	0.995813	0.602969	1.31902	0.649584		1.25505			1.28397	1.77463	0.974452	0.911715	1.3518		1.25403
										0.907306	0.421347	0.151075	1.14991	1.03173		1.90681			1.63758	1.89817	0.977078	0.940575	1.7241		2.02842
										0.888396	1.09445	0.721553	1.16216	0.933146		1.25956			1.27476	2.65061	1.04246	0.75466	1.3421		1.2661
										1.34538	1.20514	1.23805	1.42795	0.940903		0.413718			1.77969	1.6783	1.14389	0.524623	1.87371		0.9008
										1.0778	0.716414	1.1682	1.08086	1.08824		1.49908			1.09967	2.2385	0.772149	1.13048	1.15777		0.785067
										1.06953	0.358166	1.11813	1.16791	0.474421		1.24658			0.876001	1.94563	1.26948	1.0227	0.92228		1.23143
										0.90761	0.343173	0.362643	0.837355	1.09382		1.48022			1.16914	1.87391	1.36297	1.08209	1.23091		0.718089
										0.610956	0.786145	0.519721	0.933282	1.25126		0.833242			0.729956	2.25678	0.891552	0.754566	0.76852		0.620935
										0.910379	0.870431	0.207224	1.36249	0.346749		1.01272			1.50251	1.4888	0.886793	0.989222	1.58189		0.829325
										1.07091	1.52155	1.17371	0.739021	1.18058		0.972557			1.04905	1.95027	0.900743	1.13076	1.10447		1.11025
										0.567192	1.70505	1.21539	1.04954	0.769223		0.958218			1.38143	2.54423	0.759794	0.842389	1.45441		0.572417
										0.484122	1.30506	1.27031	0.728749	1.25541		1.35533			0.609718	1.96919	0.874367	0.977383	0.641929		0.243561
										1.37412	1.74199	0.684343	1.2212	0.826727		0.793074			0.594037	1.66641	0.668619	0.593596	0.62542		0.673121
										1.04414	1.20001	1.49124	0.808759	0.890483		0.813641			0.598748	2.50112	1.26465	0.883839	0.63038		0.425207
										1.13568	1.64919	0.819727	0.928681	1.10783		1.93851			1.00362	2.32477	1.21879	0.990394	1.05664		0.227586
										1.78093	0.0577301	0.765102	1.44889	1.09537		1.33429			1.13335	1.61733	1.14998	0.91277	1.19323		-0.101625
										1.14287	0.593295	0.319281	0.793591	1.23903		0.42376			0.84893	1.77224	1.77067	0.773415	0.893779		1.19202
										1.03093	1.7377	0.941414	0.960674	1.72562		0.771236			0.683408	2.75292	1.18747	0.668994	0.719512		0.658566
										0.748832	0.977612	0.744745	0.921913	1.41926		1.30903			1.07359	3.36853	0.838755	1.79724	1.1303		0.405918
										1.35261	0.476862	0.891605	1.12987	0.290195		0.52032			0.591225	2.41808	1.01951	0.625668	0.622459		1.23782
										0.769768	1.12754	1.2408	1.1662	1.46813		0.775402			0.641922	2.42406	1.41493	0.670518	0.675835		0.656554
										0.795263	2.34202	0.849045	0.693465	0.246622		1.07052			1.08906	1.90977	1.37758	1.02469	1.14659		0.562122
										0.860908	1.45071	1.11347	0.854422	1.37212		1.20221			0.966356	2.51666	0.968075	0.747064	1.01741		0.720574
										0.869654	2.04249	0.36802	0.97948	1.39452		1.70259			0.731292	2.22802	1.31473	0.674245	0.769927		1.70347
										1.17894	2.07241	1.11106	0.914342			0.827015			1.08231	1.95478	1.09015	0.748142	1.13948		1.5681
										1.07524	0.862867	1.52866	1.49777			1.41668			0.968325	1.38881	1.00416	0.791843	1.01948		1.92287
										1.05315	1.90296	0.641783	0.988601			0.426873			0.834937	2.22331	1.4998	0.63174	0.879047
										0.840411	1.58321	1.00243	0.481361			1.05193			1.2216	2.07923	1.49049	0.935206	1.28614
										0.86594	0.984095	0.809668	1.56657			1.09381			0.709284	3.28436	0.938488	0.96695	0.746755
										0.541967	1.36561	0.7899	0.796989			1.03233			1.22519	3.11863	0.813763	0.86649	1.28991
										1.11751	1.22287	0.724816	1.15798			1.0104			0.859617	2.23196	1.06614	1.09636	0.905031
										1.07429	1.08057	0.799637	1.21197			1.08718			1.2126		0.810481	0.649652	1.27666
										1.0599	1.04647	1.16962	1.54835			1.22273			0.4295		0.92761	0.7842	0.452191
										0.935604	1.51166	1.30302	1.33226			1.47812			0.826007		0.85247	0.657131	0.869645
										0.796411	1.08861	0.891016	0.711468			1.09126			1.01783		0.754261	1.15066	1.0716
										1.0469	1.09658	1.30503	1.36637			0.937695			1.01065		1.60091	0.680622	1.06405
										0.932936	2.16163	1.20595	1.03426			0.919146			0.870094		0.808043	1.27928	0.916062
										0.786888	0.521402	0.176194	1.17981			1.40335			0.829101		1.46339	0.448381	0.872902
										0.78054	1.14429	0.249088	0.589272			0.985537			1.14629		1.12733	0.937714	1.20685
										0.926959	0.828829	1.53203	0.887672			0.861921			0.889994		1.01447	0.971662	0.937012
										0.516877	1.03775	1.3485	1.26825			1.31999			1.10291		1.33772	0.843796	1.16117
										0.886268	1.48809	1.52133	1.71653			0.841486			0.708159		0.565463	0.52188	0.745571
										0.905111	0.649789	1.03753	1.08185			1.78797			0.340622		0.973866	1.00817	0.358617
										0.733703	1.27548	0.380352	1.60541			0.277823			0.960449		1.10879	0.636922	1.01119
										0.481285	0.555204	1.25279	1.13121			0.49572			0.546364		1.26378	0.865294	0.575228
										0.451299	1.01614	0.577957	1.02447			1.35867			1.11409		0.916685	1.49715	1.17295
										0.368905	1.25431	0.308367	1.03654			1.23615			1.00988		1.02673	0.904447	1.06323
										0.431815	1.50119	1.266	1.02755			0.802152			1.20901		1.21478	0.867686	1.27289
										0.269896	0.804515	1.2419	1.33068			1.50434			1.27729		0.865623	0.936402	1.34477
										0.481319	0.434145	1.08589				0.157276			0.738254		0.609116	0.597394	0.777256
										0.340573	0.470615	1.1616				0.788163			0.843304		0.946694	0.837138	0.887856
										0.839297	1.05413	1.23107				1.23641			1.14559		0.972178	0.237638	1.20611
										0.506814	0.605688	1.12829				0.780226			0.824741		0.942732	0.994309	0.868312
										0.514345	0.659379	0.748731				1.02478			0.0228678		0.709834	0.337465	0.0240759
										0.446504	1.40991	0.924936				0.93945			1.07809		0.816882	0.674409	1.13504
										0.769734	0.525184	0.74413				0.349037			0.527308		1.46897	0.486525	0.555166
										0.521335	1.39141	0.225468				1.13029			1.39		0.697151	0.974077	1.46344
										0.470986	0.776825	0.688703				0.975144			0.88929		0.977172	0.988308	0.936272
										0.420401	0.539468	0.758468				0.341539			0.831773		0.446154	0.520825	0.875715
										0.449543	1.42919	0.913085				0.394774			0.750067		0.826634	0.420341	0.789693
										0.425365	0.561992					0.828857			0.723136		0.829237	0.825017	0.761339
										0.859997	0.906563					1.56157			1.04736		1.00962	0.783989	1.10269
										0.463591	0.112536					1.40217			0.357849		1.10649	0.33137	0.376754
										1.36298	0.932024					1.12582			0.703448		0.631178	1.20079	0.740611
										0.713138	0.719622					1.19067			0.624202		0.840068	0.638281	0.657179
										0.607241	1.19883					0.640692			1.11985		1.04699	0.727535	1.17902
										0.480137	0.912979					1.13625			0.435125		0.698182	1.05135	0.458113
										0.759502	0.872018					0.816359			0.638195		1.03679	0.916099	0.671911
										0.897952	0.872558					1.2992			0.894002		1.43973	0.91788	0.941232
										0.787598	0.766931					0.590394			0.832616		0.882456	1.14632	0.876604
										0.668767	1.44					0.865122			0.651836		1.20123	0.913801	0.686273
										0.585798	0.681126					0.703662			1.09517		0.926696	0.666227	1.15303
										0.914431	1.16067					1.11578			1.21323		0.956728	0.697877	1.27733
										0.510596	0.796445					0.512865			0.754989		1.09925	0.469223	0.794875
										0.541933	0.35148					0.767772			0.637		1.17547	1.42972	0.670653
										1.00844	0.904942					1.42221			1.19586		0.779769	0.748658	1.25904
										1.75219	0.796546					1.46904			0.901174		0.512572	1.4888	0.948783
										0.925811	0.15218					1.85081			0.685025		1.04687	1.34152	0.721215
										0.758894	1.05984					0.575309			0.606694		0.73281	1.13997	0.638746
										0.505058	0.807521					0.675071			0.246048		0.868624	1.25133	0.259047
										0.61207	0.809885					1.16283			0.248087		0.740828	0.492527	0.261194
										0.429012	0.155658					0.791452			0.715471		0.895608	0.956822	0.75327
										0.563815	1.15466					1.79814			0.25097		1.35179	0.680739	0.264229
										0.804718	1.16364					0.866744			1.24298		1.26352	0.434549	1.30864
										0.621964	0.793946					0.865253			0.671946		0.963714	0.804315	0.707446
										0.756463	1.18519					0.649155			0.944699		0.824102	1.46268	0.994607
										0.848482	1.15371					1.79275			0.897377		1.13319	1.07622	0.944785
										0.927905	0.920915					0.866393			0.303144		0.617158	1.10201	0.319159
										0.496481	0.421955					0.81272			1.00812		0.868881	1.20578	1.06138
										0.657286	0.969034					0.688752			1.10572		0.670869	0.342435	1.16414
										0.777231	0.537611					1.44698			0.597694		1.21607	0.339763	0.62927
										0.667281	1.07365					0.895116			0.570622		0.687843	1.00055	0.600769
										0.568205	1.02398					0.852317			0.417757		1.00078	0.778972	0.439828
										0.865265	0.675554					1.38906			1.18131		0.758692	0.965426	1.24372
										0.790366	0.963328					1.10784			0.96284		0.645455	0.779347	1.01371
										0.114528	0.909501					0.795662			0.362138		0.70484	0.938769	0.38127
										0.948909	0.470176					0.416919			0.867633		0.67169	0.701558	0.913471
										0.795769	0.844126					0.804739			0.572943		1.1674	0.986596	0.603212
										0.991389						1.3424			0.873329		0.990957	1.87739	0.919467
										0.996488						0.608461			0.932534		0.8686	1.4262	0.9818
										0.873639						0.647708			1.09039		0.789123	0.830761	1.148
										0.328923						0.472698			0.194999		1.23865	0.553576	0.205301
										0.793676						0.627054			0.223758		0.712014	1.48231	0.235579
										0.887754						1.02185			0.979786		1.12773	0.617252	1.03155
										0.782465						1.37239			0.962629		0.682451	1.08879	1.01349
										0.607241						1.34446			0.398913		1.14721	0.507203	0.419988
										0.777805						0.636438			2.10518		0.690352	1.33149
										0.855235						0.474145			2.26641		0.529499	1.29918
										0.446133						1.14603			1.41454		1.1568	1.4571
										0.71172						1.59481			1.96757		0.82	1.01818
										0.684841						0.700592			1.9116
										0.907475						0.6228			2.37519
										1.11144						0.994702			2.79989
										0.966029						1.53837			2.49712
										1.44372						0.802283			3.49179
										0.82167						0.799784			2.19652
										0.506544						1.36253			1.54034
										1.22591						0.410122			3.03826
										0.856147						0.921909			2.26831
										0.759063						0.275368			2.06615
										0.809277						0.9776			2.17071
										0.678458						0.674676			1.89831
										0.363097						0.564084			1.24164
										0.823493						1.2169			2.20032
										0.718541						0.763519			1.98178
										0.592991						0.302906			1.72034
										0.856485						0.93274			2.26901
										0.833252						0.572722			2.22064
																0.294662
																1.48645
																0.577283
																1.0792
																1.1523
																0.627185
																1.34691
																0.566802
																1.29013
																0.324305
																1.42479
																0.859465
																0.97453
																0.940151
																2.33041
																0.988519
																2.16741
																0.142148
																0.79895
																0.927697
																0.152847
																1.24917
																1.38406
																0.697435
																1.47277
																0.919541
																0.679324
																0.0537876
																0.533388
																1.59726
																1.92404
																0.700154
																1.12744
																1.32736
																0.52966
																1.1006
																1.39046
																1.02777
																1.2308
																1.27614
																0.994614
																1.55095
																0.107768
																0.86043
																0.577765
																0.801757
																0.495369
																0.253135
																0.78312
																1.02351
																1.24167
																1.12341
																1.38638
																0.904763
																1.53986
																0.655776
																1.16331
																0.743566
																0.804476
																0.584299
																2.0513
