# Supplementary material for: The small CRL4CSA ubiquitin ligase component DDA1 regulates transcription-coupled repair dynamics
Source: Nat Commun. 2024 Jul 29;15:6374. doi: 10.1038/s41467-024-50584-7 (PMC11286758; doi:10.1038/s41467-024-50584-7)
Supplement: Supplementary file 16 — Source Data [file 41467_2024_50584_MOESM16_ESM.zip › Source data/Fig5/Fig5C.xlsx]

## Sheet: Sheet1
© 2000-2023 QIAGEN. All rights reserved.
Canonical Pathways (p-vaue<0.001)	HCT116 experiment 1	HCT116 experiment 2	CSA KO experiment 1	CSA KO experiment 2	DDA1 KO experiment 1	DDA1 KO experiment 2
	-log (p-value)	-log (p-value)	-log (p-value)	-log (p-value)	-log (p-value)	-log (p-value)
NER (Nucleotide Excision Repair, Enhanced Pathway)	9.40898	10.0713	9.88514	7.78783	9.08309	6.12607
Nucleotide Excision Repair Pathway	7.35484	7.06767	6.96554	5.69036	5.79088	5.30425
Sirtuin Signaling Pathway	5.99707	5.50163	4.64595	5.45748	6.4047	5.1391
EIF2 Signaling	4.28793	5.41708	5.2636	5.3781	4.78346	6.38772
Granzyme A Signaling	4.13887	3.90833	4.81888	4.89122	5.00376	3.79155
Coronavirus Pathogenesis Pathway	3.14767	4.25949	4.13438	4.22771	4.3735	4.92679
mTOR Signaling	2.99249	4.05939	3.93591	4.02802	4.17199	4.73587
Regulation of eIF4 and p70S6K Signaling	2.72734	3.86072	3.74834	3.83217	3.23898	4.37326
Hereditary Breast Cancer Signaling	3.3264	3.07834	2.99108	3.05618	3.15783	4.16888
Assembly of RNA Polymerase II Complex	3.87793	3.68245	3.61311	2.65868	2.72167	2.25062
NAD Signaling Pathway	3.21668	2.28721	2.21576	2.94888	3.04958	2.39332
Granzyme B Signaling	3.31499	0.794076	3.14925	3.18174	3.23215	2.23689
Superpathway of Cholesterol Biosynthesis	2.58571	2.46736	2.42532	2.4567	2.50546	1.76308
Protein Ubiquitination Pathway	2.26524	2.5471	1.47878	1.5306	2.63778	3.11846
Oxidative Phosphorylation	1.67667	2.21578	2.15395	2.20008	2.2721	2.98792
Cell Cycle: G2/M DNA Damage Checkpoint Regulation	1.87767	1.76629	2.61819	2.65868	2.72167	1.2969
Estrogen Receptor Signaling	1.73043	1.89341	1.79811	1.86908	1.98126	3.17035
tRNA Charging	0.502322	2.09115	3.0666	3.10825	2.12819	1.5139
