# Supplementary material for: The small CRL4CSA ubiquitin ligase component DDA1 regulates transcription-coupled repair dynamics
Source: Nat Commun. 2024 Jul 29;15:6374. doi: 10.1038/s41467-024-50584-7 (PMC11286758; doi:10.1038/s41467-024-50584-7)
Supplement: Supplementary file 16 — Source Data [file 41467_2024_50584_MOESM16_ESM.zip › Source data/Fig5/Fig5E.xlsx]

## Sheet: Sheet1
	HCT116 +UV		HCT116 CSAKO +UV		HCT116 DDA1KO +UV
	Experiment#1	Experiment#2	Experiment#1	Experiment#2	Experiment#1	Experiment#2
	Log2 (Ratio H/L)	Log2 (Ratio H/L)	Log2 (Ratio H/L)	Log2 (Ratio H/L)	Log2 (Ratio H/L)	Log2 (Ratio H/L)
K6	1.12274	1.25296	1.2634	1.32429	0.94043	0.986083
K11	0.0122111	-0.0858795	-0.016512	-0.119401	-0.0871509	-0.248142
K27	0.143524	0.156914	0.0483757	0.0915306	0.137635	0.0754642
K29	0.188148	-0.357548	-0.317984	0.0304067	-0.42744	-0.183753
K33	-0.10403	0.334111	0.362778	0.384602	0.288536	0.253021
K48	-0.19593	-0.738072	-0.351295	-0.303116	-0.400511	-0.543951
K63	0.112367	0.00762609	0.0812033	0.0180644	0.128821	1.01121
