# Supplementary material for: The small CRL4CSA ubiquitin ligase component DDA1 regulates transcription-coupled repair dynamics
Source: Nat Commun. 2024 Jul 29;15:6374. doi: 10.1038/s41467-024-50584-7 (PMC11286758; doi:10.1038/s41467-024-50584-7)
Supplement: Supplementary file 16 — Source Data [file 41467_2024_50584_MOESM16_ESM.zip › Source data/Fig5/Fig5F.xlsx]

## Sheet: Sheet1
	HCT116 +UV		HCT116 CSAKO +UV		HCT116 DDA1KO +UV
	Experiment#1	Experiment#2	Experiment#1	Experiment#2	Experiment#1	Experiment#2
	Log2 (Ratio H/L)	Log2 (Ratio H/L)	Log2 (Ratio H/L)	Log2 (Ratio H/L)	Log2 (Ratio H/L)	Log2 (Ratio H/L)
POLR2A protein	-0.145366	-0.0876874	-0.158848	-0.119573	-0.298105	-0.209161
POLR2A 853K	1.27804	1.08032	1.11483	1.08929	0.965101	0.685716
POLR2A 1268K	2.78025	2.37228	2.09288	1.90258	2.57209	2.71394
POLR2A 1350K	2.64349	2.36278	2.4061	2.41351	2.438	2.23508
