# Supplementary material for: The small CRL4CSA ubiquitin ligase component DDA1 regulates transcription-coupled repair dynamics
Source: Nat Commun. 2024 Jul 29;15:6374. doi: 10.1038/s41467-024-50584-7 (PMC11286758; doi:10.1038/s41467-024-50584-7)
Supplement: Supplementary file 16 — Source Data [file 41467_2024_50584_MOESM16_ESM.zip › Source data/Fig6/Fig6A.xlsx]

## Sheet: Sheet1
© 2000-2023 QIAGEN. All rights reserved.
Canonical Pathways (p-vaue<0.001)	HCT116 vs CSA KO experiment 1	HCT116 vs CSA KO experiment 2	HCT116 vs DDA1KO experiment 1	HCT116 vs DDA1KO experiment 2
	-log (p-value)	-log (p-value)	-log (p-value)	-log (p-value)
Protein Ubiquitination Pathway	15.4148	16.5481	12.5189	12.4249
EIF2 Signaling	9.48767	9.33305	11.1252	11.0459
BAG2 Signaling Pathway	9.80064	9.16816	9.71361	9.66212
FAT10 Signaling Pathway	8.29966	8.71618	8.23217	8.19224
Huntington's Disease Signaling	6.12285	6.73242	6.71271	5.96772
Kinetochore Metaphase Signaling Pathway	4.57076	4.06213	5.36552	6.22034
Inhibition of ARE-Mediated mRNA Degradation Pathway	4.62707	5.03059	5.31197	5.2694
Cell Cycle: G2/M DNA Damage Checkpoint Regulation	3.10546	1.55076	5.07552	5.04831
mTOR Signaling	3.05481	3.38983	4.90926	4.86492
NRF2-mediated Oxidative Stress Response	4.85034	4.60293	4.77579	4.07552
Mitotic Roles of Polo-Like Kinase	5.39615	3.70846	4.35857	5.31346
Remodeling of Epithelial Adherens Junctions	5.29394	4.59175	4.27135	4.245
Regulation of eIF4 and p70S6K Signaling	2.94394	3.25037	4.1834	4.14604
Coronavirus Pathogenesis Pathway	2.11262	1.83394	3.80694	3.77058
Sertoli Cell-Sertoli Cell Junction Signaling	2.53516	2.26226	3.65403	3.61811
NAD Signaling Pathway	2.88251	1.90039	3.49969	3.46913
Sirtuin Signaling Pathway	3.52492	3.37226	3.45735	3.97244
Epithelial Adherens Junction Signaling	3.31797	2.95486	3.2672	3.23723
Ferroptosis Signaling Pathway	2.58273	1.5756	3.21174	3.18443
Diphthamide Biosynthesis	1.36608	1.40887	3.18818	3.17985
NER (Nucleotide Excision Repair, Enhanced Pathway)	1.20805	0.819117	3.09278	3.06835
Caveolar-mediated Endocytosis Signaling	3.95804	4.22921	3.06792	3.04628
Virus Entry via Endocytic Pathways	4.2634	4.60098	2.74513	2.72149
