# Supplementary material for: The small CRL4CSA ubiquitin ligase component DDA1 regulates transcription-coupled repair dynamics
Source: Nat Commun. 2024 Jul 29;15:6374. doi: 10.1038/s41467-024-50584-7 (PMC11286758; doi:10.1038/s41467-024-50584-7)
Supplement: Supplementary file 16 — Source Data [file 41467_2024_50584_MOESM16_ESM.zip › Source data/Fig6/Fig6B.xlsx]

## Sheet: Sheet1
	HCT116 vs CSA KO		HCT116 vs DDA1 KO
	Experiment#1	Experiment#2	Experiment#1	Experiment#2
	Log2 (Ratio H/L)	Log2 (Ratio H/L)	Log2 (Ratio H/L)	Log2 (Ratio H/L)
POLR2A protein	-0.109779	-0.0679388	-0.177702	0.0160684
POLR2A 853K	-0.441086	-0.181575	0.0659858	0.0621217
POLR2A 1268K	-0.914439	-1.25932	-0.910204	-0.276206
POLR2A 1350K	-0.157737	0.18574	0.220578	0.101919
