# Supplementary material for: The small CRL4CSA ubiquitin ligase component DDA1 regulates transcription-coupled repair dynamics
Source: Nat Commun. 2024 Jul 29;15:6374. doi: 10.1038/s41467-024-50584-7 (PMC11286758; doi:10.1038/s41467-024-50584-7)
Supplement: Supplementary file 16 — Source Data [file 41467_2024_50584_MOESM16_ESM.zip › Source data/Fig6/Fig6C.xlsx]

## Sheet: Sheet1
experiment #1																					experiment #2																					experiment #3
	CSA-mClover																					CSA-mClover																					CSA-mClover
Time (s)	cell 1	cell 2	cell 3	cell 4	cell 5	cell 6	cell 7	cell 8	cell 9	cell 10	cell 11	cell 12	cell 13	cell 14	cell 15	cell 16	cell 17	cell 18			Time (s)	cell 1	cell 2	cell 3	cell 4	cell 5	cell 6	cell 7	cell 8	cell 9	cell 10	cell 11	cell 12	cell 13	cell 14	cell 15	cell 16	cell 17	cell 18			Time (s)	cell 1	cell 2	cell 3	cell 4	cell 5	cell 6	cell 7
2.648	1.33186	1.14483	1.03415	1.88445	1.71651	1.52186	2.74323	1.95315	1.39209	1.32071	0.946661	0.629867	0.387789	0.769468	0.7313	1.35725	0.864888	1.04809			2.648	1.45146	2.40139	1.92856	2.07742	2.00822	1.46673	1.35807	1.23492	1.52601	2.60616	0.410135	0.0832613	1.66841	1.51254	1.87451	1.4852	1.56809	0.889781			2.648	1.20413	1.56672	2.57436	1.8568	1.49802	1.65451	2.09625
5.228	1.7814	1.36918	1.42262	2.37858	2.13812	1.11522	3.24499	1.68393	1.63812	1.00368	1.22124	0.732692	0.546282	1.22567	0.580633	0.603534	0.599717	0.760022			5.228	2.2881	3.23492	1.84535	2.64306	1.49561	1.25756	1.37393	0.848089	0.522781	1.73652	1.07458	0.0151472	1.89991	2.20477	1.59075	1.6251	1.13212	0.689988			5.228	1.12828	0.700802	0.807672	1.00996	0.555764	1.0176	1.69703
7.808	1.68084	1.23809	1.3526	1.91861	2.0064	1.23159	3.07128	1.78121	1.57128	1.29267	1.21252	0.655264	0.657569	0.859859	1.41329	1.48581	0.760622	1.49345			7.808	1.06802	2.8653	1.16725	2.27413	1.46787	0.930614	1.52641	1.69819	0.74778	1.80503	0.916143	0.0607566	0.87437	2.7046	2.00414	1.58811	1.95247	0.756049			7.808	1.41539	0.850509	1.76654	1.40776	1.40013	1.4612	0.78986
10.388	1.69025	1.19789	1.16735	1.65012	1.95164	1.0776	2.81805	1.53179	1.46309	1.03961	0.795333	0.516707	0.851757	0.981528	1.13802	1.37466	1.33649	0.93191			10.388	1.52493	2.17542	1.66615	2.38371	1.27371	1.07836	1.10545	0.871553	0.769576	2.15507	0.918562	-0.268592	1.7084	2.26347	2.31527	1.81145	2.2421	1.15115			10.388	1.41387	1.02837	2.30318	1.9215	1.05509	1.2154	1.50881
12.968	1.5093	1.39861	0.906248	1.93881	1.46553	1.53041	2.83576	1.45408	1.55713	0.816878	1.25963	0.461916	1.08794	1.05741	1.00397	1.28642	0.801683	1.87802			12.968	1.5522	2.57592	0.87281	1.96441	1.50754	1.39953	1.60749	1.03524	0.962456	1.3136	1.48395	-0.0833453	0.58721	1.2469	2.05286	1.52996	1.2939	0.49179			12.968	0.491886	1.04532	1.9728	1.33921	1.17509	1.17891	1.8312
15.793	1.96552	1.32811	1.68307	1.95072	2.83621	2.56522	2.48507	1.68354	1.64537	1.03547	1.81409	0.623254	0.407089	0.918539	1.69335	1.48342	0.807852	1.09793			15.793	1.87869	1.98964	1.87869	2.11915	1.57511	1.46648	1.42791	0.825512	1.20272	1.61112	1.34261	0.221806	1.72871	2.10099	2.18291	1.70199	1.41296	0.961532			15.793	1.61273	1.61654	2.29975	1.96769	1.59364	1.29975	2.44596
18.558	1.63088	1.49729	1.62706	3.02278	3.04568	2.53805	3.33957	2.67164	2.26706	1.67116	1.26276	0.69024	1.24253	1.28834	1.16238	0.822687	0.712	1.70437			18.558	2.3271	2.60599	1.64771	2.57138	2.27693	2.13245	2.67575	1.32402	2.10705	2.43529	1.3753	0.103233	1.27498	3.50669	1.66429	1.37803	1.64344	1.54597			18.558	1.24863	2.13413	2.83642	1.99672	1.88604	2.19901	2.88244
21.328	2.52836	1.46729	1.98256	3.50007	2.52297	3.71	3.65656	4.09549	3.59931	1.64264	2.25332	1.32203	1.12564	1.77831	1.85465	1.90808	1.87755	1.62946			21.328	3.79034	3.67779	2.39339	4.11858	2.64788	2.94683	2.41838	1.69199	2.12449	3.29243	3.03387	0.574872	2.93127	3.4209	3.78242	2.65265	2.91235	2.48853			21.328	2.52681	3.43903	3.31689	2.63368	2.59552	2.54208	3.93657
24.138	2.49423	2.04003	1.86446	3.57882	2.67424	3.10935	3.57119	3.44523	3.59409	1.64708	2.36845	1.29975	1.33893	2.20916	2.48396	2.60229	1.79312	2.04503			24.138	3.76977	3.49581	2.45679	3.47206	2.08555	2.48733	2.72107	2.55826	3.00352	3.4997	2.78903	1.23634	2.62435	3.38832	2.89916	2.76938	3.09345	2.52129			24.138	2.26044	3.12685	2.95892	2.76426	1.92838	1.9093	3.78744
26.718	2.03212	2.07029	2.03975	3.19638	4.09333	3.98646	3.55135	3.99028	2.86051	1.93324	2.43706	1.52485	1.79245	2.44512	2.40696	2.05581	1.34207	2.39551			26.718	3.91061	2.87123	2.37625	3.26175	2.33704	2.77702	1.63419	2.08434	3.32121	3.21052	2.45186	1.28686	2.22335	2.87192	2.50198	1.65847	2.68816	2.02488			26.718	2.36041	3.20774	3.55125	2.00163	2.56652	2.18102	4.14649
29.298	2.28417	2.34906	2.7002	3.33353	3.39459	3.9862	3.39078	3.89078	2.43658	1.82342	2.1135	1.69365	1.6209	2.10945	2.07128	2.17815	1.36899	2.598			29.298	3.88248	3.74815	2.39393	3.11149	2.17122	2.08096	3.22723	2.28761	3.15471	2.88754	2.903	1.8341	2.96434	3.49246	3.51778	2.6361	2.95827	2.33457			29.298	2.02803	3.57383	2.74177	2.58909	1.56238	2.39444	3.52398
31.878	2.23363	2.20309	1.93974	2.8066	2.72263	3.54324	3.05088	3.58141	3.24554	1.60937	2.44906	1.21242	2.03404	2.2287	1.8432	2.12183	1.60656	1.74015			31.878	4.08188	4.44307	2.1773	3.12387	2.75504	3.12387	2.45465	2.05846	3.13023	3.11878	3.04564	1.26	2.65859	4.12639	2.33034	2.17386	2.16485	1.29599			31.878	1.69577	3.84081	2.00875	2.76829	1.84844	1.93623	2.89654
34.458	2.74972	2.35278	2.92148	2.92464	2.90174	3.27578	2.52387	3.21853	3.4399	1.78409	1.54363	1.63523	1.27767	2.03339	2.01431	1.86164	1.23568	1.77767			34.458	3.6845	4.02354	2.7532	3.81046	2.75431	3.35244	2.633	2.4082	3.1559	2.21697	2.82273	0.923076	2.6962	3.58059	2.59315	2.65804	3.52931	1.77636			34.458	2.39523	2.92576	3.24638	2.50592	2.23111	2.31126	3.68588
37.038	2.37013	2.25563	2.4312	2.26566	2.38017	3.05192	2.842	3.4107	2.57864	1.36018	2.62736	1.10827	1.40045	1.85465	2.12564	1.88137	1.24778	1.91954			37.038	4.17749	4.1528	2.67368	3.62024	2.33656	2.64696	3.53582	3.81229	2.96711	3.64269	3.79519	1.72284	2.85104	3.6355	2.48462	2.40066	2.26798	1.78997			37.038	2.83164	3.28584	3.51103	2.56065	2.01866	2.55302	3.99159
Time (s)	background cell 1	background cell 2	background cell 3	background cell 4	background cell 5	background cell 6	background cell 7	background cell 8	background cell 9	background cell 10	background cell 11	background cell 12	background cell 13	background cell 14	background cell 15	background cell 16	background cell 17	background cell 18			Time (s)	background cell 1	background cell 2	background cell 3	background cell 4	background cell 5	background cell 6	background cell 7	background cell 8	background cell 9	background cell 10	background cell 11	background cell 12	background cell 13	background cell 14	background cell 15	background cell 16	background cell 17	background cell 18			Time (s)	background cell 1	background cell 2	background cell 3	background cell 4	background cell 5	background cell 6	background cell 7
2.648	1.33962	0.78592	1.13208	1.44969	2.16324	1.25157	2.68239	1.61324	1.80975	1.23428	0.892869	0.713836	0.81761	0.332765	1.21226	1.45283	1.29567	1.31761			2.648	1.51572	2.14598	1.74057	2.07704	1.24276	1.39465	1.16509	1.00038	1.1195	2.17767	0.874569	0.806604	0.95283	2.20052	1.67138	1.58962	1.18278	1.6934			2.648	1.46384	1.9261	1.43396	1.4434	1.23428	1.68239	2.24843
5.228	1.0739	0.832593	1.05503	1.22484	1.87958	1.04874	2.57075	1.3441	0.97956	1.73428	0.989846	0.529874	0.540881	0.72886	0.825472	1.12421	0.796602	0.930818			5.228	1.73742	2.65253	1.66352	1.93082	1.53801	1.37264	0.625786	1.03593	0.394654	0.929245	1.32948	0.466981	0.790881	1.71994	1.47013	1.09748	1.08285	0.888365			5.228	1.21069	1.36006	1.32075	1.25	0.874214	0.726415	2.19811
7.808	1.6022	1.14718	0.951258	1.68553	1.87589	1.31289	2.50943	1.88718	1.66824	1.28145	0.868746	0.88522	0.798742	0.676628	1.25	1.5283	1.19114	1.03145			7.808	1.53302	2.51512	1.67925	1.8522	1.47803	1.02516	0.658805	0.803419	0.86478	1.14308	0.961483	0.220126	1.24214	1.85879	1.71855	1.33176	0.762021	1.20283			7.808	1.47013	1.62893	1.85377	1.46855	1.20126	1.53145	2.0739
10.388	1.41352	1.08057	0.830189	1.70126	2.13402	1.4434	2.31132	1.59209	1.78302	1.25786	0.836579	0.633648	0.660377	0.706756	1.25943	1.20912	1.04869	1.14623			10.388	1.78459	2.63181	1.85849	2.32075	1.46891	1.32704	0.781447	0.776557	1.24843	1.58962	0.937847	0.366352	1.33176	2.02631	2.12736	1.70755	1.50535	1.34906			10.388	1.75943	1.62264	1.83333	1.6761	1.30818	1.32547	1.82547
12.968	1.03616	1.31057	0.935535	1.63522	2.41496	1.28774	2.31132	1.91012	1.45126	1.25943	0.9613	0.683962	0.792453	0.665226	1.34591	1.12421	1.17974	1.26415			12.968	1.51572	1.64847	2.0173	1.49686	0.988791	1.29245	0.784591	0.54155	1.23585	1.27044	1.09961	0.0345912	1.0566	1.83795	1.63522	1.22327	1.34763	0.949686			12.968	1.05818	1.45597	1.76258	1.27987	0.816038	1.0283	1.69811
15.793	1.29874	0.809201	1.12421	1.70126	2.22262	1.35063	2.40094	1.16778	1.25629	1.31918	0.83101	0.240566	0.394654	0.399381	0.929245	0.746855	0.970349	1.10692			15.793	1.57075	1.89595	1.66509	1.56604	1.07176	1.27044	0.955975	0.650974	0.866352	1.30818	0.91549	0.119497	0.984277	1.63983	1.23428	1.37264	0.857567	1.28616			15.793	1.44182	1.06132	1.4717	1.67767	1.11006	1.12421	2.1022
18.558	0.962264	0.702668	0.485849	1.49528	1.86174	0.877358	1.96698	1.69722	1.35535	1.04403	0.850619	0.52673	0.734277	0.703246	0.792453	1.47956	1.08873	1.02044			18.558	1.67138	2.35101	1.40409	1.34748	1.2236	1.53145	0.677673	0.61546	0.762579	1.12579	0.759008	-0.0141509	0.628931	1.52421	1.8695	1.53302	1.48067	1.16352			18.558	1.55818	1.58333	1.83491	1.36321	1.0739	1.45283	2.00472
21.328	1.05503	1.09582	0.583333	1.80346	1.83618	1.05975	2.19654	1.51844	0.982704	1.18553	0.752475	0.580189	0.828616	0.550193	1.13994	0.960692	1.31793	1.56918			21.328	1.61164	1.98966	1.69654	1.90252	1.45418	1.21069	0.333333	0.395445	0.893082	1.33805	0.805123	-0.00786164	0.767296	1.60461	1.74371	1.36635	0.911057	1.43553			21.328	1.70597	1.67453	1.58962	1.64465	1.20126	1.62421	1.82547
24.138	0.891509	0.944695	1.22956	1.6305	1.8056	1.2673	2.07862	1.38302	1.27201	0.773585	0.579509	0.668239	0.794025	0.529631	1.05975	1.0566	1.03608	1.2044			24.138	1.11321	1.68971	1.8066	1.56289	0.880037	1.10063	0.509434	0.807567	0.856918	1.04088	0.883374	-0.0361635	0.839623	1.62308	1.3522	1.40409	0.924691	1.1934			24.138	1.23899	0.858491	1.63208	1.35063	1.11164	1.00943	1.81918
26.718	1.19654	0.533141	0.858491	1.82704	2.19744	1.13365	2.70755	1.66196	1.41352	1.55503	0.912447	0.66195	0.646226	0.671485	1.21855	1.14151	0.974711	0.910377			26.718	1.48113	2.00211	1.6934	1.6478	0.968239	1.04874	0.834906	0.709059	0.787736	1.28145	0.55422	0.117925	0.212264	1.02489	0.786164	1.14151	0.541023	0.352201			26.718	1.08019	1.56761	1.58962	1.72642	1.21698	1.13522	1.86478
29.298	1.36478	1.22164	1.16195	1.32075	2.05617	1.18868	2.27673	1.53359	1.56289	1.27201	1.05633	0.566038	0.569182	0.717823	1.03145	1.23428	0.887178	0.915094			29.298	1.26415	1.7554	1.62421	1.56761	1.06991	0.985849	1.10377	1.06499	1.15252	1.43082	1.1908	0.257862	1.27201	2.06874	2.32075	1.2217	1.46551	1.51415			29.298	1.46541	1.21698	1.43082	1.20283	0.907233	1.25	1.81761
31.878	1.42138	0.902171	1.35535	1.32547	1.99854	1.42138	2.19182	1.89693	1.28931	1.07075	0.596845	0.341195	0.643082	0.738902	0.816038	1.31604	1.33406	1.11321			31.878	1.44811	2.3668	1.48742	1.41981	1.16519	1.31604	0.643082	0.886691	1.2217	1.50786	1.38508	0.548742	0.694969	1.5309	1.58176	1.28931	0.73735	0.792453			31.878	1.30189	1.01887	1.33176	1.24686	0.63522	1.31132	1.64623
34.458	0.938679	1.06425	0.731132	1.28145	1.61348	1.15094	2.06761	1.41187	1.38365	1.27516	0.936143	0.657233	0.537736	0.371313	1.18396	1.01101	1.48422	0.897799			34.458	1.47327	1.95131	0.930818	1.99057	1.23357	0.970126	1.04874	0.761219	1.2217	1.90252	1.18541	0.603774	0.996855	1.39811	1.71541	1.22327	1.10134	1.3695			34.458	1.53302	1.58176	1.61478	1.2956	1.07075	1.47013	1.65566
37.038	1.32233	0.894228	1.0566	1.33962	1.46756	1.31761	2.12579	1.53691	1.22327	0.831761	1.00316	0.382075	0.627358	0.535677	1.22013	1.2956	0.903419	0.900943			37.038	1.43868	2.15576	1.05975	1.60692	0.825117	0.946541	0.944969	1.19326	0.86478	1.53616	0.954555	0.566038	0.658805	1.43847	1.45597	0.893082	0.777176	0.847484			37.038	1.34906	1.03931	1.12579	2.00314	0.937107	1.40252	1.83333
	CSA-mClover DDA1 KO																					CSA-mClover DDA1 KO																					CSA-mClover DDA1 KO
Time (s)	cell 1	cell 2	cell 3	cell 4	cell 5	cell 6	cell 7	cell 8	cell 9	cell 10	cell 11	cell 12	cell 13	cell 14	cell 15	cell 16	cell 17	cell 18			Time (s)	cell 1	cell 2	cell 3	cell 4	cell 5	cell 6	cell 7	cell 8	cell 9	cell 10	cell 11	cell 12	cell 13	cell 14	cell 15	cell 16	cell 17	cell 18			Time (s)	cell 1	cell 2	cell 3	cell 4	cell 5	cell 6	cell 7
2.648	1.35725	0.864888	1.04809	1.84832	1.19565	1.52008	1.50863	1.18802	0.993363	1.8986	2.60089	1.02074	1.32701	0.594184	1.69342	0.995331	1.78922	1.56785			2.648	2.08895	1.55431	1.03552	1.84086	2.13978	2.11948	1.41163	1.24581	2.29712	2.07193	2.26717	1.6788	1.39476	0.912998	2.05888	1.81843	1.99419	2.10469			2.648	2.0899	2.83799	2.66242	1.70059	2.12807	1.73494	0.966465
5.228	0.603534	0.599717	0.760022	1.66484	1.64958	2.15721	2.01599	0.970186	1.43583	2.02883	1.78456	1.78456	1.57352	1.05443	1.38268	1.346	1.78874	1.46432			5.228	0.971014	1.48657	1.51682	1.00918	2.05495	1.60842	0.494851	1.01165	2.67424	1.73913	1.7296	1.70096	1.74052	1.08664	1.47334	1.90082	1.89433	1.8283			5.228	1.63024	2.9852	2.25619	2.43558	1.13406	1.67986	1.57652
7.808	1.48581	0.760622	1.49345	1.35483	1.0075	1.43117	1.15636	0.97315	1.5304	1.64483	0.995979	0.992162	1.6815	0.586082	1.47158	1.65328	1.94336	1.50443			7.808	2.26192	1.62151	1.24665	1.5978	2.13861	1.55963	0.813673	0.84946	2.18009	1.27551	1.25972	1.21444	1.71695	1.23936	1.62916	1.63298	1.50859	2.21695			7.808	2.29376	2.49987	2.51895	2.05712	1.50368	1.36246	1.41507
10.388	1.37466	1.33649	0.93191	2.08124	1.34079	1.45147	1.58124	1.02399	1.65376	2.07732	1.62694	1.42083	2.10329	0.698713	0.729248	0.95948	2.0091	1.52055			10.388	1.20347	1.4571	1.00118	1.34087	1.38445	1.73018	1.10719	1.32426	1.75605	1.93926	2.41828	1.88964	1.51263	1.14086	1.97064	1.02789	1.49984	1.02408			10.388	2.56098	2.42358	2.36633	2.10297	2.24419	2.18312	1.01187
12.968	1.28642	0.801683	1.87802	1.73447	1.31462	1.40622	1.41386	1.2421	1.20393	1.7852	1.85009	0.739402	1.57464	0.807468	0.967773	0.8257	1.70738	1.10814			12.968	1.9459	1.48714	0.587126	1.29323	1.35893	2.15201	1.4429	1.33894	2.21008	1.4658	2.03979	1.64138	1.03414	1.38639	1.8891	1.25169	1.47186	1.62574			12.968	2.25001	2.60497	2.13932	2.29963	1.78436	2.24238	1.35058
15.793	1.48342	0.807852	1.09793	1.89489	1.79947	2.96741	1.58955	1.45596	2.51321	2.01599	2.44729	1.88622	1.88379	1.03265	2.16623	0.92532	1.9444	1.41769			15.793	1.79627	2.24972	1.45657	1.93749	2.18134	1.6894	1.78055	1.41348	2.51719	2.31871	1.87502	2.50192	1.29051	1.26996	1.77524	1.42028	1.45372	1.81723			15.793	2.07958	2.62919	1.99942	2.60629	2.01469	2.01469	1.57195
18.558	0.822687	0.712	1.70437	2.04995	2.27896	2.25606	1.86293	2.11866	1.81713	3.86891	2.79257	1.85746	1.78408	1.36041	2.21919	1.75983	2.53846	1.96975			18.558	2.02271	2.96122	1.3624	2.28225	2.98686	2.1334	1.8342	1.74504	2.62809	3.16626	2.60829	2.18153	2.30095	1.91356	3.06431	2.27805	2.06313	2.25133			18.558	2.2316	3.40717	2.87282	3.09038	2.70107	2.49878	1.738
21.328	1.90808	1.87755	1.62946	2.58319	2.78166	2.78166	2.33128	2.33128	2.35418	3.91617	3.38946	2.85511	3.06318	2.57463	3.07081	1.73245	2.90802	2.85077			21.328	2.74684	3.52782	3.27356	3.34608	3.07483	3.21631	2.72227	2.6372	2.56197	3.21082	2.93207	2.66121	2.63541	2.28512	2.3148	2.63923	2.71674	2.52091			21.328	2.27144	4.42029	3.72182	2.97754	2.87831	2.85159	3.90847
24.138	2.60229	1.79312	2.04503	3.12715	2.62715	2.5012	2.30654	3.15006	2.83708	3.62768	3.05135	2.48264	3.01478	2.04913	2.2934	2.19632	3.04365	2.70396			24.138	3.48444	3.27729	3.29361	3.32032	3.14909	2.42719	2.97873	2.26343	3.72682	3.76499	3.21214	3.30698	2.88712	3.01447	3.02452	2.44819	2.82644	3.13139			24.138	3.04252	4.81352	3.49672	3.68756	2.84405	3.37459	3.42588
26.718	2.05581	1.34207	2.39551	2.73134	3.32294	3.17027	3.18553	2.28095	2.46798	4.46421	3.11306	2.78864	3.64671	2.42533	2.91388	2.23198	3.37321	2.44954			26.718	3.24283	3.95057	3.84207	3.74665	3.13861	2.96039	3.59163	3.05773	3.03056	3.95422	3.15175	2.11453	3.28277	2.82426	3.06521	2.77895	3.24734	2.59574			26.718	2.92419	4.73335	3.24862	3.50053	2.91274	3.12267	3.14492
29.298	2.17815	1.36899	2.598	2.48724	3.02159	3.75442	1.98724	2.93762	2.2277	4.51542	2.9429	2.27115	2.5654	2.5425	2.9509	2.30513	2.60284	3.51505			29.298	3.68309	3.65151	3.85866	3.44644	3.05322	2.69454	3.36815	2.85442	3.39487	3.60479	2.57237	2.20021	3.07566	2.3322	2.6978	2.02605	2.96896	2.11765			29.298	3.60405	4.23	4.09642	3.41321	2.92466	3.48573	3.001
31.878	2.12183	1.60656	1.74015	2.92626	3.57129	3.35374	2.17053	2.62091	2.63236	4.75737	3.16195	1.77645	3.51365	2.42968	3.06327	2.32794	3.98062	2.47298			31.878	2.70868	3.62611	3.23921	3.35371	3.45517	3.04837	3.76302	3.09773	3.22485	3.34699	3.1661	2.90806	3.51209	3.72436	3.39758	3.15712	2.89957	2.84415			31.878	2.7778	4.67474	3.12131	4.08696	2.8236	3.46864	3.00139
34.458	1.86164	1.23568	1.77767	2.66261	3.81146	2.68933	2.26566	3.06337	2.30001	4.09844	3.29692	1.74348	2.38853	2.15953	2.91525	1.64894	2.0726	2.47337			34.458	3.10974	3.50802	3.25478	3.8502	3.02084	2.56012	2.88427	2.36333	3.67435	2.8232	2.29923	2.7545	2.7397	2.59382	2.40382	2.51833	2.88441	1.96489			34.458	2.39041	5.3217	3.3675	3.38277	3.45147	3.2301	2.63612
37.038	1.88137	1.24778	1.91954	3.29349	3.50723	2.75532	2.30875	2.87364	2.93852	3.49782	3.1314	2.81461	3.76239	2.22422	2.96468	1.73113	2.58991	2.44869			37.038	3.95782	3.41848	2.725	4.16775	3.81592	2.78607	3.16399	2.67606	3.04949	3.97315	2.33845	2.82811	3.12042	3.32725	3.29218	2.54027	2.63066	2.95248			37.038	2.63841	4.50864	3.49337	3.2949	3.55444	4.25673	3.58468
Time (s)	background cell 1	background cell 2	background cell 3	background cell 4	background cell 5	background cell 6	background cell 7	background cell 8	background cell 9	background cell 10	background cell 11	background cell 12	background cell 13	background cell 14	background cell 15	background cell 16	background cell 17	background cell 18			Time (s)	background cell 1	background cell 2	background cell 3	background cell 4	background cell 5	background cell 6	background cell 7	background cell 8	background cell 9	background cell 10	background cell 11	background cell 12	background cell 13	background cell 14	background cell 15	background cell 16	background cell 17	background cell 18			Time (s)	background cell 1	background cell 2	background cell 3	background cell 4	background cell 5	background cell 6	background cell 7
2.648	1.45283	1.29567	1.31761	1.90252	1.22662	1.49214	1.41981	1.52339	1.3239	2.19182	1.79997	0.921384	1.70283	0.512984	1.75314	1.34277	1.35543	1.49528			2.648	1.10377	1.7847	0.921384	1.76101	1.80406	1.23585	1.36321	1.71767	1.45126	1.70912	2.02251	1.82075	1.18082	1.39651	1.90094	1.64623	1.65296	1.49686			2.648	1.67138	1.69182	1.23742	2.89151	2.13679	2.00629	1.6761
5.228	1.12421	0.796602	0.930818	1.66667	1.22635	1.52201	1.17767	1.26829	1.55031	2.05031	1.72376	1.00314	1.71541	0.812102	1.7327	1.23428	1.89592	2.06604			5.228	1.50157	1.66263	0.798742	1.75786	2.12392	1.28145	1.49214	1.78624	1.10849	1.31761	1.84592	1.66824	1.24843	1.29978	1.56289	1.57233	1.60462	1.57704			5.228	1.66824	1.2783	1.24843	2.63208	2.17453	2.12736	1.78459
7.808	1.5283	1.19114	1.03145	1.87736	1.39146	1.56761	1.17925	1.2592	1.44811	1.40881	2.08753	1.03145	1.81918	0.580209	1.59591	1.13679	1.55998	1.61164			7.808	1.76887	1.83439	1.24057	2.16509	2.34084	1.16667	1.20597	1.52128	1.24214	1.34591	1.58419	1.53616	1.6195	1.37228	1.95755	1.76258	1.5126	1.89151			7.808	2.34119	1.61321	1.34906	2.92767	2.2217	1.63994	1.49214
10.388	1.20912	1.04869	1.14623	2.18082	1.584	1.87736	1.41509	1.27594	1.77987	1.44654	1.62086	1.19497	1.51101	0.518462	1.79717	0.926101	1.34165	1.8805			10.388	1.53931	2.18401	0.679245	2.07075	1.87756	1.20597	1.31447	1.60557	1.7956	1.62579	1.61847	1.58176	1.75472	1.38724	1.7044	1.77044	1.67756	1.53774			10.388	1.97013	1.85063	1.54088	2.86478	2.36792	1.81918	1.19025
12.968	1.12421	1.17974	1.26415	1.83962	0.937756	1.51572	1.07075	0.952272	1.21384	1.55503	1.56554	1.27358	1.30189	0.577906	1.62107	1.53774	1.75591	1.73113			12.968	1.3239	1.20245	0.899371	1.56604	1.796	1.26887	1.4434	1.56523	1.46855	1.74057	2.13619	1.57704	1.87893	0.918868	1.33176	1.74057	1.14467	1.6478			12.968	1.73899	1.96226	1.3695	2.80031	2.06447	2.10377	1.42767
15.793	0.746855	0.970349	1.10692	1.72956	1.42118	1.56918	1.42767	1.18247	1.71384	1.78145	1.87152	1.25157	1.43868	0.610854	1.5283	1.11164	1.72094	1.19025			15.793	1.65409	1.64568	1.24528	1.64308	2.12149	1.00786	1.80503	1.35899	1.25472	2.08962	1.31221	1.82704	1.27201	1.00097	1.91352	1.56289	1.00743	1.38836			15.793	1.7673	2.09906	1.24686	2.74057	1.82233	1.80189	1.2956
18.558	1.47956	1.08873	1.02044	1.73113	1.41778	1.53616	0.908805	1.32746	1.2044	1.2783	1.50652	1.03774	1.80818	0.319091	1.66509	1.10692	1.24312	1.22956			18.558	1.2217	1.48039	1.00314	1.65252	1.79975	1.12579	1.34748	1.56431	1.05031	1.64308	1.72722	1.58019	1.68553	1.60408	1.66824	1.5283	1.70247	1.48585			18.558	1.70755	1.83962	1.30346	2.55818	2.32233	2.08333	1.09748
21.328	0.960692	1.31793	1.56918	1.55975	1.46419	1.7956	1.05975	0.964192	1.31918	1.88836	1.99656	1.28302	1.52044	0.381822	1.45912	1.2327	1.023	1.37107			21.328	1.67925	1.42174	1.23113	1.34906	2.46367	1.06447	1.09748	1.18214	1.19497	1.86321	1.06439	1.8066	1.49371	1.53386	1.33648	1.50629	1.21612	1.63679			21.328	1.52044	1.60377	1.10535	2.31918	1.63208	1.71855	1.11006
24.138	1.0566	1.03608	1.2044	1.6478	1.43586	1.46855	1.15409	0.934246	1.2673	1.46541	1.94099	0.88522	1.4827	0.984733	1.64623	1.38208	1.67025	1.74214			24.138	1.50157	2.07623	1.52044	1.93868	1.99236	1.2327	1.05346	1.27393	1.25786	1.76415	1.56103	1.82075	1.22484	1.43268	1.50786	1.62421	1.21494	1.17925			24.138	1.86006	1.40723	1.29874	2.55031	1.63208	1.74528	1.38994
26.718	1.14151	0.974711	0.910377	1.78145	1.46941	1.66509	1.26887	1.0565	1.12736	1.43868	2.04729	1.26572	1.27516	0.691215	1.88208	0.988994	1.21119	1.35535			26.718	1.72799	1.22471	1.1761	1.73585	2.08923	1.33176	0.97327	1.40991	0.828616	1.95283	1.45991	1.34906	1.57862	1.29589	1.54088	1.87264	1.65396	1.29717			26.718	1.53459	1.4827	1.04717	2.65881	2.0456	2.30975	1.21226
29.298	1.23428	0.887178	0.915094	1.83805	1.51712	1.47327	0.81761	0.986478	1.12893	1.47799	1.72813	1.29874	1.42296	0.7655	1.76258	1.44497	1.52855	1.57075			29.298	1.41824	1.15529	1.03774	1.36478	2.01658	1.06132	1.53931	2.05643	1.33962	2.0739	1.66772	1.47013	0.993711	1.14669	1.15409	1.57233	1.4596	1.13208			29.298	1.46541	1.45755	1.13522	2.3239	1.77201	2.09277	0.951258
31.878	1.31604	1.33406	1.11321	1.94969	1.91068	1.55503	1.25629	1.13004	1.67138	1.40723	1.35066	0.908805	1.77201	0.528606	1.34906	1.1195	1.43015	1.43239			31.878	1.46541	1.34271	0.761006	1.97484	1.8298	0.918239	1.63836	1.47415	1.39465	2.22013	1.36286	1.44025	1.85535	1.36022	1.45283	1.86164	1.81183	1.7327			31.878	1.6934	1.12736	1.30189	2.23585	2.1761	1.4717	1.1761
34.458	1.01101	1.48422	0.897799	1.36321	1.1853	1.47956	1.15252	1.00304	1.11792	1.46855	1.54553	1.51887	1.62736	0.44645	1.53459	1.07075	1.61291	1.41195			34.458	1.09906	1.58836	0.759434	2.03931	2.38514	1.25943	1.52201	1.30907	1.53145	2.52044	1.80907	1.77987	1.44497	1.42733	1.59591	1.8978	1.65152	1.53931			34.458	1.72642	1.37893	1.13522	2.0283	1.77044	1.64623	1.25943
37.038	1.2956	0.903419	0.900943	1.76887	1.12668	1.52201	1.15723	0.913776	0.954403	1.21226	1.78361	0.982704	1.88679	0.667164	2.13679	1.28616	1.46823	1.38994			37.038	1.11635	1.36749	0.77673	1.50472	1.65942	0.672956	1.07547	1.83017	1.26415	1.56132	1.43178	1.90252	1.84434	1.37767	1.39465	1.54403	0.91477	1.23585			37.038	1.46541	1.3805	1.16667	2.44811	2.02201	2.44654	2.08019
[truncated: 11 more columns]
