# Supplementary material for: The small CRL4CSA ubiquitin ligase component DDA1 regulates transcription-coupled repair dynamics
Source: Nat Commun. 2024 Jul 29;15:6374. doi: 10.1038/s41467-024-50584-7 (PMC11286758; doi:10.1038/s41467-024-50584-7)
Supplement: Supplementary file 16 — Source Data [file 41467_2024_50584_MOESM16_ESM.zip › Source data/Fig6/Fig6D.xlsx]

## Sheet: Sheet1
	CSA-mClover			CSA-mClover DDA1 KO
	untreated (-UV)	10 J.m-2 15'-45'	10 J.m-2 10h- 11h	untreated (-UV)	10 J.m-2 15'-45'	10 J.m-2 10h- 11h
#1	-14.0158	42.4637	15.0372	-20.4762	42.7271	-7.87247
#2	15.172	52.0263	16.4919	-12.272	27.8482	35.536
#3	14.1823	31.2255	-5.467	-6.357	18.8322	38.6906
#4	-1.312	52.3311	12.262	-8.158	42.1315	32.4916
#5	-16.503	51.13	-25.582	-15.464	39.5452	36.2378
#6	24.5651	45.4938	3.2815	-1.667	60.5555	12.2531
#7	39.3752	53.9726	6.3632	-4.599	42.4647	48.2449
#8	-27.532	44.8015	16.3675	10.7606	42.9479	36.0149
#9	-16.504	62.6364	1.0831	27.9249	31.936	11.5693
#10	-9.223	30.6051	22.9357	27.0052	56.3755	49.6705
#11	-4.102	63.2095	4.7622	4.9013	55.2818	34.3404
#12	19.5587	42.1851	-5.154	-2.926	56.996	24.7706
#13	-6.081	37.6961	-4.239	15.6962	56.2727	15.1888
#14	-8.684	47.938	21.4885	18.3625	55.9961	35.1466
#15	24.0083	56.9357	26.7468	18.8882	69.0197	10.9308
#16	-14.529	42.1088	22.4635	16.1768	33.0611	3.2519
#17	-34.373	69.627	16.5938	-43.156	57.0477	9.9691
#18	-0.706	37.3395	-4.589	-17.684	48.6264	43.3727
#19	6.4267	23.8488	9.8606	7.9681	64.7378	50.4254
#20	2.8221	39.7571	-4.761	-18.871	38.3688	22.8882
#21	-12.071	57.56	-5.735	33.6571	47.8614	29.3402
#22	17.3235	67.0011	-5.735	28.1785	75.6039	29.6585
#23	-1.362	37.4311	15.7991	17.2124	63.7186	32.5238
#24	16.3615	37.8661	-8.209	13.3191	72.2771	43.4534
#25	-3.093	41.8918	-15.966	-3.695	52.4894	14.2538
#26	4.5855	44.1743	7.8178	-14.245	69.9164	5.9795
#27	22.7586	57.4649	1.9051	-2.951	57.4309	-18.956
#28	-9.068	45.7752	-6.699	42.4396	61.9413	17.2526
#29	18.5687	35.3133	-12.076	-9.278	46.5818	20.4931
#30	-46.551	60.114	22.9751	-17.297	26.4271	39.1179
#31	-14.9687	39.7078	-36.1003
#32	16.4599	63.5365	10.5201
#33	-18.292	66.165	7.8056
#34	-21.915	78.6915	49.1297
#35	5.0668	62.8501	17.0245
#36	13.7402	43.5741	17.3549
#37	-18.686	79.0464	-16.581
#38	-27.963	47.1249	53.3172
#39	5.2626	36.9786	37.8763
#40	-16.171	48.9816	-27.754
#41	2.6636	64.2706	36.9964
#42	22.068	62.7488	40.3276
#43	20.1549	39.7115	-17.254
#44	26.047	69.2392	35.8316
#45	11.0926	89.9276	24.9326
#46	-15.143	73.9347	5.7523
#47	21.387	48.3033	22.2949
#48	25.5767	17.1707	18.3328
#49	-4.958	24.05	28.3855
#50	-27.508	43.8224	23.6887
#51	-10.522	82.748	-8.353
#52	-16.165	78.5482	2.2043
#53	14.2969	60.6291	1.5111
#54	-14.921	68.7794	-8.194
#55	-1.051	25.9826	-11.434
#56	-3.477	71.5758	-7.898
#57	6.385	34.7806	-1.355
#58	-4.251	55.301	2.9878
#59	38.0296	43.1467	-30.15
#60	-12.239	40.8933	39.9621
