# Supplementary material for: The small CRL4CSA ubiquitin ligase component DDA1 regulates transcription-coupled repair dynamics
Source: Nat Commun. 2024 Jul 29;15:6374. doi: 10.1038/s41467-024-50584-7 (PMC11286758; doi:10.1038/s41467-024-50584-7)
Supplement: Supplementary file 16 — Source Data [file 41467_2024_50584_MOESM16_ESM.zip › Source data/Fig6/Fig6F.xlsx]

## Sheet: Sheet1
	CSA-mClover			CSA-mClover NAE1i
	untreated (-UV)	10 J.m-2 15'-45'	10 J.m-2 10h- 11h	untreated (-UV)	10 J.m-2 15'-45'	10 J.m-2 10h- 11h
#1	-14.0158	42.4637	15.0372	0.198722	92.5913	18.8534
#2	15.172	52.0263	16.4919	24.8722	66.0084	39.2413
#3	14.1823	31.2255	-5.467	8.3424	48.1562	91.3704
#4	-1.312	52.3311	12.262	-34.48	68.582	101.036
#5	-16.503	51.13	-25.582	-8.885	86.8618	46.2853
#6	24.5651	45.4938	3.2815	-16.642	52.4825	26.3071
#7	39.3752	53.9726	6.3632	15.084	40.5359	53.4201
#8	-27.532	44.8015	16.3675	11.7199	104.574	75.0869
#9	-16.504	62.6364	1.0831	13.9778	77.7911	56.0874
#10	-9.223	30.6051	22.9357	-11.102	46.5295	75.6716
#11	-4.102	63.2095	4.7622	2.4569	67.2585	58.9649
#12	19.5587	42.1851	-5.154	-13.002	67.422	24.0894
#13	-6.081	37.6961	-4.239	23.5281	26.8077	65.5611
#14	-8.684	47.938	21.4885	6.6264	60.5453	40.5062
#15	24.0083	56.9357	26.7468	14.1835	44.7501	63.2694
#16	-14.529	42.1088	22.4635	11.0526	34.6532	46.4459
#17	-34.373	69.627	16.5938	3.9306	57.4899	48.3659
#18	-0.706	37.3395	-4.589	16.637	44.5208	84.1151
#19	6.4267	23.8488	9.8606	13.0843	43.3715	6.5998
#20	2.8221	39.7571	-4.761	13.0843	65.4302	72.6973
#21	-12.071	57.56	-5.735	7.1965	49.8594	97.403
#22	17.3235	67.0011	-5.735	-2.585	53.4774	50.6776
#23	-1.362	37.4311	15.7991	13.2285	65.3319	105.156
#24	16.3615	37.8661	-8.209	-6.933	56.9441	43.695
#25	-3.093	41.8918	-15.966	32.7053	52.6439	38.7166
#26	4.5855	44.1743	7.8178	18.8574	86.2796	72.7837
#27	22.7586	57.4649	1.9051	37.6433	43.6127	54.3024
#28	-9.068	45.7752	-6.699	0.5512	52.6801	50.0798
#29	18.5687	35.3133	-12.076	-7.128	58.0912	79.6745
#30	-46.551	60.114	22.9751	11.7921	75.0669	48.8382
#31	-14.9687	39.7078	-36.1003
#32	16.4599	63.5365	10.5201
#33	-18.292	66.165	7.8056
#34	-21.915	78.6915	49.1297
#35	5.0668	62.8501	17.0245
#36	13.7402	43.5741	17.3549
#37	-18.686	79.0464	-16.581
#38	-27.963	47.1249	53.3172
#39	5.2626	36.9786	37.8763
#40	-16.171	48.9816	-27.754
#41	2.6636	64.2706	36.9964
#42	22.068	62.7488	40.3276
#43	20.1549	39.7115	-17.254
#44	26.047	69.2392	35.8316
#45	11.0926	89.9276	24.9326
#46	-15.143	73.9347	5.7523
#47	21.387	48.3033	22.2949
#48	25.5767	17.1707	18.3328
#49	-4.958	24.05	28.3855
#50	-27.508	43.8224	23.6887
#51	-10.522	82.748	-8.353
#52	-16.165	78.5482	2.2043
#53	14.2969	60.6291	1.5111
#54	-14.921	68.7794	-8.194
#55	-1.051	25.9826	-11.434
#56	-3.477	71.5758	-7.898
#57	6.385	34.7806	-1.355
#58	-4.251	55.301	2.9878
#59	38.0296	43.1467	-30.15
#60	-12.239	40.8933	39.9621
