# Supplementary material for: The small CRL4CSA ubiquitin ligase component DDA1 regulates transcription-coupled repair dynamics
Source: Nat Commun. 2024 Jul 29;15:6374. doi: 10.1038/s41467-024-50584-7 (PMC11286758; doi:10.1038/s41467-024-50584-7)
Supplement: Supplementary file 16 — Source Data [file 41467_2024_50584_MOESM16_ESM.zip › Source data/Supplementary Fig1/Supplementary Fig1C.xlsx]

## Sheet: Sheet1
	experiment #1								experiment #2								experiment #3
	UV-C dose (J.m-2)	HCT116 Wild type		CSA KO		CSA-mClover			UV-C dose (J.m-2)	HCT116 Wild type		CSA KO		CSA-mClover			UV-C dose (J.m-2)	HCT116 Wild type		CSA KO		CSA-mClover
		well 1	well 2	well 1	well 2	well 1	well 2			well 1	well 2	well 1	well 2	well 1	well 2			well 1	well 2	well 1	well 2	well 1	well 2
	0	171	149	105	112	66	61		0	76	77	64	180	49	52		0	79	81	44	38	45	31
	4	117	142	40	45	67	65		4	81	72	29	33	41	48		4	19	49	7	1	23	10
	8	91	116	7	11	40	44		8	72	61	5	22	32	21		8	20	24	4	3	13	7
	12	76	88	11	14	25	23		12	24	32	3	11	19	15		12	15	17	2	4	2	4
