# Supplementary material for: The small CRL4CSA ubiquitin ligase component DDA1 regulates transcription-coupled repair dynamics
Source: Nat Commun. 2024 Jul 29;15:6374. doi: 10.1038/s41467-024-50584-7 (PMC11286758; doi:10.1038/s41467-024-50584-7)
Supplement: Supplementary file 16 — Source Data [file 41467_2024_50584_MOESM16_ESM.zip › Source data/Supplementary Fig1/Supplementary Fig1D.xlsx]

## Sheet: Sheet1
	experiment #1								experiment #2								experiment #3
	HCT116 Wild type		CSA KO		CSA-mClover				HCT116 Wild type		CSA KO		CSA-mClover				HCT116 Wild type		CSA KO		CSA-mClover
	-UV	+UV	-UV	+UV	-UV	+UV			-UV	+UV	-UV	+UV	-UV	+UV			-UV	+UV	-UV	+UV	-UV	+UV
	1.00055	0.416787	0.33596	0.166444	1.19075	1.12234			1.07884	1.38681	1.70515	0.689468	1.14566	1.0441			0.940708	0.526454	0.948275	0.078917	0.576941	0.31899
	0.970913	0.405359	0.610352	0.30278	0.757001	1.15469			1.06349	1.35905	1.95221	0.628924	1.19945	0.817548			0.812019	0.377108	0.094364	0.004876	0.829668	0.155143
	1.23092	0.636874	0.535707	0.613762	1.29176	1.2825			1.25941	0.775618	1.40369	0.547345	1.2489	0.744671			0.96025	0.541123	0.964508	0.079356	0.638628	0.456226
	0.845423	0.400848	1.1681	0.34625	1.21897	1.25872			1.18532	0.963717	1.44205	0.636585	0.550439	1.14811			0.797462	0.659444	0.947094	-0.02097	0.987749	0.166517
	0.819723	0.602207	0.987966	0.227514	1.52783	1.37483			1.13019	0.957212	1.78911	0.485147	0.61652	0.905414			0.983981	0.737709	0.96606	0.007474	0.804697	0.358246
	1.67976	0.550288	0.800147	0.00991	1.17086	1.61042			0.708686	0.97177	1.76893	0.543875	1.22387	1.24544			0.784035	0.52045	1.19878	0.127851	0.663652	0.326344
	1.63812	0.456895	0.807245	-0.10546	0.944684	0.889154			0.846816	0.826821	1.67146	0.88861	1.23082	0.760448			1.2929	0.513809	1.04304	0.665751	0.497636	0.414537
	1.34897	0.556713	1.09741	0.513248	1.74946	1.10277			1.28516	1.3308	1.95992	0.700466	0.655083	1.07074			1.11484	0.291246	1.05721	0.008014	1.10604	0.527013
	1.03584	0.738961	0.742114	-0.09811	0.973842	1.3011			1.52768	1.03814	2.22548	0.72401	1.04732	0.81415			1.30359	0.543799	0.922526	0.035552	0.442138	0.433371
	1.53597	0.796894	1.09887	0.506991	1.16805	0.710635			0.89871	1.21634	1.97463	0.623425	1.24296	0.820977			0.802718	0.657979	0.782643	-0.00893	1.28635	0.222491
	1.48209	0.770074	1.03883	0.561182	0.894804	0.599004			1.45309	1.32877	2.08002	0.377487	1.19183	0.637509			0.907564	0.679671	0.881489	0.016114	1.31349	0.277089
	1.85544	1.29229	0.963413	0.56217	0.738674	0.796232			1.4574	0.74941	1.67509	0.609223	0.814612	0.799162			1.29527	0.562704	1.01189	0.081584	1.55309	0.633934
	0.672087	0.997077	0.956059	0.123194	0.856553	0.646315			0.886578	1.24082	1.62173	0.614963	1.25928	0.81409			1.11406	0.384419	0.952898	0.495799	0.196447	0.708583
	0.776307	0.764168	1.13791	0.373692	0.866654	1.07951			1.14144	1.05445	1.31787	0.686504	1.01956	0.772554			0.897276	0.611074	0.662738	0.45672	0.481288	0.611502
	0.731524	0.951693	1.09719	0.306293	0.991405	1.2708			1.09492	0.940563	2.11716	0.739066	1.37682	1.07848			1.27095	0.337928	0.942032	0.561775	0.350454	0.829418
	0.867185	1.46131	0.860448	1.01765	0.703442	0.617817			1.20881	1.2318	1.20359	0.727054	1.07639	0.782141			0.753504	0.635219	0.85304	0.108008	1.23005	0.854125
	1.16535	0.917299	0.832822	0.266629	1.06333	1.01456			0.884152	1.09685	1.39341	0.586933	0.85809	0.935451			1.00999	0.853322	1.07557	0.283832	0.874796	0.381206
	0.980482	0.954591	1.12602	0.901656	0.705143	0.936291			0.961123	0.821508	1.67501	0.640323	1.43574	0.80787			0.531594	0.400154	0.946183	0.323147	1.06552	0.31608
	0.982013	1.1729	0.901795	0.358324	0.964053	1.23606			0.695843	0.642131	1.37617	0.602203	0.985974	0.923102			0.58831	0.564456	0.975239	0.409507	0.201579	0.389936
	1.02209	1.01862	1.02807	0.405197	0.854678	1.34234			1.41162	1.17821	2.10816	0.790694	1.02827	0.983631			0.980573	0.463591	0.543137	0.542742	0.668731	0.866981
	0.699728	1.00399	0.91998	0.296487	0.753044	1.092			1.35472	1.41118	1.59285	0.906041	1.084	0.96391			0.895109	0.797227	0.628552	0.24158	1.19328	0.090175
	0.902508	0.844821	1.27429	0.769308	0.839301	1.08485			1.50842	1.21636	1.30187	0.63154	1.42736	1.02095			0.956651	0.495811	0.734519	0.269017	0.785175	0.399406
	0.484098	0.678129	0.725905	0.460448	0.880087	1.06941			1.57282	1.64182	2.24163	0.578338	1.20549	1.07653			1.27256	0.402973	0.917194	0.219172	1.4722	0.180908
	1.1241	1.0338	1.06799	0.713215	0.882829	0.832228			0.575073	0.866729	2.29158	0.409548	0.815037	0.765606			0.654072	0.594494	0.783824	0.275597	1.05261	0.57886
	1.50344	0.904258	0.248692	0.723863	0.733363	1.27382			0.822951	1.00206	1.93553	0.587334	1.20063	0.911785			0.980509	1.22069	0.46643	0.050097	0.960397	0.09864
	1.60892	0.838916	0.117991	0.759978	0.698131	0.913764			0.982981	1.04784	2.58039	0.392543	1.10008	0.998255			0.842837	0.739333	1.0344	0.142768	0.523083	0.563941
	1.07259	0.709352	0.963194	0.459168	0.753149	0.891236			0.757985	0.376411	2.40474	0.804602	0.956393	0.904534			0.685623	0.717545	0.748558	0.006462	0.652701	0.774238
	1.53447	1.03705	0.078253	0.671392	0.81601	1.02779			0.941337	1.35903	1.64973	0.636319	0.944833	0.865213			0.83043	0.579061	1.1892	0.236822	0.91638	0.331952
	1.1417	0.770511	0.334679	0.3442	0.719097	0.937853			1.37307	1.07112	1.67904	0.597424	0.784454	0.925833			0.795264	0.74881	0.574016	0.150833	0.986638	0.405966
	1.54615	0.648247	1.03586	0.439189	0.899317	1.17028			1.5244	1.12534	1.92247	0.781457	1.23531	0.969402			0.506398	0.725923	0.564972	0.119651	0.793534	0.608963
	1.2261	0.542113	0.022124	0.569122	0.915701	1.15174			1.13906	0.986244	2.08595	0.649719	0.619554	0.757899			1.20333	0.566128	0.429341	0.006361	0.812686	0.700224
	2.07134	0.900266	1.38018	0.512078	0.859816	0.661518			0.574383	0.749431	1.51105	0.126237	0.802962	0.962636			1.15172	0.732723	1.0076	0.033527	0.592336	0.438767
	1.77025	0.755228	0.824406	0.431249	0.767207	1.17389			1.2181	0.589401	1.03925	-0.00708	1.07463	0.878441			0.985224	0.481573	1.33111	0.065756	1.28645	0.257726
	1.49603	0.714683	0.793963	0.138306	1.1777	0.509518			1.55531	1.25736	1.2983	0.300687	0.869225	0.919219			1.07343	0.549883	0.746432	0.055058	0.489224	0.300791
	1.20415	0.914264	1.12412	0.295828	1.26347	0.579461			0.72111	1.06518	1.01539	-0.00441	1.25209	1.2205			1.17131	0.869073	0.96498	-0.01838	1.06256	0.499555
	0.816305	0.589575	1.32222	0.367948	0.780605	1.30006			1.44393	0.62797	2.07856	0.27466	1.47051	0.77847			0.756577	0.72398	0.801001	0.023032	0.807289	0.477176
	1.61277	0.528225	0.985075	0.777029	1.19561	1.47331			0.745959	0.586745	1.96219	0.097594	0.955786	0.888848			0.866457	0.830323	0.36485	0.25842	0.61371	0.537488
	0.780709	0.331596	1.61513	0.790458	0.823959	1.05525			1.40762	1.32576	2.44756	0.061983	0.700351	0.989244			0.349216	0.697477	0.37683	0.010545	0.689523	0.008596
	1.38757	0.396911	1.26638	0.904364	1.38735	1.24015			0.906218	0.850079	1.32254	0.177892	0.538091	0.998983			0.700021	0.810319	0.587853	0.083575	0.970237	0.539287
	1.06699	0.867185	0.539513	0.512004	0.962248	0.892625			0.701512	0.652338	1.36554	0.237234	0.860487	1.32226			0.591623	0.6055	0.538885	0.341236	0.693014	0.019441
	1.28087	0.925747	1.44315	0.596784	1.29797	0.948926			0.947821	0.560704	0.862775	-0.00246	0.515942	0.767062			0.485375	0.779421	0.682616	0.220387	0.706241	0.688744
	0.98245	0.598215	1.40363	0.47417	0.784458	0.755204			0.978442	0.887227	2.03972	-0.02275	0.910821	0.641969			1.29937	0.665337	1.249	0.021074	1.38004	0.669645
	0.863604	0.836592	1.05068	1.05885	0.753877	0.881656			1.22465	0.811907	1.35828	0.10352	0.843648	0.879443			1.22688	0.586069	0.768064	0.073585	1.17715	0.348934
	1.35269	0.486094	1.61655	0.000397	1.14091	0.829659			1.30296	0.788	1.3983	0.126905	1.20685	1.06546			0.43331	0.578233	0.83998	0.206719	0.617625	0.868092
	0.758919	0.5069	0.744968	0.584344	0.783417	1.27639			1.2483	0.750623	0.951001	0.017911	0.911853	0.877592			1.42581	0.823491	0.728309	0.105342	1.18313	0.25106
	0.82489	0.922111	1.06876	0.589576	1.05215	0.966247			0.883022	0.868799	1.08514	0.270522	0.856057	1.17029			1.03987	0.723327	0.866978	0.297769	1.08007	0.131918
	1.07079	0.431359	1.42636	0.705897	1.09713	1.10888			1.38553	0.479696	0.698844	0.200929	0.867647	0.964001			1.44497	0.540773	0.922762	0.239488	0.801576	0.975965
	0.859694	0.759684	1.40092	0.591918	0.73253	1.1197			1.26479	0.558884	1.01937	0.174635	1.08598	0.833932			0.855563	0.734125	0.58684	0.151339	1.37935	0.298621
	1.02507	0.840009	1.40799	0.670661	0.85631	1.2194			1.08591	1.33239	0.595589	-0.0414	1.16789	0.65095			1.21561	0.934979	1.03973	0.181172	1.17054	0.879996
	1.01559	0.502935	0.824406	0.603224	0.806916	0.800988			0.995301	0.934748	1.06541	0.058033	0.544341	1.12025			1.18995	0.510623	1.37727	0.353284	1.11192	0.406072
	1.13039	1.03084	1.26357	0.816437	0.844161	0.955452			0.93502	0.963738	0.989788	-0.03783	0.526895	0.687388			1.47157	0.788834	0.76992	0.1427	0.774647	0.529023
	0.663721	1.1349	1.48768	0.54135	0.718368	0.865411			0.981203	0.965202	0.694973	0.056965	1.15057	0.716879			0.976942	0.722912	0.886484	0.212085	1.00695	0.159058
	0.673072	0.771085	1.53474	0.850942	0.882031	1.36417			1.37414	1.26399	0.656719	0.181896	1.02827	1.21655			1.22382	0.788436	0.88942	0.058399	1.19979	0.547487
	1.52589	0.796566	1.53258	-0.0715	0.833539	0.802272			0.794066	0.896304	0.935545	-0.18481	0.764096	0.622794			0.80791	0.761822	0.875786	0.235843	0.777186	0.609386
	1.11879	1.03445	1.31347	0.967592	1.07492	0.713654			1.15495	1.19377	0.793876	0.013346	0.736395	0.833113			1.08813	0.359382	0.995319	0.09299	1.66239	0.242013
	1.12248	1.03508	1.34857	0.788884	0.818926	1.02026			1.37667	0.773924	0.937627	0.044338	0.959882	0.937362			1.39654	0.716	1.48547	0.256935	1.05716	0.496592
	0.716214	0.899528	1.26108	0.808643	0.91511	1.30992			1.31714	1.13613	0.658615	-0.03244	0.541883	0.595943			0.941934	0.805446	0.819934	0.166863	0.77343	0.597324
	0.695682	0.904531	1.31772	0.497332	0.761757	0.970308			1.40622	0.783148	0.620014	-0.0528	0.877417	0.774253			1.42877	0.697334	0.979829	0.529749	1.13414	0.391258
	0.870958	0.643627	1.8545	1.05362	1.05927	0.960034			0.948009	0.823098	0.6576	0.177625	0.509146	0.545821			1.50097	0.718899	0.993193	-0.02101	0.953836	0.531668
	0.825601	0.946662	1.3257	0.778932	1.29478	1.02224			1.38606	0.848051	0.758933	-0.10224	0.630538	0.909783			0.80955	0.629756	0.780078	0.573081	1.51728	0.778365
	0.747901	0.957571	1.79325	0.983546	0.872069	0.872354			1.06913	0.907453	0.721908	-0.12782	0.935185	1.14887			1.33065	0.618241	1.06302	0.19673	1.0314	0.447814
	1.06362	0.712332	1.14465	0.49799	1.17985	1.00502			1.14004	0.856982	0.591851	0.015348	0.549104	0.605409			0.931662	0.356499	0.983035	0.150799	0.948969	0.408241
	0.970776	0.770839	1.18998	1.14769	0.962561	1.06396			1.28032	1.10122	0.709254	-0.05208	1.1094	0.725981			1.38537	0.960669	0.918577	0.520199	1.13546	0.18022
	0.645704	1.00342	1.24618	0.973556	1.10592	1.09305			1.15412	0.816028	0.556534	-0.06877	0.830935	0.758597			0.948114	0.468082	0.929174	0.256766	1.81577	0.369408
	0.777756	0.796129	1.73141	0.77315	0.892514	0.9575			1.19001	0.897266	0.498367	-0.00481	0.783331	0.738481			1.40055	0.865506	1.16348	0.274112	1.1107	0.083351
	1.13862	0.506845	1.21761	1.08424	0.935798	1.09145			1.31019	0.917932	0.418817	-0.06684	0.906331	0.836602			1.07989	0.585065	0.604018	-0.05219	1.35962	0.383587
	0.773737	0.638268	1.27527	0.689871	0.820453	1.15719			1.14755	0.982897	0.62578	0.058139	0.687942	0.67947			1.51218	0.658233	1.39442	0.24455	0.766341	0.340522
	1.04708	0.90434	0.337387	0.348189	1.04791	0.70883			1.6309	0.908457	0.69273	-0.08513	0.740188	0.613358			1.33218	0.531886	0.805692	0.034033	0.875008	0.895867
	0.747108	0.683324	1.28771	0.885703	0.945691	1.28611			0.962776	0.907139	0.500289	-0.23654	0.854874	0.90599			0.777123	1.17745	1.03281	0.027655	1.80397	0.54299
	0.904531	0.870958	0.740065	0.169005	0.866966	0.63434			1.03452	1.09064	0.720546	0.598572	0.675502	0.922495			0.81882	0.538352	0.902075	0.221534	0.940981	0.64187
	0.484235	0.655574	1.2344	0.83916	1.25212	0.696854			1.14349	0.723474	0.361984	0.356959	0.639913	0.851438			1.3489	0.528684	0.936059	0.012671	1.28624	0.755827
	0.742296	0.802225	1.15961	0.391914	0.977313	0.743575			1.13588	0.581683	0.306886	0.069405	0.744314	0.546761			1.55365	0.746771	1.07074	0.174085	1.31174	0.31153
	0.897204	0.795883	0.817564	0.15254	0.78956	0.878636			1.05602	0.737969	0.410942	0.764453	0.767372	0.915032			1.4342	0.853035	1.07938	0.146784	0.891197	0.088218
	0.564313	0.709051	0.706548	0.225794	1.13084	0.885787			1.40285	0.985658	0.464011	0.636772	0.744375	0.681957			1.63467	0.928751	0.901771	0.211781	1.0287	0.202493
	0.638159	0.763895	1.06166	0.4247	0.853255	0.698416			1.4108	0.868297	0.467241	0.852625	0.777961	0.713208			1.11802	0.835181	0.976589	0.169732	1.1426	0.031557
	0.76693	0.96405	1.28435	0.710251	1.21088	1.08527			1.23266	1.3223	0.422341	-0.05299	0.514061	0.857082			1.31717	0.592025	1.43333	0.035383	1.34602	0.055417
	0.725099	0.745468	1.64305	0.509187	0.780674	0.760445			1.07426	0.806093	0.159772	0.53616	0.512726	0.835206			1.03536	0.40119	1.12572	0.05138	1.20889	0.152603
	0.878476	1.17312	1.21625	0.106692	0.875956	1.1749			1.12105	1.05339	0.5678	0.373857	0.378137	0.929899			1.32786	0.886434	0.846898	0.130349	1.301	0.213709
	1.02658	0.899966	1.45208	0.371826	0.810387	0.724831			1.35326	1.00938	0.231127	0.769551	0.621951	0.753288			1.61766	0.461218	1.39371	0.202332	1.21582	0.031133
	0.511274	1.0353	0.639295	0.402416	1.08766	0.949308			1.27233	0.561248	0.750631	0.040574	0.603929	0.933418			1.33764	1.15907	1.07834	0.237463	1.46627	0.420039
	0.600757	0.662081	0.386162	0.879592	1.22393	1.06483			1.36311	0.633994	0.687872	0.636639	1.18143	0.955142			1.32709	0.555027	1.12018	0.000219	0.9304	0.132552
	0.559146	0.750034	1.72731	0.373692	1.08183	0.744096			1.15016	1.36052	0.762403	0.390781	1.24229	0.565117			0.998698	0.833875	0.905686	0.095825	1.4312	0.376286
	0.766875	0.93898	1.41549	0.154003	0.982207	1.04782			0.492559	1.08024	0.673243	0.126211	1.02885	1.17162			1.28521	0.562147	0.991337	0.127851	1.16101	0.387132
	0.903028	0.977884	0.50746	0.347237	0.951592	0.456029			1.08317	1.12362	0.5745	0.988794	1.1286	0.629802			0.985622	1.0105	1.92145	0.145805	1.04139	0.299838
	0.652949	0.641959	2.00075	0.293303	1.14712	0.74781			1.51802	0.767586	0.396313	0.415207	1.11726	0.834175			1.03101	1.10328	0.96525	0.267026	0.891779	0.664989
	0.969874	0.814282	1.39793	0.217854	1.34709	0.784569			1.04981	0.679466	0.70477	0.511388	1.43686	0.936968			1.20122	0.717688	1.8954	0.448317	1.12393	-0.01426
	0.531041	1.14419	0.651919	0.795946	1.05333	0.500459			1.10467	0.373985	0.59986	0.664108	0.935913	1.09125			0.860134	0.542063	1.13146	0.14891	1.28973	0.508126
	0.818329	1.42779	1.4665	0.405892	0.852526	0.798072			1.00145	0.855329	0.586005	0.433012	1.06783	0.877804			0.838059	0.909145	1.13814	0.30381	2.1642	0.519394
	0.536481	0.84843	1.90035	0.091653	1.30415	0.873638			0.961918	0.2378	0.70461	0.60885	1.27524	0.873101			0.791824	0.839226	0.979019	0.34019	1.30555	0.47543
	0.562646	1.01332	1.41831	0.034535	0.819377	0.764819			1.08509	0.47775	0.738432	0.511841	1.12293	0.471638			0.98559	0.47595	1.25284	0.400024	0.689946	0.090863
	1.23988	0.843782	0.890342	0.495465	1.07086	0.978292			1.39355	1.02515	0.615156	0.560799	1.09226	0.890547			0.962289	0.47568	0.838022	0.215392	1.77037	0.300314
	0.864314	1.25932	1.46192	0.139074	0.867313	0.983776			0.931255	1.00923	0.5997	0.66328	1.06213	0.70717			1.2946	0.543735	1.1596	0.028296	1.58653	0.344226
	0.515785	1.18031	0.530548	0.285766	1.15097	1.01029			1.16066	1.08026	0.607014	0.34193	0.880936	0.758749			1.22304	0.964523	2.01766	0.061133	1.50061	-0.04632
	0.857425	1.09137	0.995576	0.493855	1.27208	0.899428			1.24044	0.901115	0.483685	0.552284	1.17736	0.905687			1.09294	0.506594	1.5754	0.363712	1.46712	0.250795
	0.535388	0.660823	0.653821	0.271422	1.29645	0.490774			1.04228	0.858864	0.469697	0.728362	0.638001	0.906536			1.06831	0.450897	0.684067	0.122587	2.24917	0.1917
	0.64852	1.17965	1.08401	0.312696	1.05635	0.829173			0.547067	1.10756	0.548553	0.572358	1.13364	0.599675			1.16829	0.509906	1.9748	0.037543	1.23117	0.829789
	0.99921	1.28035	0.483017	0.708605	1.1751	1.0205			1.15792	1.118	0.56465	0.725185	1.28531	0.735478			1.2193	0.423264	0.772789	0.168314	2.19409	0.089964
	0.856741	1.15281	0.764032	0.846002	1.0275	0.973641			1.40894	0.565849	0.454187	0.668299	1.34921	0.710204			1.27068	0.84848	0.965891	0.040344	1.90994	0.964697
	0.572652	0.480325	1.24893	0.601285	0.869708	1.00568			0.940521	0.619018	0.473701	0.841093	1.06519	0.515086			1.21104	0.628737	1.08758	0.177865	1.08584	0.48781
	0.550042	1.1738	1.00421	0.762612	1.05343	1.02383			0.854388	0.647067	0.616464	0.893441	0.969348	0.833871			1.06769	0.59244	1.18751	-0.0069	1.30227	0.300791
	0.281454	1.53546	0.899014	0.665099	1.4489	1.05219			0.571267	0.966813	0.565397	0.553538	1.04244	0.411322			0.981752	0.370387	0.520864	0.136423	1.38575	0.748156
	0.275358	0.643599	0.902893	0.59898	1.0701	0.824313			1.22469	0.794024	0.594387	0.83199	1.13343	0.720459			1.05804	0.845056	1.17442	0.182286	1.12853	0.605736
	0.700275	1.26473	0.916943	0.45346	1.06159	0.786756			1.09428	0.665013	0.342577	0.467048	1.13986	0.615361			1.15438	0.387015	1.00257	0.513247	1.48114	0.481356
	0.280197	1.06111	1.04947	0.674027	0.931216	1.03615			1.12824	1.01795	0.624312	0.408079	1.21362	0.722007			1.24227	0.596103	1.08462	0.209959	1.55986	0.466278
	0.572597	0.572816	0.810429	0.668758	1.0181	0.888772			1.273	1.05635	0.351813	0.399324	0.936884	1.1124			1.26261	0.464515	0.983305	0.079491	1.08113	0.572617
	0.663257	0.813052	1.18526	0.263958	1.00966	0.764645			1.05631	0.886097	0.310784	0.692724	0.840462	0.786085			1.03882	0.371645	1.0886	0.048174	0.828028	0.043936
	0.5367	1.35375	0.973549	0.357117	1.13233	0.573595			0.587895	2.06562	0.530988	0.05894	1.4277	0.991398			0.966048	0.599511	0.433762	0.10767	0.65233	0.614095
	0.902782	1.01285	0.881158	0.439482	1.2072	0.386294			0.771225	0.988879	0.614702	1.08749	1.16061	0.664087			0.971941	0.440433	0.891579	0.041424	0.871939	0.380413
	0.768406	0.687288	1.07322	0.291693	1.08898	1.14393			1.1135	0.648761	0.429575	0.569128	1.34815	0.68666			1.15867	0.818091	0.960154	0.12667	1.04981	0.174453
	0.729884	1.03434	0.854923	1.00722	0.935173	1.03536			0.987394	0.444515	0.508511	1.11559	1.6233	0.723706			1.1041	0.841791	1.06268	0.220758	0.782583	0.573781
	0.94237	0.84977	0.977318	0.643145	1.32477	0.491851			0.88547	0.933159	0.538542	0.069164	1.44639	0.645003			1.05654	0.64065	0.644785	0.152588	1.15747	0.84238
	0.857397	1.24218	0.787157	0.875896	1.7118	1.71795			1.20938	0.47888	0.406991	0.340489	1.26256	0.587963			1.11095	0.607793	0.800326	0.344206	0.930876	0.449242
	0.828608	0.923779	0.982477	0.610725	1.4692	0.873673			1.27683	0.625063	0.333554	0.825263	1.155	0.591998			1.21002	0.698704	0.879228	0.328176	0.666244	0.215878
	0.682148	0.743117	0.803293	0.369631	1.15896	0.620455			1.15673	1.57261	1.27999	0.622945	1.22202	0.659688			0.934704	0.928576	0.654133	0.021547	1.37126	0.788946
	0.863111	0.702653	0.676068	0.526677	1.18593	1.02727			1.07892	0.512931	1.18252	0.495131	1.00245	0.903897			0.96025	0.703991	0.932515	0.123059	1.29624	0.573516
	1.15885	0.433957	1.15394	0.739231	1.02598	0.720527			0.621089	1.11335	1.17705	0.281867	1.23883	0.553527			0.955743	0.897567	0.902007	0.323991	1.35295	0.537065
	1.00801	0.80537	0.996235	0.605456	1.04188	0.991447			0.580512	1.02881	1.29432	0.36115	1.00761	0.759204			1.37951	0.927302	1.05708	0.047465	0.754702	0.343062
	1.23674	0.755419	0.80022	0.75888	1.26354	1.22488			0.685218	0.911301	1.25938	0.651401	1.49114	0.591149			0.715614	0.662741	0.799719	0.277757	0.428119	0.385227
	1.07923	0.637584	0.971756	0.57322	1.04201	1.08906			1.61802	0.709167	1.21904	0.695287	1.28625	0.648037			0.955727	0.737979	0.44527	0.106759	1.21894	0.707313
	0.993906	0.911093	0.829456	0.843441	1.29926	1.06035			1.20164	0.485197	1.14769	0.707273	0.944074	0.812512			0.950455	1.02154	0.430995	0.270333	1.37385	0.829101
	0.772671	0.659238	0.926274	0.801801	0.901122	0.731218			1.50628	0.697579	1.19889	0.592646	1.22105	0.349458			0.855897	1.06458	0.652209	0.608111	1.21704	0.531933
	1.17055	0.737949	0.606327	0.73484	0.85815	0.582099			0.958948	0.562649	0.99123	0.810421	1.22961	0.626162			1.1701	0.786222	0.575636	0.165378	1.01071	0.520029
	1.42793	0.547007	1.18932	0.88713	0.992794	0.753815			1.54717	0.427949	0.892647	0.73015	1.35846	0.650646			1.11192	1.25059	0.568583	0.107772	1.77741	1.13013
	0.983763	0.782869	0.803367	0.624154	0.738466	0.551276			0.866499	0.598102	1.58777	0.363046	1.31517	0.654317			0.840831	0.790188	0.684877	0.136929	1.85095	0.914437
	0.928563	0.863057	0.814234	0.601724	1.30082	0.718896			0.901826	0.6291	1.46338	0.075838	1.16067	0.979384			0.907421	1.24283	0.371734	0.02536	1.43072	0.799474
	1.34809	0.713562	0.824918	0.345335	0.984706	0.631354			1.44477	0.613726	0.943073	0.757726	1.21947	0.52977			1.15166	1.14598	0.48219	0.000489	1.24831	0.224819
	0.77289	0.577491	0.775558	0.530519	0.901295	0.547111			0.78275	0.828557	0.818249	0.717444	1.21086	0.441237			0.765162	1.04153	0.904707	0.118368	0.843318	0.850316
	1.00208	0.557888	0.432961	0.687675	0.651237	0.799911			1.1666	0.708979	1.26325	1.01546	1.22933	0.73126			0.856359	0.64374	0.649543	0.243841	0.861782	0.141388
	0.856413	0.710637	1.0183	0.513175	1.24886	1.02779			1.21254	0.721549	1.4389	0.644861	1.39593	0.6028			0.793241	0.983811	0.485868	0.026946	1.26762	0.755986
	1.19772	0.454954	0.39187	0.651743	0.878178	1.0693			0.877438	0.52728	0.835867	0.626335	1.38525	0.594122			1.25722	0.706396	0.424785	0.076893	1.02277	0.142816
	1.00949	0.640947	0.956754	0.258652	0.915666	1.17257			1.28041	0.567627	1.0168	0.714908	1.04577	0.477403			0.907357	0.64339	0.692638	0.029646	0.813215	0.65335
	1.11519	1.03945	0.951558	0.291327	0.780119	0.698382			1.15364	0.754116	1.06368	0.3131	1.32988	0.670489			1.07707	0.628148	0.633142	0.236552	1.24206	0.295024
	0.838177	0.441174	1.29013	0.956176	1.19905	1.34751			0.346062	0.795405	1.05273	0.747929	1.33255	0.475795			1.00674	0.974541	1.013	0.038218	1.35734	0.301055
	1.2342	0.892037	0.968536	0.527811	1.39114	1.07062			1.12209	0.910527	1.32897	0.578445	0.933455	0.618304			0.818406	0.640379	0.808527	0.029748	1.54108	1.17256
	1.05094	0.650817	0.990563	0.548119	1.06329	0.923552			0.964805	0.866059	1.1743	0.781751	0.872623	0.408288			0.788718	1.13349	0.642929	0.127379	1.29941	0.16419
	0.977447	0.458672	1.0794	0.41665	0.75596	0.883947			0.894233	0.463339	1.27531	0.676601	1.34211	0.637206			1.0339	0.876336	0.373321	0.424153	1.55632	0.426229
	1.70258	0.838369	1.10074	0.431322	1.2912	1.42961			1.07457	0.551501	0.731491	0.257709	1.28737	0.503708			1.19664	1.03014	0.689028	0.226562	1.27651	0.38819
	1.4323	0.92777	1.10593	0.759575	1.40749	1.06913			1.43511	0.71632	0.761256	0.760742	0.930118	0.604074			1.34052	0.530866	1.00592	0.315183	1.49315	0.331528
	1.14485	0.616697	1.02514	0.584893	1.17402	1.20034			0.874635	0.726005	1.21346	0.320067	1.02332	0.620731			1.02517	0.499474	0.590316	-0.00299	1.12604	0.770429
	1.07549	0.816907	0.859716	0.40516	0.746727	0.952224			0.696994	0.367878	1.27785	0.800731	1.01103	0.621156			1.14661	0.573375	0.49012	0.133318	0.412194	0.350468
	1.0975	0.553623	0.866961	0.619434	0.985713	1.0701			0.947235	0.545874	1.26498	0.491313	0.73239	0.836299			0.618969	0.687921	1.23881	0.088502	1.25254	0.7617
	1.14058	0.728326	0.852617	0.511016	0.795531	1.52169			0.423096	0.611321	0.963734	0.766321	1.42509	0.711054			0.442181	0.456376	0.564128	0.024483	0.69968	0.490773
	1.01736	0.804194	0.978635	0.578892	1.08582	1.09718			0.672877	0.910485	1.02305	1.0475	1.14793	0.802257			0.940644	0.564838	1.01887	0.360101	1.17064	0.220481
	1.17101	0.459273	1.23356	0.710032	0.741902	0.838337			0.883566	0.227258	0.811522	0.551163	1.07226	0.4798			1.09115	0.711557	1.21643	0.219172	0.381721	0.85513
	0.952458	0.717417	0.113527	0.458985	0.657589	0.716848			0.688711	0.537717	0.724924	0.638027	1.11328	0.572156			0.953258	1.28394	1.21512	-0.01753	1.14112	0.143028
	1.16098	1.54934	0.479724	0.530995	0.967628	0.95986			0.9227	0.426066	0.667077	0.232509	0.8857	0.681078			1.03488	0.676422	1.10672	0.418551	0.725445	0.248256
	0.972499	0.580635	0.924664	0.533812	1.67643	0.949863			0.578734	0.566749	0.676287	0.68888	1.20009	0.511839			0.96076	0.682984	0.672761	0.561134	0.425844	0.422366
	0.911941	0.699646	0.574201	0.173323	1.4036	1.01252			0.483774	0.344075	0.887041	0.849075	0.9428	0.661023			0.951602	0.765166	1.46761	0.323755	0.727297	0.757891
	1.09952	0.746343	0.551697	0.45957	1.39013	0.624308			0.805151	0.291554	0.755516	0.73976	1.2195	0.455619			1.50689	0.58704	0.587043	0.144826	1.4604	0.717048
	0.87536	1.54453	0.58419	0.677613	1.47792	0.743471			1.24548	0.824896	0.982928	0.936233	0.980119	0.925438			1.19524	0.689514	0.920805	0.237699	1.4631	0.382582
	0.987426	1.20951	0.320043	0.687017	0.568902	0.855067			0.832677	1.20032	1.66975	0.409494	1.1496	0.558624			0.794245	0.389882	0.683189	0.470792	1.05002	0.360679
	1.24259	0.696639	1.05979	0.135049	1.16736	0.874679			1.24828	0.864323	0.859252	0.280399	0.970683	1.04176			1.01682	0.74658	1.02012	0.098828	0.554456	0.292855
	0.576179	1.11371	0.463149	0.595833	1.4825	0.90047			0.963131	0.434433	1.13597	0.995121	1.29184	0.847403			1.02149	0.734778	0.437744	0.289569	1.11255	0.061871
	1.12716	0.928946	0.514009	0.542191	0.536655	0.713168			0.761583	0.763319	0.588248	0.839838	1.12214	0.849254			1.28127	0.810112	0.971291	0.344442	0.831202	0.309784
	0.933949	1.21159	0.340205	0.148698	0.823543	0.754891			1.06443	0.698939	1.31242	0.581434	0.965282	1.28254			1.02751	1.06405	1.05188	0.432557	0.874056	0.46141
	0.901032	1.09416	0.436218	0.651634	0.953362	0.676895			1.05341	0.925963	0.998304	0.78741	0.864795	0.603801			1.15386	0.573232	1.64607	0.181881	0.616567	0.258202
	0.792328	1.11669	0.167132	0.894192	0.647419	1.10575			1.17591	0.372751	1.30308	0.971336	1.11468	1.03994			1.0177	0.76488	0.797795	0.395232	0.696189	0.626792
	0.631351	0.849059	0.341851	0.718704	1.22414	1.20645			0.77658	0.344577	1.17112	0.874008	1.03977	0.865789			1.02889	0.882611	1.38723	0.292741	0.46949	0.839893
	1.71267	1.47066	0.305078	0.62452	1.39367	1.30482			1.09041	0.837551	0.928444	0.516887	1.03422	1.08199			1.05054	0.37593	0.596627	0.517499	0.424786	0.31899
	0.662409	0.952759	0.314628	0.996865	1.22453	0.778564			0.739098	0.574362	1.20212	1.00791	0.963219	1.15326			0.984841	0.500095	0.805827	0.129707	0.567788	0.549656
	0.861553	0.986168	1.33067	0.601871	0.78057	1.17299			0.427363	0.331212	0.95989	1.14394	0.854722	1.13558			0.930595	0.737995	1.30002	0.10767	0.576941	0.353378
	0.95738	1.55683	1.19064	2.04932	1.01952	0.945768			1.04019	0.696513	1.02342	0.052747	1.17457	1.19641			0.795535	0.974557	0.834006	0.633252	0.652119	0.312641
	1.26908	1.11292	1.26605	0.972971	0.857907	1.08367			1.07261	0.807389	1.02583	0.683648	0.987704	1.09571			0.590381	0.808105	2.06487	0.477744	0.930717	0.17858
	0.884683	1.30041	1.14571	0.181519	1.56379	1.16528			0.843616	0.612472	0.550635	0.604365	1.0796	1.35651			1.11584	0.512407	1.56805	0.255315	1.30126	0.346659
	1.44581	1.20929	1.27103	0.366594	0.847528	1.09721			1.41835	1.13397	0.851617	0.534559	0.448617	0.99334			1.18006	0.866286	0.865594	0.095622	1.504	0.456861
	1.40185	1.34856	1.45954	0.291876	1.5622	1.10898			1.61718	0.945792	1.03624	0.222845	0.61913	1.32014			1.06401	0.690055	0.597707	-0.00586	0.838292	0.692182
	1.31531	1.07306	1.48666	0.855808	1.26111	1.10856			0.985658	0.786201	0.654317	0.596463	0.65927	0.582259			0.794069	0.982791	1.99458	0.27013	1.13763	0.595525
	1.24653	0.908496	1.16265	0.83433	1.13192	0.930113			1.0916	0.866938	0.799669	0.488003	0.803022	0.809963			1.14613	0.607108	0.882333	0.19214	0.664393	0.746675
	0.533802	2.01287	1.14988	0.640034	1.33647	1.17611			0.977731	0.791326	0.757438	0.356772	0.832058	0.985603			1.18683	0.780265	1.57368	0.793148	0.962566	0.491778
	0.501978	0.965554	1.51523	0.949041	0.735758	0.993912			1.07637	0.586075	1.00709	0.808419	0.900142	0.747311			0.907644	1.01479	1.80954	0.131631	0.843371	0.396866
	0.93045	1.38659	0.851007	0.89818	1.02813	0.89075			1.40739	0.913978	0.813817	0.52356	0.938704	0.746825			0.925546	0.49683	0.972269	0.068928	0.259986	0.846559
	0.501951	0.947018	1.15357	0.541716	0.878108	1.4025			0.524498	0.612555	1.24141	0.743791	0.814066	0.842609			0.938781	1.04183	0.695473	0.150563	0.749358	0.497016
	0.525518	1.2789	1.00059	0.376693	0.779945	0.934382			0.675471	0.791661	1.28778	0.851397	1.00485	0.883721			0.739329	0.672536	0.887665	0.534676	1.30253	0.313012
	0.921127	0.854937	1.37879	1.00985	0.480007	1.18416			0.674132	0.768799	1.34034	0.587761	1.01932	0.973953			1.00835	0.597329	0.659802	0.112766	0.971401	0.344543
	0.588974	0.987946	1.07747	0.94776	0.613402	1.28351			1.14385	0.698625	1.27937	0.614669	1.00202	0.7785			0.797239	0.795762	2.01648	0.089953	0.771578	0.787835
	0.779998	0.975615	1.40235	0.317233	0.800599	1.03963			1.17317	0.608246	1.20628	0.710156	0.895257	0.64567			0.878593	0.72605	1.02161	0.355511	0.398439	0.626898
	0.915905	0.96293	0.998796	0.087262	0.8485	1.0911			0.869364	0.787352	0.962079	0.502498	0.817464	0.684658			1.12169	0.373413	0.87123	0.159675	0.742057	0.541138
	0.899692	0.910546	1.0872	0.380718	0.7385	1.31659			1.02419	0.61701	1.61327	0.483999	0.79832	0.768518			1.26982	0.6489	0.804747	0.326691	1.03229	0.384381
	0.68491	1.52558	1.02587	0.222867	0.511941	1.253			1.01082	0.412659	1.28727	0.460695	0.929845	0.680774			0.689398	0.530866	0.897688	0.112935	0.366484	0.736676
	0.593376	0.969518	1.23718	0.131866	0.867765	1.20867			0.921236	0.750728	0.941738	0.700573	1.08874	0.777954			0.894966	0.827393	1.41841	0.073349	0.488272	0.279258
	0.799546	1.02671	1.52354	0.208194	0.775745	1.07729			1.10547	0.680805	0.861814	0.706766	0.776171	0.992369			0.916897	0.795746	1.21451	0.28481	0.359871	0.028329
	0.596629	1.04424	0.914821	0.13322	0.49042	1.11019			1.32283	0.709021	1.0365	0.977102	0.724532	0.771947			0.469193	0.357327	0.88267	0.015371	0.831679	0.477017
	0.553405	1.53165	0.834578	-0.00487	0.75655	1.06948			1.03197	0.445874	0.913228	0.671902	0.619585	0.870735			1.03393	1.01471	0.962618	0.140574	1.25651	0.864918
	0.575413	0.745003	1.4437	0.133147	0.959228	1.07205			0.872648	0.539286	1.23562	0.363152	0.921259	1.03612			1.23572	0.563166	1.68586	0.284135	0.379234	0.648324
	0.74246	0.984419	0.803513	0.170286	0.736452	1.076			1.07591	0.463235	0.999025	0.712505	0.780692	0.622582			1.27882	0.680802	0.468218	-0.00316	0.923839	0.499343
	0.675724	1.40904	1.07542	0.176726	0.729753	1.08701			0.786348	0.967482	1.07201	0.308375	0.801991	0.561476			0.746607	0.668236	1.17968	0.314373	0.576464	0.200271
	0.730212	1.0467	1.45512	0.053087	0.654951	0.468525			0.821027	0.596115	0.540998	0.589443	0.586939	0.689391			0.516846	0.556158	0.573814	0.058602	0.710314	0.740379
	0.912241	0.741722	0.866851	0.334175	0.784874	1.5822			1.02504	0.537612	1.6335	0.627509	0.655538	0.667728			0.902388	0.575605	1.15771	0.169597	0.761421	0.393586
	0.816141	1.37147	1.0996	0.003616	0.969642	1.02713			0.896388	0.629414	1.10679	0.324232	0.598013	0.86588			1.21871	1.08135	0.854525	0.120224	0.839085	0.433582
	0.65716	0.851191	1.28775	0.487525	1.36216	1.29947			1.04882	0.518453	0.847426	0.433786	0.718828	0.840486			0.64888	0.727292	0.794016	0.010174	0.773695	0.839311
	0.417799	1.28814	0.885366	0.389353	1.23244	1.08395			1.39367	0.676161	1.02361	0.551616	0.73597	0.827864			0.921022	0.773624	0.822262	0.433873	1.21	0.503999
	0.595481	0.906801	1.19382	0.170176	0.494967	0.788457			0.923914	0.652108	1.0738	0.62516	0.613881	0.518423			1.22186	0.81841	0.774206	0.310458	1.02991	0.795665
	0.580963	1.02734	0.951741	0.450898	0.952321	1.43065			0.913058	1.00066	0.974279	0.630125	0.65211	0.857142			1.22932	0.575079	1.17371	0.065992	0.780519	0.618168
	0.876727	1.01597	0.691985	-0.03308	1.07249	0.895055			0.726151	0.513161	1.30567	0.349939	0.501288	0.404465			0.932792	0.729188	1.22794	0.118672	0.926855	0.106311
	0.479368	0.946416	1.08321	0.079981	1.46875	0.590534			0.622428	0.547652	0.729249	0.249994	1.04186	0.857385			1.03302	0.772127	0.988063	0.219205	0.981982	1.2134
	0.622356	0.986961	1.19982	0.048952	0.592818	0.775648			0.700466	0.823118	0.800764	0.624546	1.49551	0.379131			1.11925	1.35886	1.04361	0.10686	0.903312	1.16463
	0.497741	1.59527	1.21768	0.237612	1.24115	0.405836			0.422553	0.699671	0.803673	0.63477	1.32051	0.939698			1.03057	0.781205	1.05249	0.125084	0.845434	1.2525
	0.658499	1.03016	1.21812	0.651597	0.735724	0.551137			0.852255	0.610505	0.8608	0.681699	0.882241	0.903684			0.886461	0.793612	0.753991	0.268072	0.329662	0.053195
	0.602753	0.743691	0.92814	0.362093	1.08391	0.400387			0.393605	0.507221	0.760028		0.966466	0.524825			1.10937	0.875747	0.497072	0.255551	0.266282	0.000554
	0.78604	0.674685	0.962499	0.363813	1.17176	0.608827			0.801784	0.470911	0.309529		1.22272	0.539661			0.95079	1.48455	0.993969	0.23915	0.427907	0.780534
	0.583807	1.12396	0.982733	0.247236	1.02924	0.587688			0.659847	0.571455	0.471726		0.778629	0.776225			1.24528	0.754065	0.884391		0.184385	0.78101
	0.440409	0.76343	0.851593	0.852698		0.712891			1.03954	0.530459	0.474609		1.03862	0.661417			0.588915	1.45652	0.864345		0.520438	0.661497
	0.735051	0.94915	0.906442	0.813071		0.789429			1.01208	0.680094	0.310437		0.955088	0.448914			0.974808	0.879107	0.887024		0.281519	0.981997
	0.74544	1.2474	0.670763	0.581014		0.401116			0.668924	0.568066	0.348343		1.12266	1.08688			1.2271	0.477782	0.942538		0.608102	0.885603
	0.649231	1.04905	1.12481	0.063039		0.396152			0.821215	0.62933	0.368898		0.910821	0.93803			1.04603	0.722578	0.693988		1.26053	0.443793
	0.638924	0.738906	0.928579	0.724119		0.71001			1.00396	0.737362	0.459499		1.06161	1.03054			0.874293	1.34022	1.48793		0.544457	1.59993
	0.563657	0.810701	0.989868	0.731511		0.953057			1.12649	0.88867	0.38011		1.25324	0.951926			0.365413	0.770757	1.04695		0.457798	1.02559
	0.463538	0.954427	0.668567	0.968873		0.612194			1.07024	0.399921	0.316309		1.22527	0.968491			1.0819	0.507342	0.764217		0.354316	0.41861
	0.533255	1.07054	0.63227	1.0954		0.697167			0.879174		0.348877		0.799594	0.600494			1.19388	0.704469	1.00598		1.29687	0.045576
	0.610545	0.829374	0.690339	0.908755		0.517606			0.614605		0.352027		0.861609	0.672158			1.34229	1.17971	1.03686		0.570804	0.635786
	0.560103	0.817672	0.904612	0.760856		0.432564			1.05562		0.289588		1.22272	0.463811			0.892083	0.507342	1.19581		0.491234	0.613724
	0.492628	0.710281	0.895245	0.570915		1.18454			0.947382		0.483017		0.84386	0.530741			0.625643	0.690485	0.967984		0.54615	0.963691
	0.458645	1.44067	0.801135	0.012215		0.835907			0.476035		0.29183		1.19019	0.53775			0.55816	0.689259	0.774172		0.998012	0.584891
	0.628152	0.800066	0.828614	0.846807		0.599906			1.27748		0.290843		0.846955	0.46375			1.13006	0.691377	1.24468		0.363151	0.24286
	0.874075	0.658007	1.15291	0.4277		0.645274			0.679173		0.267698		1.2925	0.828562			1.07013	0.695423	0.975307		0.857338	0.741966
	0.605733	1.56968	1.09748	0.380791		0.648189			0.497537		0.540758		1.20979	1.04028			0.733308	0.561717	0.879329		0.906645	0.590499
	0.812259	1.33735	0.757958	0.262567		0.784847			1.02086		0.297249		1.1939	0.485534			0.860038	0.975783	0.589641		0.713065	0.285554
	0.867021	1.34036	1.02701	0.5127					0.853844		0.366095		0.869741	0.876348			1.1887	1.06037	1.30492		0.759992	0.117845
	0.831944	1.12251	1.13506	0.554486					0.845729		0.382299		1.1236	0.955293			1.10178	0.664971	0.832893		0.837339	0.052719
	0.910464	1.52783	0.586751	0.474682					1.11636		0.322689		1.32633	0.527616			1.16501	0.628992	0.476925		0.777133	0.395173
	0.605542	1.05714	0.843397	0.374717					0.858592		0.399276		0.822379	0.559565			1.32818	0.955079	0.713494		0.464041	0.185563
	1.64859	1.62409	0.787157	0.579331					0.716383		0.360436		1.09168	0.762572			0.939752	0.66642	1.33802		1.05848	0.535742
	1.47342	0.984118	1.32507	0.675783					0.97543		0.427065		1.21468	0.78472			0.733515	0.570699	1.04287		1.17091	0.650387
	0.932746	0.746315	0.696413	0.753758					0.868883		0.338332		1.18516	0.448853			0.827341	0.336224	1.56592		0.737402	0.53151
	0.887034	0.597422	1.46642	0.925257					0.837467		0.283769		0.989251	0.611932			0.906051	0.575891	1.65474		0.801999	0.019917
	0.442377	0.846407	1.1213	0.625398					0.953008		0.316656		0.889462	0.578436			0.712922	0.564026	0.919725		0.818241	0.047058
	0.578229	1.01534	0.823162	0.624264					0.589066		0.293245		0.980908	0.512659			1.22981	0.791573	1.22308		0.772901	0.259789
	1.27255	0.617954	0.651077	0.423126					0.572271		0.260411		0.831967	0.898132			0.932554	0.39888	0.998086		0.953836	0.670756
	0.741011	1.03669	0.629452	0.402855					0.726758		0.301788		1.16711	0.957114			1.15045	0.663394	1.56984		1.01341	0.477599
	1.28078	0.605706	1.08233	0.519542					0.563277		0.294633		1.16046	0.807081			0.809311	0.487625	0.89735		0.968597	0.795189
	0.879324	0.647126	0.651663	0.584929					0.47271		0.404295		1.11504	0.621307			1.13033	0.784151	1.48415		1.10075	0.270635
	1.33109	0.763075	0.57775	0.659427					1.06535		1.50313		1.04747	0.711024			1.13623	0.367552	1.22396		1.2683	0.719481
	1.6969	0.992402	1.32423	0.680467					0.515525		1.2018		1.16793	0.666939			0.884884	0.868436	1.65157		1.12916	0.395226
	0.685539	0.796211	0.686533	0.48533					0.895468		1.04545		1.38362	0.699434			0.879342	0.796431	1.309		1.05171	0.458554
	1.32882	0.590204	1.41948	0.361252					0.738868		1.46359		1.11641	0.473429			0.706997	0.742598	0.944327		1.93941	0.062506
	0.539161	0.573937	0.866119	0.713288					0.583252		1.04534		1.35443	0.926834			1.09741	0.91988	1.20371		1.28375	0.486223
	1.42434	0.577929	0.67841	0.540179					0.594609		1.16773		1.14693	0.661538			0.965028	0.644871	1.24032		1.39036	0.208524
	1.46079	0.641658	0.886354	0.345591					0.667377		1.66172		0.79659				0.92631	1.03615	1.83603		1.44067	0.493735
	1.52791	0.500775	0.733442	0.372558					0.901073		1.22321		0.826961				1.04215	0.838255	1.51047		1.31835	0.565052
	1.34938	1.09807	0.896306	0.545302					0.829435		1.16784						0.898343	0.774898	1.08364		0.659843	0.348088
	0.686632	1.42052	0.751225	0.549327					0.602348		1.35198						0.728323	0.89642	1.24124		0.452878	0.687791
	1.35476	0.987918	0.900588	0.225099					1.16227		1.20401						0.775148	0.658982	1.325		0.64212	0.788205
	1.2804	0.671185	0.920566	0.066076					1.0753		1.02091						0.69166	0.573343	1.40538		0.525199	0.836772
	0.603382	0.709488	0.674312	0.295499					1.23594		1.9623						1.38561	0.482528	1.79		0.629528	0.898671
	0.870056	1.53256	0.796378	0.223781					0.824248		1.4681						0.85491	0.590258	1.36965		1.00251	0.340046
	0.360275	0.579378	0.739772	0.488989					0.706741		1.3779						1.0086	0.340445	1.16352		0.833001	0.531139
	1.20317	1.22996	0.959388	0.436774					0.765306		0.989868						1.03649	0.653599	1.81946		0.904476	0.786883
	0.986059	1.38714	0.72499	0.206547					1.40982		1.39189						0.946107	0.641255	1.47811		0.564243	0.80159
	1.53245	1.26282	1.45065	0.382291					0.892979		1.33161						0.959486	0.550456	0.508546		0.439176	-0.06764
	0.615849	0.841896	0.708012	0.40022					0.815379		1.37675						1.10821	0.38101	0.759965		1.19815	1.34376
	0.525163	1.35493	0.589715	0.498539					0.865704		1.39701						0.90594	0.564153	0.708635		0.799248	1.09913
	1.06062	0.792274	0.66564	0.222354					1.07024		1.58502						1.24663	0.608048	0.737084		0.713118	0.69287
	1.16587	0.636217	0.837981	0.518152					0.829519		1.31058						1.07742	0.588888	0.61394		1.17678	0.668111
	1.22701	0.972198	0.84325	0.429676					0.791723		0.779088						0.384382	0.558977	1.01253		1.33137	0.763446
	1.10646	1.2848	0.93641	0.757673					1.11833		1.36829						0.807305	0.413469	0.927892		1.26153	0.621713
	1.06592	0.92613	0.824077	0.370692					1.03914		1.11533						1.15612	0.619229	0.949557		0.462507	1.47809
	0.684718	0.844903	1.50473	0.306585					0.929749		1.43164						0.833026	0.234133	1.12731		1.01674	0.480827
	1.10972	0.747655	0.667653	0.269519					1.18018		1.41677						0.864132	0.474788	0.633648		0.369711	0.52659
	0.93384	0.875059	0.69473	0.295791					0.931569		0.938615						1.32762	0.833381	0.911794		0.826124	0.808045
	1.01695	0.734231	0.450196	0.548485					1.08162		1.62157						0.797382	0.58067	0.701919		0.776551	0.288887
	0.639279	0.611037	0.542367	0.397586					0.880638		1.05532						1.18055	0.420636	0.986747		0.957699	0.475377
	0.952759	1.02138	0.57281	0.331247					0.863759		1.40382						1.07921	0.860059	1.00801		0.659367	0.385545
	0.737484	1.47588	0.689717	0.363923					1.1369		0.778821						1.14683	0.605245	0.868867		0.885906	1.63088
	1.10075	1.14518	0.66403	0.476914					0.977375		1.32627						1.09335	0.40799	1.04685		0.758299	0.987446
	0.677583	0.63835	0.449793	0.249138					0.977689		1.47883						1.20376	0.383622	1.56471		0.974787
	1.26001	1.31061	0.527182	0.341456					0.753028		2.16166						1.43057	0.285704	1.41531		0.941774
	1.25629	0.742078	0.98921	0.368753					0.997559		1.33151						0.901194	0.613399	1.54048		0.892625
	1.2594	1.078	1.02525	0.447386					0.682729		1.59082						0.870566	0.325617	0.684809		1.02224
	0.948494	0.82448	0.949253	0.386902					0.702829		1.41151						1.34571	0.565428	1.74643		0.80803
	1.33246	0.939363	0.666884	0.115254					1.20597								1.22688	0.659667	1.0455		0.947435
	1.11379	1.16667	0.887488	0.564585													0.874532	0.500111	1.06686		0.877124
	0.902208	0.616751	0.626415	0.504467													0.667594	0.644552	0.980166		0.558635
	1.12303	0.923615	0.724624	0.067979													0.674666	0.575031	0.936329		1.03637
	0.979361	0.954454	0.847605	0.517895													1.27046	0.644457	0.867248		0.698305
	0.817782	0.737758	1.05676	0.213243													0.83669	0.569234	1.61458		0.841625
	0.692729	0.615002	0.708049	0.043317													0.723466	0.622318	0.816863		1.06377
	0.662764	1.14679	0.997772	0.328686													1.12871	0.507788	1.20651		0.99288
	0.515703	0.67083	0.92975	0.531727													0.775881	0.396077	1.59413		1.6115
	1.47621	0.864998	1.1947	0.474536													0.847791	0.469627	0.835896		1.77974
	1.18799	0.583588	1.41582	0.339371													0.637126	0.48815	1.25865		0.900402
	0.468159	0.719878	0.983977	0.569342													0.864179	0.611886	1.29486		1.47395
	0.657488	1.05717	0.930884	0.574977													0.690895	0.631922	1.12359		1.13541
	1.19212	0.815403	0.833261	0.62313													0.777267	0.529895	1.38446		1.30529
	1.07368	0.890123	0.664689	0.299084													1.2452	0.608414	1.9987		0.875114
	1.00782	0.437128	0.8498	0.761149													1.5154	0.830467	1.66861		0.772107
	0.709543	1.1119	0.978635	0.363374													1.30183	0.640841	0.842983		0.278873
	1.21766	0.63835	1.33386	0.598211													0.972705	0.756343	0.75497		0.832366
	0.906363	0.691745	0.935495	0.433408													1.2919	0.651942	1.10628		0.545779
	1.3216	0.783689	1.01087	0.55229													1.32416	0.580526	1.52087		1.96544
	0.848567	0.885093	0.95229														0.946123	0.62939	1.18403		0.833795
	0.653633	0.793695	1.12858														1.14247	0.665878	1.55472		1.01785
	0.912706	0.625582	1.137														0.899155	0.641208			1.24921
	0.768761	0.796183	1.00608														0.733356	0.744462			3.22188
	1.13771	1.38049	1.05065														0.755686	0.957515			1.27047
	0.928399	0.715777	1.09078														1.04484	0.741563			1.31798
	0.446451	0.583041	1.11691														0.72157	0.630887			0.80676
	1.01797	0.776444	0.98416														1.31435	0.709184			0.743327
	0.998007	0.733903	1.14099														1.36357	0.415858			1.42443
	0.465261	0.866884	0.75236														0.886238	0.475664			1.25206
	0.991062	1.16478	1.21951														0.926979	0.475743			2.798
	0.839408	0.661206	0.916468														1.00446	0.512311			1.76625
	0.963586	1.15603	0.788328														0.845354	0.797737			0.877547
	0.857589	1.5006	1.07834														0.846931	0.261176			1.86275
	0.596903	0.898599	0.687594														0.96479	0.543337			1.50225
	1.2214	0.718975	0.952619														0.867683	0.315933			1.57859
	0.988492	0.780518	1.0318														0.670652	0.516962			1.13731
	0.523659	0.559447	0.858801														0.285397	0.398498			0.577523
	1.16445	0.677801	0.936666														0.534238	0.654315			1.28
	0.967195	0.562126	1.23166														0.611356	0.301933			0.961561
	0.907539	0.86426	1.18402														0.592483	0.402464			1.46564
	0.689913	0.566337	1.13605														0.44887	0.6898			1.45389
	0.960852	0.705059	0.749945														0.644229	0.67475			1.25286
	1.28811	1.12962	0.984672														0.778493	0.449289			1.05817
	1.30375	1.10173	1.10231														0.782363	0.399278			0.670371
	1.14952	1.00498	2.0148														1.02321	0.469245			1.09806
	1.02699	0.838068	1.57173														0.780086	0.430097			1.36068
	0.479614	0.909808	0.582031														0.94633	0.35145
	0.882824	0.918748	0.743285														1.30437	0.319517
	1.03863	0.840884	1.83046														0.805839	0.303908
	0.835662	1.16363	0.751372														0.824346	0.512248
	0.707247	1.17566	1.73858														0.945948	0.434238
	1.43952	1.22569	0.895977														1.13053	0.592009
	0.835252	0.992675	1.81176														0.753456	0.354285
	0.617982	1.11705	1.02569														0.781153	0.375468
	0.417525	0.896603	0.932128														0.990209	0.381265
	0.593102	0.765617	1.52716														1.06158	0.418088
	1.61474	1.01958	0.814014														0.918299	0.668554
	0.750799	1.37535	1.11647														0.715438	0.264776
	0.650489	0.946744	0.879511														1.05081	0.207407
	1.15212	0.88214	1.14091														0.589043	0.617222
	0.79539	0.694123	1.09163														0.949786	0.317972
	0.995273	1.51752	1.27677														1.08534	0.558659
	0.935781	0.671677	2.0747														0.944865	0.22421
	1.02354	0.587935	1.61491														0.866059	0.356865
	0.894744	0.938132	1.66511														0.910033	0.65801
	0.911175	0.951283	2.01195														0.709975	0.185524
	1.6844	1.06526	1.69416														0.916213	0.455819
	0.851219	0.989203	1.56083														1.47429	0.525754
	0.948084	1.47235	1.71462														0.582449	0.332481
	1.18515	0.98625	0.935312														0.794468	0.587741
	1.35857	0.740519	1.94579														0.8074	0.482433
	1.52668	0.925693	1.56046														1.16752
	1.15912	0.85871	1.25701														1.13046
	1.0435	1.26154	1.54129														0.882384
	0.8992	1.16563	1.16239														1.35205
	1.33295	1.00274	1.35182														0.873815
	1.40403	1.18397	1.31106														0.945693
	1.12393	0.990078	1.24377														0.714706
	1.79699	1.36822	1.3883														0.928333
	0.970229	0.743909	1.82219														0.868989
	1.00443	0.791344	0.6607														1.29819
	1.45857	1.08517	1.05672														0.918156
	0.707301	0.90218	1.06718														1.23953
	0.83867	0.944338	1.00297														1.43626
	1.76049	1.25197	0.498568														1.23381
	0.959785	0.769062	0.898868														0.51777
	1.17509	1.0225	0.76491														0.983727
	1.00449	1.26394	0.850605														1.0219
	1.29194	0.972663	0.544636														0.981688
	1.22856	0.996886	0.848373														0.756737
	0.953032	1.14452	1.00476														0.989428
	1.07232	1.19999	0.994771														0.779448
	0.696748	0.583424	0.842665														1.42872
	0.910874	0.802745	0.496922														1.17494
	1.38544	0.86076	1.05987														0.977611
	0.853187	1.03951	0.736187														0.79442
	1.50065	0.709242															0.783558
	0.728408	0.759028															1.08152
	1.05288	0.511137															1.18413
	0.742378	0.752357															1.0277
	1.21643	0.689284															1.0123
	0.966921	0.924517															1.20205
	0.850453	1.24915															0.944642
	1.45357	1.56066															1.00007
	1.34203	0.674275															1.20153
	1.4507	0.911695															1.00364
	1.23578	0.851219															0.758202
	1.19272	0.939445															1.28946
	1.00845	0.820844															1.45913
	0.725455	0.73702															1.08626
	1.03451	0.939171															1.03898
	0.793039	0.766328															1.16138
	1.61627	0.656066															1.1116
	1.25104	0.719413															1.32404
	1.11639	0.73907															0.675462
	0.703829	1.30271															1.19108
	1.18553	0.625692															0.980366
	1.19734	0.619813															1.14575
	1.03344	0.939198															0.924144
	1.87209	1.0365															0.765258
	1.07174	1.03598															1.70504
	1.1761	1.18701															0.841675
	1.01851	0.745413															1.13809
	1.60282	1.39679															1.21586
	1.04984	0.968753															1.01203
	1.78419	1.17055															1.06524
	0.86415	0.836455															0.631854
	1.53904	1.13061															1.73426
	1.25451	0.920963															0.999383
	1.42153	1.11595															1.25695
	1.57127	0.620579															1.08852
	0.956477	1.12582															1.20065
	1.7834	0.760614															0.589075
	1.25476	0.735789															0.911642
	1.08787	0.948959															0.457327
	1.20388	0.760477															0.935659
	1.11877	0.670638															0.82922
	1.59443	0.740547															1.3233
	0.88255	0.83692															1.10288
	1.33497	0.775542															0.887242
	1.20076	0.962383															1.21639
	1.0374	0.734586															1.05258
	1.50035	0.667221															1.02988
	1.43504	0.592009															0.992056
	0.989313	0.790907
	1.46861	0.810755
	0.926021	0.602234
	1.09274	0.571312
	1.3844
	1.20101
	1.36608
	1.07754
	1.4016
	0.535333
	1.46505
	0.824808
	0.398551
	1.25828
	1.17306
	0.901032
	1.61315
	1.64446
	1.72301
	1.57242
	1.58918
	1.47897
	0.768351
	1.2319
	0.825519
	1.64107
	1.22796
	1.51637
	1.05977
	1.45046
	1.55659
	0.729009
	1.74313
	0.923997
	0.847992
	0.394204
	1.10469
	1.19644
	1.45059
	1.43993
	1.26878
	1.23573
	0.64595
	1.75032
	1.24409
	1.64394
	1.48121
	1.10258
	0.649805
	1.41281
	0.947045
