# Supplementary material for: The small CRL4CSA ubiquitin ligase component DDA1 regulates transcription-coupled repair dynamics
Source: Nat Commun. 2024 Jul 29;15:6374. doi: 10.1038/s41467-024-50584-7 (PMC11286758; doi:10.1038/s41467-024-50584-7)
Supplement: Supplementary file 16 — Source Data [file 41467_2024_50584_MOESM16_ESM.zip › Source data/Supplementary Fig1/Supplementary Fig1E.xlsx]

## Sheet: Sheet1
	CSA-mClover
	Untreated (-UV)																														10 J.m-2 15'-45'
Time (s)	#1	#2	#3	#4	#5	#6	#7	#8	#9	#10	#11	#12	#13	#14	#15	#16	#17	#18	#19	#20	#21	#22	#23	#24	#25	#26	#27	#28	#29	#30	#1	#2	#3	#4	#5	#6	#7	#8	#9	#10	#11	#12	#13	#14	#15	#16	#17	#18	#19
0	94.553	108.85	114.85	114.85	102.423	94.7224	101.897	97.9888	109.886	101.104	95.6557	92.9348	96.9001	112.522	112.24	107.94	85.0631	100.656	104.732	100.471	102.418	101.878	108.241	99.6824	94.9528	83.9324	94.0567	97.9516	97.9516	90.4473	101.73	113.823	95.4602	103.419	116.193	100.172	95.539	102.229	100.172	109.623	99.2998	100.807	93.7639	107.303	92.1226	95.7144	88.0221	88.8481	92.005
0.202	105.848	100.89	104.127	104.127	98.4747	93.5068	106.399	90.8355	113.931	100.505	102.952	93.1096	98.4616	104.51	101.448	103.35	97.4691	98.7713	94.8677	105.985	108.871	98.1825	101.323	117.549	104.48	106.197	84.5382	101.747	101.747	117.409	92.642	106.424	101.919	95.5752	100.431	103.108	100.443	97.0201	103.108	98.5538	108.18	106.317	92.6419	104.441	96.478	99.9461	84.8544	99.0802	101.289
0.402	100.704	110.853	102.916	102.916	98.4607	97.0381	106.411	111.805	101.304	90.5524	90.3678	97.6654	91.8568	95.9395	101.791	98.7955	100.955	101.853	97.6741	99.8881	104.903	103.689	103.881	110.707	106.418	107.01	95.2153	113.277	113.277	108.486	109.949	87.5982	119.803	106.324	110.726	101.709	102.57	103.873	101.709	90.6817	110.252	101.906	93.2735	101.637	97.794	100.857	110.759	102.714	90.2106
0.602	91.5302	100.482	105.416	105.416	112.928	95.7026	100.707	98.271	97.6449	100.364	104.186	100.698	96.3032	102.807	93.5306	101.154	101.151	100.037	99.5701	97.1824	116.38	110.035	109.256	111.643	114.871	117.278	110.162	105.184	105.184	102.692	110.358	99.6363	99.1449	104.648	100.471	105.709	101.774	101.612	105.709	98.1355	96.0588	99.7533	96.1848	118.798	105.638	108.823	97.7146	104.246	102.081
0.802	94.7461	113.733	106.924	106.924	99.9728	93.5299	92.7922	97.7108	88.3248	87.6487	109.564	105.197	91.9427	106.899	107.411	101.457	84.3731	105.515	100.377	103.296	99.2753	105.219	111	107.556	88.1676	97.8531	92.1554	116.869	116.869	97.4573	106.538	94.9567	104.812	105.264	109.858	99.8753	99.3259	103.422	99.8753	95.447	96.4771	108.757	102.361	106.237	88.8877	103.637	103.734	87.9781	90.2688
1.002	101.86	95.2162	102.661	102.661	98.7797	96.7717	111.544	109.789	98.3178	94.3356	91.7795	108.593	99.9816	104.457	105.531	97.6145	87.9456	102.079	106.909	91.8576	105.162	107.745	94.3216	90.7568	105.102	116.286	95.3015	92.6758	92.6758	104.986	91.3551	93.4969	103.847	101.587	92.5437	103.253	99.8308	91.6192	103.253	94.4233	97.2581	103.061	94.6502	96.2285	100.746	89.436	90.984	105.889	102.028
1.202	91.9023	102.857	94.7674	94.7674	106.254	107	89.135	98.1207	114.341	96.5682	93.8854	92.2633	118.136	103.624	88.8484	102.469	104.841	102.438	96.7594	100.226	99.8686	105.485	95.5544	72.2731	99.0514	99.7245	97.6389	105.032	105.032	97.4818	100.557	98.6327	103.704	107.145	101.095	95.4868	95.1641	108.596	95.4868	103.388	109.43	102.488	105.091	91.0806	96.4051	100.119	101.46	112.084	94.5082
1.402	84.4165	98.3999	99.2573	99.2573	96.3058	103.438	101.931	113.775	109.731	100.428	90.2719	104.566	102.568	97.53	89.754	104.311	95.199	97.163	99.4483	94.7502	94.2434	107.676	86.0817	99.8997	87.0279	90.8736	93.2966	97.1158	97.1158	91.1874	94.1387	88.7045	90.1449	101.608	92.0141	108.65	109.671	99.6936	108.65	92.9056	97.0601	98.6444	100.79	102.954	93.5851	99.2822	105.965	102.758	102.468
1.602	103.186	108.572	84.4189	84.4189	87.5058	104.951	98.8963	98.6421	85.5273	119.02	112.659	103.145	104.912	93.327	100.337	97.8789	92.1634	106.379	115.702	104.091	87.3397	104.35	95.8045	101.279	70.436	103.119	106.928	104.468	104.468	100.046	89.9033	106.174	100.363	106.033	86.9447	89.7563	96.0759	102.681	89.7563	104.063	115.159	98.9283	99.899	99.6024	100.542	107.838	100.328	92.211	103.347
1.802	105.133	98.5634	86.4903	86.4903	96.7545	99.3678	103.452	94.9488	94.3827	105.077	98.6731	95.3052	102.564	102.724	105.716	103.517	92.1828	93.707	88.2967	103.749	85.9218	98.9496	88.1954	108.982	105.315	90.7222	107.7	99.8568	99.8568	98.7026	94.8613	91.2317	100.133	104.082	101.477	105.204	94.2752	96.5728	105.204	101.404	100.236	110.558	101.4	99.6423	95.583	104.811	103.813	88.8672	104.936
2.002	96.9221	101.921	93.141	93.141	103.514	101.572	83.7893	104.663	86.6699	103.863	97.1457	97.6693	100.116	90.5702	87.104	116.574	116.796	107.84	104.825	106.221	99.511	105.48	95.7182	96.2316	86.0894	103.551	98.9806	97.8529	97.8529	94.3271	93.1794	88.9893	94.1449	99.7349	106.161	103.925	97.386	99.1755	103.925	98.3541	104.466	109.247	95.7429	99.1008	87.006	102.632	108.977	97.454	95.0204
2.202	104.045	91.057	93.1158	93.1158	94.9358	107.438	96.3542	104.801	94.5724	101.165	102.281	102.446	103.956	96.7105	95.1349	99.613	114.111	102.264	103.608	89.1514	84.4344	103.61	112.297	68.9674	101.095	105.295	100.595	94.0433	94.0433	104.646	103.442	93.297	108.271	116.226	100.181	104.57	99.0555	98.8245	104.57	94.066	99.436	96.752	88.8817	88.562	98.7589	101.723	98.2329	106.385	85.6654
2.402	111.111	112.817	97.9872	97.9872	96.985	95.7315	98.2641	97.1377	97.2884	100.216	102.169	95.5693	113.329	111.249	98.7318	108.988	104.485	91.2257	100.968	97.4767	95.5374	90.1211	97.2597	99.7459	108.947	104.382	104.322	100.427	100.427	99.7871	90.315	95.9858	94.9152	96.0694	112.553	96.6366	96.1575	106.782	96.6366	103.313	97.4809	101.719	115.158	96.1036	107.536	97.3476	90.3537	95.586	109.188
2.602	106.352	102.696	111.215	111.215	103.939	84.8457	94.061	96.3557	101.87	106.275	105.682	92.4664	107.712	95.7341	99.8333	90.6225	107.334	95.3823	90.9949	97.4385	85.6512	88.0363	99.6544	91.5782	105.194	102.175	100.198	91.5807	91.5807	104.924	94.0294	98.4753	91.1601	99.3515	102.887	92.7168	96.5477	96.8519	92.7168	100.395	91.8085	106.592	103.824	110.724	102.474	103.656	94.2504	88.7775	97.1479
2.802	103.223	100.266	110.796	110.796	91.3745	96.4073	107.24	101.687	103.528	102.48	99.1826	97.4969	102.189	97.0634	101.129	95.3771	114.554	111.065	104.529	89.5121	89.952	94.8487	95.7086	123.043	84.5375	97.0921	85.0716	92.071	92.071	107.504	97.919	93.4632	92.4766	108.419	102.597	108.427	97.0592	111.013	108.427	111.464	83.6278	93.8197	93.343	93.3551	100.223	82.3143	96.119	101.5	97.9135
3.002	109.595	88.4983	90.7217	90.7217	99.5989	92.0444	100.137	99.5188	97.7097	89.4952	101.791	106.48	100.999	103.134	105.835	106.304	98.6794	92.8613	102.211	102.469	105.635	99.2896	91.621	101.32	110.427	86.8104	94.4496	104.661	104.661	94.5967	97.208	114.808	93.3834	97.7161	104.276	94.1395	91.9414	99.1543	94.1395	97.1959	97.7739	100.063	105.286	88.9504	109.796	92.4841	111.31	102.761	105.883
3.202	106.068	105.935	105.027	105.027	98.4178	103.217	95.151	92.6187	100.017	81.4658	108.921	104.615	90.7196	92.8699	96.9022	94.4921	91.184	98.2793	98.0808	107.804	92.8165	95.8929	98.2235	91.2633	106.446	85.7686	115.408	101.961	101.961	100.692	106.549	98.1334	110.699	86.5588	86.5403	101.694	111.632	93.7556	101.694	91.1147	101.048	100.123	100.494	93.7184	91.1849	91.2448	97.4204	100.768	96.509
3.402	93.3234	101.738	97.5728	97.5728	102.967	98.0207	114.196	91.3402	107.41	98.9121	103.771	97.2829	99.1831	89.3793	94.2315	98.1182	98.4433	105.239	101.815	97.1778	90.5993	102.772	92.483	94.4853	108.356	95.7002	98.7159	98.92	98.92	93.5185	91.9756	99.8477	95.8234	96.3367	91.6913	102.116	92.683	94.4626	102.116	97.3367	100.334	101.591	89.3752	93.9979	105.113	99.6159	99.464	91.08	103.564
3.602	107.928	102.559	113.987	113.987	97.9796	100.181	105.405	99.6354	104.085	95.4541	107.502	96.8863	97.9049	104.811	104.851	94.7845	91.9738	98.169	102.832	101.954	109.089	85.3802	104.611	93.4913	110.723	103.522	99.5409	91.0406	91.0406	102.199	108.273	93.7166	95.9087	92.4108	95.8605	93.5966	91.2372	85.9398	93.5966	100.37	86.8745	94.0262	103.921	105.301	108.859	102.871	102.86	105.458	99.1343
3.802	96.2711	85.2081	102.586	102.586	96.9842	95.7845	93.5803	93.7482	95.9606	111.213	90.4545	100.867	104.56	111.015	111.67	95.4876	98.7816	97.2317	95.6321	91.3756	96.5447	98.7334	96.3182	103.726	108.977	93.4271	104.421	103.691	103.691	93.9538	98.5599	107.477	93.6399	98.2179	104.972	89.2365	102.223	103.223	89.2365	95.4764	92.5885	93.7125	103.62	99.5294	113.997	95.8304	91.8618	100.704	114.301
4.002	96.7684	91.318	98.6119	98.6119	97.9219	102.809	108.937	88.5916	109.174	100.436	104.291	105.847	99.5842	90.5909	86.4508	101.416	96.4618	99.3222	98.9546	95.8476	94.9674	89.068	97.203	107.64	106.374	107.094	98.509	103.07	103.07	88.0131	110.394	110.915	106.608	89.2922	96.8215	105.746	102.874	100.705	105.746	96.6262	103.455	95.0861	103.798	95.1167	94.4572	100.301	99.1268	109.07	99.5614
4.202	95.0251	96.5918	93.6242	93.6242	102.325	113.416	98.5987	99.8899	86.8782	117.03	85.8457	106.403	93.6549	99.4091	100.595	91.3624	94.623	91.002	107.932	104.275	89.6959	106.614	108.824	93.6569	90.6234	88.9995	107.204	92.9225	92.9225	98.2989	95.6066	100.401	93.202	102.144	91.5241	100.231	93.2497	95.6068	100.231	94.4927	106.872	94.4157	98.1517	101.024	93.3906	96.5894	111.847	94.9341	102.789
4.402	96.5814	92.4067	116.633	116.633	101.67	110.322	91.5416	95.4101	88.9178	80.3548	104.951	109.391	97.904	92.9075	108.675	94.6052	97.9391	88.4179	93.4564	103.886	107.265	98.3495	98.3341	102.103	109.285	94.2224	102.788	95.849	95.849	105.025	94.9859	102.58	99.4425	98.6875	99.3301	91.6776	95.4559	103.485	91.6776	103.357	99.773	99.1499	100.628	115.27	104.778	100.546	93.0774	94.9214	97.2141
4.602	93.9501	95.1659	106.199	106.199	90.8434	107.978	89.9057	92.1847	81.3782	94.9268	111.035	95.3916	94.6628	88.4186	109.848	100.033	92.134	99.2678	104.303	102.518	87.7656	96.6761	94.7401	94.7483	95.2933	97.241	94.7392	100.167	100.167	81.8574	97.0695	95.8032	88.4951	102.19	94.4744	94.0436	102.796	97.0597	94.0436	109.749	99.0358	103.223	103.175	106.796	106.9	103.539	94.9215	113.362	99.0278
4.802	100.38	97.6707	107.716	107.716	100.819	108.213	81.4672	92.4138	102.029	98.2295	112.402	104.534	87.2907	107.047	91.9515	103.799	108.031	106.324	98.6832	102.28	106.54	97.8062	111.928	80.2273	107.9	103.91	85.4111	94.4687	94.4687	102.861	109.617	95.3011	86.5912	95.4836	81.8598	97.4509	91.9359	97.6981	97.4509	97.9947	88.8401	91.5291	105.485	93.5509	95.6238	108.854	106.557	98.8218	89.6203
5.002	0	0	0	0	0	0	0	0	0	0	0	0	0	0	0	0	0	0	0	0	0	0	0	0	0	0	0	0	0	0	0	0	0	0	0	0	0	0	0	0	0	0	0	0	0	0	0	0	0
5.202	0	0	0	0	0	0	0	0	0	0	0	0	0	0	0	0	0	0	0	0	0	0	0	0	0	0	0	0	0	0	0	0	0	0	0	0	0	0	0	0	0	0	0	0	0	0	0	0	0
5.402	37.7609	34.092	34.5689	34.5689	44.0601	30.9287	25.2191	35.4101	48.2915	36.8342	28.2549	33.2415	32.9072	33.7699	28.3763	34.4421	37.3114	27.1401	36.2867	23.0932	40.1267	33.4886	23.8375	13.5529	32.4658	30.0739	29.1683	44.4226	44.4226	48.6009	26.9478	23.9281	22.8915	29.6617	20.8818	24.826	23.878	34.0956	24.826	32.0581	20.0756	22.1603	29.0319	18.5747	17.7767	23.3285	22.7822	21.5817	21.4729
5.602	48.7119	50.4281	42.271	42.271	57.4716	53.0924	35.6265	41.1917	55.6712	37.4128	53.4331	41.3242	53.1062	39.016	53.7456	38.6903	54.4556	33.3207	45.9897	49.3586	40.1805	41.3318	35.6413	53.7024	34.0814	57.375	56.5411	53.0546	53.0546	45.2493	44.0091	34.2569	33.3331	29.7517	28.1306	31.1392	34.6278	40.9533	31.1392	37.3258	21.3322	30.3055	18.1564	39.1467	30.5625	31.7973	31.8677	28.4434	20.4354
5.802	54.5832	45.3803	57.4191	57.4191	52.0308	64.6494	38.0146	45.8672	59.3407	53.6947	68.2351	40.5877	65.2712	47.1549	60.4289	41.5231	56.9495	56.0836	46.4357	52.8722	55.9278	42.7232	42.1317	60.6785	49.8726	50.7937	57.2227	55.9901	55.9901	66.4909	48.4394	33.0548	31.2993	26.8463	35.1709	33.3889	40.1294	47.5976	33.3889	38.648	30.5689	25.101	27.5403	33.2154	28.6013	41.627	30.495	44.2387	32.6677
6.002	63.9701	52.0846	55.314	55.314	52.5159	51.652	58.0932	42.1059	60.5989	41.8122	63.5915	51.4773	66.1192	45.1964	61.982	45.0998	59.3668	53.4606	78.4861	56.7396	56.4668	29.2744	53.8582	77.2148	45.6427	50.3109	46.3094	53.1739	53.1739	65.3431	32.151	43.5767	34.0946	25.9027	36.1072	43.5027	40.087	43.0891	43.5027	43.0706	40.6995	38.757	26.0503	35.7624	36.7367	39.8609	33.6251	39.1556	30.6427
6.202	58.9607	55.8717	48.1877	48.1877	56.6963	69.4378	67.5132	51.5782	65.8816	56.4977	60.1978	53.0365	59.2067	54.1142	64.8026	45.6467	63.7107	50.0526	52.2271	66.265	60.7863	46.5071	52.8365	73.3168	30.7137	60.8888	65.4661	71.3776	71.3776	52.6148	46.4622	37.1164	42.1186	39.2837	36.8494	45.6023	51.1849	40.0268	45.6023	31.5872	39.7906	26.3561	33.6879	44.6657	35.0998	40.5006	30.7309	36.3377	25.5241
6.402	59.883	42.1931	60.1052	60.1052	66.5506	56.7414	65.2737	54.3397	70.5985	68.135	59.8459	52.3082	59.6268	49.3974	65.1841	63.643	64.1505	54.9936	69.8164	63.6424	62.106	44.0941	52.556	48.5035	56.9208	61.9719	72.6154	63.4317	63.4317	72.5034	45.9935	51.8037	30.2556	42.5407	37.3147	43.0789	52.1536	47.3547	43.0789	37.2985	39.0563	44.8924	27.4863	42.2849	36.2827	40.6426	36.7241	37.219	32.5261
6.602	56.7354	58.3297	67.1138	67.1138	51.4344	63.0118	70.9735	59.5797	74.303	63.6147	64.7649	47.2152	71.7619	62.2181	74.366	71.5068	51.476	55.3544	79.3585	73.7734	65.5242	50.3162	50.1212	67.8194	47.4048	73.3991	61.7135	65.8911	65.8911	72.9105	38.6431	55.6467	38.6831	25.9256	35.6586	38.3528	55.085	47.9173	38.3528	37.2123	35.5388	34.7462	38.1925	42.1149	42.7542	46.532	48.2005	39.5137	41.9843
6.802	64.4263	60.9767	65.6021	65.6021	53.44	73.6831	65.2024	56.1179	65.9376	61.1845	53.0882	55.5839	66.6004	60.3695	54.2457	65.407	63.3254	52.5803	76.3656	56.9995	70.1559	52.3104	53.4111	62.68	59.9984	70.5991	65.5949	69.3119	69.3119	69.7091	43.3089	50.9848	40.4079	43.8617	29.2468	37.0315	51.1975	37.4125	37.0315	46.3729	34.4551	32.6524	32.8001	37.3941	42.3697	41.0214	39.3848	38.9993	32.3124
7.002	65.4783	59.4296	70.2924	70.2924	55.0678	73.1076	78.6294	48.7272	70.6951	55.4876	59.2501	59.4042	63.2543	59.3236	71.2382	56.4485	71.0731	57.6785	57.8335	64.6418	62.7186	47.9061	69.8545	60.3461	60.6102	70.2009	66.9851	68.5823	68.5823	70.831	48.0073	41.6074	46.1962	48.1425	27.7963	43.2094	50.9779	44.3175	43.2094	36.876	50.0788	41.8349	31.6295	41.6577	25.353	49.0213	30.2305	42.1945	37.6643
7.202	66.1113	58.1578	69.5063	69.5063	60.4214	71.4226	66.7685	52.5343	70.8697	74.5384	72.7929	48.8973	71.6342	54.8642	59.1544	66.902	70.5027	55.4969	59.1219	70.9588	64.6927	55.4462	54.2443	63.1102	68.714	71.3212	79.6165	77.4102	77.4102	58.5211	44.3416	57.6245	34.6744	32.429	42.5242	38.105	46.1781	44.1676	38.105	49.5512	42.8866	40.7894	30.9227	41.0707	40.5123	49.6427	43.2082	41.0858	41.2202
7.402	62.5668	55.385	56.617	56.617	57.4652	74.3946	62.7657	63.3531	56.8907	72.1055	75.7244	52.1811	71.7781	67.1309	64.9178	62.2934	87.9058	64.1063	55.9409	67.5913	70.4363	55.2795	49.5624	80.3154	40.3895	65.0472	77.1828	79.0081	79.0081	66.7003	48.6454	57.0216	46.4035	37.8166	37.8443	46.4958	53.7987	44.9286	46.4958	47.1927	50.132	42.4588	37.4342	41.8147	47.3337	51.5203	50.1774	40.469	33.4008
7.602	62.4482	65.0182	63.1461	63.1461	58.433	66.0795	77.1603	55.8614	64.9594	50.7023	61.7858	69.2463	75.1179	65.3055	56.4355	60.0615	75.2723	61.0794	66.0865	66.8196	58.0911	46.4625	65.6929	73.2178	59.0111	78.3227	63.8547	67.2181	67.2181	71.4915	45.1534	48.6652	40.9861	34.1461	48.5748	41.7599	45.4241	48.6627	41.7599	50.4046	26.7075	33.6298	36.4798	41.543	32.0556	45.4724	46.9303	45.6538	39.582
7.802	63.0636	55.8769	66.9463	66.9463	59.0085	54.9665	67.8304	62.7929	82.7824	79.7948	66.6634	67.2092	76.5643	66.0284	47.3302	64.0938	64.1223	59.9765	72.2763	66.8391	72.4489	56.8117	59.8071	79.5299	53.3494	67.2504	67.0718	68.4625	68.4625	63.6251	37.4801	53.0058	36.0683	55.2823	30.4456	45.551	43.4775	43.4546	45.551	46.6546	36.9185	37.3127	34.0299	36.8501	28.4611	44.8661	42.0509	32.2243	33.0617
8.002	57.0873	57.0746	60.6114	60.6114	60.6719	63.0498	74.0674	70.648	74.3204	58.5106	68.4474	61.6232	70.8774	60.6574	63.4759	66.3944	69.6182	59.0482	74.5134	68.788	61.8181	55.1175	49.5451	55.8521	63.0578	62.3347	50.8315	64.2316	64.2316	64.9768	53.8426	41.9844	29.4867	40.9662	32.189	42.1695	44.0031	47.3174	42.1695	46.7114	34.2683	32.4404	30.4026	37.9592	31.9122	46.7951	40.8678	36.4167	34.3883
8.202	52.8296	58.8192	63.9421	63.9421	54.0544	61.6451	59.8957	61.2892	70.4943	60.1406	58.4165	62.1704	73.031	58.9815	62.5648	76.1232	65.9172	73.9912	67.0861	71.1911	53.6067	45.6634	55.8085	75.9753	57.4083	73.1054	67.9214	73.9743	73.9743	71.0558	36.3855	45.0536	42.6211	32.6664	40.3069	40.0826	43.4079	42.5766	40.0826	56.284	33.6446	31.6773	33.5025	38.9526	44.048	40.5605	34.96	46.1648	37.5465
8.402	65.5434	63.985	53.0515	53.0515	69.0533	71.388	50.6457	60.2626	63.5405	58.0814	70.58	63.7114	72.6081	59.8818	68.1161	72.7108	72.8456	61.4067	69.898	71.1359	65.5822	53.4339	66.8787	88.4213	53.6949	80.8517	71.2698	70.8111	70.8111	69.8516	42.365	47.9636	36.3531	50.3846	32.3832	37.9887	51.9522	44.7436	37.9887	45.1811	44.5252	49.744	38.3171	34.1908	37.5817	60.1991	26.9411	45.2302	42.9634
8.602	59.7259	63.8225	65.0034	65.0034	63.4183	69.1553	82.5338	52.6601	71.6966	71.3043	69.0233	59.042	75.7458	63.114	71.8482	71.7895	64.2665	63.2709	68.5417	66.6377	51.4874	56.0834	70.8083	76.9705	76.1723	78.9863	65.6096	72.4418	72.4418	66.2107	47.3599	46.2746	37.651	46.0327	39.5004	44.0728	51.7605	48.1647	44.0728	40.1068	43.8119	38.0265	33.4999	35.9651	41.9499	33.7405	43.9908	38.9455	30.8126
8.802	61.9283	66.0566	69.2685	69.2685	57.145	61.6163	74.7252	66.754	75.3336	73.7623	74.3055	64.3827	74.3474	71.6255	66.184	75.8192	74.7086	60.6085	75.527	72.5557	59.5247	45.6262	55.2474	39.1236	56.3859	64.7587	68.7669	72.0203	72.0203	73.9106	43.1517	52.6903	49.193	36.3152	41.8453	32.0325	43.8314	54.2625	32.0325	38.0657	52.7118	26.4867	44.4081	38.4717	38.7103	51.0477	38.2803	45.2622	35.2001
9.002	61.7131	58.2535	64.5538	64.5538	61.2302	67.0679	70.7238	66.5961	68.5933	71.343	86.8834	62.3929	69.2974	65.5102	69.2547	66.2398	68.495	65.926	64.4988	63.2085	67.5615	53.9255	47.276	75.953	62.4696	75.7596	78.1642	80.2283	80.2283	67.4314	48.8026	46.3556	28.4453	55.9744	38.7542	38.7901	52.8352	44.9503	38.7901	42.377	42.9408	42.2256	37.2142	30.1289	40.0226	56.4513	40.1996	49.2503	31.8359
9.202	68.0003	59.1183	53.9583	53.9583	54.83	80.3087	78.911	64.2981	54.1474	65.0837	71.488	65.4136	68.0525	71.998	68.2909	73.0034	75.0258	58.7153	71.9572	73.0133	59.6065	56.0309	57.2429	65.9508	71.0994	71.8713	78.6224	70.2347	70.2347	63.5929	53.6522	49.1454	40.5566	28.3026	31.9116	47.2031	45.8615	57.7153	47.2031	47.0939	40.2557	37.732	38.7724	40.6525	30.9289	40.8667	39.703	50.2912	43.2823
9.402	62.6376	60.8586	66.8102	66.8102	58.2873	59.5981	63.718	56.813	61.048	48.2248	65.3511	59.0712	74.6887	66.8159	69.4933	60.6647	76.8816	68.5877	77.9995	69.0915	64.3663	59.614	66.3376	82.308	44.6053	79.2554	70.4626	79.1788	79.1788	78.468	48.0428	41.1974	50.021	38.4216	35.322	42.6087	53.7622	45.4394	42.6087	33.25	40.5253	41.0398	29.901	42.3236	33.4625	55.8506	51.7042	48.1057	48.1068
9.602	66.6941	57.3007	69.7235	69.7235	60.9941	73.9333	67.5647	65.4929	76.3388	66.54	73.9261	68.3683	71.3862	61.5888	74.8686	76.5479	64.7723	57.9772	64.1363	82.2713	62.2995	52.0966	60.5262	77.6557	59.7091	79.2287	67.748	61.958	61.958	81.0582	39.6608	49.5375	40.3768	37.146	37.2475	42.1339	47.2209	42.7549	42.1339	51.8487	55.795	36.5994	36.1126	40.9032	39.3381	53.2182	44.0439	38.6751	30.3234
9.802	61.8353	67.77	67.1887	67.1887	57.8678	65.9446	75.576	49.4117	67.6275	69.6458	76.5322	64.9306	73.788	71.1881	79.2066	55.8051	62.3208	62.4123	82.05	76.1792	77.633	59.4664	58.9828	69.313	57.4894	64.8419	74.8771	63.8544	63.8544	81.3022	49.1252	45.1521	38.3367	38.3173	36.2216	39.1935	50.7715	39.0603	39.1935	45.0928	55.2973	38.3923	42.462	36.2266	39.1833	57.5443	26.5767	51.6839	45.123
9.907	62.653	66.7149	57.4703	57.4703	62.8888	73.6796	74.3948	64.2072	81.8913	68.5624	77.7577	59.2488	72.2476	57.3996	64.5068	75.1999	67.4195	54.6743	64.8203	80.8894	60.1363	39.6427	37.0687	61.2493	53.3962	73.3994	68.341	70.5887	70.5887	66.4235	46.9658	46.1508	40.6674	36.0812	38.9386	38.728	49.8837	38.8447	38.728	43.0055	46.1548	43.5719	31.8436	42.3402	32.9917	50.398	52.7754	38.7195	36.1612
10.012	58.4496	58.1386	63.2371	63.2371	63.7461	63.1409	80.9717	68.0153	48.1456	69.8751	71.6171	63.8858	65.1398	55.8106	65.8243	56.6327	71.1065	60.1176	69.6878	72.9039	59.5403	59.5452	41.9186	49.644	71.6677	67.9841	85.0102	74.9588	74.9588	73.8968	40.2243	60.0679	40.2691	39.971	36.989	40.564	47.933	42.2579	40.564	32.4806	45.7988	42.3692	36.2243	32.0918	38.1907	59.8977	46.9975	53.7377	33.274
10.117	70.2789	63.4134	57.52	57.52	67.9234	62.4363	68.1533	60.3717	71.8412	75.319	67.6895	65.1557	81.7651	73.2357	76.8309	64.9332	78.3816	64.3779	81.1477	66.5793	70.3763	59.9054	63.3433	58.6365	78.0236	62.3735	70.2534	66.9051	66.9051	68.1887	37.4991	47.1081	43.811	41.771	42.4944	42.8839	42.27	46.3118	42.8839	43.386	50.8158	35.525	37.1212	35.8385	29.2551	50.2016	31.7307	42.9865	31.0043
10.307	62.8317	47.3513	58.4521	58.4521	57.3147	71.6544	73.6946	57.6664	63.2041	79.5961	88.2067	70.6105	62.538	78.99	73.2933	68.8903	66.91	65.91	64.7908	69.1131	52.6797	66.9877	38.4545	59.8156	69.4912	72.9588	70.4507	70.5783	70.5783	69.6742	49.3099	51.7686	42.9497	35.3338	36.0257	43.4816	47.8378	52.8107	43.4816	43.943	44.6674	42.1979	37.8575	45.1428	40.7013	57.5252	50.2832	50.1327	43.438
10.507	71.9581	57.1215	49.9639	49.9639	62.5358	72.1365	68.6772	52.4147	67.4319	75.382	77.0369	60.5316	75.3313	63.1127	83.14	57.8335	61.402	55.7615	64.8046	78.5907	66.0833	56.158	54.496	60.8394	61.7589	73.232	72.9632	77.171	77.171	56.8316	48.1563	40.8833	43.8525	36.0874	41.4334	38.3626	42.2765	43.7281	38.3626	43.2535	47.4924	22.5823	36.0684	38.8478	38.7331	51.0869	50.3653	52.6126	33.4206
10.707	65.8815	58.4303	59.0102	59.0102	59.3975	72.6855	65.4162	67.1283	65.8942	73.5014	75.9439	61.5099	75.8114	75.1203	62.8806	62.9418	63.6531	52.6829	80.3521	74.2324	45.4059	60.549	26.2857	76.452	84.4521	72.427	80.7194	76.294	76.294	65.0299	54.6302	34.7134	42.0116	46.6921	44.0063	40.342	47.1188	47.9363	40.342	48.3299	46.4958	42.2163	43.2495	35.866	39.6427	47.2403	42.5928	43.1641	33.6146
10.907	63.2546	67.871	63.0765	63.0765	59.2923	72.2899	66.2396	67.9101	82.0182	66.9947	71.6118	61.763	74.6268	69.0389	82.0566	63.9552	56.8788	61.0589	71.5038	70.9683	73.47	66.3065	45.7704	70.1693	62.6311	67.0389	73.6587	71.0257	71.0257	69.4486	36.6202	49.729	50.1659	40.4291	42.5478	44.3096	48.4824	50.5863	44.3096	33.3403	49.6099	45.2012	42.3818	38.9421	33.7077	47.0138	40.6562	40.0113	40.8294
11.107	60.9879	56.1295	58.722	58.722	68.2888	76.7808	64.862	64.0251	68.6721	68.6202	64.4979	65.6028	80.7779	76.5884	64.9295	69.783	76.5087	64.9859	57.6418	73.8597	57.723	53.3663	57.5042	66.2803	71.3862	67.0641	80.9962	70.3033	70.3033	79.0224	48.1347	48.6207	47.4941	44.0974	44.0367	41.1652	46.6179	45.6261	41.1652	52.2712	50.3839	46.322	43.2834	47.9485	38.7613	52.3482	35.4443	41.1242	34.7212
11.307	66.4185	55.9356	60.5732	60.5732	64.5618	61.0039	71.3849	56.3813	67.8134	76.185	61.5478	60.8599	84.6461	53.9415	70.1443	71.2477	66.0823	71.2807	60.1181	66.6651	63.9773	60.0855	54.931	84.0513	59.2418	58.0184	74.3255	69.0286	69.0286	59.9644	45.7622	39.5069	29.8253	39.1086	43.8621	39.1297	58.143	44.7921	39.1297	49.6395	48.3842	34.5665	49.4083	37.3217	42.0909	58.633	34.3861	34.2365	40.7487
11.507	67.0579	62.462	58.0751	58.0751	58.816	73.8468	71.0169	64.0404	80.7936	66.001	69.2744	61.9558	72.8991	69.8656	63.673	66.4412	80.2077	55.9537	68.6701	74.1886	43.1845	70.2899	41.5313	57.4447	78.8163	63.5351	68.9213	63.3544	63.3544	59.6726	49.9837	51.7334	42.9912	50.5481	27.7825	43.2397	55.3435	51.2871	43.2397	44.2541	55.928	51.6637	34.105	41.9509	39.7866	56.5535	42.9584	37.7374	42.1207
11.707	69.3378	49.6269	55.3584	55.3584	68.7763	63.2182	62.0841	56.9396	66.6194	77.5986	66.5392	51.2767	76.7051	70.5435	70.2529	71.1453	69.5847	72.1219	67.8598	71.446	61.5639	57.3724	50.3212	81.2074	63.8998	73.8124	63.1833	76.2482	76.2482	75.9103	56.4761	52.9555	45.1564	33.8053	19.8691	45.7156	54.691	52.5289	45.7156	48.496	41.5286	25.2255	47.5943	42.7513	39.9483	51.7578	48.8139	35.5466	30.2019
11.907	60.6146	54.9908	64.4399	64.4399	70.9268	78.2074	66.0897	63.5668	81.6759	76.163	67.3307	68.9091	82.8607	65.1572	61.2873	74.3703	73.5231	63.7775	69.5769	74.9556	64.0975	50.5272	70.1223	59.6791	70.2972	72.9161	53.0829	76.1951	76.1951	78.9665	44.3422	46.8241	38.7244	40.1791	31.6106	35.2775	62.308	48.6605	35.2775	47.4303	63.3187	35.392	42.1032	40.9402	34.7164	51.2518	40.0155	44.8591	36.2718
12.107	66.2979	71.8992	85.7967	85.7967	68.0275	75.0832	58.4835	69.7428	57.1257	68.463	75.7321	72.649	81.1687	70.055	68.7338	75.0347	84.3011	69.1647	68.2729	60.0391	61.6979	67.404	44.1029	62.5755	69.785	85.6151	75.5764	61.1279	61.1279	58.6562	50.266	53.1343	46.3366	42.6647	45.9169	39.0883	56.1507	41.1672	39.0883	39.7032	54.5684	41.9066	43.0704	44.3335	46.1831	54.5384	35.5805	51.6179	32.4115
12.307	68.5161	61.9805	71.4401	71.4401	69.6908	69.8669	57.9469	69.7146	55.2028	87.2136	67.0472	63.6885	77.2315	76.3746	72.2601	72.7246	72.2109	65.1667	64.982	64.5469	57.0203	60.2973	71.517	72.802	56.3652	84.734	67.9873	74.5918	74.5918	78.4736	37.7763	44.8848	46.2343	52.5159	31.9437	43.9371	52.738	51.4035	43.9371	50.4593	56.4024	29.1268	28.4597	40.7706	32.0871	64.1464	44.3468	42.2899	49.9795
12.507	68.7971	60.2521	65.7543	65.7543	60.1724	65.2803	69.46	70.7031	78.4905	72.9676	58.3328	60.7674	80.929	72.2133	57.0505	64.2613	57.3043	60.0055	73.0519	65.4035	53.7921	62.4261	62.7063	70.1676	61.2336	64.1822	71.2559	71.5541	71.5541	62.4521	50.8993	46.1701	49.5354	42.1956	29.7011	41.8386	51.4661	40.8056	41.8386	44.582	48.1883	33.6524	40.7615	44.1672	43.6933	53.7875	25.8064	49.1409	42.1185
12.707	62.9906	60.5417	61.165	61.165	59.3643	83.6901	70.6116	53.7952	73.2097	65.8555	54.1282	75.8674	74.7013	74.7545	77.9922	54.2047	70.9784	63.6296	71.0427	65.8235	55.4435	59.2673	59.3058	70.8963	68.1193	64.315	80.5439	61.9742	61.9742	61.1618	60.7132	53.4549	25.237	44.6296	36.4462	46.0558	60.0783	49.3345	46.0558	43.9829	38.6666	33.3988	45.5108	37.0132	44.8285	54.7169	45.4661	32.7539	33.4847
12.907	71.589	62.6356	62.4648	62.4648	68.2272	66.9052	70.6224	61.9185	78.582	63.5257	67.6569	56.0037	72.7967	76.2696	72.07	56.2072	77.9685	49.1303	70.1104	69.2882	63.5755	61.4618	47.4576	70.39	50.1858	74.5044	78.7124	69.7544	69.7544	70.7188	46.4131	49.2593	48.3383	44.6451	38.9225	41.7626	59.0588	50.125	41.7626	59.5296	47.6213	36.4802	38.3414	44.8411	37.9474	53.4754	35.743	38.3743	38.2386
13.107	57.2789	61.8848	66.8232	66.8232	59.4504	82.0282	75.303	66.8127	68.9332	84.0252	65.172	70.7508	76.0305	69.8488	56.3241	72.6862	76.5892	51.2234	71.0698	74.125	67.7469	55.6561	38.4083	62.5983	66.793	60.2142	66.2574	74.4735	74.4735	66.0788	44.4163	45.4055	40.3729	31.758	25.7651	42.0185	55.6616	48.4794	42.0185	51.9475	48.1092	49.1628	44.4989	37.5521	41.4679	50.849	41.081	40.1341	31.7265
13.307	64.1646	60.4579	61.7369	61.7369	65.3891	67.6087	81.7484	63.0114	55.4643	81.5118	77.6552	59.1347	71.5567	80.5145	71.6958	66.6354	65.0791	57.0868	71.7315	75.9557	63.5014	62.401	50.7579	72.1659	50.5159	71.5044	70.871	64.3192	64.3192	70.0614	49.4798	41.1685	38.9115	37.7222	31.8266	40.1175	45.7057	49.8342	40.1175	34.9946	40.4849	36.8218	40.055	46.5288	44.9467	56.7928	45.7427	43.6481	36.8294
13.507	70.8518	61.9526	56.7523	56.7523	59.8026	70.5842	74.9863	60.2914	86.1125	70.6258	63.307	73.5306	80.0418	67.8487	58.7287	74.8627	72.8803	47.5098	87.9066	72.1707	64.4524	56.1166	62.1806	74.3142	64.5488	69.5211	81.0695	61.4037	61.4037	59.187	41.1557	53.2279	49.9014	45.2106	35.272	41.027	50.5243	48.0967	41.027	39.9891	51.0673	35.4119	50.1913	45.2206	29.1528	47.2043	38.9256	39.818	35.9987
13.707	58.8101	55.4873	66.0211	66.0211	65.0477	66.9099	61.8645	60.214	67.4553	83.9552	62.9793	64.3554	80.0224	80.344	58.9933	53.5301	62.2003	56.2541	89.321	73.9952	62.0673	53.0999	76.0932	74.3623	66.8186	66.4945	77.0553	73.0684	73.0684	60.2352	50.6558	49.7999	34.234	42.1835	29.8407	45.9028	61.9603	52.5606	45.9028	45.3682	34.0833	30.3003	27.927	44.4233	46.417	49.8562	41.2694	44.2461	41.6007
13.907	56.4495	59.4205	59.3184	59.3184	56.1624	68.6917	69.4562	55.5936	68.4692	70.2833	69.4807	65.1032	77.4555	72.662	62.3587	65.6144	74.9689	60.2792	78.6022	68.1112	63.9278	63.9189	53.4188	68.5078	74.1468	63.3825	62.5624	76.5509	76.5509	72.4742	40.7994	44.854	37.2388	40.4759	33.6527	49.7984	52.1738	47.1814	49.7984	41.8073	52.5934	33.9318	43.4124	46.0989	32.8725	48.2047	40.713	57.3054	30.7605
14.107	65.7888	62.5175	59.0599	59.0599	68.589	70.0364	77.0222	54.417	77.8312	61.5848	76.2599	63.2129	76.4152	63.9946	51.499	49.9418	67.9151	62.5602	72.2811	59.6262	68.7834	65.9795	53.3795	76.2681	64.1474	72.4356	75.689	77.9858	77.9858	48.8319	45.4388	44.3762	35.9777	35.4607	33.682	49.4186	48.8492	50.6314	49.4186	49.3242	31.395	33.9074	42.3625	51.7214	36.2296	47.0332	27.5625	37.9355	32.4886
14.307	72.6278	61.8526	61.2254	61.2254	59.7434	75.3784	59.357	60.7321	74.3435	63.3101	64.9694	63.7625	85.3117	78.8326	59.4709	69.6349	63.9766	54.033	74.6967	67.7216	53.7595	59.3256	64.3009	53.3897	68.066	62.9698	75.8913	73.994	73.994	71.4825	42.1227	46.5257	41.1459	47.8674	38.8071	38.554	55.8036	41.9744	38.554	50.9638	35.2318	38.9722	37.2952	50.2485	45.3877	48.9521	31.0916	40.2117	39.36
14.507	68.7577	71.2186	55.2529	55.2529	61.4364	69.7758	58.6603	56.5354	68.4812	67.8265	57.5222	67.2549	77.9183	64.4781	65.8366	74.3246	70.0969	54.4015	66.532	60.8339	80.8867	67.4152	58.9169	68.2045	76.9228	64.863	67.0994	73.8445	73.8445	70.2968	48.8267	54.9517	41.4283	41.2131	47.6798	50.2001	52.5813	44.9436	50.2001	44.1952	35.2939	40.1496	42.3711	37.8158	36	51.7138	48.0982	47.1319	39.7437
14.707	63.8618	64.7194	66.759	66.759	61.1278	71.2912	64.7675	47.9383	61.9478	49.2687	53.6986	64.2462	78.5492	66.2097	62.0664	67.4882	79.2557	52.1165	64.7059	56.9443	78.0257	61.4273	74.4423	77.5065	69.5377	68.6354	73.2576	72.2219	72.2219	69.6842	46.4891	50.2682	43.9794	38.8992	39.2144	37.8538	64.6495	46.5313	37.8538	43.3145	60.8413	44.8668	39.2885	47.8403	41.8721	47.4246	47.368	52.0515	42.5386
14.907	61.9847	60.8415	56.4166	56.4166	63.572	69.1126	91.181	57.3113	82.1034	60.1933	80.4387	78.5951	69.5303	83.1311	65.0329	69.0299	61.6753	58.1102	71.6282	54.7758	62.6674	62.6549	51.7899	57.3105	39.573	72.8906	71.5885	62.6242	62.6242	66.6845	35.5134	51.7894	34.2132	40.6741	48.337	48.1573	61.7574	52.7066	48.1573	45.9862	34.9141	42.9514	32.6889	48.8598	42.9862	55.205	44.0832	47.3604	35.8981
15.107	67.5664	63.0105	60.1534	60.1534	62.5334	62.0003	66.9179	57.0452	52.1594	55.2636	58.5829	63.8154	75.6432	74.0015	59.2469	63.5062	70.3762	53.2059	72.3339	65.6302	62	53.6505	56.3827	73.3929	79.3731	64.2232	69.0453	74.2953	74.2953	72.1284	41.8806	52.5461	46.5188	34.2036	34.6292	33.3219	54.3046	58.7938	33.3219	37.5843	43.5463	36.3256	31.9961	48.0306	30.7135	48.2779	48.0668	53.3594	38.6971
15.307	62.8399	66.9371	54.2382	54.2382	67.4459	89.6329	59.9754	77.0088	56.3773	81.1227	75.3882	61.3193	80.8312	80.1731	58.3286	61.3358	70.6437	49.2661	73.0693	75.776	67.3776	67.3294	61.6276	70.7984	51.2175	67.4939	76.6879	79.6535	79.6535	63.8791	55.4017	54.799	50.3443	38.0763	38.6215	47.4837	51.8911	42.3092	47.4837	45.2589	57.7936	38.4205	47.6766	39.2455	34.9223	60.4707	38.9826	42.6178	29.8104
15.507	61.0621	66.638	62.1896	62.1896	61.8786	75.9793	69.6925	58.7109	66.7185	52.6067	67.3838	68.2198	82.5245	74.5188	60.0143	70.1894	73.7209	51.5546	71.6297	60.1151	57.3149	50.9859	51.7282	68.6459	73.8349	65.0658	71.8307	71.6988	71.6988	73.1627	46.547	51.258	44.7117	36.7183	34.4667	46.613	54.8359	61.2165	46.613	47.5564	48.3461	36.5823	29.681	43.5176	34.9968	60.9314	38.5045	56.3924	39.8099
15.707	64.0207	58.2996	52.9513	52.9513	71.9438	71.2739	67.4676	63.8228	78.8418	60.3947	74.6162	64.2055	79.4082	73.1005	66.3592	60.3989	63.2185	61.644	77.8537	77.1547	62.339	58.7846	71.6399	71.2149	79.6098	59.0328	64.0245	77.1607	77.1607	81.3647	39.3595	49.6467	40.4457	39.7415	33.2667	50.6696	55.242	46.3592	50.6696	45.757	42.9231	43.9002	48.7495	46.4813	28.855	55.1148	48.2873	47.9202	24.6792
15.907	56.694	52.7903	57.7524	57.7524	56.842	70.5496	61.1196	60.7414	64.5479	56.5198	71.9013	73.1554	78.0648	66.5245	61.1594	62.3351	62.1848	49.4553	77.804	76.6205	65.0852	54.4206	54.005	60.7941	63.739	58.7298	74.3282	68.8652	68.8652	70.8911	46.9051	47.2917	30.881	39.7463	36.9781	40.2009	56.5607	54.9917	40.2009	52.7043	40.8004	40.4603	31.3623	43.9959	32.1118	57.0915	41.6637	47.6591	25.517
16.107	69.3169	59.6022	63.0207	63.0207	62.0651	65.3968	84.3874	66.3867	65.9864	63.5824	71.0699	53.0028	75.5199	62.4753	64.4818	64.5386	63.4193	52.1661	70.2712	68.2353	61.5639	55.2839	68.6652	82.0627	68.1883	75.0036	65.4512	64.098	64.098	65.6764	37.7451	39.7834	45.0639	45.9729	44.6227	42.6025	55.4476	41.2864	42.6025	45.7591	45.5619	47.42	48.8304	41.8411	39.6536	58.3411	46.5204	44.9558	40.3613
16.307	69.7722	70.256	71.1686	71.1686	51.8095	75.4049	56.4027	58.147	68.6454	73.8173	68.8548	72.7956	75.1723	72.2105	63.1291	71.0957	66.454	55.8438	72.7429	62.5829	80.6221	48.9482	58.8556	53.3747	81.2062	57.1026	90.1398	73.9759	73.9759	75.8947	52.3942	50.2589	48.435	42.9601	37.8191	46.9616	54.4852	51.0704	46.9616	50.4046	57.9388	45.4077	42.8772	41.4868	51.1015	55.1894	41.1673	50.922	46.7959
16.507	61.7089	55.0845	66.7429	66.7429	66.1696	67.0667	66.6408	55.6924	69.5707	85.5414	72.311	61.858	83.6681	67.2676	67.8715	69.0671	74.1282	62.4735	73.4398	57.9194	62.0497	50.7924	51.835	59.2209	90.4478	81.4075	74.615	71.7695	71.7695	51.2245	39.5138	37.3903	41.3702	42.2883	38.9961	42.8923	51.3428	44.4462	42.8923	47.9978	56.667	43.9286	39.9223	59.3582	42.6314	51.6815	49.7058	42.5655	40.0087
16.707	61.6205	49.0015	52.5996	52.5996	63.2186	71.1424	71.5413	61.0662	82.6186	69.5505	60.9045	55.4993	75.1326	77.3103	68.0778	70.5563	70.7485	59.7595	65.0693	72.0928	58.5283	62.0156	48.6318	64.6732	61.1774	62.6851	60.9925	75.0941	75.0941	61.8376	56.3186	44.2522	32.5865	48.0715	33.7796	45.626	59.2879	48.9513	45.626	48.0104	47.245	34.6713	44.4113	50.0997	41.0083	58.3715	28.5698	45.15	34.2662
16.907	59.8454	65.8882	56.1788	56.1788	67.0349	77.7242	55.3755	59.39	85.8333	78.8489	64.3512	53.2388	80.3733	66.5016	68.3441	69.0037	67.2269	60.2856	69.1698	64.2195	68.3366	62.7983	64.9684	53.885	58.9838	74.9445	85.101	69.7057	69.7057	64.4704	45.0234	54.0303	41.3938	48.2815	32.4165	33.3193	44.3244	54.6575	33.3193	34.2064	42.6915	32.6677	35.2588	53.5524	41.0562	48.4332	36.6808	46.8021	40.3124
17.107	65.2964	65.1272	47.5844	47.5844	64.0447	66.7899	57.4343	57.0956	66.5203	73.2182	66.2109	60.5466	73.9726	69.1158	57.8212	71.7518	71.7598	58.7139	62.0546	59.7481	63.9232	46.7959	63.9876	86.9409	64.3273	66.3142	72.9465	76.2483	76.2483	71.2076	36.2465	45.537	39.1172	49.4639	51.4004	40.7492	63.8004	49.3056	40.7492	45.9567	40.4101	34.3664	39.5715	45.3052	33.9366	45.2295	39.8724	53.7037	40.3731
17.307	61.319	52.0025	54.8835	54.8835	61.175	67.4438	63.5226	59.2093	68.1746	74.6235	65.3064	71.5542	71.1158	67.8396	71.9813	58.3433	82.7809	61.4689	68.8002	73.0023	61.9912	53.0549	38.9825	54.7619	75.6743	43.4592	72.4518	72.5454	72.5454	82.772	48.215	54.4212	49.0667	49.3562	37.6082	48.7444	59.5598	47.782	48.7444	50.8356	33.2125	30.8883	38.7854	44.2299	43.3853	56.2837	48.1989	41.8809	37.0771
17.507	63.7977	50.8875	75.1776	75.1776	67.7909	73.0372	67.8206	59.9645	61.6926	70.7689	72.6157	57.1328	82.4761	71.5068	68.0534	71.1661	83.926	63.9085	84.1541	77.9957	62.1028	47.3796	47.8857	53.9125	58.3626	71.9576	76.3418	65.6142	65.6142	65.9813	46.0179	53.1149	47.5493	48.2057	23.9465	46.6041	58.3399	54.9154	46.6041	44.4033	52.248	30.0785	39.5519	39.1896	30.8315	50.1708	37.1043	38.4478	42.0428
17.707	62.1533	62.3732	50.8585	50.8585	63.7581	61.2484	70.2381	60.5962	76.1829	87.0958	74.4684	60.6184	78.7152	73.3456	59.8039	66.7867	78.7668	62.5948	71.9424	58.9095	69.4406	63.9683	54.8655	78.2377	60.9005	81.4659	62.6106	74.3655	74.3655	53.8242	37.4041	46.4721	37.7533	40.4802	37.0045	49.6343	54.1064	55.5209	49.6343	40.3212	57.4358	39.1571	41.0333	47.587	27.7485	41.9624	55.907	41.6789	41.9468
17.907	78.3759	54.0898	66.2276	66.2276	66.9348	54.1903	63.0321	64.5658	69.2225	63.8151	75.8476	55.7569	74.4837	76.1283	63.7459	66.542	67.4076	59.4419	75.5211	64.0061	67.6042	59.8648	47.5277	62.3446	64.3853	71.2893	83.024	72.6173	72.6173	59.7534	53.1591	47.4846	42.7587	42.2779	26.0925	42.4952	53.9799	57.952	42.4952	43.8694	45.1335	35.4312	35.9061	41.0826	39.701	55.1756	42.3405	53.4914	39.5639
18.107	61.5518	64.326	53.81	53.81	69.8589	66.3286	87.7725	65.0656	68.7761	71.035	80.5147	55.5755	74.8103	64.2436	71.7822	72.2285	88.0089	63.515	81.7496	64.6607	64.0993	62.0732	78.4425	57.7006	62.5605	72.4595	80.2656	70.4433	70.4433	70.4242	40.8678	46.5406	37.6196	36.5097	29.2657	45.4202	48.5532	54.7678	45.4202	48.6053	55.9388	47.1749	37.2535	61.5237	38.0707	58.2893	40.3554	46.846	33.46
18.307	59.3512	53.9311	68.8938	68.8938	59.3691	67.5153	62.4065	59.3135	46.8211	73.9135	72.8174	58.2071	86.3267	78.5609	73.4467	58.6907	67.9318	59.0511	79.9473	72.3386	63.1842	51.5736	63.0562	74.3774	44.1959	68.3099	84.5767	67.6748	67.6748	75.3655	47.1164	50.1324	41.5827	42.7135	27.7567	39.845	59.1203	51.1005	39.845	55.8111	38.8484	42.3172	47.0961	52.516	44.1526	55.0531	49.9712	36.7143	24.8381
18.507	68.1431	54.3473	58.0935	58.0935	64.2136	53.9677	60.5332	69.7504	64.503	75.7935	70.7222	59.6623	74.2715	83.0949	72.4148	70.849	60.9866	56.5896	63.2734	69.0243	66.3922	50.4535	48.9509	52.1427	80.1066	62.2313	60.6799	74.5125	74.5125	71.8667	46.0425	50.2117	36.6797	49.0416	32.6198	46.4102	49.1593	43.3348	46.4102	42.3812	37.7538	37.2148	37.025	35.8579	40.4264	56.4052	43.5939	34.3651	36.3817
18.707	58.816	51.4888	52.0254	52.0254	63.1662	68.3284	60.0313	66.6245	70.8353	59.9386	70.3157	55.162	73.0366	67.7953	61.322	52.3178	74.0581	59.631	66.9213	64.4745	54.1971	66.9101	55.8212	72.8692	46.8821	68.0076	68.6107	62.6605	62.6605	56.2817	55.19	42.2949	44.2742	42.111	30.0263	40.8052	53.3062	48.1151	40.8052	48.2143	46.1411	50.1508	31.9851	40.1414	46.2876	55.6548	62.1203	44.8384	34.0251
18.907	66.1458	64.2844	58.8336	58.8336	58.7492	59.9429	70.0049	58.7557	80.1093	72.8002	58.4113	63.5277	81.0108	74.0328	70.5187	74.1318	81.9479	50.5764	72.9337	70.7161	59.1238	71.1829	53.1603	58.7537	54.6323	79.4937	70.6494	78.9565	78.9565	68.2493	38.2226	56.0912	44.8892	35.6152	33.5504	45.645	64.3397	44.3264	45.645	54.1778	40.1269	37.3135	40.5681	40.7079	44.591	56.959	37.3345	44.955	41.2202
19.107	60.7393	51.5727	54.1044	54.1044	65.4599	64.9735	65.4816	57.9409	88.9193	77.3052	61.4477	52.6315	72.1383	56.9203	70.1253	76.8846	77.4969	64.0014	74.9817	66.2671	63.4544	58.9324	47.1061	77.6965	48.0696	88.6757	60.2582	67.8192	67.8192	83.1377	56.3201	46.5906	46.8935	47.0873	24.8667	41.7827	58.658	53.1539	41.7827	33.8364	55.4828	41.9452	38.709	43.7347	37.384	48.6009	42.8419	46.5751	36.3578
19.307	58.8239	63.4193	51.338	51.338	61.2907	71.5599	72.5795	63.9494	76.3365	67.4619	67.7014	60.9477	72.6552	73.0002	56.6201	63.6213	62.2174	54.2074	79.92	59.8856	73.6093	67.8619	41.6096	63.5727	63.7069	77.9952	74.2289	73.3638	73.3638	59.5432	55.8919	53.8432	47.1809	44.4667	46.3787	43.5318	53.2586	59.5052	43.5318	49.9947	54.3171	40.0717	41.0553	44.8149	31.5402	53.5467	56.0871	41.6748	39.9655
19.507	62.08	63.1245	65.333	65.333	69.6304	59.1448	73.044	49.7958	74.4005	62.9925	70.1813	67.314	70.794	71.2785	64.1314	77.467	55.3681	54.1567	78.1458	78.996	67.8653	59.1455	61.2765	54.7744	76.1714	66.8191	80.6405	59.1742	59.1742	75.5857	51.2624	39.8241	38.171	39.8137	35.8958	37.0063	59.2887	54.9711	37.0063	55.5735	32.6515	40.3162	47.2738	47.7306	45.1098	56.3574	51.6391	40.489	31.4492
19.707	68.3265	64.6496	55.2513	55.2513	70.7859	71.6533	68.6514	66.1969	72.8437	59.9225	58.8223	61.8926	82.1771	65.1986	72.466	66.9772	72.2904	66.1157	62.2907	71.66	57.5181	65.8824	60.2888	65.6511	42.1054	69.7694	67.9234	72.3611	72.3611	67.3367	53.8313	55.6456	41.0733	46.0076	22.7355	44.1406	38.6635	52.7979	44.1406	44.7565	51.1127	51.0055	34.2008	46.6399	44.9815	56.0754	46.0863	50.6246	33.8076
19.907	60.1406	61.9529	66.6	66.6	60.1436	60.7017	62.9734	71.338	63.2028	64.1969	71.4457	58.8843	77.4525	67.7337	67.8355	67.5869	71.3717	51.0974	79.6322	64.5764	70.668	52.934	48.535	77.074	63.5452	69.5477	75.098	61.1018	61.1018	61.9855	36.4235	43.3811	34.3745	57.2754	32.4946	42.6837	48.9913	44.0172	42.6837	41.4563	43.3269	36.7315	24.332	33.3679	36.4257	66.5315	43.7697	46.6574	40.0905
20.107	54.8973	63.2359	67.0106	67.0106	71.5359	69.8692	63.513	62.7659	82.8849	70.0209	75.1703	60.0818	77.2174	71.38	64.6495	77.2092	80.7908	59.1647	70.3451	67.1265	77.3657	67.5003	59.5008	65.1903	60.6159	70.5192	76.7414	71.8888	71.8888	53.9573	34.7107	52.8117	47.64	43.5956	25.7858	51.2605	53.7161	52.8174	51.2605	52.9649	53.642	41.6703	43.4181	35.529	32.9563	55.6329	46.4951	50.9981	31.016
20.307	58.489	63.5308	53.9132	53.9132	52.9257	59.9856	48.7556	64.9146	77.1262	64.2403	66.9524	61.2179	76.9277	69.5976	67.9167	67.2974	66.9789	58.1292	75.7061	71.5139	73.7926	56.0975	44.1368	63.5326	59.9431	74.3978	84.5483	61.5745	61.5745	69.0953	47.4121	38.8997	33.6783	53.9133	35.7626	41.619	45.5953	54.7327	41.619	52.5319	38.1159	38.6154	46.9979	46.8801	30.6648	53.8963	36.4848	39.5781	31.9817
20.507	64.3151	69.3916	48.0485	48.0485	64.7039	64.037	57.5001	54.557	77.7438	71.9362	50.8812	62.7639	77.6088	74.2176	69.3324	59.8189	69.3545	56.9151	75.4155	66.5436	59.4398	60.2904	55.3079	61.5483	74.6067	60.0852	79.9616	60.5318	60.5318	60.5534	47.7664	43.9956	39.556	53.1299	48.2186	40.4709	50.6855	42.3866	40.4709	50.1629	56.6343	45.9409	33.9836	37.6903	38.2061	54.8344	38.5888	47.6689	38.2084
20.707	63.9333	53.349	55.5182	55.5182	75.6428	70.8921	56.4917	62.8444	60.3698	64.6997	59.9147	77.752	78.1854	64.1712	68.5125	67.9549	75.5198	55.525	70.523	61.3202	62.2458	59.606	56.6398	55.3433	57.9181	57.4459	74.1049	52.2887	52.2887	54.8571	51.1067	47.5784	39.2789	46.9825	27.6941	43.6169	55.3612	41.9922	43.6169	51.4052	50.1869	31.3323	50.9136	38.2957	39.4069	49.2857	39.6859	40.7874	43.2802
20.907	65.0313	54.8127	57.2417	57.2417	65.0209	71.7502	72.4905	68.5643	67.267	48.2238	62.6362	63.7806	78.921	77.4475	72.157	77.5204	71.3316	58.0688	74.1052	70.6629	64.1949	56.1718	60.1701	72.2223	62.3022	56.3891	91.3854	57.9828	57.9828	67.6765	55.5659	44.0039	49.929	40.4057	27.439	41.6931	52.2254	49.4142	41.6931	45.9841	41.6402	38.3144	47.1343	48.174	43.029	56.3465	44.7552	42.1519	39.994
21.107	66.2195	67.0639	68.822	68.822	60.8916	66.4716	57.3713	64.23	81.5799	78.6264	75.7089	65.2822	81.7193	66.9134	65.4384	79.3301	68.7328	64.2805	82.2581	66.0116	67.3255	61.206	50.5012	79.4498	63.8923	79.2038	82.3022	63.7473	63.7473	65.9754	38.0907	39.8045	45.0392	43.5025	30.6116	46.8434	62.7943	51.3094	46.8434	49.3011	39.5676	35.3649	35.1845	46.6148	43.3803	56.2621	53.285	52.0211	31.1424
21.307	68.1832	49.7628	60.9211	60.9211	58.9809	65.8304	62.3051	61.4979	70.358	74.0339	69.7753	68.9019	78.7856	77.2887	60.9955	58.3615	79.1579	59.5609	62.7205	68.5798	48.571	48.7556	44.0709	49.4975	74.0871	61.59	70.1038	72.5532	72.5532	63.9626	43.6437	53.8479	36.092	47.7403	35.3289	47.8905	54.5984	53.4881	47.8905	47.0939	54.0324	36.819	51.3838	44.8342	40.7361	60.896	51.3446	53.1351	38.949
21.507	70.0339	57.6774	69.1745	69.1745	66.1704	61.599	71.0868	70.5574	72.0517	73.7225	74.6352	57.9662	74.4766	74.2089	61.1681	62.3092	73.1285	65.4351	61.2129	66.0833	50.071	62.7884	52.9626	59.6993	72.474	74.2943	78.8417	69.0643	69.0643	62.8261	34.7797	41.9062	48.0188	44.0229	12.6554	41.3953	56.496	52.2776	41.3953	50.3037	49.2892	44.2922	46.1324	38.3068	48.9788	56.1469	47.8037	49.5611	42.0251
21.707	68.6501	50.7747	45.1513	45.1513	70.1551	62.8688	53.0119	56.8411	70.3568	57.6431	58.837	61.8363	77.1878	73.5921	54.3179	63.7927	71.1479	59.3039	79.5687	61.9858	64.4297	62.5067	60.7043	60.7276	67.6542	82.7417	81.4764	79.5361	79.5361	67.5215	45.0978	50.9914	48.2235	38.0044	21.3736	53.7407	58.7221	50.8944	53.7407	51.5208	52.3272	38.2205	39.2057	37.9112	41.3127	65.2189	49.9735	47.1085	27.9722
21.907	60.0926	56.9415	63.205	63.205	60.4406	61.0812	71.0942	68.5433	62.7399	66.4239	79.8007	59.2715	82.3631	81.6199	64.1064	70.0275	77.1173	47.6557	76.8303	68.1918	56.7535	67.1985	39.4854	78.8755	64.4102	65.0756	72.0943	61.6724	61.6724	63.1813	48.4689	51.4207	41.0438	41.316	41.4621	46.7952	47.311	45.7787	46.7952	48.2332	54.8696	38.9905	44.2772	43.998	51.257	62.4596	52.1337	45.8743	34.251
22.107	65.5298	71.8094	57.7471	57.7471	57.0177	56.2743	53.0384	60.1244	72.8778	62.9198	79.9936	59.7719	88.0595	66.9908	71.5497	60.6056	69.3325	45.698	74.3134	76.1397	69.4696	53.415	58.3215	60.3694	52.8198	75.5754	85.8094	72.9003	72.9003	75.5858	47.2285	52.0057	42.9793	45.5309	29.2209	49.3466	46.7452	42.6084	49.3466	45.345	27.3257	35.7361	41.0296	45.8089	44.9745	52.5606	47.6796	38.5566	42.1695
22.307	62.6786	52.0252	57.4076	57.4076	60.8084	76.6032	73.4089	65.6614	60.4392	68.6934	67.8441	50.7816	75.7202	65.2397	71.5592	59.3215	64.0055	56.5321	64.6091	62.3373	50.6011	48.3466	69.1146	73.8253	73.5907	60.1346	82.6387	68.9844	68.9844	71.2418	50.6805	51.4464	47.9896	47.5525	20.1793	60.847	53.9695	60.9062	60.847	44.3487	44.0214	40.5733	43.8302	37.8666	46.7071	50.6208	42.3867	48.9873	45.4674
22.507	60.4307	68.7092	57.3663	57.3663	66.5482	77.3643	68.3726	67.5938	51.8783	60.8316	72.8834	60.8474	85.4512	78.5185	67.7838	63.3155	76.8707	55.3686	64.171	65.5776	53.9063	54.5807	52.9186	65.7254	48.4524	58.332	76.1859	68.4858	68.4858	77.999	44.2151	42.2428	41.2398	56.1435	18.9736	42.6686	63.1935	46.4283	42.6686	56.4627	44.3371	39.033	33.9324	54.1983	41.8321	60.2861	49.9212	39.6487	44.7656
22.707	55.0967	59.9897	59.3306	59.3306	66.3493	64.6736	57.2061	70.9748	70.1076	68.2318	69.4936	65.1243	78.2291	67.293	54.0753	62.1794	82.036	60.8775	66.9113	63.8691	75.2431	61.3945	36.7967	64.3854	55.3552	63.3765	63.2203	66.1183	66.1183	56.9511	48.2732	40.1178	25.747	49.1526	27.3506	48.0435	45.6398	53.8452	48.0435	48.9185	33.7822	37.3432	48.1001	51.8507	45.7168	48.598	39.3346	53.6489	45.1574
22.907	59.6663	50.5871	57.3181	57.3181	66.7559	80.2429	71.2895	53.3601	71.4461	82.9599	68.2117	60.8517	84.1096	88.4073	56.2424	62.369	62.3298	69.5609	81.659	71.4203	64.4359	65.0754	70.6788	71.0035	71.5828	55.2477	71.086	67.6438	67.6438	69.8224	37.1195	55.6727	46.9234	39.0576	18.186	45.4606	51.1037	44.0746	45.4606	52.1136	46.5903	35.1292	42.5316	45.1211	41.3712	45.6584	53.1458	37.225	47.4611
23.107	52.7725	55.6201	43.3063	43.3063	59.0085	66.7426	51.297	68.1193	70.0324	77.1677	65.2561	67.373	83.4172	77.8335	68.4873	65.1577	70.1568	49.3209	70.4022	66.0232	74.693	61.9599	54.2416	71.0842	69.995	72.0201	88.2182	67.1547	67.1547	66.9197	55.6581	49.537	39.2623	47.0397	4.23875	47.619	41.5425	50.2515	47.619	49.5848	40.8408	44.4053	41.4845	52.8494	41.9081	57.0132	50.605	34.811	38.1225
23.307	64.8297	49.7143	54.9157	54.9157	73.06	70.6246	85.323	59.8144	69.5524	61.5265	64.4123	64.0692	78.9985	85.4623	62.8916	71.9027	66.0038	57.3836	48.2137	61.225	73.5546	60.6643	65.8355	76.1605	61.2444	85.7644	89.9476	65.7568	65.7568	59.2952	42.4787	58.4941	36.9542	42.868	8.13227	34.4268	45.2741	62.3357	34.4268	50.0704	35.2128	39.6535	40.9196	41.6661	45.0159	75.1225	53.145	51.3152	39.0466
23.507	60.6495	56.2613	46.6317	46.6317	70.0635	73.5724	69.5271	70.08	65.7399	54.84	62.6024	66.4289	77.9919	77.5675	51.8643	72.5404	81.7299	52.2348	68.1162	69.7085	68.9478	56.7201	54.6728	64.8761	60.9682	73.3244	69.5663	60.814	60.814	67.2595	43.3543	51.4331	37.2073	47.1584	10.6035	44.1639	57.3152	50.9685	44.1639	44.6787	47.9443	43.553	41.0303	35.6966	38.567	61.2438	53.4233	48.0559	41.6725
23.707	60.965	46.2919	47.8398	47.8398	71.4763	62.2852	74.5261	57.648	65.0353	55.0207	64.0653	60.3085	71.0797	73.2801	82.2782	58.2363	69.3666	59.2286	53.9564	57.1631	59.5368	70.5656	56.3962	69.0033	71.9822	59.4292	83.5618	75.9792	75.9792	64.1845	47.2282	55.0572	47.8617	43.529	19.9369	36.2246	65.0788	45.2545	36.2246	39.3038	34.6643	35.9105	40.3898	41.6778	35.1399	47.7341	39.4675	41.0039	30.8335
23.907	61.3148	50.817	54.8614	54.8614	72.2992	63.1029	70.2546	61.1457	60.4573	79.2526	65.4587	53.2269	74.1922	63.4329	74.6533	57.7336	60.8101	51.2207	63.6923	81.178	52.2896	58.8988	68.1234	69.4112	49.6603	57.6346	76.4967	77.2429	77.2429	73.2775	45.678	52.2269	39.0805	43.5051	21.3851	45.0562	56.9711	52.0631	45.0562	50.0053	49.9215	34.8734	34.3224	40.3333	42.9613	54.9564	42.9694	41.1174	35.7077
24.107	56.8913	51.0346	42.1119	42.1119	59.7446	53.0509	61.6039	61.8194	81.7456	82.116	78.5579	60.0166	71.8842	79.1132	63.2733	67.7632	78.2565	57.382	68.9531	68.3334	56.7446	58.6937	57.303	54.1479	58.5046	72.3067	87.8919	60.5474	60.5474	51.3083	46.9575	39.301	35.9733	48.966	16.5615	43.8066	51.5392	50.1874	43.8066	53.9823	40.3028	31.297	40.1371	42.3885	43.1552	52.847	57.5387	43.099	38.916
24.307	68.0951	48.9452	55.0158	55.0158	69.7273	65.3218	68.46	59.8043	68.5258	81.7068	76.777	61.8351	66.6427	72.0066	70.9117	72.2879	73.5172	51.1189	78.7924	75.5146	57.0706	53.5053	62.0168	61.6126	55.0925	65.2626	70.7567	79.3359	79.3359	48.1913	55.2178	54.1933	48.3941	46.7476	18.7898	47.9582	61.5277	52.8631	47.9582	45.9862	43.4732	45.221	37.4965	38.3858	40.9431	54.0221	40.4308	57.3052	43.7372
24.507	61.3739	57.9855	47.2311	47.2311	66.0335	69.552	60.4979	54.7041	56.7827	86.5858	68.8312	64.6184	84.7839	69.5794	51.6996	65.9346	83.9036	66.553	71.7707	70.442	68.3239	57.0116	49.6835	81.9426	73.8101	63.7105	55.9159	76.6	76.6	60.5168	49.5045	52.4121	55.0661	48.6505	11.321	47.6652	53.4658	47.8059	47.6652	49.6521	35.5892	39.5358	44.347	42.1516	37.3117	56.3	41.9469	33.0673	44.5014
24.707	63.1868	54.7805	54.4668	54.4668	66.5826	73.8007	78.774	64.4416	70.2948	72.8226	65.9087	53.0235	74.3138	80.6051	60.05	55.9411	81.6432	63.3991	76.4469	68.844	66.8089	58.478	73.4465	73.9058	72.9512	73.2597	66.173	73.3549	73.3549	63.2734	52.3834	46.2494	40.7932	46.422	17.8586	40.9074	53.7177	46.7948	40.9074	49.9716	33.9942	35.9936	41.9	40.0501	41.6214	53.1216	47.9393	44.9278	41.1861
24.907	63.3929	51.5972	56.1765	56.1765	73.8009	65.5732	56.0123	53.6434	73.9735	70.0968	70.855	61.8485	76.1957	87.9398	70.6089	56.0984	72.8216	51.4207	65.8192	73.2209	59.6228	48.2892	62.0107	52.7756	55.3571	65.3055	77.051	61.5736	61.5736	64.5605	48.9711	48.8792	32.6628	50.3928	17.4617	48.9531	51.1593	52.5868	48.9531	42.5346	40.7507	47.3473	39.4527	42.8237	48.4925	61.4988	41.2471	44.703	48.6379
25.107	69.1003	50.8239	51.497	51.497	62.5578	59.4262	79.6294	60.8166	63.0353	53.2838	63.7628	64.7354	77.2087	83.9363	62.0312	65.042	65.3158	57.0378	68.1407	59.2316	48.2227	67.7005	41.5541	83.0301	41.0152	72.7975	69.6003	68.668	68.668	68.3411	46.551	57.1508	53.6259	39.5761	16.133	45.2037	45.3607	52.8703	45.2037	43.6907	43.8622	43.052	32.8013	50.3877	30.4831	57.5079	51.949	50.6823	32.3152
25.307	65.0862	60.3569	47.5691	47.5691	72.4036	65.5951	62.1364	71.9672	53.7162	64.7431	76.5187	52.901	68.7791	70.053	60.6388	63.8643	75.3395	55.2493	69.2176	68.8996	70.5318	59.5988	52.2832	72.0235	73.0095	62.5921	75.3629	71.5919	71.5919	70.8406	47.1927	47.8128	49.7339	55.5594	32.0713	46.2564	51.3788	45.4695	46.2564	50.5013	51.7711	36.4829	45.2787	41.7127	38.0672	52.364	53.9045	38.8888	38.6308
25.507	63.3914	56.554	46.3044	46.3044	65.6424	61.5829	53.8981	68.5235	75.7817	59.1671	75.1911	58.0824	71.7788	73.0576	56.6811	57.6272	82.9164	72.4572	83.9543	65.0188	60.9524	53.8278	61.5224	75.6506	46.69	58.9278	68.1939	75.7356	75.7356	66.9741	42.7721	51.2641	35.0394	49.2733	20.6636	47.5686	51.2756	52.169	47.5686	57.56	49.8873	31.2663	39.2967	46.1332	43.7911	61.2726	49.0664	37.4531	42.1894
25.707	65.3057	52.8501	71.2917	71.2917	68.0911	70.9913	72.7058	61.702	72.9193	64.0272	70.1618	56.164	79.0665	73.9882	67.4331	62.7335	62.7059	55.6591	65.8194	58.6277	53.0261	54.6936	42.7776	51.5574	58.4767	75.6709	82.485	79.0781	79.0781	67.9481	68.5575	49.5327	47.8901	52.0022	18.3084	42.9086	48.9704	45.977	42.9086	47.5921	53.8721	28.0605	47.4215	50.0742	36.3065	63.4471	48.879	37.6289	40.5203
25.907	54.2664	52.2023	42.508	42.508	65.0617	67.1174	69.7407	61.9247	76.4667	62.944	82.8517	66.592	79.6553	72.2174	63.1334	63.5986	62.1842	54.2086	60.6026	61.5664	71.6421	54.9678	50.0615	61.5457	78.5301	57.8436	86.9571	64.8888	64.8888	61.9812	42.6912	55.9524	53.0476	49.9265	17.1124	37.0949	58.5997	50.9261	37.0949	42.0449	49.8137	35.289	35.7974	47.7114	34.0727	53.7363	49.3067	41.1083	37.5532
26.107	60.7225	67.6219	49.444	49.444	68.4561	63.1063	59.3188	51.8138	73.0721	74.0729	66.8493	62.0343	77.2469	75.5445	65.292	79.9097	70.6384	63.8586	80.9008	70.3184	62.9547	56.4826	50.6191	66.452	41.4756	62.0232	82.0953	69.3312	69.3312	66.9217	48.484	47.6088	37.2956	45.4057	22.6758	42.8916	60.2256	48.9964	42.8916	46.0408	49.4323	32.2446	36.0377	58.0109	47.4849	66.1153	45.9263	45.1873	41.4258
26.307	66.1048	59.8782	52.4337	52.4337	73.7492	56.2766	72.1406	65.8129	57.256	68.8297	64.5836	60.5413	67.8947	72.1817	57.7328	72.9728	81.3807	53.5756	61.9711	66.0789	64.2363	61.531	63.6311	55.7642	44.5345	76.1	62.3882	66.7715	66.7715	70.5977	43.4811	47.9187	41.1424	38.2578	12.0752	47.3587	47.0484	55.0914	47.3587	51.2265	45.9346	36.8808	43.4373	42.6972	39.0405	51.7959	42.0879	46.1162	35.5451
26.507	58.4266	57.9261	47.8008	47.8008	61.58	66.6919	60.9654	62.1961	69.4659	74.7275	63.2763	62.2273	77.3527	68.2362	60.8809	70.7001	72.7973	65.2017	62.2548	62.4233	53.2255	68.3599	47.666	57.9139	69.6235	60.0817	72.2802	76.5317	76.5317	69.085	49.1099	46.1695	40.9975	39.0802	-5.53927	46.3645	60.7492	53.9906	46.3645	41.45	41.5901	33.048	43.7686	39.7182	35.4254	59.5116	55.3406	38.4051	44.141
26.707	64.4184	55.901	51.0214	51.0214	57.6549	75.7624	71.4463	68.717	67.1623	85.6947	67.6959	77.4674	74.3788	80.0534	58.9761	64.7212	75.1143	63.8985	59.3485	69.0725	60.267	60.3483	59.0672	94.4346	61.7963	52.7142	69.257	66.5439	66.5439	76.9554	48.9095	50.4635	58.7181	52.2931	27.7435	43.8305	52.2399	43.2295	43.8305	40.1614	46.9818	39.6008	37.2834	50.3292	44.316	56.6679	42.7862	51.4792	34.3322
26.907	69.127	55.1897	55.3416	55.3416	58.2541	76.376	58.6567	67.3397	57.3857	80.8475	97.8497	52.8418	84.2534	78.0353	55.8235	76.1969	64.9427	46.9223	73.0405	66.8435	73.3752	53.3691	54.3719	69.6232	73.7096	64.9807	80.0891	61.7414	61.7414	68.3245	47.0722	47.2521	46.2333	50.3561	24.1515	47.5735	53.5345	54.3878	47.5735	44.4727	47.9792	35.2234	41.1491	46.2996	38.9012	50.3387	37.7084	41.97	42.2051
27.107	58.3767	57.9841	41.5897	41.5897	56.8721	66.9352	60.4783	64.1748	61.8821	84.3765	68.1313	55.8076	84.6121	73.203	57.5894	57.8912	67.8445	57.7413	53.4848	66.3266	61.2099	66.6887	77.4864	79.9748	96.2578	71.642	66.961	68.5096	68.5096	71.1736	42.6421	49.7358	47.5808	39.6386	19.3659	42.9148	53.9373	53.8079	42.9148	49.3452	46.2929	27.544	44.0353	38.6829	36.1652	46.8512	38.6485	43.5209	37.5936
27.307	60.7966	54.5726	46.8978	46.8978	67.2478	68.1139	61.5812	57.7785	53.2729	70.4627	72.9079	60.9065	80.9034	67.1984	68.893	54.0833	81.4302	58.0175	80.0132	53.306	62.0411	56.7264	56.4309	76.7711	71.5221	61.6882	76.6068	69.0417	69.0417	63.3391	44.7414	59.7312	37.3413	43.1127	23.9545	47.5227	51.1915	49.7044	47.5227	50.5245	55.8152	49.4224	37.6423	46.7792	42.5247	59.2634	40.7126	47.8774	54.3869
27.507	65.5308	64.4819	41.8741	41.8741	65.0569	76.572	52.0188	68.9899	76.7948	82.3256	52.5622	65.8412	80.0165	71.6322	55.5664	61.6988	75.2466	57.7018	64.421	59.3628	49.9791	54.3094	56.9138	63.0093	49.4164	40.5616	68.9715	71.8381	71.8381	52.3746	50.1023	51.6308	48.5307	48.584	13.899	40.7566	57.2496	46.8767	40.7566	42.1941	39.4042	35.7177	34.8882	55.354	36.5802	56.8331	36.3234	42.3406	38.6364
27.707	59.6637	61.1724	56.3371	56.3371	63.937	66.5754	66.9647	68.0197	76.652	79.7918	73.0893	71.8743	85.0087	84.0762	65.5862	72.3209	67.2237	56.8031	80.863	59.5617	66.3393	53.9552	66.3707	64.5502	52.8428	69.1381	67.4604	66.5396	66.5396	73.3238	46.1095	42.178	47.5626	39.6437	25.4285	43.1183	52.745	59.7236	43.1183	45.1832	59.1659	40.3358	42.2287	50.7153	48.0103	59.2879	38.7885	46.1187	43.7058
27.907	60.5497	56.8709	39.3241	39.3241	79.5615	67.0828	57.4195	71.2584	78.7794	71.9854	63.9783	59.6969	77.4054	74.2914	63.9345	58.4419	63.801	50.87	66.9032	69.4202	52.1269	69.3643	59.6776	61.0347	53.1729	64.5508	86.5915	74.5038	74.5038	68.2888	41.89	48.844	47.5406	41.6546	13.814	47.834	54.2412	62.5351	47.834	48.1323	49.3406	47.7068	44.9896	48.9764	37.7114	66.2713	47.6897	37.8965	43.8791
28.107	63.7581	51.6387	43.3162	43.3162	68.4449	52.1894	74.8591	64.5394	66.2737	82.2153	65.9293	60.1722	74.4831	53.8659	64.9527	64.3645	62.4229	54.8442	69.7998	66.4394	75.7349	59.223	46.3677	69.5254	51.4161	63.8015	75.3997	64.9726	64.9726	68.9217	31.4207	48.7438	44.9432	48.964	26.7365	33.4158	59.1069	50.1529	33.4158	40.6449	54.1742	36.4701	41.567	43.2567	47.7325	66.6442	47.1657	53.2217	40.3218
28.307	63.1803	63.0633	47.5989	47.5989	61.115	72.0408	56.4958	72.0787	78.9315	77.9888	84.057	58.325	84.1036	72.0086	65.8361	63.8273	73.8657	52.2412	77.9605	67.3549	61.2108	57.8045	82.6615	62.171	72.7383	64.5178	71.1167	73.0255	73.0255	58.3761	33.3185	51.6654	39.9604	48.7275	9.83547	50.5911	55.5062	56.3053	50.5911	40.2623	53.3704	30.3912	38.9983	50.8956	43.6024	57.001	48.7973	41.7382	45.6235
28.507	62.4057	57.2518	45.8181	45.8181	66.202	72.0892	54.2103	63.5081	69.1595	60.1341	58.8732	59.7049	81.3827	75.306	60.9336	60.1951	74.3835	47.5034	73.9331	60.2761	58.275	61.039	45.718	75.6576	47.3493	60.9907	68.8224	73.3368	73.3368	67.7223	60.5211	50.088	38.3693	38.2948	3.72866	46.6825	47.8599	39.1349	46.6825	45.8369	37.7532	39.8649	42.789	45.2759	43.5444	50.7123	49.5027	41.1317	38.6215
28.707	56.446	51.0462	53.102	53.102	65.7717	70.6592	68.8416	60.6317	61.8324	71.8512	73.7262	55.5324	77.3959	64.2731	73.4422	59.3553	67.1332	48.3624	67.8194	61.7696	48.1239	62.7307	67.903	59.3711	54.9943	79.6768	87.6359	74.4857	74.4857	56.3244	47.9477	47.9677	37.7886	39.3883	20.0874	41.2711	52.129	55.6407	41.2711	51.092	42.1174	30.3582	43.0807	49.3269	39.8027	56.5147	42.2859	45.3604	38.345
28.907	62.9665	61.3775	39.6965	39.6965	51.1427	63.3635	72.8117	66.4047	77.1429	67.6324	62.2116	56.708	75.0561	57.6491	56.4	70.4324	74.5839	61.423	69.0256	63.2107	66.6338	63.0628	60.6037	69.9205	51.3252	61.7345	64.0844	80.2823	80.2823	58.5495	43.8457	49.7741	50.5354	41.1517	23.65	55.484	51.2977	48.1424	55.484	42.6523	46.7326	36.112	39.725	31.9108	34.1824	63.6253	38.3242	40.591	42.4487
29.107	65.7173	57.2301	56.6911	56.6911	58.1392	77.8245	56.9254	58.3122	73.2565	84.8379	65.6037	56.6409	77.7884	65.4323	68.156	60.8033	75.3946	54.3611	70.9816	66.2799	56.409	58.6111	45.7916	59.2121	51.7466	52.1967	67.6683	73.5595	73.5595	68.5426	41.3614	46.9659	49.2178	42.8183	16.6069	49.0327	65.9062	49.3267	49.0327	39.8924	33.5127	35.8645	39.3187	44.4472	39.1461	68.6196	47.32	43.8156	40.4372
29.307	59.049	58.3692	53.1073	53.1073	62.6803	57.7632	47.2883	66.8227	61.6246	73.3981	77.4163	60.0513	75.9643	70.724	66.0411	63.3535	59.4464	50.7477	67.5875	69.8376	53.2364	62.6937	55.0906	53.4492	70.9045	73.5999	76.5289	72.6023	72.6023	59.6711	62.2169	49.081	35.3757	40.6733	-6.52902	42.2081	65.8581	53.1801	42.2081	53.4063	40.4323	33.4408	38.9218	39.638	45.4899	57.1476	46.1899	42.6252	40.973
29.507	68.6848	62.8537	52.871	52.871	62.0003	66.0091	76.6825	67.5788	68.7728	66.2386	72.1332	57.5662	80.3592	78.7782	72.705	73.6158	71.1467	56.3259	70.7435	60.6749	54.2161	44.6616	62.7413	47.1957	58.445	60.9118	68.2206	73.554	73.554	67.5908	50.201	40.0213	37.8156	36.6701	21.5873	42.6605	56.5209	57.8757	42.6605	44.1048	52.5942	32.3214	32.2612	40.5573	50.8616	71.0739	42.2843	48.7272	49.6968
29.707	67.1952	68.0349	58.1172	58.1172	59.4536	68.1577	50.3514	54.54	74.7132	62.3156	78.0191	62.8468	87.4869	83.0804	59.9023	64.9192	82.1158	54.2976	72.3265	78.8114	63.0024	51.4827	71.8222	60.8162	82.7649	72.8092	81.8626	67.9245	67.9245	69.4695	45.4992	48.0873	42.1085	38.8676	6.9564	49.289	44.9441	55.746	49.289	45.3493	46.3167	29.7946	44.8412	49.6642	39.9355	49.0222	54.1366	34.5722	43.8936
29.907	54.3641	54.7477	40.5812	40.5812	67.5063	54.7935	60.1043	65.6734	96.7252	60.4293	75.318	68.6494	79.7215	78.4284	71.9833	58.3468	83.5602	55.1204	69.7827	62.7686	63.0306	52.8564	60.5351	65.3308	52.6369	68.604	64.0423	69.1515	69.1515	76.4773	46.1413	46.9003	41.2422	40.183	23.2543	44.6717	58.0649	46.4004	44.6717	54.264	46.2298	28.8188	27.6778	45.7805	34.791	53.7881	55.9047	40.6222	41.9298
[truncated: 71 more columns]
