# Supplementary material for: The small CRL4CSA ubiquitin ligase component DDA1 regulates transcription-coupled repair dynamics
Source: Nat Commun. 2024 Jul 29;15:6374. doi: 10.1038/s41467-024-50584-7 (PMC11286758; doi:10.1038/s41467-024-50584-7)
Supplement: Supplementary file 16 — Source Data [file 41467_2024_50584_MOESM16_ESM.zip › Source data/Supplementary Fig1/Supplementary Fig1F.xlsx]

## Sheet: Sheet1
	CSA-mClover
	Untreated (-UV)																														10 J.m-2 15'-45'
Time (s)	#1	#2	#3	#4	#5	#6	#7	#8	#9	#10	#11	#12	#13	#14	#15	#16	#17	#18	#19	#20	#21	#22	#23	#24	#25	#26	#27	#28	#29	#30	#1	#2	#3	#4	#5	#6	#7	#8	#9	#10	#11	#12	#13	#14	#15	#16	#17	#18	#19
0	101.046	107.32	102.235	105.865	100.462	112.188	94.3795	103.728	100.875	94.4466	92.2686	101.485	100.479	104.727	105.151	105.609	99.8775	119.551	109.183	106.172	102.406	94.0369	105.677	97.1073	98.7838	92.3054	97.9846	104.022	104.253	99.0434	114.879	119.107	108.054	106.785	107.511	99.1135	101.578	102.954	96.5766	114.364	92.6374	106.408	107.394	111.003	108.095	95.957	100.594	104.791	105.798
0.202	98.0339	105.85	102.367	104.993	103.025	101.478	92.0031	115.774	97.8108	102.118	101.41	103.395	104.083	106.404	108.294	95.5219	101.602	104.567	104.67	87.8869	108.833	89.192	97.1578	95.3508	113.035	99.3241	114.115	105.542	103.237	93.4875	107.61	101.558	95.3231	100.188	95.96	105.689	94.8971	100.844	106.995	87.1806	108.051	98.7257	98.7516	104.861	95.1184	116.445	97.6725	102.199	102.79
0.402	91.2266	104.08	100.831	83.2479	97.5749	95.253	103.661	111.569	98.3805	111.533	108.533	99.1275	94.7567	99.5782	111.321	104.445	98.6647	99.8663	106.906	93.3641	111.506	107.873	109.892	104.374	110.483	96.4918	95.3055	104.4	100.901	100.5	99.9601	106.224	102.609	110.028	90.4393	104.005	101.591	107.898	99.2524	104.875	112.725	93.4	102.571	101.203	100.927	91.2018	101.357	109.524	98.4573
0.602	94.6683	97.5921	90.519	89.6366	99.2068	90.2826	113.563	107.156	102.13	102.016	99.0635	105.317	100.928	106.47	98.0371	93.9682	103.957	105.552	97.1916	86.6116	99.2146	110.666	100.162	100.036	105.205	101.439	97.6657	99.5196	93.9936	101.043	85.5372	99.8357	103.692	91.619	104.037	91.9333	91.9301	96.0796	107.189	107.935	104.455	104.077	99.0215	102.687	99.7218	106.285	104.125	107.903	99.9221
0.802	90.8772	101.842	103.2	107.314	97.1129	80.3607	96.7227	118.521	103.214	100.03	94.8262	94.9376	100.801	101.727	87.3729	111.274	103.547	93.8889	99.1843	103.932	103.239	111.222	102.162	99.3065	109.267	106.712	108.032	100.835	83.433	99.2986	97.695	104.615	87.1122	106.914	100.153	99.7029	104.542	95.7098	116.438	96.0245	114.365	98.9128	103.43	103.949	96.4865	95.0184	99.2657	87.5801	89.8908
1.002	100.284	91.8569	98.2876	96.9722	89.3306	86.6746	113.669	102.147	108.935	106.044	107.906	101.808	101.703	93.1367	103.744	111.912	96.7023	102.315	102.185	101.817	101.842	97.6285	107.207	105.002	105.104	93.5581	95.6004	104.294	94.7847	93.1496	93.6407	96.7722	99.1543	94.877	95.975	100.237	113.339	103.09	112.209	100.537	101.418	107.392	102.173	109.398	108.121	96.2684	95.2959	104.524	94.8331
1.202	108.561	95.7806	102.22	110.01	100.257	105.263	101.799	102.636	103.199	105.281	79.9362	100.007	98.0497	96.8671	82.4341	104.806	99.9016	101.271	88.2102	97.8362	106.174	102.002	100.61	94.0102	99.5497	100.63	93.1903	96.5115	104.445	101.595	94.6576	95.0348	86.7836	101.796	89.7763	104.808	107.75	110.721	93.296	92.6177	112.872	94.0012	104.661	109.204	108.927	103.165	117.712	99.3391	103.607
1.402	98.051	88.6427	90.4722	95.5068	88.1268	108.152	96.0192	105.927	97.6215	103.992	105.006	101.167	96.2179	90.878	100.287	100.52	95.6845	99.5339	105.182	77.6006	99.3659	93.3802	106.082	102.172	113.606	99.3788	112.867	98.774	105.784	99.6195	86.9572	99.317	102.353	102.45	107.237	85.8161	102.43	89.4556	108.47	98.9962	96.1979	92.2629	93.8385	106.247	91.7611	105.148	95.339	83.3026	91.3978
1.602	103.728	103.821	104.96	93.4341	108.139	94.4221	101.737	90.9024	101.544	107.404	93.555	102.928	95.1624	104.082	87.7156	99.8363	96.2722	95.4577	97.5883	101.561	90.2981	107.331	109.383	104.447	115.949	109.612	89.8242	99.4626	102.182	92.5109	115.735	92.5637	114.419	96.0374	104.926	97.6656	124.693	90.9022	96.873	88.1436	91.719	99.9763	111.544	100.005	90.3813	96.5475	86.1875	99.3326	100.533
1.802	84.7851	105.484	102.772	106.664	112.233	115.335	105.34	86.9604	92.0887	101.862	104.051	103.224	110.525	110.447	102.776	110.777	94.6248	93.5028	104.13	112.688	100.368	105.084	98.1199	101.145	92.3396	98.3704	89.1954	92.4287	102.598	99.2267	93.6982	101.773	102.577	92.4767	87.6302	100.906	74.2133	96.136	93.5252	95.2578	72.4123	99.2328	94.3503	93.1501	105.623	112.959	100.976	103.623	108.733
2.002	108.83	94.8378	105.104	96.3277	117.902	118.492	105.75	110.25	99.0805	97.0511	104.389	99.9114	100.841	111.749	94.0209	104.17	101.468	104.715	98.7047	123.345	100.23	106.063	108.92	96.8815	106.274	107.307	93.6299	93.3171	99.2806	99.7625	93.4597	100.133	107.318	103.28	95.8788	86.2622	93.7731	104.095	99.4659	112.44	112.771	113.648	92.9218	102.534	104.603	88.42	91.3999	116.139	103.263
2.202	102.332	102.396	86.342	98.1336	99.9422	97.8322	88.3545	91.952	102.22	108.026	111.747	98.6538	106.479	107.316	100.109	99.3082	101.268	106.227	101.681	91.1642	84.2184	99.4213	102.265	95.3639	93.7164	97.3612	102.027	107.645	99.0343	86.8305	88.6394	103.266	111.161	94.2002	101.078	96.6731	89.5466	111.326	92.2604	108.018	119.578	92.4529	96.8402	82.9691	109.468	96.7818	114.741	90.7341	101.658
2.402	97.6054	96.5685	95.1419	95.4445	103.929	110.311	101.547	94.2525	107.799	107.664	106.901	81.9731	99.9623	101.795	102.285	95.5575	107.242	91.5238	93.0596	96.4147	93.5758	92.1554	91.7338	96.5693	96.9577	94.4359	95.4182	101.608	97.0258	103.098	90.3966	106.037	110.543	101.432	93.788	95.2256	112.931	92.4758	91.0193	116.874	99.3833	101.638	86.508	104.295	94.2077	106.737	101.792	95.2291	93.9822
2.602	103.61	106.605	102.119	116.117	92.7485	107.138	97.5549	84.7318	96.7118	90.7989	97.5175	100.429	81.7089	90.8091	97.2064	99.5802	106.871	98.895	98.0602	108.352	109.389	96.9285	98.1283	102.36	97.3433	95.6788	95.7384	99.024	96.3747	98.1085	114.505	99.6727	86.5314	112.595	94.1843	99.6306	95.6023	95.6119	100.039	112.6	77.6103	99.1397	94.504	92.6737	102.919	90.8563	105.467	106.638	107.588
2.802	112.938	100.228	100.579	107.53	103.924	102.05	105.457	103.592	98.1545	97.4294	101.845	107.645	106.595	98.9704	101.677	98.7126	98.6606	94.2367	98.27	99.8539	116.696	92.5705	98.3252	103.288	92.064	108.748	91.3913	101.698	94.4036	102.058	89.9102	114.885	98.0599	107.359	98.0077	101.499	105.828	98.1549	90.4304	99.6178	91.7355	85.0226	111.423	101.171	107.519	100.332	104.662	89.6873	101.715
3.002	94.4102	104.877	102.816	102.975	99.6762	96.308	86.3341	101.404	89.5048	105.8	107.836	96.496	99.9424	113.767	102.817	102.67	99.0478	92.7433	96.1053	95.9313	105.047	99.7235	89.8001	112.21	98.0766	97.3427	97.2881	99.0912	90.4241	94.3113	114.806	85.0971	92.3038	87.7425	92.6348	109.175	97.1713	112.393	96.4659	112.207	84.584	109.618	106.427	90.13	107.015	103.722	95.0601	97.7246	92.9579
3.202	94.8114	104.788	102.873	96.3566	90.3934	97.2036	99.8016	81.1736	100.609	91.491	105.459	92.3591	90.6398	109.924	92.283	94.6736	94.764	102.621	99.2978	99.9723	88.484	102.321	97.1339	104.41	91.9936	99.0481	106.794	89.8346	95.5025	97.4099	107.551	96.749	96.9797	89.7603	105.826	106.918	112.134	87.3916	95.624	93.4128	119.866	85.1082	106.548	98.5877	89.7936	103.291	94.65	91.043	89.0443
3.402	103.774	105.538	104.115	82.8199	99.649	95.3286	101.847	87.0989	90.5214	105.5	97.4864	101.246	96.3909	92.0652	109.486	95.2599	96.8773	98.0059	104.43	88.7687	99.8779	94.7172	96.8026	99.3971	99.4046	106.105	115.097	96.0889	105.964	89.9115	96.8899	89.0743	88.2524	103.105	109.251	99.2479	90.2263	91.4014	101.3	103.765	99.5581	87.9265	91.5559	105.142	111.076	93.1755	95.9336	83.4951	84.138
3.602	105.837	90.4885	96.7214	96.2912	99.8486	90.0995	102.882	97.3927	94.688	97.1345	94.7341	99.7238	100.548	96.1596	99.0314	82.427	96.2451	97.4897	91.6456	106.128	95.1374	94.6714	93.0233	95.6344	100.07	99.1357	101.279	100.394	92.5319	97.5033	104.635	95.9752	110.504	100.27	103.044	100.678	102.933	103.458	88.296	90.4573	108.75	106.531	98.1261	81.8561	89.1236	105.878	104.866	108.286	111.333
3.802	100.496	92.5328	109.347	105.693	99.8242	99.8836	87.1917	94.7083	92.5182	109.167	88.1611	93.4133	101.11	93.2475	101.325	92.5824	97.6948	98.6502	100.406	106.347	104.751	92.9332	102.411	106.905	105.107	104.589	89.9848	100.824	102.671	97.2605	90.4511	81.4066	92.7969	93.5661	99.649	96.7139	94.1729	96.6916	99.6793	99.5335	103.337	106.138	94.797	87.2811	92.9171	91.9199	97.8642	115.858	101.017
4.002	100.798	104.886	99.6446	101.643	99.5081	95.9848	103.866	83.1773	88.0845	92.352	86.7732	98.0621	89.5841	100.809	100.463	100.533	100.446	95.9047	96.9653	104.322	92.3637	91.8315	84.9171	94.7395	94.5564	96.9054	102.461	98.5844	98.041	108.465	96.3819	103.331	105.359	104.519	90.9237	101.304	100.649	95.4427	89.126	100.266	87.3243	99.8033	95.1227	93.8712	95.4015	90.735	90.2086	107.733	100.073
4.202	91.4141	81.7223	96.6381	115.862	103.393	109.808	102.018	104.783	107.802	92.677	88.5905	110.549	97.4266	88.4457	116.501	104.84	97.3077	96.4104	97.4518	105.693	96.6692	96.1245	93.1204	102.267	84.7426	101.046	95.4567	105.408	105.203	100.872	87.2369	94.2638	109.99	104.269	89.8322	92.669	109.338	98.6298	101.588	96.1476	85.6312	106.989	95.2742	95.5177	106.383	91.0604	104.601	106.811	98.2768
4.402	105.743	94.187	101.014	103.142	96.0484	93.4566	100.421	100.103	96.6087	90.2656	97.0121	99.2637	100.263	81.1955	88.1714	106.401	101.374	112.638	103.457	101.267	79.4261	92.0664	100.775	94.5095	87.2976	102.15	100.977	103.449	107.23	107.902	97.4831	107.082	97.2003	88.8254	106.407	108.202	97.8483	97.9964	93.4857	95.0244	104.329	106.26	91.2121	107.049	106.129	105.613	104.408	95.5788	96.7092
4.602	108.806	94.6817	93.9682	89.9576	92.8797	95.5599	97.8414	101.622	108.303	100.331	107.015	107.675	107.726	93.4941	111.597	100.975	102.538	93.2571	104.178	81.9563	93.5543	99.9021	96.2978	96.5484	89.9584	102.218	102.27	94.2039	96.6087	106.122	92.3986	89.2043	103.023	92.4961	102.423	94.2717	88.7397	97.759	102.778	95.8487	76.1754	108.603	104.122	102.497	99.5885	94.9249	102.764	95.4249	89.8322
4.802	97.1616	102.971	90.234	104.719	100.239	97.7541	104.025	101.501	80.847	98.963	98.2237	94.9716	115.889	98.3384	102.449	97.123	99.9676	93.048	114.531	100.189	92.2256	100.318	97.1779	99.4859	94.0467	94.0945	102.371	103.146	98.3345	113.303	105.366	83.1791	100.506	89.882	104.876	91.9278	72.5261	108.648	103.786	101.909	110.659	92.1126	105.152	96.8829	87.8811	96.6667	84.0734	100.106	101.704
5.002	0	0	0	0	0	0	0	0	0	0	0	0	0	0	0	0	0	0	0	0	0	0	0	0	0	0	0	0	0	0	0	0	0	0	0	0	0	0	0	0	0	0	0	0	0	0	0	0	0
5.202	0	0	0	0	0	0	0	0	0	0	0	0	0	0	0	0	0	0	0	0	0	0	0	0	0	0	0	0	0	0	0	0	0	0	0	0	0	0	0	0	0	0	0	0	0	0	0	0	0
5.402	19.8273	1.19419	23.5517	27.4007	18.3313	-4.84974	6.81355	31.6082	-1.37935	7.21145	4.72599	20.4376	13.5451	15.6422	18.6978	16.6182	20.1562	22.9543	17.9996	4.67721	11.8112	14.0546	11.4264	17.7808	21.4962	20.1868	23.3838	19.0197	13.6769	9.01946	9.10804	7.71054	-5.03773	-7.28169	-3.94587	-0.0718423	-7.72198	7.54654	-10.6442	5.86726	-2.68848	-13.9101	-0.230116	6.52515	-14.946	-7.21468	-11.8295	7.66749	7.45897
5.602	35.1384	23.8357	39.8752	40.9206	39.6173	4.96619	39.422	46.0473	25.8271	32.8334	35.5198	37.2515	32.7614	21.1212	24.6405	33.8376	34.8936	29.1711	38.4029	40.6997	31.7248	40.0107	33.4087	38.8672	34.9767	25.5224	29.6502	34.5687	39.9143	41.5832	17.8243	7.96988	0.406904	-10.7852	17.5931	18.5657	0.972181	14.5903	6.50589	10.5004	13.0136	8.31741	7.32131	5.35933	-7.52871	2.75778	-3.19676	6.43743	23.6537
5.802	48.2491	52.6578	48.6358	40.776	44.5959	29.7795	40.6483	43.769	39.4811	34.2627	39.6946	36.967	33.8515	35.2491	42.2816	42.949	33.59	27.0948	39.6203	41.8401	43.3916	34.8726	29.1274	50.3	42.9884	38.0411	42.5006	39.5408	35.6223	40.9232	19.0469	7.6768	5.77366	-17.6122	11.8322	7.15319	2.59373	18.1466	11.158	19.6255	13.1965	11.6797	24.614	10.4977	-6.73241	8.57557	15.9346	37.5446	21.5462
6.002	48.3288	52.0058	59.4364	50.8315	50.1009	31.1251	47.6073	63.0203	44.1073	43.2041	49.2297	32.4081	41.5298	31.9217	52.3951	38.3484	40.852	46.552	51.9043	51.5616	46.9929	51.5968	49.8129	54.6389	51.6999	50.6731	48.3642	44.4115	49.5002	50.3091	36.9473	22.05	0.140171	2.20507	3.90889	24.2399	2.60993	27.2193	19.0829	26.026	21.2195	5.80773	15.6865	7.24758	-2.48438	7.74446	-6.00393	22.5544	28.0316
6.202	57.5065	38.862	55.3535	58.5436	47.1549	30.0548	34.2039	46.5205	41.745	34.2523	50.6418	47.0662	29.253	25.7737	49.9199	50.6595	36.1554	32.5285	61.7157	62.5993	46.9576	55.0903	34.5827	60.1569	60.2454	53.2826	63.093	56.2334	37.623	55.305	29.6829	21.5173	-0.106981	2.995	16.3106	13.1671	3.57463	24.4442	26.4465	28.3292	2.27626	12.6704	15.7613	-1.81927	7.22438	13.3671	16.3488	33.5928	27.8766
6.402	56.2172	41.6967	56.87	45.9093	50.3793	29.9644	50.1788	60.7342	45.3945	47.2768	39.3432	45.038	47.8454	40.5367	54.0861	36.8318	41.7229	41.2297	55.362	64.769	53.6308	60.0036	46.4938	60.7098	49.7486	50.7421	54.9096	59.4643	42.2472	57.0443	21.4776	11.9878	18.1421	2.9998	12.731	33.7162	-4.60851	22.8943	21.0631	24.9427	12.6812	13.9578	20.258	19.1784	-4.7042	11.7012	17.0921	29.4062	32.8069
6.602	59.1957	58.3829	56.59	58.4005	52.1097	35.1034	52.7	64.6582	41.1746	43.8523	50.416	49.5474	47.3082	45.8293	61.8434	52.5495	38.8089	56.5909	58.0203	64.3591	70.7571	57.6226	41.8328	59.7374	46.9278	47.7825	49.9665	52.6757	57.3959	64.8573	33.3104	23.9089	11.1292	1.15501	17.4151	26.4453	2.38558	19.6217	24.3477	21.6814	13.2456	20.4603	19.0651	9.55904	-19.089	14.6498	8.97513	34.5124	30.9964
6.802	52.3141	71.7466	57.1307	67.0883	60.7732	51.5262	58.8807	63.3574	63.5795	48.6827	42.3537	44.824	53.3704	45.2951	40.8882	54.4787	49.0417	45.2432	54.7873	68.6809	61.0897	49.8897	48.1637	68.6784	55.1905	52.1279	44.5895	54.9429	54.0057	60.0798	43.4899	19.5684	19.7996	5.06374	8.60736	24.3288	5.57633	17.5868	26.1935	24.8002	18.8862	2.29889	24.9463	19.8749	-8.58691	5.23357	15.3317	40.1983	30.8379
7.002	54.9182	55.7566	57.7467	59.7003	57.2984	40.4115	49.0698	50.1909	51.4564	52.5211	51.2127	42.1712	42.807	41.1414	67.5714	39.5922	42.6325	45.17	60.2492	64.1386	55.387	65.8797	40.3475	58.0065	52.5065	54.5177	50.9879	62.4234	45.1155	52.8881	30.1075	12.134	3.99514	10.1065	20.2035	18.9961	-4.31	26.095	38.1184	19.2742	10.7578	12.5678	24.0998	13.9338	2.73898	12.33	5.66457	39.5077	32.2703
7.202	62.2904	48.6905	54.406	55.6602	51.9823	58.8399	68.6433	49.2193	42.5123	44.0995	55.1631	51.5924	42.4883	46.2329	50.0717	44.9925	50.1476	54.5935	60.5172	55.3678	57.4407	50.3166	44.2935	60.4965	49.7466	59.3288	58.5383	56.9051	41.3739	66.1792	43.0272	20.5425	9.39242	5.98425	13.6518	23.982	3.10745	21.859	24.8339	31.0226	-3.66479	14.4371	25.2779	20.6295	0.237033	15.5482	21.1429	34.6875	35.6235
7.402	47.5052	57.9614	58.6769	58.7054	67.0157	55.613	60.3728	63.6087	49.3338	51.7243	46.8833	53.0923	52.1617	47.3798	56.3633	56.7069	47.2604	50.9697	60.2439	56.007	55.8632	65.1071	65.5323	60.4774	56.17	54.6316	60.3275	62.1711	42.8243	68.9381	31.4833	16.8155	17.1764	14.8235	23.9522	21.4815	6.35947	24.0334	22.1066	28.5262	13.8079	25.9334	20.6156	20.9742	4.03951	15.1131	17.5955	29.3801	30.0509
7.602	67.4737	45.6259	68.1608	65.7588	53.0779	53.7662	55.0785	64.3541	47.285	48.864	57.7176	45.1535	37.9196	48.7249	55.5849	67.7815	46.4506	47.7329	60.7414	66.1254	68.2471	59.142	54.8705	66.9219	55.1326	47.1488	62.6554	56.5308	34.6101	73.1345	44.0842	16.9082	6.57806	4.60048	34.2948	36.1196	10.135	21.4785	31.8062	15.3831	11.2385	14.7882	27.1775	29.8046	7.90664	0.561612	25.652	43.8602	46.7415
7.802	65.6116	40.8232	60.0704	66.7372	59.1695	55.708	58.4986	52.6036	58.2246	51.4301	54.5452	46.3134	47.3024	55.0767	55.8273	57.0399	55.1834	50.9937	63.5088	46.452	56.6362	56.9185	49.2479	68.7112	48.7815	50.6581	61.2644	53.387	49.1777	62.9838	37.1663	19.6422	8.03453	13.0498	11.5289	22.4751	2.86357	40.607	23.2449	17.7243	32.2846	19.1384	17.1885	17.7429	6.13038	24.5214	25.1907	62.0805	38.6443
8.002	59.4045	61.7332	55.8907	75.7896	56.5053	43.0129	54.1057	60.1404	52.9154	52.2735	60.0482	51.9999	47.6663	45.7461	62.338	64.4159	49.7227	46.5261	57.3815	46.6025	64.0931	66.7702	62.2684	67.4457	59.4053	61.0871	58.411	56.9396	42.2504	63.9779	42.4041	19.4299	7.38888	10.7173	18.01	38.1445	19.9457	22.1066	36.0828	28.3304	25.847	20.6957	24.8604	4.33058	2.79501	23.0234	29.2199	34.4319	28.1789
8.202	56.3858	30.3915	60.3497	56.5886	56.2876	47.0157	55.654	68.2668	73.6879	52.6028	60.6036	51.8679	49.3531	50.0067	48.9993	53.0134	39.1576	48.4951	56.0342	68.674	56.4224	64.7485	58.8366	59.6862	65.787	68.6716	58.589	58.2717	36.838	66.8984	36.7581	16.0241	18.0546	18.124	18.2402	35.3129	5.17562	29.9024	33.3279	23.9244	13.2312	29.0245	25.3922	11.2324	-11.2775	10.8578	4.94176	42.3909	26.7747
8.402	53.4469	57.3322	67.3056	61.5905	64.1481	47.0839	53.0655	56.984	41.2152	57.6764	60.9473	48.895	58.3285	44.2189	47.4916	54.9876	57.588	46.0676	62.8735	68.3326	65.4969	63.941	55.2542	64.485	54.8163	59.8481	51.2964	58.2689	56.0603	62.6507	32.9876	19.3814	27.8328	2.23984	12.1806	29.8649	13.6224	25.3275	30.403	17.2806	29.4033	14.9901	29.7787	16.0924	-0.936862	12.4251	14.6838	39.2782	33.7284
8.602	63.5742	74.3701	54.902	63.8003	56.2288	50.4228	58.9306	65.6154	35.2235	47.1211	57.1039	49.7547	59.4261	44.9722	48.1279	56.9655	57.9932	49.8892	73.7556	57.8037	62.6812	60.1712	53.0411	64.8794	57.0156	58.6436	65.7247	59.0894	41.0301	74.1183	20.9347	17.8823	27.6384	4.65505	11.9191	32.0379	-2.29833	30.1399	26.7113	24.4463	12.6092	18.532	34.5074	8.43093	-1.72056	13.201	16.357	57.3376	42.5128
8.802	68.0398	48.0646	65.5951	69.8041	51.1865	46.273	52.8763	66.9917	45.3318	55.6433	56.4001	57.7282	57.0612	53.4033	58.2886	54.1361	44.2104	51.6335	68.1112	56.8203	60.8102	63.4067	45.8485	69.8498	56.4962	59.0428	59.732	53.6681	45.8847	68.1557	22.2827	10.7298	16.8391	11.4328	13.6091	20.3837	4.1299	32.88	19.8339	13.1593	34.5814	8.13261	38.1393	7.35826	10.1848	14.6269	17.4458	41.6611	43.4571
9.002	64.1075	69.2351	57.2509	70.4116	52.8396	58.4762	70.3646	65.4127	62.1521	45.099	67.717	52.2175	46.8915	40.7566	63.7916	62.1541	49.1438	46.8592	57.5517	76.328	61.1766	59.9815	51.5983	61.6268	47.5462	61.7457	72.2617	58.8208	50.6879	59.7825	31.8298	27.4848	14.1332	13.848	14.483	37.7802	-7.9401	25.7371	18.4782	38.3265	25.6047	26.4524	22.2618	29.9907	2.99955	19.2359	9.61695	40.1874	28.7577
9.202	66.938	47.5831	65.6693	64.8493	51.0558	50.2628	63.2866	63.6716	65.061	55.3438	57.2213	40.9835	42.4792	48.4647	58.7291	50.2918	45.8803	56.6394	49.4202	58.6033	61.987	67.2515	50.8788	67.2663	61.956	56.1816	46.2406	67.5005	45.5937	65.8536	22.6385	28.312	22.9371	8.95394	19.9326	20.8622	17.4737	28.9995	16.5375	25.8325	34.0489	13.6487	30.3794	13.1168	3.83928	25.7387	20.5647	53.0731	39.8186
9.402	69.5847	64.4877	62.4961	61.8384	55.8864	51.305	58.9351	55.6472	71.2692	55.8298	53.7879	52.195	48.8734	47.9419	58.2353	67.8606	48.2922	51.6913	59.3906	63.5837	57.4765	57.4139	46.3259	62.8876	60.1034	51.1123	66.6494	68.3665	45.8927	58.2074	21.7696	19.6597	31.0183	-6.42499	19.1835	13.5044	-1.44144	25.4183	33.7706	25.6819	16.9496	13.3651	29.3722	17.6601	-8.15295	11.1324	-2.55085	33.4863	34.3034
9.602	63.0215	64.3748	57.7419	60.2608	54.5203	54.1477	64.3539	66.9594	55.9459	66.4693	51.4954	52.8011	50.2576	41.9029	67.2484	64.9499	49.717	53.6447	46.7018	69.0681	43.4261	58.2198	45.8887	68.7982	52.8862	55.1015	45.3756	55.134	45.9412	61.2227	44.3413	-0.144779	36.6849	2.11308	25.5894	21.9425	14.9944	25.3411	30.6876	33.9993	17.42	23.4549	36.4923	24.1176	6.84645	19.8339	4.17691	49.3134	43.2213
9.802	62.4536	46.1896	62.3049	60.2586	53.0535	46.6742	59.2939	68.8563	65.5638	60.2953	59.5235	48.5088	50.6881	40.9316	53.5689	61.2386	44.6201	55.5609	66.7286	52.6834	59.601	65.1749	56.2649	59.0748	60.3532	51.1462	69.9414	56.0708	47.7646	61.651	27.2789	11.803	20.6477	12.8732	19.4202	24.2758	4.98118	25.0289	33.0196	26.2957	14.1303	16.4392	27.4694	14.3878	-4.95781	16.2406	24.7231	40.5028	31.9
9.907	67.7038	52.1923	63.8116	55.1064	54.6011	53.4563	63.1097	71.6744	70.8268	57.1346	59.75	44.9819	48.9114	55.3239	57.5076	62.8588	53.2851	46.2079	59.0165	58.2781	63.7225	57.2541	59.2873	58.4528	55.2291	60.5784	52.5531	67.2265	50.5594	65.2107	45.9278	24.6089	26.1155	20.7469	7.73313	20.8438	1.90884	32.5113	30.0038	23.6524	17.2413	6.6613	36.7991	19.0351	5.36823	5.12668	5.9055	38.0884	31.9973
10.012	59.427	56.7254	67.5673	73.2763	50.1854	34.192	56.8172	67.4314	48.2679	52.2867	51.0125	43.8026	50.3972	49.6888	49.3651	53.5767	52.3912	45.5602	59.4824	74.2546	52.0354	58.4939	56.5064	66.2254	57.3027	46.4176	62.3745	71.3669	46.7598	52.4565	28.5261	14.9699	8.87843	0.537121	18.671	17.5308	-0.0170339	22.5328	28.4821	23.1377	12.1861	17.5423	34.3778	20.9689	9.44155	20.6957	24.3376	39.1009	52.4094
10.117	68.2261	57.4449	66.1861	61.8566	49.8698	48.7757	57.1661	67.7312	50.1924	58.6815	48.2595	43.2813	49.4851	47.0285	60.9213	59.9437	50.7105	39.7272	63.1063	62.7303	56.2556	69.852	45.0833	64.9479	64.6658	59.295	51.187	64.0724	39.4501	64.339	26.8357	25.1536	16.276	13.7737	26.3235	19.1207	14.3658	27.0952	39.7113	27.0693	20.3968	16.6774	24.2524	21.6101	-17.7288	23.0778	18.6926	45.9321	31.5111
10.307	72.7203	49.8342	67.0506	64.9824	53.8369	54.1451	63.255	73.2595	49.5609	51.8528	56.3763	49.4433	53.5676	51.2292	57.7326	47.1213	53.3953	47.6744	60.4314	38.8769	79.6804	70.475	57.8009	57.3976	48.7542	53.138	62.8451	63.9847	48.0277	61.4692	29.0896	22.9819	11.5907	7.62155	29.3689	29.9321	5.11704	37.373	18.4624	24.1138	29.1448	13.2229	23.622	5.69426	-1.47591	21.491	23.2365	27.0385	38.6853
10.507	60.362	39.9133	62.5369	59.7151	50.2908	54.7462	62.023	68.169	46.9741	55.2954	66.4334	51.1843	48.0836	53.6252	52.6861	63.4885	43.3282	49.9979	53.5146	59.6542	57.9944	65.7906	52.4494	58.1763	60.1871	53.4941	47.9721	65.271	46.9477	75.3116	25.572	21.752	20.6592	6.8068	11.9102	23.7867	-0.717503	34.2809	20.49	30.8468	-3.41891	21.2997	39.08	24.1108	-1.17489	16.1831	32.9355	46.2942	40.1135
10.707	69.2719	69.682	68.895	76.8786	50.6765	40.7302	64.1459	70.1655	51.0633	58.5689	60.2812	46.3254	36.816	54.5626	62.8395	59.4427	45.6987	39.7911	54.9303	56.0977	69.5502	56.9826	55.1176	65.8906	53.3711	56.9567	48.5628	62.8184	49.538	62.7196	43.2102	12.5895	16.2749	8.2569	16.9847	17.9326	2.37706	28.1192	28.154	22.3812	3.08262	22.9899	29.5759	23.6904	-3.44908	15.5627	15.4958	28.3599	24.6414
10.907	60.303	48.6663	68.077	57.622	46.9129	44.1993	58.6432	79.4662	60.7848	55.6931	58.497	50.5414	48.4232	49.3398	59.6086	66.7681	39.7135	39.8253	50.4359	66.6159	42.5405	68.6396	54.3468	55.5225	57.2379	52.8196	50.391	54.1522	43.381	66.2793	42.0339	26.2563	3.82576	10.8564	12.8417	27.3644	-3.74414	26.5735	31.3398	24.3386	30.3606	19.706	34.1992	8.04498	-0.812212	2.04586	20.1177	41.0553	41.4633
11.107	70.4546	50.2658	67.6196	65.0366	54.9128	59.3025	63.9738	61.9756	63.8548	50.2664	44.5645	44.1824	38.2454	50.3773	55.1692	61.3444	42.5147	45.578	61.3432	61.2817	50.9787	69.3088	60.5533	61.5481	55.9962	62.2268	60.8727	61.3538	43.8526	70.7111	34.9546	26.9163	14.9446	10.2599	14.9402	19.6271	-0.67928	31.7604	30.1738	28.0034	24.0047	19.4763	18.658	20.1637	-12.3125	10.0363	28.4735	45.9886	46.0734
11.307	65.3103	41.1423	59.1549	61.8475	52.1248	62.8625	59.1576	66.536	52.4229	60.2184	59.8187	49.0566	42.6785	58.8437	53.0411	70.0917	43.8253	48.0531	65.3729	59.3665	52.8066	58.7443	47.0231	68.1136	56.4692	61.4522	50.2501	69.1553	50.1073	53.9446	28.2536	23.159	24.601	12.6625	21.5187	29.0733	7.53918	24.6799	21.5414	32.7216	17.1614	18.9432	23.6447	27.0639	1.30716	19.5582	28.1065	33.3944	36.3825
11.507	61.8698	66.8753	63.9839	67.1665	44.7985	53.0891	75.5301	69.8441	62.3523	61.1625	47.9485	41.4877	41.6062	49.5969	52.2979	61.2631	44.8939	49.8948	53.5218	51.8498	56.9476	65.6474	49.152	58.7704	51.1722	59.8596	55.351	61.9608	47.893	58.6025	29.2109	14.4716	5.58857	15.8451	29.5837	26.2424	13.2528	29.1871	36.0512	28.0532	10.1437	12.5314	18.4706	25.2276	2.74097	9.33434	36.7556	39.5349	39.1423
11.707	71.991	50.5676	57.6312	69.5568	59.112	50.0718	73.7	65.1062	55.5793	54.5552	46.5526	50.6142	46.3921	44.7744	54.86	70.1552	43.8513	55.1984	50.2535	66.3164	56.3438	53.7324	53.4834	68.8447	55.6663	56.028	54.4137	59.82	47.0715	59.1044	37.4491	26.0595	36.4213	4.17096	17.8285	26.8888	4.58483	26.4073	23.6955	21.0549	17.6387	5.59457	22.3113	15.193	2.59974	9.34175	26.6486	33.5461	35.9557
11.907	69.7424	60.039	63.4906	63.7634	53.8946	46.7844	55.7852	72.0031	60.6174	59.3635	43.384	54.6136	48.135	41.7558	45.1057	78.2441	46.2996	46.7858	56.2685	43.1908	69.7503	81.299	47.6188	70.3718	57.1892	52.6868	58.7496	63.9325	46.2743	54.9939	36.6728	22.5082	30.4817	-0.987548	14.5098	23.6745	11.2042	24.8378	26.4742	35.5512	13.8374	12.7384	31.0343	24.0245	19.1951	16.7008	6.83644	44.1277	40.7099
12.107	63.9735	48.6926	59.1552	59.1919	49.6542	42.3752	79.8114	69.5658	59.7709	58.0992	56.3332	52.5201	41.7809	49.1223	69.6455	56.5594	43.855	55.9587	51.9956	57.9878	57.6329	62.082	59.1545	64.8425	63.0346	50.6817	46.7985	61.3163	45.8757	48.2943	25.4425	24.5274	24.9817	9.34913	9.65702	22.1243	9.27602	28.0058	22.3517	34.0595	61.9818	15.855	29.897	12.8241	-6.5955	8.00654	25.4562	24.0313	38.6446
12.307	54.8981	56.7483	56.3132	55.4856	46.1724	61.0458	52.4124	79.5819	60.3869	60.3359	50.8057	48.7746	33.7002	41.749	57.7575	67.4245	50.3586	59.8977	61.5529	62.1373	51.2198	64.227	60.9622	60.9529	61.9297	65.3766	52.3897	61.9985	42.4711	64.8958	34.2122	25.5099	14.1998	0.997285	18.2983	31.6159	20.9954	25.239	31.9405	26.5294	12.9117	17.4794	37.5454	22.3077	0.680269	30.2185	15.1882	27.8259	37.149
12.507	67.604	38.2242	62.4599	71.9826	59.4141	52.4548	67.9621	71.2498	64.2634	58.9686	75.0131	54.0124	56.314	55.4981	52.1433	62.2671	42.7503	50.3778	58.5396	40.5856	55.0826	64.707	53.1638	62.7201	56.97	49.8341	56.7401	60.1654	39.3168	55.7197	36.647	18.2914	31.2288	9.41545	16.5323	31.2911	13.9346	30.1873	18.3319	28.5969	29.1728	19.7963	26.6397	15.2675	0.0795637	23.0093	11.8172	32.1154	39.0143
12.707	71.4858	49.798	60.0059	72.8588	52.3329	40.2348	66.3894	75.4198	62.412	59.9496	67.0129	48.6104	46.879	44.2804	65.3076	49.4801	41.5074	50.8997	59.6494	51.805	65.1222	56.2989	48.7616	64.7037	60.0055	41.6455	53.2059	65.4906	48.205	63.5415	36.391	16.4233	31.8474	16.6922	8.7645	34.6601	14.2358	32.6959	21.66	22.6508	9.88367	8.06786	29.6931	14.0578	2.15618	27.7583	23.7645	45.0489	35.8822
12.907	72.4062	54.7265	56.9415	52.5077	46.8631	35.5917	54.725	73.6931	48.3399	60.5914	63.368	44.2262	57.6739	55.9468	40.8418	56.0036	49.4364	38.9769	71.5649	60.8974	66.6039	60.0769	56.2716	63.1599	59.0973	59.7706	43.0675	63.4446	38.6532	71.3324	41.346	15.6678	11.0023	6.5959	30.1778	22.4381	6.41016	26.1965	31.403	24.9036	21.0423	22.7006	25.154	8.23241	-2.01462	18.4688	15.8341	45.0772	41.627
13.107	59.6285	46.4518	60.9756	56.8256	54.1158	50.8095	68.1673	66.1509	51.4934	61.3926	65.6222	41.2347	54.6359	51.1237	59.4677	59.4459	56.489	45.6015	48.4265	62.3279	59.5306	71.9651	54.9352	63.5412	61.9932	60.6735	51.9281	62.4813	46.7178	65.9738	40.4001	24.6785	22.6052	15.2344	16.4732	31.7128	13.5898	29.6685	21.075	22.3713	37.6007	23.0352	28.1811	25.9409	-8.60813	12.0223	8.77213	33.8936	30.0122
13.307	64.2018	56.147	67.3173	58.7162	52.9311	59.9607	66.7297	65.159	57.2833	62.1655	59.6499	53.4343	44.8475	48.1976	32.131	59.7853	52.584	54.0848	62.6798	73.668	60.3185	72.977	47.8831	57.2373	61.9117	62.8638	51.5369	61.2715	53.5699	64.9913	28.5302	24.1704	34.3244	-3.52961	26.8092	20.0812	3.56757	33.0005	39.8773	27.7224	31.6642	24.9693	33.7711	23.1233	-2.10446	13.215	23.5379	39.276	45.4958
13.507	59.1476	57.2996	70.1725	79.2541	50.2379	47.4728	66.1833	72.9651	50.8595	64.6411	49.8362	52.0807	39.8793	46.2538	51.1155	59.8412	47.3427	51.3344	57.8147	64.648	56.8363	67.5559	45.9305	66.7563	60.2949	60.8621	56.5626	62.2374	49.9501	64.872	42.4051	22.3909	35.3462	-1.78663	15.9297	27.5041	3.64547	29.4721	40.1935	25.5461	32.7038	19.4508	43.7026	15.8899	-1.54519	10.4031	23.3513	48.7065	33.8558
13.707	60.5118	67.5098	64.4568	59.3456	53.8972	53.6299	58.904	62.8008	76.1529	64.6196	46.7518	55.3175	52.434	52.69	47.0922	56.7315	52.8361	55.978	56.4266	71.095	50.371	58.9957	47.2836	65.822	59.2258	55.296	44.712	60.6808	40.1815	62.2002	40.2088	18.491	27.2029	13.5905	22.5241	31.3357	-4.11681	28.0587	39.0947	37.1616	8.06724	18.9602	18.7836	30.7821	5.32679	9.13447	7.46185	46.3595	31.6733
13.907	62.6264	51.6179	59.3084	73.6634	56.5174	48.977	57.9156	65.941	54.1499	62.9151	62.2024	42.9313	47.0849	45.261	54.3905	61.3549	45.8801	51.8776	61.297	74.3824	65.3638	67.331	39.8416	65.3334	45.5133	61.1716	53.6224	57.2716	35.6346	55.9194	36.8763	21.5882	19.998	10.1671	15.5278	29.9445	12.8108	32.3374	31.4741	28.4141	14.95	14.2896	30.3008	16.8166	-7.64408	12.8657	3.48794	33.3661	30.0245
14.107	58.9358	71.5207	57.8724	68.7753	47.5689	45.553	66.0803	74.2047	60.2048	58.2487	52.7293	53.3293	50.6834	62.7066	46.4841	67.3981	48.9384	49.3617	49.6969	67.6023	67.5641	53.5897	55.6145	64.9724	55.6576	56.5336	54.9091	59.8276	41.8973	58.4984	47.0846	19.4672	28.8364	2.56364	5.78216	28.6433	0.678449	30.8	25.2647	21.8789	9.76043	28.6274	21.9758	18.7273	0.184986	5.07024	18.7776	53.63	49.5353
14.307	65.0735	52.2712	57.4547	54.5133	56.4893	50.3187	70.7578	75.6111	53.8437	61.8565	43.7413	52.1932	44.9009	47.7787	53.7289	75.2151	52.6286	38.4506	50.56	71.9383	62.8926	61.7046	51.3021	69.0353	62.7744	47.1653	59.5381	54.8059	43.5198	66.6255	28.2824	25.4699	13.7186	0.462274	30.9367	26.1468	-0.146658	30.236	32.573	24.2505	21.318	12.8344	28.7864	7.7187	2.52814	25.2449	15.3194	51.7702	35.5392
14.507	60.5793	45.1325	60.5927	62.4199	57.4603	40.5633	72.4722	63.4803	51.5263	59.5636	47.7924	60.4542	46.9343	49.6865	54.2212	53.9765	45.8316	52.562	62.5416	77.8162	63.8123	60.4599	44.0743	64.5023	55.7474	52.4108	52.9635	58.2279	44.5732	68.9016	31.4895	17.947	26.4384	5.42613	9.6895	29.8649	2.5929	25.2545	30.1421	28.9282	35.9365	13.3647	27.8956	16.8352	-6.00474	8.65172	12.1514	52.7926	52.7556
14.707	58.0336	38.0552	63.5979	61.3815	47.0651	56.9185	61.0871	72.1482	54.7975	58.8532	47.8138	65.8113	52.5341	48.6254	44.6104	60.6821	52.7896	46.3153	66.5607	54.9439	56.4717	57.0086	66.0906	56.0981	50.2077	62.2301	47.6663	64.0689	43.794	64.6426	22.948	13.262	13.2707	8.27058	32.9507	19.2242	11.7098	37.1142	34.3753	15.2293	26.2794	19.9693	22.2297	18.0303	12.4106	22.4755	10.2875	47.57	46.4217
14.907	55.6529	61.8411	66.0798	55.4606	46.4891	55.6726	71.2257	75.0575	63.4654	57.0949	43.4206	42.8789	59.809	46.5916	52.729	53.3638	45.4436	45.3311	56.869	59.4164	71.2764	64.2093	49.4532	62.6534	52.8487	47.606	51.2607	58.46	50.5435	54.0538	34.0713	17.9343	14.5052	8.22598	18.9987	32.5182	8.72096	32.709	22.7074	24.19	23.2947	25.4315	31.6274	7.11472	0.0898406	4.81521	18.6608	42.604	38.091
15.107	68.3582	38.9198	53.5508	65.7259	55.5889	34.6761	54.4909	64.66	56.7948	57.1836	42.8135	52.45	41.761	41.0224	53.9805	59.9044	55.1955	50.03	60.3219	60.3705	61.2013	58.3075	48.9462	63.7003	56.6028	56.9837	52.724	56.1322	36.713	58.4423	49.3919	12.0813	31.7101	-0.368805	11.7029	33.3911	13.8336	22.2734	40.1105	25.6877	48.8711	18.4582	37.6904	13.5693	7.20847	16.332	14.6858	38.5669	39.4937
15.307	65.3973	43.8504	64.8121	65.452	56.5155	61.5285	67.6419	73.605	60.2221	52.7456	46.3859	55.1901	49.536	51.3645	51.8467	50.8707	48.2668	47.0568	55.0045	62.7389	62.6518	60.5999	54.7735	61.283	62.0219	62.9596	52.0765	60.0399	43.0236	56.821	29.8597	25.1023	19.5739	10.7915	15.5742	26.3544	7.08445	33.4296	34.9682	27.8484	26.7781	26.4836	13.5185	21.8246	9.60632	12.131	-2.10076	38.3396	41.9047
15.507	66.8972	62.1931	65.5596	69.7363	55.1856	46.0105	68.2596	80.4461	51.3133	60.9723	59.0344	48.4711	58.5532	40.0365	56.6241	52.4308	48.4855	53.875	60.8285	85.0788	55.7389	64.5406	47.4503	60.45	63.1203	59.5747	66.8358	51.4297	42.7966	59.7262	30.3656	21.3106	12.1102	4.02289	18.4631	29.3352	1.03367	26.3313	36.5018	27.2245	19.4124	10.9372	20.1557	18.8246	12.3088	3.33513	27.6718	45.2088	47.4823
15.707	61.8175	40.5552	63.2474	54.601	46.889	43.4249	65.0581	64.5856	59.7016	60.915	50.017	58.5093	47.9039	44.6987	55.8867	57.1303	46.7916	59.6253	62.3915	65.1301	50.5303	69.8554	55.2197	64.8806	59.1308	55.1771	52.0159	56.6051	39.6714	69.6841	34.0405	18.1698	20.1572	10.9775	29.617	22.5842	-11.6614	18.9812	36.8378	36.4427	15.4206	28.9989	28.9976	20.0277	-8.0598	21.6735	12.7953	34.3134	23.78
15.907	59.5524	44.7892	62.7096	64.1531	47.7054	51.9189	69.2023	75.6339	50.2409	65.0065	57.9927	55.5115	40.4379	53.5545	55.8388	63.268	46.4758	49.8346	64.524	75.6193	60.0483	62.6157	52.7595	54.2599	60.3628	50.2688	50.4046	64.8987	42.2304	64.7133	24.115	24.5738	17.9317	17.6236	24.8016	35.4118	9.75857	25.09	26.1817	31.3485	27.8849	24.1549	33.5427	5.34314	-11.3179	15.6253	27.7907	35.8828	36.1827
16.107	71.6252	65.2552	58.8914	68.8502	61.5243	52.8542	73.7293	65.8109	54.3901	55.3896	43.5455	43.5392	39.1758	48.7638	41.8579	64.5295	44.9777	53.9925	54.783	59.4584	63.8201	64.96	49.9574	58.8979	61.797	52.1853	62.0712	59.1336	49.3442	52.8399	16.9555	21.7717	26.2341	13.1058	23.5729	24.5461	-5.11517	27.9957	32.3279	23.2391	21.6323	18.9569	36.4483	-0.819803	20.6945	23.2708	16.8922	39.4261	47.0599
16.307	58.5054	32.3199	63.1681	67.2242	57.7754	52.4886	66.4157	61.8437	39.5059	53.5751	47.3914	52.9	45.0875	46.701	45.1624	53.7391	44.9343	47.0791	49.3879	73.7006	70.0043	52.7463	44.3404	64.8764	57.9453	57.7262	52.4864	59.2328	47.8443	70.1624	31.5337	17.5337	28.8178	12.2988	17.9519	31.6895	-0.258625	34.9362	38.233	27.6295	26.8441	16.3995	34.0747	10.5922	9.50587	18.5251	4.86896	23.5783	42.2582
16.507	71.0511	42.6013	59.9692	59.5187	48.6313	56.3435	66.5637	72.5279	38.7586	57.6363	46.5095	56.8338	50.0676	47.0401	52.6371	52.696	44.6618	48.4555	54.4189	72.7304	69.3499	53.5485	54.9101	59.8024	58.0629	57.1614	52.7137	64.3782	33.196	60.6998	41.7008	21.8005	23.3787	1.69141	30.4236	27.0034	6.47601	35.5696	26.988	21.8285	15.9811	22.8982	34.4439	15.3352	-1.78422	18.5048	32.1358	48.8087	36.8909
16.707	66.6544	38.5116	65.4753	61.7524	50.8803	40.7096	58.588	68.1552	47.9174	51.5933	45.4788	54.3728	44.436	50.4706	53.0989	63.6912	47.6226	45.251	65.8083	63.3638	58.987	60.0211	42.3643	67.3432	51.6124	60.1773	60.1561	66.6681	47.7593	65.7094	37.1026	12.7279	10.1249	17.0704	26.7515	28.862	7.85264	34.8608	27.3516	24.9433	10.9667	24.3676	31.5651	6.44131	-8.72217	12.6204	12.7399	37.6773	37.2881
16.907	61.6361	65.223	66.3396	66.635	53.2488	56.8272	65.9708	68.7741	56.1514	63.5277	54.3074	54.393	43.3835	52.5472	42.5563	64.434	50.5467	42.1545	51.3039	61.5792	67.8832	58.9721	61.0592	62.2989	47.9707	54.9159	48.7831	63.1462	36.7195	62.581	21.7871	26.0883	23.0769	1.99807	10.6453	33.155	-7.26144	29.0411	23.9564	19.7564	5.79822	25.3861	16.0708	8.71972	4.27588	20.4883	35.9026	37.7665	49.1402
17.107	58.8396	65.5034	60.2977	50.4809	42.5728	51.0663	61.8549	61.9462	54.3706	60.6081	47.7693	45.7428	40.5417	52.5195	46.7817	53.7159	49.0673	38.3292	62.698	59.8405	69.4153	54.3105	51.2352	60.9315	56.3646	58.6815	52.446	55.7023	45.2695	61.2978	32.7799	19.6492	27.9767	9.17857	22.1952	30.4727	-2.2194	27.5594	20.0869	21.9606	20.5397	13.6487	25.2139	13.8541	-2.53808	20.0194	37.9182	43.1598	54.5136
17.307	57.2301	54.5555	59.4734	65.7101	55.5963	44.7668	62.076	65.5746	60.0589	58.2275	54.5977	46.0548	45.3916	54.9805	36.1086	55.4122	40.0133	46.3288	65.4148	62.6695	77.0429	59.3881	45.6918	66.5841	61.5268	55.8818	55.2477	62.7867	44.8802	61.9484	31.4154	8.61295	26.9274	-0.703372	12.0828	28.2655	4.20655	32.1937	25.4267	28.2933	24.3183	18.359	21.2477	13.5999	-5.69245	14.5813	3.48179	51.8453	37.7864
17.507	63.1299	58.6683	61.2349	58.9889	45.0539	53.7255	60.5079	56.9355	47.621	54.7175	44.5679	52.3304	45.2056	52.1105	47.3862	64.2609	47.2038	39.3938	59.1829	60.4329	59.731	64.8257	56.1165	63.8993	61.1573	53.5199	43.9865	57.5511	33.841	62.6781	40.3548	13.0913	17.3919	15.684	5.84172	24.0649	-0.42938	28.9402	26.5176	32.6817	28.016	2.60043	40.307	15.185	12.0101	18.6618	20.5032	39.4794	43.9009
17.707	57.2904	49.2039	58.4092	71.4821	57.5027	60.0927	64.8767	77.2981	63.3809	51.7159	38.2055	48.4807	52.7375	56.3755	48.3516	59.1643	55.1267	40.6667	45.4434	62.4403	55.0785	50.8834	44.6215	70.6179	62.0056	48.3548	58.0644	58.8755	47.2111	67.8656	27.1699	20.7329	29.2205	8.60268	-0.621308	27.4198	9.36409	26.9635	38.237	42.343	34.7043	25.1224	29.1745	10.5148	10.4169	15.0693	20.6508	39.0716	38.6956
17.907	69.4788	39.4845	57.3884	60.5478	51.3371	43.2922	59.9243	82.3587	63.0262	65.4125	51.7684	53.1823	56.649	37.2738	45.9129	54.3547	44.1689	53.8444	72.8703	74.1572	54.9503	42.059	50.8961	68.8667	63.2157	56.7023	64.3121	55.6792	38.9713	68.1198	38.7241	30.0452	20.8118	24.307	16.203	31.9853	9.98853	38.9152	33.3121	28.8749	8.65966	9.59305	26.8874	16.5345	15.6326	15.8185	24.1941	37.2847	40.7014
18.107	56.6902	51.4064	65.5743	72.0544	52.8026	49.3442	62.208	63.4617	48.0775	60.0407	54.2491	46.3401	38.8217	48.1535	50.4249	63.0929	44.5405	43.6318	66.555	49.2933	69.8193	55.2141	43.7966	61.2586	54.9583	47.9011	48.4637	51.3186	52.6511	68.7032	37.5591	29.8006	29.5668	18.956	18.7932	36.1608	-1.03658	28.6131	34.7943	27.6807	27.824	16.4817	29.4238	17.9784	2.65577	25.8873	11.5116	55.1559	42.9155
18.307	64.8653	45.0986	62.2186	65.4755	56.0316	48.5004	66.5009	81.7169	55.2566	63.7138	51.5813	60.8377	46.8535	49.4792	50.6945	55.4337	52.2623	47.223	58.1682	57.0316	53.8576	56.7251	57.9727	66.0389	49.1076	55.3835	56.6951	60.6674	43.436	57.3268	17.7431	15.9784	16.1321	15.7351	10.8595	25.1594	3.02747	36.8637	29.5295	21.0998	32.6896	18.6936	16.9081	13.6226	0.63452	19.1894	37.8321	50.2335	44.9132
18.507	58.2516	50.8208	57.0087	66.0086	51.8191	58.8638	61.3843	69.4638	52.3999	64.7069	56.9338	51.4745	40.0731	49.7643	63.8223	59.8409	48.7838	49.9328	53.4448	48.2616	58.8069	63.0936	62.583	57.1116	56.2492	52.4358	54.9228	56.3096	35.8701	63.2728	34.4785	16.4113	11.8637	15.7554	13.2303	28.2828	3.30832	29.5089	39.4464	35.709	0.417947	13.5098	23.0535	12.9598	3.32941	11.354	28.2726	47.8212	35.9648
18.707	61.6939	57.4012	66.2723	58.2949	51.0225	50.8309	55.8887	70.9644	65.3004	62.558	53.2057	57.7557	33.6277	46.4133	44.3471	62.8798	50.7199	38.6969	60.1701	59.8752	58.5266	56.3258	56.1779	62.2518	55.9697	55.8909	46.6689	64.68	39.6954	58.814	29.4381	15.0444	20.1073	7.87104	16.8707	34.3038	9.95426	24.7416	30.7666	28.5059	9.66279	15.0524	40.7613	18.4655	1.24617	18.5511	24.84	28.5481	44.3124
18.907	62.8888	48.5456	55.219	65.9067	53.1646	65.6936	57.8259	76.6372	39.8892	59.9805	35.9198	50.4949	55.5772	45.2994	46.9582	59.8539	49.7017	55.1719	56.6866	79.7157	60.519	60.3878	50.8007	68.5486	56.6401	55.5709	54.0366	64.6291	47.5888	50.9891	24.5376	22.9419	30.9532	14.7635	14.643	32.7989	2.75077	24.554	19.9959	31.2144	19.8779	14.5278	36.1212	20.7519	7.06326	17.3814	25.1702	35.3748	43.226
19.107	60.0899	51.8506	65.2251	64.6987	53.4829	51.6969	63.2881	62.3174	56.9716	60.5058	43.6035	59.6014	36.6552	56.524	48.69	62.2754	51.4847	51.4387	61.204	67.463	68.1427	66.7497	61.3437	63.5662	63.0959	49.734	44.257	57.1759	45.0918	58.9012	31.0658	11.3933	40.5355	2.51733	15.7892	34.1501	-2.63548	34.7118	34.2093	26.1928	16.3427	10.0643	28.1352	24.7014	-3.77994	19.9326	7.28243	27.4888	23.6449
19.307	56.7846	47.031	66.7108	58.1533	58.1677	50.7957	55.6362	66.8376	51.1767	61.0809	42.8866	44.269	48.4059	37.1671	49.5967	66.1894	46.5701	48.3823	53.5335	50.9072	60.9101	54.5823	54.3791	65.0081	51.4166	54.9244	51.2936	60.952	40.797	59.3616	18.5389	13.0512	31.7038	7.4715	18.9926	31.9266	10.9794	27.5387	33.2093	27.303	34.3503	22.0139	28.6241	23.7982	-1.57171	11.2312	11.7946	40.5833	40.8824
19.507	53.2375	55.2262	58.9004	52.5816	61.0235	47.2018	59.1318	77.1146	55.7815	67.1795	53.1684	45.4691	43.5667	44.7974	48.3932	53.344	40.7429	45.7381	48.1954	51.7577	57.681	58.8964	55.0233	58.6929	57.8529	50.5987	44.8341	59.3218	39.5623	63.5816	28.7965	12.6534	26.8133	1.4531	24.4229	29.7833	0.476119	26.2517	36.7666	30.7315	14.9578	32.6288	39.9141	22.6896	-2.12468	9.01998	14.2686	34.8713	34.8397
19.707	61.3347	34.059	63.3804	56.3203	51.5922	57.6298	64.5306	52.1496	57.3403	58.35	37.6546	42.5946	49.7739	46.9431	37.2791	47.8436	45.0806	46.2096	57.2628	43.124	65.9991	54.8558	49.0477	59.0308	58.0282	57.5695	58.1293	55.6482	37.7231	68.5363	22.8534	17.5126	32.3111	8.08055	21.3457	29.7726	9.32005	33.0076	21.5928	33.4379	24.2108	20.7581	25.2009	12.3769	3.86679	9.07605	13.9969	43.6938	31.5901
19.907	62.0074	60.2365	54.386	61.7789	52.5316	55.358	65.4633	64.4669	49.988	61.8608	58.2005	49.4915	39.5232	42.0016	48.7012	57.5981	45.7375	48.5324	59.886	48.4248	63.4215	62.6084	38.2917	68.3662	51.6158	50.5803	48.0308	59.2123	38.3924	60.9792	27.4537	15.7247	11.3518	11.8218	18.2824	35.0688	11.0608	29.7279	36.8891	23.9255	15.3751	21.3579	36.4164	30.7703	4.18107	13.315	28.2562	33.9414	38.4683
20.107	72.9607	64.1386	54.9477	69.4345	48.1005	50.6353	66.0914	67.8092	62.3686	56.7798	37.0689	45.2266	43.2187	50.8158	41.5499	49.7289	39.2374	49.5184	58.7348	55.7771	59.9258	69.2414	58.826	58.5505	63.7297	71.3599	52.5531	58.177	42.1449	56.4706	39.0665	19.2563	31.9498	22.3854	18.1184	35.5047	10.8622	29.3462	32.8101	21.034	11.6398	13.0669	24.6478	17.1054	2.61798	14.5585	26.5173	46.279	50.0136
20.307	55.1033	45.7758	63.9776	55.797	57.6501	59.0651	73.4516	62.814	51.1159	62.6718	56.1685	41.9255	37.6593	51.4381	44.2945	63.5757	46.4364	47.8036	57.965	68.2887	63.0961	67.5913	43.0247	65.9478	53.5871	49.2331	47.3818	58.6357	45.1513	68.3423	32.9177	12.2957	31.6955	8.0105	17.2665	40.084	4.24581	27.912	32.8062	18.9069	0.358584	22.0281	27.6347	21.4637	-2.07661	25.4062	27.801	47.4514	49.0139
20.507	58.2601	47.9491	69.1938	59.7884	57.7168	46.2426	75.1254	65.3131	65.1051	56.0685	41.9771	40.3662	48.6944	47.0685	52.7392	52.3282	54.1898	49.9328	56.9416	69.5425	69.0403	67.6003	61.3113	63.8218	61.2209	63.9897	57.9978	52.6382	34.085	68.6065	28.7235	-2.54699	26.4639	7.25633	17.3254	25.936	1.29998	31.2564	36.5966	13.5535	17.2193	13.6742	12.2931	13.2404	7.66032	9.87931	19.3077	53.1906	33.717
20.707	57.3269	45.7443	61.9106	68.3705	47.2969	37.8495	71.3513	63.4168	58.5879	60.398	45.5554	51.6257	46.6303	42.8208	50.446	56.8619	39.0141	47.3434	56.4064	66.9335	51.307	57.132	54.0311	55.877	60.5294	48.3263	41.63	55.1702	48.4154	56.9689	22.3403	21.4217	19.2652	2.27193	16.78	20.3602	14.9309	28.2237	31.9287	23.1516	7.4236	18.8061	25.6785	10.189	14.6278	5.065	51.6485	48.0148	42.3036
20.907	74.5817	57.3446	50.5795	56.2446	57.511	40.8299	58.1748	66.4232	49.1879	67.6913	53.4328	51.0978	46.238	53.2351	55.1393	68.0261	48.66	42.5471	51.92	77.9051	64.2612	60.334	45.5228	59.1011	57.2692	51.7265	48.8526	54.2636	46.5894	58.0238	31.4884	16.613	11.6265	13.8106	13.2863	33.5703	2.4533	32.0519	28.5888	30.4984	20.9428	22.9615	28.6227	32.9784	-1.61713	22.7944	19.0432	48.1964	33.5327
21.107	69.1787	42.5205	61.4644	55.0942	56.7367	40.4078	64.1046	67.2071	53.743	57.2858	54.8407	46.942	51.4401	46.4404	46.3968	65.4525	37.992	55.0686	53.8069	64.6759	61.6943	61.8782	53.6139	58.2383	52.7208	57.7594	50.3591	62.8504	37.27	58.1384	37.2712	17.4367	19.9828	8.78675	17.7127	29.4926	2.06651	26.7355	32.2567	15.5488	9.99998	20.5057	33.6858	9.94543	6.04883	11.6135	35.9087	44.7607	54.2811
21.307	55.8843	44.5718	65.5741	63.5002	52.5085	57.1782	60.5084	78.4316	49.5813	59.8606	46.8408	54.3324	43.9273	51.987	44.9643	64.3226	46.0424	57.5848	51.503	55.9779	51.8065	60.1287	41.3185	59.9978	53.49	54.6795	54.3696	67.6926	45.2009	62.7299	36.5987	0.0555221	20.7333	9.61267	19.3296	52.4781	11.8114	31.4013	37.8852	27.5182	23.0889	40.0014	33.2447	22.8068	-1.05787	14.8582	0.389599	40.6442	43.1299
21.507	58.604	45.1558	52.7405	67.9732	55.844	50.1705	63.2928	78.3483	57.316	60.2001	56.3867	50.8673	41.4237	51.0175	51.7086	68.6779	50.6074	56.5116	59.9206	55.7662	66.1685	58.9912	50.3629	54.5745	66.2588	59.9812	54.6466	69.4409	47.7733	76.1882	37.7637	32.5626	28.265	15.7025	28.5499	31.0328	11.856	24.2157	40.2211	28.4213	28.4433	10.1394	30.1271	7.06681	-6.44466	19.6342	21.0599	35.6739	41.407
21.707	57.6422	65.8761	58.9204	54.7492	58.9572	45.041	63.4928	64.2834	57.96	56.6563	46.3127	51.8332	37.1872	48.1275	54.3255	54.1462	47.6211	51.7116	72.7474	70.8794	55.5339	44.9009	48.3617	59.1672	59.2885	57.8931	55.5746	54.2623	53.9702	62.932	23.8939	26.7012	21.4137	14.3285	16.4592	35.3358	10.9703	28.1263	33.1777	32.8088	19.0375	12.8802	30.3588	12.3995	2.42305	17.4534	21.266	47.0958	30.5409
21.907	55.2828	64.2789	54.1725	55.4906	49.0394	45.9129	62.8436	75.5631	61.1505	54.6704	46.6593	41.9963	35.5983	46.3278	49.8694	59.6378	45.7574	40.3056	51.9524	43.0366	46.252	68.5895	47.2908	65.5938	48.1783	52.8793	46.5571	56.7818	41.2999	58.7757	27.285	10.8837	28.6694	15.2347	34.3943	23.26	-0.696729	21.3764	24.5493	19.8039	23.3954	16.9298	20.9948	25.6801	-2.6687	5.80387	29.2568	44.3627	42.7623
22.107	56.5532	40.3544	53.5035	57.6809	49.7025	52.0771	59.4273	64.1946	48.643	57.1508	40.7445	47.0104	40.9479	43.6674	51.2859	53.5425	41.1306	42.9432	76.7413	53.3282	58.7176	59.6091	42.6844	53.2852	49.5088	42.9458	50.6023	67.3094	42.8212	59.4691	47.8743	9.92088	12.1483	13.4579	23.8791	26.6125	-1.47323	17.965	36.7113	32.2872	29.1448	10.0671	22.277	18.9817	6.82457	18.0117	26.1893	30.1566	53.3288
22.307	61.0237	43.8937	59.8162	57.7013	51.4262	52.9538	59.3363	56.6824	56.6024	59.6999	52.3742	49.0835	50.9579	57.3222	57.0356	61.233	41.8592	34.9588	65.8052	52.9594	60.7637	55.3386	48.8525	61.1602	59.649	56.1084	48.5877	49.6509	43.7656	67.3184	25.5083	16.8267	20.0359	7.87248	22.0863	41.1437	6.69558	29.3171	23.7904	18.358	26.8577	20.7553	32.2538	21.5345	-2.96341	16.7769	9.30732	48.3922	41.2647
22.507	70.261	39.3648	59.8937	55.1899	47.4794	39.1236	65.4025	67.5069	61.8485	58.2008	41.2561	41.9872	39.5876	51.7569	60.7943	64.9709	46.2766	47.8102	59.4809	61.2996	51.6625	55.6872	53.4728	50.5515	53.0313	55.6896	41.7826	53.4152	40.1099	67.2563	38.8526	32.8283	15.9577	4.20839	28.7566	22.0427	1.02702	32.1902	36.4109	21.1896	25.8428	16.8248	30.3075	21.8006	11.4754	25.3192	31.1392	54.1352	45.0807
22.707	57.3622	52.6801	61.2414	51.418	56.3933	40.9984	61.0648	74.2515	60.7387	58.5106	38.8165	44.8209	50.0857	55.387	60.2421	66.3232	48.3318	38.4012	64.109	53.5123	56.8443	54.995	50.35	56.909	51.1732	49.927	46.4717	61.2055	43.6237	71.6319	30.9568	21.6634	25.6781	3.15039	30.3512	25.8007	13.5407	16.4792	35.4109	33.1182	30.8551	19.0112	32.8512	16.1589	4.1572	9.60239	16.9906	31.6781	33.4372
22.907	60.0351	39.4485	60.0949	56.8221	57.9228	43.9279	51.01	47.7332	62.2872	58.0224	52.5181	50.0548	46.6962	55.6518	51.4689	73.2155	48.2365	47.7858	58.4845	80.9857	64.6637	63.0105	49.1581	64.5452	56.669	52.1363	41.3374	58.6015	29.407	55.3223	26.4069	13.773	22.6452	22.3129	20.5007	27.8318	-0.00124639	20.4617	34.1737	32.1728	5.22237	22.763	21.0208	13.3085	21.2829	8.27641	8.239	49.7875	32.1019
23.107	45.5804	31.3451	55.0805	69.9372	52.0819	53.243	61.3021	60.4823	53.8286	69.9586	40.3645	50.7482	41.5997	46.6501	46.6642	73.5297	41.8694	37.2017	53.2087	75.8724	60.2692	63.2348	43.8763	61.2764	51.1706	49.4617	48.7685	63.1001	41.7902	52.3616	37.3802	15.4829	24.6353	18.0546	27.5275	29.2374	10.1817	23.1602	31.7627	28.0254	24.783	27.6406	39.7922	-3.9646	-2.79268	23.0321	27.7764	38.1645	40.0702
23.307	56.8101	52.7341	52.267	74.099	48.4141	43.5199	74.1854	59.1874	56.1134	55.8515	46.7918	35.7718	60.2773	41.5024	57.2611	74.6386	39.7686	45.9075	56.7264	51.3746	51.3566	46.8633	42.5138	68.4061	49.8245	66.2293	54.2146	60.0524	37.7636	58.4548	40.4443	23.1358	34.4466	19.357	13.4695	24.1111	12.0949	28.7413	34.1619	28.7278	28.9459	9.51649	33.013	35.9473	5.0145	8.29902	18.3235	41.9482	45.9158
23.507	69.2232	57.6763	67.1101	72.918	53.1421	51.4278	55.2122	75.779	47.5212	58.7306	42.5774	46.7263	44.2035	48.323	51.6837	67.3791	44.091	41.9861	44.5581	54.5071	50.3373	53.8844	49.5703	57.7187	53.8008	56.9121	57.3196	52.4967	46.4492	60.7159	41.4807	15.8231	25.0885	6.89224	15.6739	38.36	19.6169	28.974	27.9366	28.8318	19.4543	28.7664	23.9102	14.9601	11.9826	-1.13824	22.7639	49.2503	50.2207
23.707	62.6861	42.3697	55.393	65.1283	47.0884	41.3202	63.4989	69.1832	61.4663	48.2029	48.2922	42.0637	47.4611	51.4025	51.556	62.9455	47.6363	47.2791	62.9659	58.3469	61.7937	63.482	44.9349	64.7442	58.5753	53.3706	57.0374	59.3244	41.6767	61.4082	25.898	23.9539	25.0773	11.4605	28.1075	27.6242	8.16985	29.7362	47.2527	15.1361	33.1007	13.5523	24.6456	18.2364	3.25415	13.2128	33.2061	49.9822	53.5464
23.907	57.6568	67.9774	58.6314	57.4922	53.4865	46.2034	58.6021	75.244	48.2872	54.6256	57.0549	50.946	50.2122	48.1717	60.9149	55.6032	49.3678	33.9361	48.4147	67.098	57.4041	61.7526	34.2932	62.368	51.0792	44.9159	51.6824	57.5521	46.203	53.8585	26.3051	23.0613	19.8043	14.2493	13.4347	27.7032	15.9731	32.931	33.1382	12.4656	22.2021	18.9006	30.5433	4.45435	0.505229	8.13605	39.4889	58.0304	38.0222
24.107	63.1512	50.3916	56.7597	60.8665	50.5875	47.8732	53.9305	64.1058	50.3749	62.9705	56.7802	48.3344	52.2668	46.9942	44.7508	64.4035	51.2264	50.0432	56.9842	64.7268	60.4755	56.2384	54.8036	59.968	57.9534	56.5207	62.4126	55.0428	37.4038	48.4493	35.7227	25.5619	25.7586	12.0107	22.9447	33.1051	13.1186	30.6486	32.573	25.3569	34.4042	6.53369	22.2092	18.1461	-2.93789	0.807781	30.1181	32.918	43.6868
24.307	52.949	42.2029	57.3397	57.2074	53.5099	62.6055	61.3918	62.4968	52.7436	64.9041	55.9528	37.3406	42.773	41.3326	43.8169	57.7332	49.4716	56.0049	50.9287	64.3676	61.8676	54.6104	48.722	65.2965	48.0506	69.498	57.5559	59.6544	34.9553	63.1042	33.2292	16.8885	23.7033	1.93148	11.4887	37.9092	17.6993	22.9786	36.1263	30.4303	29.6513	21.1381	38.7945	27.4707	12.6483	13.2414	34.4549	43.0434	43.912
24.507	59.9639	58.6379	63.7036	69.4038	48.831	42.8491	55.3024	59.6894	44.0755	63.5732	69.2582	40.7528	41.553	46.55	41.5547	68.5499	43.9912	44.8471	51.0742	54.577	56.5428	60.8203	46.4074	63.6181	56.6994	52.0717	48.6201	49.8568	42.7685	60.2864	42.7043	15.9173	19.4998	5.39122	28.7083	28.1449	9.09674	24.8134	23.6955	26.8526	11.827	18.7782	26.143	1.12191	4.80565	13.6547	30.8132	42.6519	42.0825
24.707	51.4321	48.4921	58.7874	68.3522	63.2994	55.2624	47.5266	63.1145	52.8651	63.8102	57.5378	46.0624	46.5104	49.5202	48.6187	58.5033	50.6256	46.2402	57.191	67.2921	47.8887	57.1681	45.206	65.1952	53.0558	56.7671	56.2461	56.4258	39.977	65.7064	26.1694	22.6727	26.876	8.30172	23.1116	32.8967	7.46024	39.003	39.7705	22.2361	27.9407	17.5106	39.9087	26.1802	5.93943	19.7774	34.1965	47.5406	39.7275
24.907	65.093	61.8779	62.6296	55.93	48.9353	54.3926	59.1463	66.0754	44.1018	68.9487	54.8728	49.9837	43.5436	48.9699	47.8978	61.3353	44.5547	44.1375	51.9384	59.9454	57.4017	54.0973	46.8853	59.6677	65.3497	53.578	53.4834	49.0814	37.8832	53.318	30.09	25.5837	11.3847	12.5577	10.9276	36.6648	15.1889	29.3242	43.2725	24.7916	29.1327	13.0844	23.8265	8.29873	14.4965	15.0555	19.8819	38.0688	29.9033
25.107	57.5065	56.9896	54.297	59.3782	47.696	40.374	67.4722	76.2948	50.655	52.7656	60.9211	49.4654	41.488	45.7682	50.8715	55.3422	50.3402	37.3447	58.2899	67.6434	53.2506	62.0293	65.5791	54.6156	50.6643	50.4229	42.9731	58.4267	43.7998	58.6841	35.6219	4.85994	8.4442	10.2644	14.0063	29.3773	3.88311	25.4236	42.0788	20.9254	20.2615	19.4985	42.9874	22.9795	6.321	20.039	40.545	41.4099	37.9788
25.307	61.8022	51.3736	53.4388	57.5394	50.853	57.4402	66.264	80.1444	53.2089	55.6391	49.686	46.5814	46.1425	39.0186	54.0343	66.8194	44.5899	39.0834	49.4827	59.06	55.0546	61.6763	48.6545	56.7964	58.7748	48.0244	50.7747	52.3174	46.052	62.5262	37.3678	9.54066	17.9069	11.6141	12.4803	21.7762	11.5943	31.7082	28.3951	16.7636	7.6942	28.0286	36.8213	9.10567	4.89714	14.2156	18.8976	43.752	46.3332
25.507	62.187	39.5615	59.2782	59.0729	54.7274	59.3235	69.9105	58.1787	59.2705	55.6187	43.7847	43.7192	41.2441	32.5764	47.7823	63.353	39.3645	43.2942	60.3917	67.9838	52.9675	66.0647	52.6306	55.4891	55.2823	58.1106	50.0552	59.601	28.5304	63.8095	41.2885	23.1316	8.87965	11.0656	15.5417	29.5303	14.0673	29.8508	23.3754	29.1142	11.5503	33.2158	38.391	5.93026	-3.6102	16.1247	29.8105	35.7348	41.2404
25.707	56.6038	50.751	62.9116	57.6835	56.6818	51.5993	68.6109	66.3296	48.4994	62.7683	43.0164	53.133	38.9793	50.0624	46.7495	61.1988	42.8133	46.1171	59.0781	64.3704	60.7479	50.8727	38.2415	59.9805	55.283	57.7666	47.5133	52.6747	37.937	52.7569	37.9663	13.7589	22.7586	12.2911	21.1216	30.3006	8.49287	25.1446	36.9524	24.8738	9.53623	20.0491	39.7193	22.5991	3.7438	12.4651	18.7561	37.9481	45.794
25.907	56.9221	55.9716	61.3211	58.6362	44.718	53.3479	62.1549	70.532	54.5182	54.1296	48.4596	47.687	37.0294	40.8917	41.2361	54.2673	44.2253	41.8201	69.5877	63.9439	58.7555	53.9709	51.8727	57.7998	51.1415	56.2296	57.8503	57.6833	40.3051	62.6926	22.7557	15.3817	25.0805	11.9347	23.8458	32.272	-0.192774	26.0665	34.8654	36.3682	4.73693	18.6586	24.9249	17.2425	3.18056	7.8159	38.7056	30.9538	40.1106
26.107	44.8834	46.1378	60.7546	70.1328	54.5453	54.0963	49.649	55.6083	53.9045	70.1831	58.5961	42.4034	48.7966	47.4311	41.0787	61.5597	46.4976	41.9097	55.1256	65.709	60.2847	61.204	49.9635	59.6331	56.0192	66.2695	58.9699	58.063	39.0145	57.2919	37.3411	21.9867	11.0138	12.3468	31.7399	33.0361	13.0843	33.1115	30.4662	26.8944	28.2625	32.634	27.2874	14.5262	-4.81327	6.336	25.6674	54.5229	36.2372
26.307	75.4972	53.7805	60.1124	55.3841	53.0857	53.2153	55.4502	62.0877	45.5768	55.9173	50.3674	52.394	44.5577	41.0483	57.0994	62.6681	32.4234	52.6396	55.8797	77.0145	65.4367	63.1064	35.6714	64.2604	54.3822	53.0554	40.4189	49.2754	41.6357	62.0689	29.8165	24.4789	16.8125	15.8386	18.2491	36.752	13.9153	35.3316	35.9129	29.6639	19.8421	17.8486	28.002	30.6468	-0.358368	17.7439	16.0925	50.5499	45.8649
26.507	60.0747	36.7713	67.6636	62.6206	50.2695	36.4081	65.2935	59.4651	44.8079	62.6902	50.5734	46.8526	49.9656	45.1	50.2837	51.6704	43.932	30.6961	50.3204	72.7023	64.0261	63.7612	44.0503	64.0709	49.3849	54.1082	51.9464	62.1179	42.9549	51.0542	18.9708	21.2193	10.7981	6.29369	24.331	24.4794	13.9857	25.9751	44.7784	28.218	-1.91104	18.3562	30.1012	18.8994	-10.3211	3.31668	28.5269	51.5005	46.7313
26.707	60.7187	48.0629	63.8261	66.2067	53.6634	43.8433	64.4452	60.7432	59.0709	62.4671	49.4261	46.9848	50.3212	46.2577	53.0149	63.802	38.0346	41.3851	59.6287	65.8278	64.0827	61.8318	39.9967	58.9765	56.2804	52.0803	48.8066	54.067	36.1523	53.6242	41.636	11.2963	14.8072	14.5791	18.8351	34.9142	5.18413	29.4738	34.154	23.6226	21.767	23.3188	28.6249	8.03833	5.02246	13.5159	32.4003	34.9463	39.1212
26.907	58.1353	28.8786	60.7679	60.8449	52.2976	40.8933	61.5674	66.0652	64.512	57.7521	47.5933	43.9372	44.4477	37.6313	56.3105	55.7956	50.8466	45.3945	52.2805	74.1249	52.9457	59.9059	48.0577	57.2522	47.5894	56.1528	52.3305	59.3778	36.4062	66.1654	29.5759	27.0421	16.9983	2.06161	22.9114	21.9775	9.82152	31.0754	33.8971	23.1904	19.3889	16.9378	25.1945	5.35267	8.11715	11.3256	28.0716	45.2458	47.0298
27.107	59.9207	40.4211	61.9031	71.9861	50.3467	26.5397	57.7136	65.096	50.8882	52.8779	50.0971	49.258	55.2638	44.9175	70.0817	54.1755	45.9555	49.0753	58.4126	62.1866	59.8047	64.7066	49.9022	64.3473	51.5263	52.1384	56.9134	49.3913	44.5758	53.1435	21.1475	18.0011	12.4791	9.64035	17.7879	24.8007	8.66238	17.4663	28.7311	25.058	29.3699	13.3817	33.7179	14.087	20.0457	16.1811	23.7655	49.0415	31.9662
27.307	70.3298	59.5471	63.0401	61.327	59.443	56.5633	59.6957	69.3457	53.5482	57.8071	57.3739	45.0789	51.0073	46.7695	48.5422	59.9845	52.535	40.4204	60.4652	63.0876	45.5236	56.7579	49.9155	60.1062	62.5142	52.0871	42.6612	55.7471	31.4425	55.734	36.2152	26.2746	12.0876	11.089	16.3265	30.2496	4.24768	30.3809	37.8101	28.4868	9.31476	19.153	30.2046	16.3442	10.7733	16.8983	25.3937	49.6908	43.2632
27.507	61.384	38.2937	67.2586	59.0885	46.1319	53.3159	63.9018	69.4177	50.6392	58.5532	49.7761	37.2128	45.4081	38.0916	52.1263	66.0368	53.454	41.3266	59.9566	47.5177	58.4683	60.6156	56.4729	53.7392	54.1578	49.1202	52.0642	62.2252	46.5042	69.4494	30.9198	21.0717	19.2437	11.951	18.5378	27.9358	18.89	20.8499	19.075	37.7003	30.2335	19.6153	31.1702	3.48283	0.674302	13.9638	14.001	57.2625	39.3429
27.707	61.6099	39.1179	61.2464	68.3645	50.7516	44.7883	68.761	58.791	52.6243	67.8413	55.1258	42.6307	53.5855	47.3033	47.5086	55.8796	45.696	34.2592	56.8518	68.7943	67.78	71.8951	49.4906	57.9177	50.2181	54.9018	46.7398	57.2713	39.0593	50.0018	36.1298	14.291	27.5678	13.9526	10.061	23.1745	11.0903	30.2604	29.7627	32.7028	-5.69155	14.1733	49.4731	26.4267	9.9017	16.3318	30.2431	57.7606	30.2706
27.907	55.3888	42.935	64.4551	69.7589	48.7654	36.6963	66.3826	63.4126	51.7257	53.7248	48.7016	36.6015	46.4655	39.1159	48.7385	53.8331	41.1528	52.9838	43.5356	62.5715	57.5304	63.5608	44.5585	56.449	52.5716	56.9367	50.5131	53.5849	34.4469	64.3779	17.9097	21.9052	19.8951	19.2998	25.4473	30.8177	11.2272	22.2288	36.8615	27.4725	35.4908	17.6018	25.0367	21.3521	2.4804	17.849	27.8317	45.5644	43.9539
28.107	61.448	51.3037	56.7785	59.7717	52.906	34.9361	58.4099	70.0618	55.4475	56.9905	48.3026	43.0768	37.1762	46.2058	47.2113	58.7082	41.7147	50.7335	64.9335	64.1681	61.1592	59.3338	47.8251	56.8697	55.6612	55.6194	54.3076	53.0349	44.1537	61.0597	28.5169	16.6707	21.0161	10.7155	22.3613	22.5538	12.7605	30.2538	24.4426	28.3906	27.8867	11.2922	28.3772	20.8036	-7.33544	18.293	32.9068	43.2696	36.0611
28.307	62.4384	56.8038	62.8471	65.6223	49.4094	45.2014	67.8524	50.1627	46.2562	59.3037	53.3548	45.7909	43.6728	40.4808	56.5233	60.5957	32.3749	53.1101	68.9673	66.5698	59.5166	59.0341	42.8752	59.76	52.3963	45.1783	55.0683	60.943	44.3518	56.4191	34.1916	19.3948	26.618	5.39387	21.8557	22.088	11.4231	28.0112	32.8101	26.6001	15.5849	16.6292	39.7655	19.5861	19.0956	7.60211	32.997	33.6934	44.7615
28.507	47.8224	53.9367	54.3552	56.4212	53.5495	52.8941	59.2363	65.3269	59.0558	69.0419	48.2377	48.3184	43.0519	45.2043	49.5236	49.127	41.8631	36.286	58.3874	59.2417	47.0137	56.295	57.0909	53.3108	54.1256	57.1213	59.1183	54.5587	42.6731	64.5629	47.9421	12.2528	16.4944	7.03615	9.97172	33.1528	1.74099	25.0479	32.4979	17.793	38.6114	21.6514	43.9257	1.05669	9.06628	8.28256	22.6685	54.9394	49.2196
28.707	61.6939	43.2152	51.7053	58.0082	53.1552	45.9935	61.9042	62.9903	54.638	59.3688	45.4446	42.6815	37.9466	50.267	56.6561	56.0151	42.7686	49.3984	60.123	57.1583	48.322	58.6732	65.6589	58.7024	49.3893	56.0989	43.5281	47.231	40.1431	57.0459	49.5554	23.6749	21.5583	7.03624	10.1272	27.352	11.1838	20.0408	41.3041	29.1202	29.8517	29.481	41.644	23.3384	1.69802	20.0912	22.3814	36.5886	36.8007
28.907	47.1795	46.4569	60.3444	47.1685	50.5631	50.6114	63.3423	63.1613	53.936	58.037	46.009	46.0003	40.6167	46.093	45.0892	55.9323	38.4594	52.3011	64.3553	51.5188	50.6009	42.8227	54.4873	53.7362	49.7848	53.3417	51.6482	53.9927	39.6064	54.7198	37.4172	1.5996	33.3998	4.35871	18.3713	28.5207	7.61209	32.0851	30.2449	26.2424	16.039	21.7558	35.2334	8.75299	-1.01444	13.0913	32.874	52.0051	37.4144
29.107	67.0202	37.4324	56.331	55.3715	50.4002	36.4227	57.7856	66.2331	47.4258	55.6052	37.2429	45.8977	42.0281	47.38	42.289	58.8603	41.8445	50.4821	62.9416	40.4232	55.4516	49.8484	49.3924	58.8097	57.413	63.7097	50.3948	58.6444	44.8833	57.6814	40.6026	12.4629	21.8057	13.8106	23.7459	21.8656	11.994	27.8337	36.2449	26.9274	15.6484	24.4645	29.3852	13.2073	-2.95612	0.976897	10.4946	52.2096	41.2755
29.307	64.102	43.3368	57.6772	51.6908	56.3425	52.6567	65.0852	62.1345	47.1687	53.6062	44.278	48.1871	46.8372	40.872	47.7915	63.1435	41.9232	43.0609	55.9044	64.1039	50.9476	56.8616	44.6036	62.085	47.9007	55.2153	34.7403	59.3525	40.9895	69.7571	41.1188	24.0706	20.6937	13.5877	14.2544	17.0399	9.49372	22.8112	36.9919	31.323	26.8697	23.6081	40.878	10.6947	10.1653	9.95401	41.5036	49.6744	35.953
29.507	57.0335	40.8846	57.9242	69.0968	48.1404	48.6606	57.1834	74.549	50.4019	55.8672	39.2817	43.8306	44.1211	45.5684	34.5852	62.4957	48.516	38.2773	62.8551	59.0257	53.5758	60.4657	50.3651	63.1289	53.8422	54.8602	45.7597	57.0053	31.8807	47.4881	37.1283	17.3341	21.6354	7.93646	17.6292	24.2361	6.21323	22.1736	37.1421	24.0443	18.6277	21.8778	31.5208	11.0245	14.0828	19.1795	22.2953	58.7514	39.045
29.707	65.1916	46.0083	59.7019	65.4227	48.9511	56.2309	53.2514	61.5936	37.7659	53.1522	54.8511	43.0543	44.7097	46.4791	50.3825	61.6784	45.2864	47.7297	46.4864	52.3311	53.0152	62.3721	55.0311	60.8445	59.7532	55.3497	55.5699	56.9726	35.7741	51.6679	15.9848	19.9985	24.2231	11.7289	5.32197	25.0718	7.15363	30.1114	34.7271	17.435	47.8376	16.3909	24.1092	17.5925	7.31422	13.6438	33.6983	29.8564	42.2852
29.907	66.3086	40.615	56.439	67.3047	47.5334	49.5641	58.9534	73.9138	39.3166	49.7461	39.5375	53.4828	51.4986	47.4903	44.6122	52.8527	42.3617	61.1087	49.7214	43.1937	52.4399	56.6235	52.6635	62.3567	49.4962	46.6088	38.9138	58.8877	47.7685	44.1783	36.68	17.3784	17.5808	20.5595	8.21268	26.9961	16.9222	34.3082	33.8338	39.0926	32.7053	6.80026	29.1075	3.83129	2.59145	16.8907	18.305	28.2348	40.1756
[truncated: 131 more columns]
