# Supplementary material for: The small CRL4CSA ubiquitin ligase component DDA1 regulates transcription-coupled repair dynamics
Source: Nat Commun. 2024 Jul 29;15:6374. doi: 10.1038/s41467-024-50584-7 (PMC11286758; doi:10.1038/s41467-024-50584-7)
Supplement: Supplementary file 16 — Source Data [file 41467_2024_50584_MOESM16_ESM.zip › Source data/Supplementary Fig11/Suplementari fig11 A-B .xlsx]

## Sheet: Sheet1
	NO DAMAGE (Supplementary fig10 B)							+UV (Supplementary fig10 A)
	DDB1	TCP-1	CSN5	CUL4A	CSB			DDB1	TCP-1	RNAPII	CSN5	CUL4A	CSB
experiment #1	0.988908	0.949312	0.616221	0.797291	1.25542			1.30329	0.981563	2.27448	1.16447	1.48537	2.66278
experiment #2	0.469143	1.01231	1.34703	1.5468	0.716527			0.518226	1.51486	0.623267	2.02004	1.88071	0.566226
experiment #3	1.31597	0.971537	1.54659	1.6563	1.60078			0.962121	1.14674	2.67676	1.64013	1.5863	2.19531
experiment #4	1.18623	0.963881	2.58399	2.06917	2.70535			0.773133	0.962694	5.7398	2.0374	1.96147	4.05318
experiment #5	0.851435	0.780318	1.18027	1.06993	1.4456			1.44443	0.777023	1.53017	1.25314	1.19775	2.12964
Average experiments	0.962337	0.935472	1.45482	1.4279	1.54473			1.00024	1.07658	2.56889	1.62304	1.62232	2.32143
SD	0.328416	0.0898284	0.720015	0.500835	0.729661			0.378983	0.277826	1.93761	0.411312	0.309073	1.24989
