# Supplementary material for: The small CRL4CSA ubiquitin ligase component DDA1 regulates transcription-coupled repair dynamics
Source: Nat Commun. 2024 Jul 29;15:6374. doi: 10.1038/s41467-024-50584-7 (PMC11286758; doi:10.1038/s41467-024-50584-7)
Supplement: Supplementary file 16 — Source Data [file 41467_2024_50584_MOESM16_ESM.zip › Source data/Supplementary Fig16/Supplementary Fig16 B.xlsx]

## Sheet: Sheet1
	CSA-mClover
	Untreated (-UV)																																								10 J.m-2 15'-45'
Time (s)	#1	#2	#3	#4	#5	#6	#7	#8	#9	#10	#11	#12	#13	#14	#15	#16	#17	#18	#19	#20	#21	#22	#23	#24	#25	#26	#27	#28	#29	#30	#31	#32	#33	#34	#35	#36	#37	#38	#39	#40	#1	#2	#3	#4	#5	#6	#7	#8	#9
0	98.9727	110.036	106.204	104.858	97.2249	90.0751	100.015	99.0942	98.7766	104.177	105.753	94.6133	89.981	88.1318	91.0656	109.555	99.1426	107.453	99.5725	101.679	100.833	105.833	101.922	92.3779	93.8124	108.252	103.862	91.8817	93.001	103.213	103.627	92.3915	101.52	109.431	94.4797	105.22	106.541	106.046	95.7847	91.7403	105.449	101.049	102.362	101.079	104.755	98.3298	95.9468	105.736	105.294
0.202	99.4836	102.219	97.4559	104.356	98.4625	105.271	90.1598	111.727	98.8335	100.214	104.265	101.455	108.842	103.534	95.0878	95.6946	103.988	100.166	105.555	109.226	99.0083	102.548	92.3756	114.501	109.626	101.676	91.7261	113.398	104.178	106.242	94.0881	97.7154	102.723	105.262	110.674	112.805	97.8861	98.8955	109.432	104.235	104.597	98.3225	100.355	98.5764	98.373	95.9315	101.655	100.486	86.9109
0.402	89.8336	98.92	107.347	110.358	105.692	108.409	104.922	105.026	103.149	102.918	102.744	100.186	105.514	103.648	104.763	94.8559	92.2703	98.7623	101.456	112.778	99.7286	105.389	97.8976	93.9346	97.367	100.105	91.0908	103.456	86.6867	95.2352	100.008	96.5506	89.755	101.263	106.23	101.27	97.0533	92.5181	94.1731	109.022	104.194	87.8077	93.0238	105.962	106.965	92.7293	96.9185	111.045	100.791
0.602	109.476	92.059	98.1809	103.368	99.6936	102.033	100.815	99.5444	104.747	90.8014	88.0318	93.7782	97.2706	91.9856	101.639	103.594	82.88	102.892	97.223	118.673	99.9279	100.176	102.275	110.502	108.664	104.342	98.7552	98.8138	101.263	100.795	109.281	93.9123	101.501	100.388	97.6145	98.7888	101.627	90.6128	94.3599	97.5832	100.044	95.6962	111.648	95.19	100.229	101.363	109.865	99.7963	108.942
0.802	98.5055	96.9542	94.5372	102.532	98.6577	106.08	109.415	109.497	91.0695	103.022	102.468	91.9916	102.031	94.9908	108.83	112.695	110.416	117.115	105.364	104.649	101.636	105.053	94.2968	113.799	105.263	95.5964	106.069	100.694	109.03	106.655	100.82	108.662	109.682	97.9971	88.9882	108.816	92.9089	87.9157	95.263	100.611	97.1684	104.742	105.06	102.477	102.133	109.333	106.483	100.195	109.065
1.002	103.112	104.261	106.528	102.372	95.6595	101.114	96.0616	105.563	96.3583	100.146	95.8062	97.1381	110.285	105.102	100.395	92.5631	90.5673	107.474	87.5219	109.929	110.222	94.7579	96.4521	102.397	84.7812	93.7964	104.858	99.7453	100.584	98.4737	100.209	98.5129	89.2792	108.86	97.2614	110.519	98.1256	98.827	103.472	100.562	103.819	107.421	104.378	104.589	100.503	108.559	96.624	97.1667	90.1155
1.202	100.718	89.8782	101.226	92.6066	99.3102	103.427	108.503	90.3622	96.2427	110.755	101.052	105.501	105.7	104.85	111.721	99.1511	106.122	105.446	89.6597	100.97	97.4624	99.7554	103.238	103.926	99.6151	105.573	90.0585	109.19	99.6106	97.3835	102.14	96.1124	103.002	101.84	96.9424	94.3872	95.8065	110.18	98.0561	99.828	103.266	102.175	84.5206	87.4657	96.6127	98.8503	101.248	98.0973	105.005
1.402	101.394	102.68	91.6331	103.385	98.7363	101.348	95.9236	91.542	99.7085	105.858	94.1107	108.284	103.219	103.921	111.337	103.438	119.404	99.6467	97.4889	95.8649	102.938	86.5154	101.832	92.7861	100.397	95.6903	91.2247	102.149	99.3972	101.149	99.5571	110.918	116.642	99.3112	98.1434	104.856	104.204	98.3344	94.0253	99.2362	99.9057	93.7789	107.413	105.113	99.5136	102.688	92.7863	102.543	98.9849
1.602	103.298	95.987	98.3914	102.155	96.8203	98.7413	104.512	103.613	92.0712	92.0298	101.696	94.8446	105.162	103.001	86.4744	103.738	107.553	98.3232	95.2364	103.472	107.132	104.236	102.689	102.449	103.037	88.7055	120.279	114.096	98.9319	95.4119	101.75	105.231	104.18	95.8214	97.7753	97.1857	107.922	105.828	102.303	104.198	104.062	100.895	104.242	104.142	104.741	99.2736	109.288	95.2131	103.719
1.802	103.886	100.163	106.281	104.472	109.45	103.069	103.654	88.8561	97.411	92.497	93.1128	92.5756	90.1881	101.413	101.295	102.022	92.3477	90.8286	113.228	108.599	95.385	97.5473	108.966	91.216	108.975	86.3124	101.022	101.302	97.7311	96.7846	94.961	102.275	96.1253	89.5688	107.573	96.8881	96.5016	103.177	96.5897	96.0423	95.8471	103.092	98.6542	99.1506	105.615	97.1599	102.75	96.7673	106.513
2.002	108.632	106.747	103	108.315	105.349	105.451	99.1955	94.0336	102.808	108.006	98.8624	104.657	102.402	108.565	99.5152	104.961	95.7867	94.946	95.399	98.5499	103.214	90.2808	101.503	98.5796	81.9407	100.053	104.443	96.6173	111.458	97.1236	99.7267	95.4565	118.388	105.785	100.777	90.9821	96.6484	99.6407	95.7493	107.232	104.985	84.9612	91.6978	93.2868	105.971	96.3395	103.568	102.804	104.21
2.202	101.313	108.02	101.259	99.0811	100.523	93.2221	100.045	96.1603	98.5868	91.1191	95.9722	93.3242	107.727	102.564	101.501	91.8758	110.322	101.287	116.277	86.7187	101.56	88.2131	107.557	87.3054	103.724	111.766	94.7071	95.5457	97.6088	92.5137	101.186	97.6911	95.2835	102.443	101.455	95.0043	92.6607	100.314	103.693	95.222	95.2514	106.63	100.07	102.188	101.61	96.3544	100.026	101.569	98.7952
2.402	97.9852	106.666	100.552	95.1494	101.247	87.9881	99.2169	94.0257	93.254	103.495	88.3649	110.536	98.0003	98.4401	94.6573	101.952	101.608	91.1217	96.9888	96.1955	88.5861	90.9597	93.315	97.1837	97.7532	101.013	104.909	97.9213	98.1928	99.2672	105.698	93.4998	81.645	101.479	96.6285	94.9193	105.145	88.077	107.248	105.074	107.568	96.5549	92.4624	95.5623	98.8372	95.0242	104.056	104.234	99.452
2.602	99.3934	106.448	94.46	98.7704	99.501	87.1463	101.434	113.142	96.6872	95.518	103.482	97.7298	98.8524	99.5066	91.6861	113.025	108.867	101.934	100.336	105.875	97.3725	106.982	106.206	107.035	99.223	99.9863	105.622	107.974	116.036	88.1534	98.1415	89.5907	107.894	100.623	101.215	99.1137	91.1424	86.9955	100.395	94.3944	96.2318	102.249	109.235	98.5939	96.6632	101	103.452	98.0232	108.239
2.802	85.6998	90.9169	102.88	104.246	84.1832	95.0578	106.731	104.171	92.6853	107.924	103.161	94.4	105.416	100.541	87.8589	103.269	86.2111	105.142	99.2872	107.343	86.1069	93.1801	108.123	110.435	98.2341	92.8802	94.508	93.8905	97.4351	115.201	98.75	90.3139	103.441	106.848	98.9403	105.241	95.2565	102.968	109.188	96.6136	99.8238	100.331	109.262	103.325	104.775	89.1854	101.956	100.008	102.623
3.002	110.73	98.0167	105.171	94.7316	97.718	101.419	92.7533	103.995	107.167	96.4533	97.3544	103.058	103.959	101.202	110.479	90.7208	95.6196	100.669	88.1701	111.115	94.5641	95.6327	99.8689	104.403	110.142	102.162	89.2851	91.6652	101.534	107.856	91.5752	101.846	99.8374	107.416	95.1815	102.073	111.135	88.4706	102.906	100.396	102.212	109.339	90.9244	95.6372	98.6863	96.2304	86.9344	100.503	106.066
3.202	100.792	98.2605	91.4021	102.855	98.6134	108.18	97.272	105.922	106.235	106.887	100.535	104.679	103.864	93.6639	110.932	98.1906	87.8494	80.8157	95.1342	105.18	97.3676	103.064	97.4141	95.1363	104.698	98.066	103.515	104.055	100.985	101.079	91.6214	91.2372	105.489	99.7851	109.581	98.4304	110.214	101.055	94.7502	101.454	95.7271	107.786	100.081	112.658	93.6568	99.4119	92.7158	95.3045	103.101
3.402	103.31	103.023	94.7706	109.163	90.4807	105.97	101.907	101.591	106.954	99.1765	97.0763	97.6095	106.018	94.3023	95.8997	93.0846	110.291	98.4622	97.4015	94.8636	99.3361	92.849	99.8757	98.8857	93.3995	93.6664	100.298	100.877	100.041	102.835	99.8727	99.4326	99.4057	94.8385	94.2641	96.6478	103.008	116.637	100.334	99.1065	101.068	107.035	96.7246	102.847	94.278	106.127	98.0854	96.682	107.129
3.602	98.0567	95.5839	103.214	104.594	95.1133	100.472	92.6002	92.781	103.268	102.878	94.3276	91.1814	102.603	110.26	87.7076	96.9403	107.997	91.6212	94.7198	91.5181	107.568	105.566	96.2757	98.6504	85.8228	98.2855	100.872	92.8318	104.446	93.8759	102.008	98.6674	94.3417	102.19	99.1929	88.4088	100.544	106.524	100.227	99.2214	93.7987	98.059	92.2416	98.8703	100.565	98.6933	101.079	94.1619	86.0001
3.802	101.71	97.3102	100.682	90.0685	93.814	100.372	103.374	105.347	99.3949	102.842	96.1765	91.9161	103.794	114.244	105.221	103.577	98.3227	98.3015	105.337	90.0569	101.088	97.6243	96.4001	100.894	109.029	102.493	106.808	98.7582	101.164	97.8363	102.214	103.842	98.5758	90.7186	91.8188	98.9089	102.66	109.39	95.0701	97.7073	86.856	91.7355	95.5931	103.948	88.6072	102.093	104.786	97.6877	95.2896
4.002	96.3125	107.876	106.337	93.6926	103.376	94.4154	103.875	95.7468	95.5376	92.606	98.7751	102.517	88.0089	99.9943	112.346	88.1619	95.2409	99.2315	93.7731	94.9435	91.2888	109.726	95.3882	100.371	92.4833	101.492	100.457	94.0423	97.9538	101.695	89.7604	101.563	89.3689	105.216	99.6267	99.0327	98.8263	103.094	106.204	97.4793	88.7434	95.452	100.997	102.452	103.435	102.554	95.1726	104.656	97.9519
4.202	100.438	94.5783	97.4881	95.0537	94.9094	91.3325	98.7654	96.6543	102.163	96.7171	99.4511	104.083	93.6765	91.4213	95.1786	98.837	96.9952	94.0509	95.3549	96.823	110.283	105.233	95.9505	90.5212	97.1773	91.5558	96.2098	100.331	98.1162	101.821	101.196	99.6265	93.1976	97.4236	100.552	88.3567	98.1273	95.5967	91.0813	99.9681	96.8332	103.375	98.4994	97.1741	103.851	99.8254	95.1666	99.7428	93.8522
4.402	88.1204	103.47	96.2085	100.917	96.5518	101.561	93.4139	101.357	99.7188	104.595	103.323	105.235	95.2267	96.5959	102.295	98.8957	95.5448	84.6208	102.411	68.9251	106.51	105.158	105.123	91.9212	102.36	106.804	98.1162	87.8169	97.0464	98.7795	100.659	105.517	84.7588	93.1637	103.195	91.7372	96.3435	110.853	97.2795	99.7115	98.7651	86.8837	92.5469	91.052	97.8992	98.2439	98.87	103.052	95.245
4.602	96.3188	99.6989	95.919	95.9515	108.589	107.432	95.4506	94.4316	105.043	100.398	107.7	95.8969	100.153	92.773	98.2257	103.998	99.2724	106.058	97.8368	95.5146	96.2824	105.035	105.568	100.336	83.9108	103.934	96.9772	105.242	101.491	108.715	101.887	118.204	102.149	93.0317	103.292	98.2775	102.91	118.008	104.793	105.604	102.961	107.146	99.5227	106.426	95.5704	110.63	100.871	91.7984	93.6836
4.802	93.3111	94.3679	90.1451	95.2406	105.943	98.2434	98.0187	99.8276	100.489	90.3899	109.753	100.094	93.0904	99.0045	92.1125	89.8719	107.796	111.554	99.7681	93.7996	93.69	85.5978	103.443	100.079	101.378	108.672	89.3271	95.9783	88.4476	88.1586	99.5537	94.9921	105.517	82.9393	97.9896	104.291	103.524	104.279	96.6994	102.059	96.1534	99.826	81.8906	102.404	101.202	101.8	93.6754	101.393	94.3127
5.002	0	0	0	0	0	0	0	0	0	0	0	0	0	0	0	0	0	0	0	0	0	0	0	0	0	0	0	0	0	0	0	0	0	0	0	0	0	0	0	0	0	0	0	0	0	0	0	0	0
5.202	0	0	0	0	0	0	0	0	0	0	0	0	0	0	0	0	0	0	0	0	0	0	0	0	0	0	0	0	0	0	0	0	0	0	0	0	0	0	0	0	0	0	0	0	0	0	0	0	0
5.402	37.3723	32.815	22.0582	36.6154	28.3894	27.1592	20.1192	42.4051	38.797	32.8005	35.1563	26.2275	31.9552	24.0852	31.6719	29.4793	37.7653	28.3027	27.6024	20.234	24.0723	30.2848	26.8433	22.1847	34.4252	25.1925	30.6125	33.6284	18.3751	21.6572	17.5241	16.6405	26.8961	17.4221	22.4251	27.1179	19.7898	26.2166	23.3315	17.3003	17.5199	13.2231	27.7201	17.2563	13.6762	17.6337	29.7663	26.4111	15.9457
5.602	48.8298	38.0039	29.6429	43.0215	49.4015	42.9779	33.0958	52.4556	50.8173	43.9901	51.3061	44.357	48.2135	44.198	46.0373	42.2531	50.2514	43.0793	43.2782	30.3842	32.6059	36.3451	48.4079	46.4268	54.8947	40.9135	38.6653	52.7733	42.0344	42.0101	30.0805	42.1158	42.1956	29.1247	42.6287	41.1	23.861	43.0138	39.4958	43.1113	25.119	34.2104	28.9598	30.8645	27.4389	36.1103	27.095	29.7109	28.0485
5.802	46.3246	50.5181	49.3963	43.1775	51.5905	45.0765	41.2067	65.1056	53.1884	58.7822	46.2516	45.2946	53.4145	49.9018	48.5602	51.9653	53.9925	56.214	52.4355	46.1167	53.3751	54.8654	57.3291	52.8021	64.0642	44.4246	54.0199	53.6457	47.3384	44.1797	37.1662	52.563	37.3673	29.3725	45.6202	42.4283	46.7173	44.5843	52.3617	46.6261	43.6927	22.4713	31.9453	27.244	29.496	27.9152	30.3856	36.5748	31.1639
6.002	57.6924	57.4228	52.0864	46.9814	58.9713	47.2069	41.8765	59.0612	57.9374	63.0162	59.2012	44.0006	63.2595	51.3218	55.9907	62.3964	52.7988	63.1789	46.81	48.5572	57.8336	56.079	58.1725	56.2374	53.4682	50.2197	48.6399	55.6543	44.6243	53.5965	44.4745	42.2246	59.6468	43.5067	53.3512	48.5768	43.1077	56.8541	57.8992	50.0822	37.3019	32.7088	36.6888	33.2284	36.486	32.1777	36.9164	35.2895	39.3197
6.202	63.6148	52.7053	47.3719	53.9864	72.7064	47.0865	52.0696	76.4262	65.4576	52.0547	57.559	52.1069	73.1555	60.9356	63.5766	60.1591	59.3859	52.8637	57.7347	54.2459	51.1037	54.4315	57.4988	57.651	56.6662	53.5186	45.7579	71.1208	55.9843	56.2015	49.1961	61.2482	47.7987	50.9252	51.192	45.1723	42.9384	56.9495	58.982	54.9101	38.8231	46.1402	48.0588	39.8941	31.9082	34.2608	41.8148	38.2022	39.7354
6.402	59.7191	68.3968	57.2904	50.3006	68.056	55.0325	49.5447	69.5787	59.1175	67.3451	46.263	55.6915	72.2408	60.4083	61.9628	74.0786	60.7293	55.5517	61.6389	55.6698	53.74	53.2779	66.3338	71.1852	64.1462	65.3019	49.288	62.1778	58.4476	62.9203	48.4122	44.8918	58.2562	54.547	53.4788	55.105	50.5742	54.0986	70.715	58.5275	35.61	39.597	38.1019	35.1723	30.9159	35.4333	43.4766	31.3565	25.7086
6.602	66.3206	58.4335	57.8995	49.117	60.7576	56.9225	52.1236	75.0291	68.4434	59.0502	57.456	58.9403	69.3998	57.8734	53.5639	64.308	58.5564	60.0188	65.5816	62.3829	61.1117	57.8778	64.3309	56.9683	60.9249	65.0089	54.9616	65.4978	53.7714	65.1267	46.2752	61.0979	65.0304	54.8674	54.988	50.3604	49.7288	63.0423	65.6461	54.4827	38.1567	38.4787	42.8172	38.4561	28.467	35.2732	32.2317	33.3549	35.9024
6.802	64.3567	71.7763	57.4612	62.215	63.126	44.1525	50.7495	62.814	60.9613	64.1428	70.4537	58.3064	65.8672	63.0524	57.7542	68.0093	65.5097	63.8614	58.8973	60.7572	54.1441	60.5478	52.34	64.9945	63.3384	58.8039	70.2756	63.7565	56.6662	66.6825	46.5791	50.7492	64.8834	44.4572	57.0408	49.0217	52.1796	51.4624	65.6103	60.1863	34.7489	38.6581	38.0333	36.1565	40.7042	38.6126	41.6564	40.4909	28.3958
7.002	65.1374	69.141	58.5129	52.0426	69.1744	50.2859	53.7461	81.0672	56.5303	75.6835	62.7215	64.4196	72.388	68.5811	64.23	73.9272	75.2218	59.5054	58.7475	66.0365	65.4546	59.9145	63.4189	66.6262	58.4775	57.5353	58.2026	58.1879	69.337	72.9998	52.0035	47.0442	63.3223	50.1551	62.8663	57.1197	47.1582	59.258	59.2564	53.1721	42.6586	35.4239	38.5718	36.3198	40.8314	35.6189	40.9442	43.9629	36.3461
7.202	59.4857	66.3805	62.0251	58.8023	72.2483	54.4121	59.1871	67.7079	66.8661	62.4706	53.9274	63.4566	68.176	59.1332	60.0703	67.5854	81.8921	69.9786	63.2893	62.4007	70.1114	66.7357	73.5414	42.6801	64.5746	61.7176	65.1674	70.1973	55.88	63.8093	57.7207	46.431	63.8942	54.0946	63.2675	60.638	49.1074	62.642	65.6731	55.7951	41.6584	29.6847	42.7891	36.9177	31.7673	33.2003	35.1472	35.5937	29.0044
7.402	67.9753	67.4405	60.3319	55.2487	75.6956	49.2658	45.7257	79.3315	71.1385	77.1062	69.4413	62.9573	69.6305	67.4663	54.1688	75.7795	69.8198	73.1081	61.4675	70.9753	72.1338	51.2918	55.6244	53.0712	57.3938	65.426	57.7465	70.5865	63.2397	71.0836	55.9872	51.6512	62.9717	64.844	66.9223	61.9631	49.0173	65.9991	58.7346	58.8771	34.5978	43.29	34.4539	52.2558	31.4331	33.9877	36.8749	36.6989	37.2031
7.602	63.3566	65.7951	62.6521	60.1929	87.3285	52.2525	49.6025	79.5371	65.5627	73.7345	64.0723	59.6645	76.5157	52.0395	65.5084	70.0416	64.7281	63.1114	61.6146	69.428	65.6738	58.8057	65.9862	55.5192	70.0747	58.6534	57.6097	70.0554	56.1377	73.4637	57.7328	56.9242	53.9277	53.1952	67.6935	49.868	56.7973	60.4643	70.5509	66.285	47.2502	40.983	59.0002	51.9503	32.7545	34.8668	43.7171	44.4031	36.4847
7.802	63.3698	64.9306	66.3785	63.7323	71.1865	56.2292	54.7548	78.0903	83.0868	73.4202	67.775	56.2202	73.4281	63.7775	57.7569	71.8737	65.4984	62.8688	61.7251	67.6384	67.2588	57.2094	80.1949	63.5188	73.6365	61.4907	58.5676	71.8898	58.0311	71.8004	43.6675	52.0283	64.5322	53.0956	69.0331	62.2044	48.2569	50.1445	66.3015	58.5798	41.2498	32.0064	54.1379	37.3101	37.7525	35.1916	37.9341	35.5737	34.9738
8.002	73.6032	64.0457	63.3596	63.8237	72.4865	56.1623	56.3263	66.9459	74.3537	83.1955	76.8168	63.4478	67.6413	69.6911	57.3755	70.7322	65.6119	51.0275	64.1761	54.422	74.3353	68.2355	70.6004	71.2016	76.6993	68.5623	57.7781	74.9087	54.4721	74.3175	52.9127	64.1422	64.8005	60.3121	70.0995	66.6454	46.0664	61.0857	65.3674	58.457	43.1951	33.016	51.4287	38.8988	33.5312	33.247	45.3835	35.4183	30.7678
8.202	74.0002	59.6193	65.5601	65.8004	65.9687	57.8852	54.0543	72.4432	68.1287	76.8663	61.7398	61.1549	67.5157	55.4683	59.9182	68.5142	60.9732	68.5453	59.7286	63.1892	74.1776	60.7239	59.9404	62.193	74.6376	64.4078	66.5446	79.3036	56.7603	75.3058	61.6935	53.7209	68.5932	52.145	60.8036	61.931	48.8688	65.7607	65.1554	64.303	41.4876	42.3461	51.6927	41.841	32.5723	39.1897	32.6058	40.5267	35.5953
8.402	69.0465	68.5747	65.3215	62.0002	65.8084	56.0646	64.7576	67.5793	74.2412	72.2489	63.2238	54.6514	70.7154	74.7373	69.0421	70.9541	56.4002	68.3768	66.3331	67.4264	70.2006	52.3466	57.8705	68.7694	68.1354	52.952	54.9474	74.9675	65.0586	72.7013	59.8578	63.5053	69.8311	56.7012	58.6106	61.9994	50.9938	66.2066	66.3506	61.0198	45.1722	37.8368	45.0328	33.2153	37.2126	30.195	43.2242	43.8163	30.343
8.602	72.1539	55.8859	68.8641	59.242	73.5915	54.2405	56.9163	76.857	71.7136	75.8538	51.2467	55.8735	67.9368	70.9222	62.1666	67.9098	62.477	58.5301	61.0105	72.5493	69.6562	59.9416	73.1156	63.7514	66.201	56.6972	57.3935	79.8917	65.7888	84.704	50.3575	39.7145	61.0527	63.5865	65.2701	61.617	47.0988	70.3926	66.6661	62.0825	36.4563	29.0653	47.7024	37.6613	44.4625	56.1275	33.1299	44.665	31.2534
8.802	78.5534	59.2198	56.9522	60.9451	69.6213	64.5238	60.2757	76.4411	78.8737	73.5784	54.8369	58.1789	82.8266	72.5016	64.0039	74.3324	65.9731	64.656	75.2843	62.3972	69.5659	58.3962	76.2363	58.5672	66.3484	65.0789	50.5631	68.8024	64.0965	79.45	56.7535	51.0654	63.4562	58.2253	65.6814	67.719	52.1583	61.6904	60.7383	68.0051	44.1324	25.0313	53.4393	46.3869	47.6637	33.181	34.2732	40.3193	39.4864
9.002	71.3783	61.1557	62.8708	63.0424	78.2513	53.1632	54.2558	78.9467	70.2119	69.2279	66.8034	56.9291	71.6263	65.9735	59.215	62.4723	69.6	65.21	62.9748	61.9524	71.843	58.2564	62.3201	55.7439	49.7935	61.2125	60.6229	77.1332	55.8858	70.513	62.2555	45.1139	63.8528	60.1371	67.3531	53.2312	53.8027	71.854	58.2125	56.2074	46.7434	33.0376	40.4926	38.9118	47.5428	41.8502	39.929	32.0963	26.9515
9.202	73.5506	68.1806	61.9765	57.4396	67.5265	54.1923	51.01	77.0175	76.1448	75.6175	69.8572	59.0901	62.8087	75.0865	52.977	70.5064	65.4099	68.6456	60.648	71.1001	71.8132	60.5925	66.0886	59.4519	69.4663	54.1726	53.7834	70.3033	67.7995	73.7263	53.5111	58.0371	61.8119	55.9445	78.5763	59.0329	52.6932	61.1517	71.4443	63.7975	46.0516	34.0012	39.7649	43.1905	40.1865	38.7077	36.282	49.0086	42.5112
9.402	77.0767	69.5049	59.9952	55.6263	73.8175	50.8289	58.4572	83.809	67.2233	80.9026	67.622	63.6715	64.3195	65.6569	61.7293	66.5699	81.3464	68.4886	64.3326	65.2945	71.1573	54.9881	75.522	70.2944	64.648	52.7072	56.0605	67.8783	57.8032	70.0562	50.9356	64.8479	73.466	63.6215	74.2636	56.3299	51.9799	62.2651	59.7312	63.2963	50.922	54.2959	49.9496	34.7809	44.1026	35.2953	41.0673	40.3271	26.8108
9.602	68.564	67.3354	58.8052	59.937	56.9866	56.6348	52.8029	78.0568	68.5177	66.8706	66.1475	69.5489	63.7769	67.5055	49.4098	82.653	90.3178	65.8882	65.6861	67.8025	73.1052	56.2132	68.0214	59.6203	76.9173	60.9327	59.8213	70.9456	62.7086	83.616	55.6591	52.4025	72.095	57.7917	63.3312	56.3806	46.2704	66.0423	62.1428	61.5224	46.0171	34.8321	43.3003	35.4255	44.238	43.1155	45.3159	44.177	33.4395
9.802	60.1943	63.2456	66.2828	60.4715	74.8656	50.5592	52.67	74.7435	73.766	76.8317	71.7538	63.1925	68.7186	70.029	65.5349	73.8968	81.5826	61.8394	67.035	80.9974	86.0592	67.31	55.5366	68.5945	66.5567	69.9384	65.7825	73.0786	55.1185	70.4625	58.658	50.8802	74.0512	57.7163	56.0875	60.3521	59.6863	63.8737	56.3663	63.7359	45.9069	36.743	47.0346	34.0876	40.3569	39.7879	41.2408	44.9969	42.2497
9.907	66.0145	64.65	59.1413	71.2632	78.7406	46.9349	54.3947	68.2789	87.2042	68.9287	79.4477	62.9977	72.7398	73.6987	57.1366	77.9253	78.1893	68.4396	56.1884	62.7683	68.184	60.1572	70.7928	71.7779	79.4814	51.7451	51.5391	67.143	57.3249	80.4539	61.5288	47.7536	58.849	54.9213	53.363	56.457	47.0962	62.8597	63.384	65.8646	46.0601	36.1361	49.2457	38.5611	29.3074	38.5507	41.8587	47.2196	33.6127
10.012	64.7316	58.5487	59.6107	78.0558	65.6235	55.0333	54.2918	74.4729	86.4283	75.8457	63.1472	53.3984	84.1822	64.3614	71.8692	68.2407	73.6335	73.4498	65.9223	63.3484	81.6968	55.4565	65.9698	54.9967	52.4842	62.6265	56.2079	80.8795	68.9852	81.1516	62.2877	49.4486	77.5752	50.2197	70.0514	50.9674	53.3462	62.0501	63.3234	59.2269	47.3391	43.5491	46.5031	31.8598	36.0987	39.3496	48.5668	44.0261	31.2907
10.117	71.1436	61.8729	63.9385	70.4438	75.4291	56.0777	57.3514	78.9696	79.1012	71.7826	61.6215	58.5023	77.0102	78.2406	64.9274	61.4836	75.1401	60.9116	66.8615	70.7367	70.881	69.7088	55.6922	70.4513	78.11	55.1962	42.5943	65.8274	62.976	75.0147	60.1622	50.1716	66.8026	51.9404	67.5765	62.6737	49.2585	64.352	58.917	56.6547	48.2221	42.879	47.7816	37.1634	42.2252	35.1228	57.1409	36.655	34.8124
10.307	67.5522	58.3541	62.5827	67.6936	72.6325	54.1545	51.2654	81.2447	75.8223	76.4768	73.9821	54.7822	62.4242	78.6926	62.368	72.7606	77.3433	65.5644	71.3965	60.6282	84.2626	66.9111	62.7709	58.7251	58.111	64.4675	67.364	76.4977	66.9525	76.3285	63.8629	56.3337	62.3829	51.3157	70.4622	63.8653	52.1592	53.1779	65.1005	58.2945	43.5903	41.2768	49.3636	44.3767	40.0928	35.6393	37.7809	38.4887	37.2261
10.507	62.6967	56.391	67.7264	69.4658	57.4075	62.7609	55.7183	78.6735	77.0601	71.8695	68.099	63.9305	71.0237	61.2849	57.9533	74.8709	74.8905	69.2722	52.652	69.7155	74.8063	59.1517	63.3526	70.8	67.6235	59.5755	58.4102	67.4736	63.8445	77.8396	56.0338	41.0156	66.8278	55.5675	68.0923	60.7315	47.4375	65.956	56.3199	60.1351	40.7655	40.3218	43.4816	48.8327	39.6242	40.2766	40.1143	35.2279	44.1147
10.707	72.3235	66.7749	64.6449	74.7172	75.6091	55.2741	51.0281	68.0644	76.5731	69.5626	50.1663	67.194	74.5487	67.1928	60.2707	64.4035	86.6247	69.1359	75.4803	65.6203	77.4039	73.5028	69.9715	63.5046	60.356	58.8005	58.653	64.9298	54.575	77.5365	59.2658	58.2835	72.3898	52.102	69.1124	55.2396	57.1407	60.9873	59.675	57.1828	47.7181	38.1058	56.0121	44.4888	45.0332	38.8698	38.272	47.8352	32.6341
10.907	71.0048	67.3387	56.2488	75.4475	63.5843	54.2906	51.2594	78.0992	73.1372	79.0184	66.9516	68.4794	72.0413	73.5393	63.6496	75.7677	56.0606	61.6215	62.9678	77.8619	80.4035	55.0158	59.9364	60.6799	59.3971	62.1818	67.7778	64.3447	55.7375	73.7916	53.7091	63.053	66.8709	51.3157	57.1494	67.7657	49.5006	57.3629	62.6052	54.7429	49.487	44.6913	49.6707	33.3183	37.8569	37.304	31.3159	40.8385	30.4483
11.107	74.7875	56.3697	61.2248	68.3893	62.8662	51.7113	50.9427	71.4512	72.0532	73.9453	61.6873	64.4219	68.3391	72.4101	54.5358	69.0914	84.417	81.8116	72.4363	79.727	83.59	70.734	60.0296	57.2487	70.337	77.0282	65.4711	67.976	62.3228	76.4824	51.5462	53.8789	69.7872	53.2948	58.2622	59.7356	56.7488	64.2551	67.4993	61.7242	45.0684	44.4842	43.1041	37.806	42.2136	35.0583	40.3857	39.9817	33.5033
11.307	63.1325	67.9717	58.7577	62.0516	73.0898	53.2708	60.3308	78.4065	80.1012	70.5572	59.7901	62.752	68.5825	76.6559	60.1341	68.4629	72.0629	57.1249	71.6516	70.8559	72.7571	55.9575	70.6294	61.1101	64.2865	68.0705	61.746	68.0793	61.8789	75.5028	56.0788	51.069	68.0568	63.5623	70.9708	55.3384	55.6133	70.8263	57.2956	68.5683	36.1698	50.8837	52.1362	39.2213	52.4563	43.5365	45.846	37.539	29.5039
11.507	68.0436	59.1365	66.9749	72.6637	85.2484	54.3027	52.1362	81.1331	67.3193	73.4109	71.8511	65.0512	67.0604	72.3932	62.0115	70.9744	66.755	57.7695	61.9648	57.0838	62.8831	73.5922	67.7924	55.528	76.8314	75.99	51.906	63.8488	64.9451	67.4535	56.2896	57.2601	64.685	51.7465	63.3899	59.0313	50.401	65.0592	71.8717	73.1947	45.0811	50.0267	55.749	42.3339	41.3945	43.2468	47.0184	41.8689	38.1301
11.707	67.8293	60.4508	67.5546	60.7002	84.6646	56.8174	55.6589	81.9306	76.6251	63.595	65.8609	58.5026	72.3466	73.838	64.1315	63.5579	64.3977	71.4466	56.909	80.1227	71.1335	72.0056	70.4249	64.4496	58.6957	64.2507	52.795	71.1541	64.5919	76.2159	58.7034	51.5065	65.1592	50.7475	60.4666	57.7355	49.3616	57.9686	70.2823	53.4513	41.0429	49.6767	47.0222	40.8552	42.6701	37.1531	40.8538	35.7486	47.3632
11.907	59.8995	56.1403	63.0596	70.0714	66.1709	59.7132	58.5402	90.0838	68.3467	72.129	51.191	62.298	78.954	62.4188	62.2957	72.87	66.2749	70.1093	66.867	66.3324	67.6493	64.185	70.9494	67.2852	81.7266	57.0803	59.914	77.0139	61.7973	75.304	59.6037	53.1533	60.5592	51.1595	60.2793	53.3925	52.7218	62.8845	61.9229	63.9936	47.3871	39.2754	51.0046	31.4126	41.7419	44.6523	37.7562	49.7874	30.1824
12.107	70.6465	67.667	63.0904	67.5344	79.9327	54.6233	56.001	83.1012	75.7993	69.2017	70.2152	70.1624	71.8031	57.4763	61.8927	81.084	76.3781	63.0581	71.1628	69.8068	78.6755	63.2174	60.7545	61.6346	63.936	67.2085	56.4592	72.891	62.8593	85.8719	60.1268	57.7079	60.6064	58.3437	71.9223	52.6771	55.0248	67.2709	69.1101	57.0333	44.5616	51.6257	48.2409	37.4834	37.7995	43.3596	41.0279	38.3408	44.3865
12.307	76.407	57.1426	62.2505	69.4998	69.8337	53.3444	60.6968	83.4907	71.7717	70.7283	70.3044	56.3696	81.9218	70.0395	61.8026	75.2767	70.3026	73.1767	61.7963	64.6018	84.8473	61.1286	68.0757	60.9667	67.3576	68.0832	55.6293	78.1714	55.7179	71.6011	62.9312	61.3814	68.7279	61.2735	62.5185	54.817	52.1081	66.8346	70.9982	71.7081	46.4843	37.6811	54.4749	51.7845	42.0951	39.8759	45.798	43.646	35.883
12.507	73.4329	61.304	52.9296	71.1835	67.9314	58.4463	52.8123	81.2739	69.6262	71.1064	69.7191	59.262	65.239	59.1149	58.0967	67.2506	80.0415	72.9524	73.2334	65.6883	87.0969	66.7134	64.9369	62.2768	82.4313	74.5856	79.7054	68.4541	58.9284	76.0961	51.9934	46.7836	81.5104	56.5585	69.7417	59.0396	36.0583	68.1713	62.4937	61.5743	39.3059	40.0899	45.8634	38.7048	44.4443	43.2312	33.7845	37.8608	28.7706
12.707	75.3045	61.6035	52.8458	61.2779	67.21	57.7005	52.6927	78.8018	73.707	73.1545	68.483	55.3897	66.2609	66.3132	57.0345	74.8239	60.476	72.115	68.0187	66.8056	77.2148	52.4719	65.5466	59.4859	74.173	53.5455	59.9363	77.2835	54.9049	69.677	53.2211	48.0851	73.4952	50.9064	68.4633	60.9401	47.1725	64.8314	67.5024	59.5849	47.9334	32.4974	43.5854	45.1751	42.2663	36.6483	39.5319	37.6919	37.1925
12.907	83.7438	63.0558	53.0904	71.1523	72.0916	55.207	61.2705	68.0571	73.7917	71.8362	71.0564	50.8517	75.4694	74.7273	61.8035	62.415	77.7717	71.7685	62.0288	62.3014	84.4767	63.4018	69.3391	64.0983	63.9867	63.1781	59.2495	67.6658	68.3008	87.7422	55.0006	55.8494	63.7182	54.3585	59.1635	70.3224	51.9163	70.7345	61.7711	65.5932	48.28	35.7294	50.8023	42.68	37.6941	48.6599	44.736	32.4717	28.8474
13.107	74.3916	68.5464	53.9842	64.5328	70.4673	49.8759	53.1572	85.7579	75.4158	73.6271	68.2269	53.6406	68.729	78.1896	53.8173	81.9937	61.6366	72.2154	69.4232	65.3173	68.0562	66.1146	62.3265	66.9014	68.6647	56.6754	66.8814	71.3729	67.8672	86.6185	51.3006	57.2096	69.2955	55.3386	69.3143	63.218	53.6074	73.771	59.9967	67.5914	41.3225	31.7271	43.9954	45.0344	32.2407	36.7147	44.0145	40.5138	32.6701
13.307	68.097	60.9408	59.9893	70.8984	76.4671	57.2211	50.9621	85.9622	73.5459	77.0225	79.6288	67.9878	63.3607	60.8847	52.2584	69.0341	72.3833	81.4806	66.3678	55.0218	70.6971	75.3769	75.1219	60.919	64.1932	73.4069	63.2653	60.5075	66.7478	87.431	57.4594	54.9724	67.9937	61.6881	64.9253	62.4055	46.0305	59.2104	69.9853	66.1451	46.7638	37.9122	54.9175	34.7196	43.8898	41.7308	36.4666	41.8361	27.9584
13.507	67.6689	64.2081	64.2067	68.411	75.7305	51.7699	58.6563	82.4332	57.7445	69.3263	60.0539	58.4925	75.932	72.8643	62.0957	68.7721	82.8291	69.6603	63.0698	67.9037	67.3247	69.3453	66.6715	69.7006	61.752	56.5589	62.3316	72.3057	56.5261	79.438	54.6867	55.55	68.2236	56.2434	63.0011	58.2534	52.2727	72.5941	74.3029	57.6021	44.0746	39.5672	54.628	45.1625	32.0162	47.994	42.0916	51.8461	36.6817
13.707	77.8135	67.8953	51.9147	65.7743	66.3694	51.2464	43.6345	83.2858	79.8019	75.634	66.2456	53.0591	76.9257	74.3702	59.5838	71.9354	85.8163	71.4344	70.5347	67.9536	61.9088	59.6134	71.485	74.1018	72.1744	64.4171	69.1208	61.5154	57.4269	89.5717	62.7651	55.6785	63.2294	66.6886	60.7465	60.2764	53.0738	63.9254	64.4788	64.3734	36.0371	39.7992	41.8846	44.3034	40.2616	39.0964	40.5112	50.9092	38.6795
13.907	72.7323	60.3471	73.7621	58.4176	68.0996	57.4458	61.26	72.1754	77.6672	68.9385	68.634	58.3407	62.5172	71.9272	66.5303	69.6189	83.5753	65.2388	62.8463	51.385	72.7495	62.1667	72.3893	75.6205	67.0377	53.5746	46.6603	62.3352	60.5282	77.4362	46.7156	51.9047	72.2244	59.9002	72.6075	50.8733	54.9152	63.6282	67.429	59.7123	46.2705	39.8359	47.2862	45.4273	38.0778	41.4882	47.1941	36.9707	29.4868
14.107	74.399	54.7388	57.1005	61.3369	75.2643	57.4212	59.7683	87.9041	68.3448	66.6546	54.5213	56.6864	77.7335	69.1302	54.1456	74.0503	79.2315	68.3493	55.6177	59.7437	72.7653	70.3098	64.6277	61.6502	61.2629	67.699	49.8138	66.9003	60.7407	78.4909	53.8235	61.9147	64.0562	55.5783	73.7265	50.9756	47.9762	68.9864	65.5886	65.9457	44.436	45.0582	45.6549	36.6544	52.3681	38.0239	34.7301	37.5429	40.4925
14.307	74.8898	57.1633	59.7647	67.8005	75.5336	63.9058	58.437	80.7002	74.1808	67.7007	71.1213	56.9482	62.9647	65.7053	60.9109	77.0562	66.8537	73.3025	53.7505	59.1449	78.0476	55.9097	72.015	64.7295	78.1716	53.579	68.6897	74.4911	66.9164	75.3978	61.6828	57.3568	65.1992	58.6211	64.63	59.7148	52.1583	68.645	64.3527	51.3472	45.7093	38.5563	43.9356	48.1545	33.6112	35.0903	46.6016	41.1633	46.27
14.507	73.9946	62.1709	64.9972	61.6824	74.0789	61.9608	50.7352	81.191	71.5624	71.2365	59.7778	53.5295	66.701	70.8333	54.2189	68.5291	79.5066	66.4437	64.0963	59.7669	76.2815	62.5737	71.3835	67.642	76.7346	65.4413	71.2778	50.2161	60.2017	85.5814	60.905	48.9631	61.0215	52.5086	68.3937	57.4546	47.0971	57.7865	68.5375	55.0226	40.1035	31.9504	49.6311	45.9975	41.6558	47.902	45.8115	43.7157	27.1255
14.707	71.3842	58.6286	60.6455	61.0562	68.6512	61.3272	46.1032	82.3432	70.0568	60.2025	65.3746	55.1096	64.3614	62.0456	66.868	77.2736	71.5143	72.3537	65.3657	66.8051	69.904	74.1691	66.5791	56.2372	61.2267	66.5033	63.3517	67.1142	52.7022	75.4344	52.9787	58.7597	71.5161	52.557	64.8092	62.2838	59.2034	68.2463	63.3084	62.2113	55.6766	46.0046	41.193	51.4951	39.4301	44.7486	50.8262	39.827	39.2339
14.907	80.1431	60.5024	59.6724	70.1692	70.8084	57.1376	51.7059	74.8948	73.6895	61.2735	57.2693	59.8624	79.2807	69.6275	62.2276	64.4956	77.1982	67.5319	58.2036	58.2717	68.76	67.5724	68.2693	67.3427	60.9483	59.8311	71.073	67.2341	62.3184	86.0378	57.1967	45.2073	56.1559	57.1428	63.3074	60.3398	48.7354	69.2431	64.7536	60.0953	41.1989	50.1976	39.3646	57.2313	42.0237	47.9176	44.0499	42.6308	29.0088
15.107	81.1482	60.365	54.4503	72.5024	73.6219	59.3279	54.1472	82.1925	72.0902	72.0144	61.877	58.5246	57.4476	70.6208	59.1876	68.128	65.8406	73.5422	59.0268	57.5283	76.7918	57.079	63.6257	75.0967	74.4927	60.0664	56.4142	79.6113	64.1673	87.8037	53.9055	51.1481	72.9148	58.2872	63.8323	57.7595	47.6259	60.2122	61.7985	55.3022	50.5931	39.5006	42.3483	44.9937	42.3026	43.1461	40.2831	44.697	31.5436
15.307	73.9034	66.5674	62.6469	65.8317	65.0919	59.1134	51.543	69.9622	72.3793	76.1378	58.4642	56.9392	76.1156	77.8504	57.0889	73.4205	73.6145	57.603	62.8502	60.24	76.8669	61.2589	70.0473	58.5284	62.6466	60.8016	59.0851	64.5803	60.1752	81.9925	52.5694	51.9727	62.6908	63.1368	69.574	67.5017	54.8615	65.7866	68.9853	61.2423	50.442	42.4551	50.4521	50.3325	39.4791	44.6525	32.4174	42.2908	28.8311
15.507	75.4237	65.1168	56.886	72.0653	74.7928	53.7746	59.4694	86.3897	69.9936	67.9658	62.1333	57.58	75.5569	65.8015	60.1856	70.7362	68.121	66.0526	46.0212	55.8074	77.4736	57.0028	76.7325	73.193	67.5967	59.0014	50.8532	75.6283	62.3692	84.2393	58.7093	49.5538	67.1644	58.5619	57.337	59.5643	45.7702	61.1395	67.821	53.2851	49.8696	39.3992	51.0935	41.8586	39.5242	39.1292	34.3444	43.3191	40.5418
15.707	80.0992	67.2414	63.5671	69.4087	80.602	59.3046	54.0084	72.9469	70.848	72.8583	79.8299	61.9557	68.5002	65.714	57.8264	72.0891	72.9172	61.0867	64.3041	79.9729	82.8636	65.7887	67.7924	65.5029	58.6009	63.2676	60.2546	83.3583	61.796	89.5253	60.6306	58.048	66.2902	53.4699	63.8404	54.841	40.3842	68.011	57.4341	56.4468	49.4037	50.7721	54.0262	46.5115	48.9953	45.0481	52.1616	39.6665	38.5789
15.907	85.4816	61.41	58.6197	69.1272	78.4273	57.5062	52.9203	85.0545	64.3474	66.8097	64.1135	58.6038	59.3516	74.2883	54.9274	74.1057	80.5849	66.393	66.5211	56.3666	67.8861	61.577	70.1078	57.4949	45.1538	59.5127	53.2088	70.1908	62.6878	81.4346	49.2896	46.6607	60.0208	56.0926	65.1568	70.5448	53.2717	70.9557	60.121	50.5611	50.8465	38.2738	52.1107	34.695	35.2397	47.4916	45.0679	34.5351	36.6379
16.107	74.6121	62.6185	61.2787	67.9526	74.8735	53.1164	63.5676	83.1764	72.3388	63.7085	67.673	60.4011	60.2718	74.9428	56.1929	67.0503	72.9416	59.2787	63.4622	67.9317	83.5655	57.495	67.1507	51.0366	66.0497	63.8196	58.1003	79.0466	70.5639	78.4636	57.933	55.6084	68.222	59.9379	68.0878	59.1344	55.0988	73.771	58.5873	59.3738	39.459	37.3769	40.5894	44.1411	32.9936	45.9393	41.4527	45.7718	38.1548
16.307	74.7449	60.5131	61.5771	64.1135	71.7961	54.6469	62.9244	86.0787	62.9755	73.5962	76.7308	54.7914	70.947	74.5017	47.534	78.4783	84.3648	56.9837	69.7969	62.641	75.0962	52.8804	64.1742	59.2383	75.5408	59.657	62.4884	70.0577	56.3079	81.249	57.2398	43.2362	63.6349	49.7593	63.292	54.7958	53.4801	76.7289	67.1794	58.9286	52.4593	41.7138	44.7618	43.1799	36.2833	32.9437	42.6305	35.8322	36.9246
16.507	73.9865	58.0689	65.4921	80.8374	66.9121	63.5125	58.1317	79.499	69.0982	69.6894	64.3985	66.3033	68.8667	65.4153	49.0099	70.4355	75.0407	63.6108	78.9157	51.7068	72.3598	59.7475	58.1206	63.6543	61.3058	66.5373	57.1148	66.0581	63.9319	82.2932	57.7746	53.3912	65.672	53.6287	60.2742	50.9924	50.1909	66.091	75.7428	64.232	57.5231	45.6802	49.383	40.3809	43.6664	43.9691	51.2676	39.553	29.9175
16.707	70.7407	61.1451	58.4886	71.0596	75.918	50.2258	44.5018	75.0388	70.3287	65.8058	63.8393	59.0086	57.0089	75.8425	62.8436	71.3073	87.1838	62.4839	65.4894	59.8054	73.1234	67.7066	67.0243	54.9945	56.8884	63.0716	52.2292	86.175	59.6107	72.6642	52.9758	42.1832	74.5263	59.297	61.5777	56.1864	53.3107	60.2741	64.5151	60.7062	48.8659	54.5016	44.0482	43.7326	38.0156	35.0198	43.7449	38.1103	41.2144
16.907	70.1862	60.9809	56.4024	64.3333	81.3799	60.6186	58.3879	77.8968	73.2146	68.1724	62.0328	63.4352	82.7433	84.7787	67.6207	61.7631	84.6455	70.5738	79.7521	62.2378	76.9686	58.7331	72.2206	53.5168	70.1468	66.0055	61.7012	68.6772	58.9626	88.1548	58.2174	63.0933	66.0403	61.0096	60.3256	49.7602	57.5626	71.087	58.7156	63.9205	50.6305	38.3893	53.4375	40.5799	38.4642	40.877	41.0859	38.8565	34.5968
17.107	68.4686	78.7568	66.7322	67.3173	71.1421	63.1836	50.7343	75.7044	77.6931	75.6086	66.6386	56.6046	68.9003	70.5429	65.6225	64.8778	71.93	66.5613	71.2062	68.1221	65.9426	54.2292	75.7483	69.4307	66.0655	71.6257	56.2795	68.2409	62.9757	79.0593	55.761	48.6454	60.4062	40.6039	65.6155	69.4387	52.8837	67.7223	62.257	58.5634	42.9177	38.0044	51.3056	40.4834	46.2992	41.4107	38.6916	38.6385	34.7287
17.307	80.5129	74.3831	61.1921	61.091	68.5071	59.2326	55.7649	75.075	73.9648	74.013	60.5093	60.2841	77.425	70.4915	65.5039	74.3599	73.6277	57.5725	71.841	69.6437	70.9518	67.347	70.9565	60.9752	68.3923	73.5699	65.7011	68.8274	57.1163	80.5449	51.7555	53.248	58.2976	57.404	71.7015	61.1029	52.138	59.5497	64.1752	60.3276	46.1173	41.1699	49.5572	39.9328	41.1043	38.8921	42.9529	41.9306	33.8719
17.507	72.4097	63.5606	58.2356	65.131	72.2784	57.0187	55.4414	79.5604	82.2134	71.1502	61.4622	51.6481	80.9027	74.3053	67.4663	67.8239	72.4754	72.1172	64.6845	69.0443	69.8525	69.4075	65.2294	62.3471	66.2164	66.0055	60.2851	64.1554	68.4175	86.0168	58.1013	60.1061	74.1676	52.1989	70.8183	66.9811	55.35	71.5664	67.1993	53.3564	48.1558	44.8828	54.5523	48.1092	38.9214	39.9198	50.4743	38.3984	40.4225
17.707	70.8015	63.0745	64.8806	68.3841	74.8054	56.4707	48.8441	70.7472	75.6107	70.7923	71.0171	62.4372	66.8553	71.186	58.2154	75.5242	76.8425	62.1695	77.6174	65.8146	65.3532	67.3793	68.9615	59.5667	66.9906	56.2009	66.4273	79.3701	63.6554	73.9871	57.2213	50.7653	75.1387	53.1898	65.2954	60.8889	49.8185	63.061	68.0711	67.4001	47.1902	47.9705	44.511	42.8584	39.751	45.9107	38.0546	47.9685	30.2729
17.907	70.7076	59.5385	56.1122	61.0749	80.5568	58.1212	51.6459	84.9367	66.8435	61.3036	71.1936	57.2012	78.7431	71.1364	55.207	67.9031	80.0244	76.8089	58.8862	64.8534	68.035	58.6352	69.7672	67.7506	78.6202	58.1872	55.6311	75.2866	53.286	81.1977	52.3619	54.8081	65.3453	66.6643	61.2261	59.3645	47.6384	68.7338	67.2551	60.9617	47.8191	37.9898	50.4802	39.9177	41.1507	34.6627	41.9718	49.5742	34.8012
18.107	71.3087	68.1206	53.5286	77.0412	69.2361	59.2803	49.5701	74.8488	65.5299	67.0772	75.5236	46.2635	62.7732	75.6034	54.8617	77.1007	80.4034	66.7498	64.0851	64.6616	70.656	61.1545	70.5689	50.3272	73.7292	62.92	69.0822	70.2533	55.6922	83.1701	54.8182	56.7203	67.7121	52.5086	60.7959	66.3164	47.2521	54.8849	72.5944	64.9155	42.965	40.2378	46.8859	46.2995	38.8828	42.627	49.3368	40.3232	35.9306
18.307	80.4613	67.8082	67.4792	69.652	75.6371	61.03	51.5058	77.2223	80.9767	68.5079	63.5203	53.8571	74.4527	74.9694	61.9093	66.4096	77.1054	60.8591	66.6922	74.841	80.6101	59.7115	58.9815	67.9089	61.8108	76.1224	57.1516	69.1899	56.6877	73.8542	47.336	54.8765	61.4384	56.2892	63.1432	69.0486	60.0089	69.4704	68.0671	58.3284	44.4607	48.8095	46.453	46.606	41.4026	47.5733	49.4334	45.7639	39.5854
18.507	67.7181	63.5173	69.939	58.256	83.8378	57.8889	57.2184	79.879	70.2127	68.591	74.1536	61.0059	77.6285	75.2533	56.7905	70.3738	75.8914	69.24	67.887	69.9968	65.2335	53.8797	72.2399	61.8683	66.3738	61.5515	68.3202	78.5475	56.5793	79.0599	55.3018	44.2929	63.289	52.5436	63.212	64.8083	41.7206	72.2745	58.4705	53.3304	47.3702	43.5567	48.9079	46.0101	51.351	32.0313	46.3992	45.8146	37.7395
18.707	67.436	66.1177	62.8621	68.0755	65.0464	62.8577	50.2931	68.7243	67.1837	71.6534	79.7737	51.9237	64.1125	70.0007	63.7516	69.3014	74.2587	70.3657	69.5194	72.6221	72.5162	65.1274	71.9427	60.3087	73.4799	75.0078	52.1731	76.8076	58.0435	95.4161	55.3618	48.9391	59.2769	60.1344	48.8475	55.4386	48.3487	66.8874	58.9727	55.5114	36.9596	34.3929	45.1806	38.8782	46.0607	36.3297	44.2172	41.5484	45.2585
18.907	72.4324	63.5399	62.6837	69.9787	72.5858	61.0763	58.6595	70.0549	75.12	69.9804	63.1714	65.0242	80.4723	62.3017	65.7376	53.5185	86.5614	63.0058	61.8248	73.8596	64.6194	65.4872	76.6199	58.9559	64.2384	59.0193	63.2774	70.0734	56.0024	77.8646	56.8274	64.9611	64.4839	58.2522	63.0491	52.6293	43.1848	69.6469	76.6291	69.9697	44.9244	47.7362	55.8907	36.7303	45.1447	33.6321	44.0919	45.8966	36.0987
19.107	71.3438	59.2121	59.8208	72.4906	75.846	52.7141	48.7148	72.6359	77.8926	73.0526	68.7204	58.1609	86.7437	63.3246	59.0183	61.6718	86.9502	71.1999	67.3848	69.771	65.7429	59.826	67.4476	60.8141	67.2823	55.6637	63.884	61.414	60.1034	70.0145	52.6791	66.3306	58.5639	58.6022	59.6489	63.6015	50.6275	68.2752	71.0376	64.7071	47.8113	54.1169	54.0139	44.3144	37.6386	49.5937	44.5439	47.0476	29.805
19.307	71.5434	59.6932	59.5444	65.4297	75.9069	60.6842	53.0225	79.5752	80.2755	72.6947	56.9496	56.0284	68.5717	60.7105	54.0197	74.2553	57.4826	66.5318	63.2474	55.5857	69.8478	62.4325	69.0349	70.3952	61.6252	74.0099	62.3737	75.4902	53.2055	77.9729	49.3358	63.2158	61.6143	59.4047	64.8688	54.812	56.7224	70.7056	68.4122	57.9724	40.0576	47.7984	45.6514	42.7921	39.2214	45.2766	51.1537	42.4047	26.0505
19.507	72.0064	60.8735	65.3177	61.3935	65.0464	57.0465	52.4136	72.8842	72.9726	70.326	62.4461	58.6248	66.8032	75.4632	59.3638	69.9653	78.9299	68.3349	62.4966	53.9151	84.391	68.2756	76.9204	64.2989	72.736	67.0052	72.4943	68.1036	65.7872	75.8484	57.3789	57.9578	65.3298	53.1575	63.4665	56.471	47.8606	69.303	74.048	53.1966	51.6695	48.7202	62.6649	46.8527	39.8098	44.0011	44.7708	35.2123	33.5032
19.707	73.1427	64.6685	62.4218	74.5683	69.1194	56.7418	51.7251	75.0788	71.3567	71.5941	80.5461	62.5322	77.7487	70.1266	55.1744	82.71	77.8531	69.6339	59.1733	64.7456	80.9036	51.2431	71.5223	60.7273	68.663	55.9668	57.6542	69.3759	66.4692	86.0264	55.5761	59.0938	50.2231	61.6639	65.93	58.6972	46.7693	57.926	70.992	69.5853	44.8129	42.178	48.1045	51.9443	43.2367	32.2377	40.2487	47.7592	32.9846
19.907	88.3267	64.4427	62.8738	69.5883	63.6241	53.3602	54.2428	71.0477	89.8294	65.9218	66.6736	56.8143	75.2825	72.4406	50.1141	71.1522	78.4103	66.5225	71.0084	64.6825	78.388	64.0686	67.8723	54.5856	74.2792	45.8396	58.3157	78.1486	59.1555	81.5651	57.8524	60.0074	74.3326	57.4632	61.7361	56.5146	50.8643	64.8542	67.6923	63.7781	48.4748	48.8481	57.0644	42.3821	52.0725	38.7149	37.0073	50.7473	42.5413
20.107	87.311	69.3203	57.3776	70.634	73.5189	67.7227	60.1116	77.9317	82.3242	73.1665	56.0119	51.4468	83.1867	66.5527	61.4655	66.8968	79.8037	60.25	73.8148	63.3701	68.809	54.4588	70.2716	56.8369	73.6831	57.2967	66.898	74.6914	66.7475	83.9671	53.2021	52.6277	65.4581	56.3942	69.1929	51.3874	50.7877	46.972	63.815	65.0789	50.2253	48.5914	52.5893	42.4263	42.7453	47.696	38.3746	48.7253	32.3188
20.307	91.5311	64.3516	60.7135	60.4915	67.8791	59.349	60.0882	77.7406	73.9251	69.1777	62.4729	56.6656	64.8462	73.4061	55.4763	74.8462	73.2866	67.6693	64.6907	56.6479	84.5997	62.7432	69.5565	60.8693	56.764	57.6776	61.9267	72.85	65.0983	84.642	56.0673	44.9841	61.4988	47.4058	75.8949	50.5098	47.0127	64.3744	76.4862	64.9121	41.5349	49.6954	53.4015	46.1302	37.3884	31.4488	42.5712	43.3935	43.224
20.507	71.5642	63.101	53.8305	65.3511	63.6208	61.69	54.4334	81.5896	78.12	77.6488	63.2537	54.5384	55.3649	74.6223	65.8083	75.5959	74.5696	64.5866	75.4963	73.314	73.8045	62.8999	84.6112	64.4253	73.6788	58.7291	53.0822	74.1488	55.8397	92.2194	58.9713	63.616	57.2447	56.0441	75.867	55.349	49.0398	59.601	67.6471	58.0913	41.6351	42.3288	50.5374	36.0515	40.1051	35.9142	43.6752	51.3869	38.595
20.707	75.2306	57.601	62.4447	68.5303	60.2591	51.4194	53.3878	76.724	80.2423	69.1624	71.6	60.8705	70.271	75.9304	58.8842	80.5164	78.1012	59.4788	66.1588	58.2496	78.4688	53.3836	70.4011	64.0499	77.6072	59.4064	64.5787	75.5353	52.4229	86.8202	66.1849	48.4326	63.0031	51.9673	69.231	65.2763	52.7923	54.0068	70.2362	60.8411	44.2101	47.0907	45.705	37.7075	35.6768	42.5913	50.739	53.0383	46.5899
20.907	70.4687	53.5406	67.1749	72.0815	72.5536	60.0151	55.756	82.5362	73.2577	77.4616	70.4558	48.5171	75.6563	75.6561	50.3579	77.506	74.0898	71.499	68.01	49.9712	77.3487	51.5423	69.9444	67.0572	76.7357	66.8138	71.3648	79.4304	60.3633	79.0689	59.3263	51.0516	73.0817	53.6476	61.2804	58.4857	51.0705	58.1974	76.0977	65.2934	40.8827	39.7468	55.0662	36.4816	38.9317	42.3996	56.3518	43.3643	33.4631
21.107	68.3376	61.0676	63.4592	72.3003	70.5033	61.6913	58.2294	74.9526	68.0167	76.9175	57.1341	64.8219	58.9271	71.0959	51.5823	66.9653	77.4716	69.9208	61.5304	62.4638	82.2363	66.1104	63.3946	59.2316	58.5253	72.2976	55.1363	73.5139	59.4855	84.7791	61.0491	53.2389	48.4536	51.3318	69.8895	60.3239	58.8167	73.4392	68.191	68.4905	47.7908	44.0472	55.0178	40.1332	45.9841	43.3	48.5938	54.1441	45.6905
21.307	74.0619	60.9779	63.1506	67.8757	77.0115	51.9407	43.4734	76.7226	72.2059	76.7449	64.4071	54.9824	71.6117	67.8674	57.5108	70.3454	68.084	70.9236	61.7779	62.1768	69.1366	66.3964	69.2268	59.4497	71.0502	59.513	63.4654	77.6134	58.3267	96.6013	50.7049	66.0625	61.3267	58.3087	66.7737	62.6687	54.325	59.2677	63.0854	65.7171	48.6732	46.8381	49.9787	45.6333	52.7053	36.5974	50.8266	48.9794	46.3385
21.507	76.8295	67.4848	61.1635	69.4483	61.2147	55.6732	52.5424	70.4551	63.2328	72.4949	63.4105	60.9149	67.1198	75.0991	65.8704	76.5766	71.5609	70.7966	62.1677	66.0309	74.8844	60.4526	70.1344	63.5905	75.1443	65.7301	64.9059	71.8853	53.535	80.9419	52.4345	59.3775	54.8642	55.0882	62.2448	52.1969	52.6836	66.7707	66.1855	60.4615	47.9468	38.9763	44.5964	47.3883	44.5813	34.925	49.0578	51.5721	34.6739
21.707	66.0189	58.5954	58.8247	67.1639	72.3792	61.9342	53.7699	75.3277	80.9601	71.7951	59.7445	58.8658	63.5221	70.0639	54.3732	82.1096	69.9625	62.3182	67.8288	78.2344	60.241	70.5668	84.3303	61.8646	51.1048	74.6308	51.1154	70.1766	70.2975	79.4395	60.0323	61.0034	72.1442	55.9472	63.3005	56.8649	66.0411	59.8739	66.4431	62.5684	51.3864	40.7653	56.6905	44.8616	36.2147	41.7967	42.6955	43.5922	41.2453
21.907	73.1132	62.0192	63.7706	64.9318	75.4734	51.6331	50.7014	75.8001	70.8164	72.7474	60.6691	54.4082	60.2162	69.128	61.5783	62.8257	64.9502	64.8701	67.408	64.2727	75.3907	61.8003	67.911	56.1898	59.0178	67.1322	59.0848	70.5551	58.291	79.7239	49.8715	54.1168	69.8789	56.2703	62.5195	62.4153	62.9326	67.5214	77.0092	64.6972	48.8108	48.9376	53.749	44.2421	43.4721	48.3544	43.477	36.1279	35.5521
22.107	80.3059	65.7439	59.5323	72.7889	69.5787	56.9753	50.5838	70.1606	69.5922	69.8573	72.3579	59.7882	66.0524	75.6113	64.4778	82.3997	64.244	69.7286	67.4157	49.3058	76.9531	62.0239	77.5088	58.7801	67.9515	57.788	56.9919	69.1654	56.6593	75.6902	45.4819	47.6402	71.2381	48.7899	63.6306	51.4347	50.313	57.6708	77.092	67.4122	48.1974	41.3317	52.2118	41.0406	41.1348	41.3144	43.2455	41.6691	35.9507
22.307	72.2593	63.3011	64.8898	65.674	76.9469	59.8969	53.2319	73.8541	66.79	78.7903	82.6962	55.2976	72.3461	56.2108	63.13	71.7229	77.5329	70.2087	62.4543	75.6066	61.8922	81.7729	75.1945	60.974	49.391	61.7194	65.2795	71.2649	60.3398	87.1679	59.9556	47.5084	62.5739	50.1632	64.6606	49.7923	63.7653	68.1114	64.8279	64.2191	46.5111	44.7948	47.5141	35.6888	49.7268	53.4715	52.7164	44.2973	48.9723
22.507	70.0855	64.4248	53.427	67.4837	62.4401	60.9569	49.0955	76.4935	78.7817	78.1174	71.7024	59.7569	74.3469	70.0238	51.9632	74.5671	73.3674	69.0923	62.5153	59.6532	68.5366	66.0659	62.0858	60.2688	67.0198	73.3789	61.6115	73.3748	52.064	93.7774	47.6668	57.9171	72.0161	53.8469	57.1267	52.084	57.5794	65.9286	67.6675	63.1516	41.4926	41.8345	43.7103	40.405	44.0944	49.5914	54.6966	48.4861	45.0317
22.707	73.9686	59.7495	53.2401	69.3641	82.044	57.2182	49.6064	79.7209	68.9549	65.8328	56.0908	50.814	67.0502	70.2359	54.9058	74.9354	57.6906	72.6071	60.7777	75.7347	63.9169	55.7531	67.9177	61.6771	56.1768	63.1824	68.3866	73.4	62.9477	73.0541	45.14	59.2786	71.2259	60.7753	64.242	65.6995	56.9983	63.8691	61.6649	54.3383	48.8306	38.9316	54.3245	35.1753	34.231	45.875	51.0562	42.657	38.5429
22.907	70.8687	61.2456	60.1688	64.5745	83.5973	56.7438	47.187	73.6785	64.0734	72.2759	72.9447	49.8996	72.2995	67.5734	51.2736	73.3679	64.0724	67.0384	66.0578	67.8865	72.9245	57.8912	68.9024	65.8867	66.294	68.8205	71.1513	63.7772	59.6027	78.0485	56.6666	54.1702	63.522	57.0324	61.0079	53.2249	59.1311	54.1925	65.343	56.8202	47.1302	55.1493	51.3047	45.3343	39.7685	45.2901	46.734	47.1586	41.0535
23.107	74.9669	70.3158	55.5472	71.11	75.4611	53.1663	57.6133	75.1202	71.9512	70.2981	62.7728	50.8184	64.7601	65.1644	59.3181	72.0416	80.4983	69.7604	49.9951	66.1418	68.9399	61.6522	73.1822	56.5655	85.7606	56.4994	67.9049	74.0761	62.9062	84.1565	50.8168	63.7162	69.852	54.3666	64.2483	60.5148	55.6857	60.2031	68.4437	65.588	53.864	47.3261	63.17	45.4308	46.4869	45.252	59.1999	44.8292	33.4315
23.307	71.6047	68.6393	51.8718	72.7625	74.4786	54.6942	54.1306	87.0229	78.5284	75.9228	61.8492	55.1612	72.189	70.9583	61.3258	74.8264	74.945	62.9262	60.7723	63.9296	75.2303	56.9338	68.4171	54.5134	65.7624	62.6758	61.4193	66.5276	60.4321	82.2223	53.7071	52.6399	69.509	55.2229	59.8285	60.2228	58.5439	64.8015	65.5067	55.4421	44.1162	40.1246	57.2827	42.37	42.6385	45.6359	41.9128	40.6936	30.5794
23.507	73.4543	62.5435	65.7344	62.1934	70.1207	57.0482	53.6013	78.1443	61.7471	77.6802	54.6474	52.3696	76.2625	67.168	59.7007	77.0953	79.5609	71.1479	58.1223	67.7702	67.92	56.7166	73.3681	70.2679	58.1086	62.8523	66.2842	68.2342	54.0199	89.5702	52.102	47.4341	62.6465	57.6571	74.1807	61.9904	54.1076	57.9143	61.0056	60.8274	43.4598	46.1971	48.5823	33.6846	36.0279	41.8525	47.3572	39.953	47.0433
23.707	80.2439	59.8019	58.0309	75.6995	71.4225	51.2198	59.9013	75.5088	77.2359	75.2909	65.653	73.5642	70.443	87.1602	60.6365	80.8088	81.7391	68.4544	64.5081	64.0738	58.8889	58.0769	61.5754	65.8544	77.0233	62.4996	68.1884	85.2397	61.8853	72.8629	46.6937	49.2399	69.4173	56.58	73.8637	63.7571	50.155	66.375	55.4304	64.4009	35.1964	38.7908	51.2748	39.9122	40.7429	49.0857	44.3432	43.8346	36.5298
23.907	83.3198	60.6445	69.2463	69.9476	62.8813	61.7635	58.4572	75.536	75.1934	80.3721	78.2066	59.1031	77.2549	70.2511	63.9096	80.1291	74.3153	74.8454	60.9842	70.0696	79.7008	64.2936	67.0982	60.3009	86.5216	67.7458	50.5205	67.2278	56.2325	92.6769	58.3869	50.4936	66.4586	52.0562	52.5304	42.2878	54.14	65.5324	61.622	62.8351	43.9835	54.6543	58.6764	46.6291	46.3962	49.3078	39.9497	54.1938	34.9544
24.107	72.1635	54.6563	66.1183	57.9117	68.623	53.8043	52.2663	65.4466	65.2138	74.809	62.6932	61.2189	57.6082	78.2902	70.531	67.0288	79.2614	73.0328	64.6055	63.9517	66.9111	66.4322	72.0518	46.9104	68.8202	72.7711	58.4461	68.8638	59.977	82.8383	55.6626	57.3877	64.9147	58.6669	66.1091	71.6443	50.3364	59.1343	64.4704	69.3005	49.2491	50.5801	56.775	43.7135	39.856	40.65	42.5401	50.3704	31.7904
24.307	71.52	60.0485	54.5956	77.3244	66.8717	52.8668	49.5588	71.7271	78.2422	69.4791	68.2045	52.7151	67.9922	77.0984	54.0523	69.5041	79.2881	64.1701	61.0349	69.9496	76.5975	57.7371	69.8748	65.9402	78.1303	66.9163	66.8031	76.4479	58.0127	89.1285	58.0871	50.7626	71.9154	51.6577	60.717	70.8361	53.1297	71.1352	59.8272	58.0846	47.5763	46.8191	62.1089	45.5459	41.1645	41.8781	45.5449	56.9089	36.6854
24.507	69.9711	71.3858	64.8099	72.5512	66.4084	54.2624	44.853	75.6228	57.2264	65.6685	65.1743	54.2093	61.8055	70.0673	68.9686	85.7699	81.0156	68.7884	50.2069	55.2414	77.8491	58.2426	71.7456	53.0361	79.8452	71.4518	48.0986	77.4724	59.3327	77.1144	50.8455	58.8182	52.6106	51.4799	65.1712	57.0647	47.551	64.8654	68.533	63.0064	46.8803	40.5843	52.3341	47.43	40.3805	43.6019	44.7217	40.7962	39.577
24.707	71.9028	51.6454	56.1808	58.7609	82.921	52.5567	55.6772	80.5538	78.2938	69.4685	73.2918	56.1005	67.7016	69.6484	57.3352	73.8487	77.9989	74.7576	62.9711	60.2478	63.0976	70.4176	59.1569	60.4638	56.6029	74.0514	54.6961	63.2034	58.291	87.3597	46.0061	64.1553	61.3617	53.7742	63.2511	61.1835	58.8687	67.0537	67.8374	66.7871	39.4117	41.7352	43.3777	30.5138	37.3848	39.0445	43.2233	41.4179	29.0496
24.907	69.7225	64.0416	62.1161	71.4937	75.4407	57.7331	54.7202	67.8198	71.5101	75.5199	57.2417	62.219	66.0957	70.1784	58.0965	72.0794	72.7482	70.4501	65.9082	64.9066	74.6882	59.0699	64.7692	64.4441	70.3052	62.9535	50.6863	73.687	62.6554	77.836	60.3237	59.2479	60.3219	55.0101	61.107	53.9049	56.7012	63.5972	67.0652	59.2199	49.4461	38.2685	53.9611	33.5384	50.1891	54.2955	42.7075	35.736	42.6835
25.107	67.6515	65.4506	60.1995	70.0407	68.3916	57.193	42.8607	76.824	74.2442	68.8814	74.4306	61.4528	66.617	74	57.8805	72.0712	84.4884	71.0891	68.1333	74.5759	77.9504	61.7689	69.6231	72.6858	62.6555	71.1355	54.9105	68.9186	64.1201	83.5172	54.569	49.7777	63.7994	54.0811	58.377	65.0171	54.147	56.2697	62.1043	53.8998	43.0292	42.8974	51.185	31.376	45.9414	44.7094	43.8587	39.7033	31.3948
25.307	63.5903	66.1291	72.7602	60.9421	74.5086	59.7947	54.4248	72.4878	78.0959	74.2948	65.2151	64.5934	79.9238	70.8059	59.4742	67.2064	72.5034	73.3043	76.4559	61.0608	63.2963	59.4654	69.4618	72.1955	58.759	62.4025	63.4266	60.7292	65.78	83.1059	54.9911	59.4954	60.6932	48.3133	65.4462	76.4441	53.4913	56.0922	63.3442	57.1541	38.3565	40.5244	51.7455	41.233	45.1476	51.9033	44.1267	45.2865	44.7244
25.507	74.7599	63.008	68.5563	74.9301	76.9278	62.6022	54.3796	64.9377	67.1142	64.075	69.8987	61.391	74.7591	62.4654	61.7745	63.9534	85.3038	65.0202	59.1285	70.5123	68.449	58.7905	72.2064	64.8045	83.7996	72.3179	47.1881	73.4849	60.3687	89.0151	59.4323	68.9787	62.8425	53.8522	58.9515	54.6966	51.0077	56.3829	79.6466	68.9144	49.4919	39.866	53.2044	45.6469	48.1733	53.3964	29.2292	39.6426	29.2324
25.707	75.9581	61.2457	65.8631	75.9631	74.1521	57.0673	45.7755	83.6839	77.7401	78.8252	73.4387	61.5197	62.9306	70.8407	59.0232	58.1158	82.2197	67.5827	64.0196	65.8223	78.7625	61.749	65.3833	63.8535	68.8732	71.3078	48.3001	70.6601	60.4018	92.4189	51.9525	55.7843	69.874	55.6268	55.0187	55.0504	61.0565	53.6568	70.9354	62.1105	44.8538	42.9224	48.7442	41.3536	42.8876	42.5314	38.0198	55.8817	40.5738
25.907	73.995	63.4144	63.2503	68.6267	67.1139	56.3077	57.87	81.3139	81.3771	66.2833	58.642	61.039	68.6888	59.0566	52.06	70.9443	70.8536	57.1728	66.325	62.563	77.8948	68.4794	64.2908	42.8033	69.7717	59.3762	69.8874	71.233	54.0486	83.6951	56.8281	61.5635	62.7867	62.2348	66.5458	63.122	56.1226	73.9186	68.6968	60.3497	51.4584	35.2034	55.8625	42.2675	46.3483	50.6547	45.1038	41.5209	37.2316
26.107	66.6508	60.3309	62.8468	68.3993	79.2372	64.8996	56.0777	79.0629	71.9004	62.2757	71.8137	57.5437	69.6601	71.5976	60.71	74.942	72.8014	76.7038	75.0531	67.5734	67.0771	68.3059	70.9564	62.1965	71.4946	55.326	52.3901	70.7261	60.2465	87.2358	48.1411	52.7775	72.2269	61.5023	63.2186	58.5559	56.0923	52.6539	65.805	54.0653	47.8784	37.2136	51.7393	40.8673	35.2513	47.952	43.4535	43.6592	42.1976
26.307	73.4824	62.145	63.8701	66.1651	63.7571	64.3528	57.5505	77.4907	70.5492	68.606	69.4065	63.4809	66.1234	73.7544	54.2468	75.5231	76.3892	63.1656	70.0144	70.6756	61.3365	53.6684	68.9787	60.7096	67.705	48.4615	54.5036	72.6123	61.7841	77.0876	52.8082	54.5324	66.6004	57.6032	59.496	49.6613	55.0257	58.7132	62.7035	61.1342	51.5897	34.871	58.6817	44.115	51.4594	41.0187	39.7338	48.3074	37.0852
26.507	74.5884	56.649	55.7744	62.1574	69.7927	57.0041	51.146	79.2361	68.1835	66.2214	64.3639	55.0165	77.5577	68.7714	52.3085	73.6537	76.0848	67.511	62.8142	52.0094	81.5999	65.2596	70.6384	51.553	69.1366	57.4322	64.4362	77.7638	62.3114	79.3086	51.9278	51.6641	67.8319	57.2747	65.8799	59.6971	51.3485	66.9924	67.0741	55.5144	50.9898	56.0635	46.3456	48.1484	50.6523	45.1058	36.2514	55.476	31.4398
26.707	72.1646	61.1591	52.0279	65.8317	62.3063	69.3616	58.083	85.4815	75.796	66.4755	73.9123	58.2806	76.6427	61.5644	53.3791	73.7092	86.8455	64.9459	66.5396	72.4464	61.8829	54.0971	62.1313	62.1091	61.9893	59.1852	52.5408	75.268	58.6647	83.1982	50.051	66.5109	67.886	51.1218	74.5959	57.3519	49.11	61.594	74.7131	57.5493	42.9904	44.7214	56.701	41.4622	46.121	45.5831	32.4087	49.6922	38.8415
26.907	74.5629	68.1857	68.3163	68.0102	74.6457	52.8295	50.0291	95.2523	66.8384	77.8225	81.752	59.7865	67.1229	75.1353	58.2639	68.1009	83.1375	74.7771	68.7348	63.6992	70.3924	58.5266	55.155	54.9121	72.5335	62.6859	56.4269	58.2203	59.19	89.896	51.4727	64.5028	75.0917	52.5059	73.4332	54.5767	44.7529	62.5994	73.5683	60.2639	46.173	43.0814	54.0086	49.412	43.5822	52.5443	37.0082	52.358	40.1066
27.107	77.0106	58.3222	65.4072	62.7978	74.6592	55.7465	43.5908	69.379	81.5348	82.2915	68.6219	58.7671	74.3928	69.6841	51.0104	76.6794	95.5568	57.7987	56.2222	72.3504	75.0186	50.7532	64.6605	65.4041	71.6608	65.7348	63.8834	66.6621	62.8689	79.6146	54.5604	56.1505	70.6012	49.4577	69.9279	59.7471	54.5644	65.9586	65.5169	62.9579	54.1442	39.14	51.2061	34.6764	31.2609	43.2241	41.6442	40.6669	48.0227
27.307	77.8109	54.8616	58.4696	61.3163	77.8515	48.2997	54.8351	82.6375	79.4783	66.7654	65.5456	63.5346	64.0221	72.6	53.7931	76.0039	77.3978	62.0403	62.934	60.0786	74.3279	60.7385	75.1756	59.4397	67.06	68.4182	61.2209	78.2485	59.2694	87.9323	53.7068	50.1825	72.0864	62.0247	60.9387	68.8752	52.1982	67.4443	64.5182	56.1263	47.7908	46.6906	46.1212	51.4654	37.3203	45.9998	44.3477	43.987	46.0522
27.507	67.4136	61.753	56.2517	69.4047	80.2998	59.503	59.8305	76.1046	77.7274	66.3666	75.6828	52.9136	73.245	67.9013	56.5056	85.5146	76.09	61.3536	60.6519	70.9175	74.2665	58.2545	66.1526	61.7725	64.6846	62.9042	71.6416	66.8459	55.3504	91.2615	56.3627	55.248	60.5363	56.7227	63.2826	58.1835	46.9503	57.8499	71.3584	66.7763	52.5963	48.5684	52.1071	49.6572	38.6502	43.7154	44.1444	53.9901	40.0813
27.707	74.1219	59.337	56.3467	68.4718	80.1347	63.0427	49.5495	72.4176	75.1921	68.6422	64.4998	62.691	75.0366	61.6655	57.4871	71.1072	79.8579	68.4708	67.9121	61.6051	66.4897	60.9017	71.1092	68.9153	57.0796	67.3741	61.443	67.9559	59.9438	86.1195	54.0499	50.4391	52.3708	64.7902	68.3207	59.6233	52.6351	55.3719	63.623	58.2558	43.284	41.9869	51.2422	45.6247	43.3969	44.3957	51.6559	43.0416	31.9327
27.907	73.678	59.5101	56.9594	66.1083	77.3725	53.4321	48.2363	86.8591	65.1678	73.9127	64.3553	61.8257	65.1358	77.5051	59.9459	70.8205	85.9247	60.5172	59.3632	75.941	70.2086	54.4458	64.0605	60.1866	59.6944	70.6641	65.3122	66.5189	55.1247	79.6428	54.8353	59.6105	65.2471	55.8853	64.927	60.4529	50.2256	65.6258	62.045	69.3456	48.0464	45.1973	51.5581	46.0729	50.0435	45.0522	49.2398	45.2063	40.2589
28.107	65.2008	56.3089	58.9786	68.7491	73.6401	54.958	48.3949	78.7208	58.1754	74.7862	61.4852	61.5675	66.8009	71.7391	55.9701	70.0775	69.0913	66.8477	65.5987	53.8284	75.2984	51.4248	61.577	69.642	56.2615	59.9657	57.5531	68.1958	62.1401	81.0404	50.9337	48.4108	62.3436	53.758	71.6254	59.1065	58.3057	67.1516	63.3876	61.54	52.2906	47.5443	49.0662	38.319	46.1157	48.891	41.0871	47.612	45.0562
28.307	69.6263	54.1231	60.5162	68.5336	80.6249	51.0793	52.9462	82.667	76.5259	65.0262	56.6896	55.6974	63.2891	64.2042	58.6027	63.0935	78.9602	69.1959	70.1024	62.6162	74.8279	58.8114	71.9068	49.4792	61.1866	57.2067	57.7922	56.89	63.2261	79.2211	54.3813	53.8269	74.9564	45.2597	63.2373	45.3859	51.973	56.3423	65.0408	64.6628	51.3328	46.0176	55.4058	46.4633	48.026	43.8846	46.8799	49.8874	46.3372
28.507	79.4847	46.8784	58.696	58.4632	75.7027	55.9013	49.4468	77.4101	76.8214	67.243	64.298	55.449	74.3433	69.422	54.0137	74.5206	78.7324	69.5428	65.7869	78.6334	59.0528	61.5784	59.5725	54.2184	69.0782	54.6512	64.7355	53.6647	62.526	79.547	59.0416	51.1821	77.0293	52.8075	64.8904	65.4626	50.2637	59.1069	73.9878	66.1768	43.3701	55.4836	47.5361	38.3979	34.9938	47.3174	41.2398	49.1227	37.8042
28.707	66.2113	65.295	54.5279	64.8561	72.1442	57.5236	59.5494	83.6682	73.0693	78.6788	69.2646	58.4143	64.929	64.7294	59.9439	79.6595	78.0433	63.7217	77.4002	80.4086	80.5074	65.2219	75.7083	63.5506	56.9172	65.6728	64.2853	73.3473	58.8616	77.0176	51.1511	55.3737	69.1137	58.2818	67.0631	52.69	55.9927	60.8737	59.1338	57.4007	52.9485	32.056	62.027	31.9045	44.1576	43.2326	51.3965	41.7871	46.5712
28.907	76.0827	57.6002	55.9067	67.2972	72.8047	60.2485	56.5261	74.0365	66.6014	62.5402	79.1531	55.1345	68.2461	74.0122	51.7668	81.4124	70.7232	63.6893	61.6308	70.6145	79.8409	60.8327	65.6497	64.8959	59.7702	52.6892	59.6454	68.4751	66.6322	77.1471	48.4156	45.1491	69.8299	51.9727	64.7494	61.0683	48.9415	61.0756	63.9544	60.116	47.9927	41.3672	55.617	38.2115	52.9208	46.469	44.7043	42.7356	33.4736
29.107	67.4969	61.3196	66.8399	65.9014	80.5649	52.8924	57.0366	78.4481	67.3796	64.6127	51.9486	53.9676	67.9974	73.771	54.6433	73.1869	77.6618	56.1865	67.8155	58.8498	72.3459	58.6698	68.649	64.3242	57.6888	61.0033	52.8326	58.9616	57.5423	88.655	61.6239	54.4188	78.979	64.6798	63.1208	58.6549	54.7667	45.2818	60.0104	63.5515	40.5319	46.1664	43.6892	35.0442	49.8577	43.6528	45.1226	45.3879	40.1455
29.307	70.4396	54.7078	68.608	55.1868	69.0648	55.2782	42.8323	74.804	70.3147	72.8991	68.8109	55.7666	70.7695	63.1356	54.7136	70.427	67.5131	67.8935	60.4047	59.1453	71.7864	57.4285	73.9859	54.2445	68.8332	70.6737	59.1349	59.5318	60.5332	82.3808	51.4646	45.4243	72.9298	46.1402	64.6693	59.3249	50.2979	59.811	59.9617	62.4453	49.5675	42.1404	55.1322	39.5509	40.2667	47.0128	40.5798	53.1225	47.7307
29.507	67.23	64.6442	57.5224	70.0799	73.8747	54.0967	52.3338	72.8572	65.85	74.8808	63.5875	58.0531	68.5161	69.597	56.525	76.0991	72.2852	64.6261	57.9712	78.697	73.447	71.1487	65.6078	72.9902	61.2151	63.0994	58.1197	69.7843	61.8578	86.5259	44.4928	53.6199	77.1965	52.5139	68.9431	58.0741	53.0808	65.7693	66.2294	55.8059	39.9679	47.5642	61.6874	53.1531	42.0629	48.2753	44.1507	41.0767	33.5302
29.707	69.196	53.5221	62.987	65.9453	75.271	53.6272	50.279	76.1557	74.4813	69.1568	64.4849	53.7194	67.8999	64.8217	48.7117	54.41	75.9555	74.6742	65.2277	67.5363	82.1679	61.1962	69.5483	53.9546	66.9821	59.4235	66.2277	65.867	49.9585	68.2311	56.5687	44.969	64.9241	64.1708	70.0608	55.229	48.1867	63.3634	63.9522	60.2237	43.0483	30.3887	48.4565	49.4577	42.9511	48.8829	46.982	52.4885	43.4733
29.907	70.4661	65.3884	59.1602	69.5112	67.1047	55.7269	55.3174	70.0703	76.9894	75.6285	72.9228	60.7005	73.2017	65.6495	49.6915	68.6275	93.1411	56.2027	65.6515	67.0878	67.2709	60.7517	64.8308	61.4069	80.3011	66.8685	45.7531	68.3642	59.7663	79.4739	62.3587	54.6155	68.4299	51.3965	59.5421	52.0994	49.5942	66.3385	73.1501	65.0472	46.0192	55.637	49.0539	51.2328	48.0025	39.3377	45.7212	49.1803	35.4593
																														#1	#2	#3	#4	#5	#6	#7	#8	#9	#10	#11	#12	#13	#14	#15	#16	#17	#18	#19	#20
[truncated: 171 more columns]
