# Supplementary material for: The small CRL4CSA ubiquitin ligase component DDA1 regulates transcription-coupled repair dynamics
Source: Nat Commun. 2024 Jul 29;15:6374. doi: 10.1038/s41467-024-50584-7 (PMC11286758; doi:10.1038/s41467-024-50584-7)
Supplement: Supplementary file 16 — Source Data [file 41467_2024_50584_MOESM16_ESM.zip › Source data/Supplementary Fig16/Supplementary Fig16 C.xlsx]

## Sheet: Sheet1
	CSB-mClover		CSB-mClover DDA1 KO
	untreated (-UV)	10 J.m-2 10h- 11h	untreated (-UV)	10 J.m-2 10h- 11h
#1	0.0521171	0.0864028	0.133464	0.29924
#2	0.104074	-0.01039	-0.00993	0.214891
#3	0.095704	0.141298	-0.0656	0.182628
#4	-0.18546	0.072564	0.155072	-0.05345
#5	0.021592	-0.04822	0.021209	-0.02171
#6	0.005014	-0.11189	-0.0685	0.325199
#7	-0.12955	0.084529	-0.05308	0.177532
#8	-0.06325	0.196819	-0.18199	0.177532
#9	-0.09556	-0.15903	0.056599	0.11101
#10	-0.10862	0.064849	0.05738	0.018001
#11	0.095615	-0.00993	-0.22918	-0.04133
#12	0.030709	0.1636	-0.0964	0.042316
#13	0.100681	-0.09434	-0.2236	0.122899
#14	-0.03589	-0.12006	-0.03647	0.199025
#15	-0.09114	0.108954	-0.039	0.057549
#16	0.038388	-0.01009	0.080313	0.082035
#17	-0.00024	0.109231	-0.00835	0.066478
#18	-0.06377	-0.00535	0.183533	0.154217
#19	-0.12233	-0.00174	0.232588	0.160175
#20	0.300567	-0.16384	0.238738	-0.09776
#21	0.205152	0.058229	-0.13972	0.249338
#22	0.269727	0.234693	0.186778	0.271214
#23	-0.01827	0.213573	0.165045	0.102497
#24	0.063083	-0.03925	-0.0154	0.049019
#25	0.118514	-0.17125	-0.06323	0.168878
#26	-0.30755	-0.01044	-0.01372	0.063753
#27	-0.08535	0.094633	0.18314	0.229826
#28	-0.17942	-0.05771	0.212164	-0.03886
#29	-0.03453	0.008263	-0.10345	-0.1519
#30	0.020011	-0.01149	-0.17026	0.174261
#31		0.155381		0.075075
#32		0.055549		0.429336
#33		0.002296		0.00538
#34		0.181879		0.225559
#35		0.134819		0.021304
#36		0.101714		0.017028
#37		0.015412		-0.00161
#38		0.136745		-0.02274
#39		-0.0266		0.21454
#40		-0.03677		0.013053
