# Supplementary material for: The small CRL4CSA ubiquitin ligase component DDA1 regulates transcription-coupled repair dynamics
Source: Nat Commun. 2024 Jul 29;15:6374. doi: 10.1038/s41467-024-50584-7 (PMC11286758; doi:10.1038/s41467-024-50584-7)
Supplement: Supplementary file 16 — Source Data [file 41467_2024_50584_MOESM16_ESM.zip › Source data/Supplementary Fig2/Supplementary Fig2B.xlsx]

## Sheet: Sheet1
	GFP-DDB2
	Untreated (-UV)																														10 J.m-2 15'-45'
Time (s)	#1	#2	#3	#4	#5	#6	#7	#8	#9	#10	#11	#12	#13	#14	#15	#16	#17	#18	#19	#20	#21	#22	#23	#24	#25	#26	#27	#28	#29	#30	#1	#2	#3	#4	#5	#6	#7	#8	#9	#10	#11	#12	#13	#14	#15	#16	#17	#18	#19
0	101.915	102.143	92.2904	105.447	106.172	103.213	94.5175	95.6637	101.278	98.9829	106.179	97.6389	100.401	103.58	97.6964	97.6792	97.7253	101.845	102.977	99.4562	100.608	103.871	100.979	101.672	101.637	98.7169	101.035	99.9403	101.655	100.62	94.9914	104.293	101.478	104.25	90.469	103.272	100.976	93.6065	101.443	105.137	97.4523	104.512	103.544	97.2178	103.092	102.003	100.763	96.5684	94.7808
0.202	102.844	97.3721	99.4909	100.4	104.772	103.322	96.9448	95.5308	99.4576	102.885	98.4973	96.4119	99.8349	105.264	99.5894	98.6426	99.8887	96.6133	103.374	99.7645	100.581	102.358	99.4176	96.9892	97.9277	99.575	99.4062	99.1426	103.533	100.199	106.112	105.668	100.442	106.98	101.782	107.857	95.2848	100.556	102.871	108.35	97.5261	105.178	102.781	94.9006	100.254	107.526	102.022	104.077	101.457
0.402	102.108	102.975	96.8782	102.084	99.7016	99.8139	103.962	108.938	99.9979	101.83	99.9157	98.9924	100.62	99.6323	101.366	106.49	98.6272	98.7489	100.77	100.512	99.5995	102.143	103.335	102.548	100.299	102.183	99.595	102.044	100.126	102.695	100.488	103.431	95.0804	98.4739	99.7272	97.2381	104.066	98.7901	99.6536	106.347	107.475	101.017	100.105	98.4177	92.9216	104.26	97.6239	99.0313	106.522
0.602	101.493	100.64	93.2751	104.438	100.202	101.047	93.5258	109.321	100.148	102.102	101.53	99.2653	99.8469	100.029	100.938	98.5915	101.189	99.9554	100.359	98.0132	101.892	106.849	99.0004	102.688	103.276	103.434	101.221	101.467	101.945	99.3456	100.952	98.9611	99.3223	103.849	105.566	97.4674	102.724	100.257	102.48	98.0291	102.555	100.231	97.9595	101.256	107.187	104.052	98.3778	96.7279	103.3
0.802	100.645	101.686	125.607	100.115	93.8994	101.76	100.517	98.7673	95.5601	102.26	98.3181	99.0931	107.275	99.0234	99.0098	101.459	101.556	98.1082	97.5971	100.754	101.711	100.024	103.82	97.4346	96.6924	98.2878	100.03	98.9765	98.0927	100.158	93.7555	107.962	102.268	104.678	130.92	101.24	105.885	100.728	103.27	104.126	98.6247	97.4306	96.6659	97.6558	93.4973	100.256	100.566	99.4159	100.697
1.002	97.824	104.466	107.594	100.564	102.863	98.6112	97.4596	116.03	99.1543	99.9839	100.594	102.094	99.2753	99.8029	101.707	114.678	101.157	101.04	100.372	100.251	100.501	101.353	95.257	95.885	100.56	99.6629	98.7326	100.922	99.8296	101.292	98.2239	105.847	98.379	99.439	108.033	100.614	99.8343	99.4872	98.8169	102.991	100.262	100.644	102.137	98.5665	95.7527	91.1602	98.6997	97.939	95.054
1.202	98.7952	102.81	106.274	98.0072	104.247	99.2013	104.408	94.7956	98.5723	100.069	99.7144	99.1376	99.7275	98.8804	99.6896	105.205	98.6407	102.864	98.8309	101.296	100.106	103.495	97.8474	96.7273	98.4681	100.366	98.5968	99.7229	99.0485	99.9655	103.813	97.4999	99.2748	100.375	115.368	92.8404	96.4024	99.0194	100.072	94.5439	105.637	103.585	98.7169	103.806	97.933	103.344	104.692	94.0898	101.578
1.402	101.63	103.883	97.8968	93.9464	96.2226	100.488	105.882	95.0207	98.4094	100.063	99.9453	101.214	101.171	100.007	100.729	100.861	97.5997	100.554	100.859	99.5219	100.347	98.0515	99.592	94.5172	99.188	99.4145	103.262	101.618	99.9324	99.7329	91.8497	99.3863	100.103	99.243	76.577	102.094	106.456	99.1447	108.418	107.522	94.2146	98.3141	101.364	98.934	92.2722	106.169	100.841	97.8302	101.64
1.602	94.9194	109.419	95.5219	101.725	100.125	100.837	106.079	87.8408	101.047	97.8668	96.6849	103.598	101.221	96.5627	100.922	103.35	102.392	99.7419	99.7648	98.8005	97.8789	101.416	102.413	98.6826	100.744	99.3892	99.911	98.5986	99.7639	97.9544	103.828	99.904	98.5658	100.935	91.4338	105.158	101.117	100.484	105.002	94.7941	105.361	98.8406	96.6117	99.6799	94.8324	98.4105	99.4109	95.9625	98.9058
1.802	101.821	98.5861	96.1186	100.688	99.1274	95.2049	100.731	99.9669	98.9385	99.6007	98.6196	100.869	104.055	97.9958	95.8602	95.2082	100.523	100.141	107.872	99.7915	102.061	98.3829	100.63	104.46	100.53	102.528	99.607	98.8551	98.4939	102.645	109.163	95.8095	102.939	87.7963	95.0827	103.428	98.7153	101.074	102.275	98.8415	98.5719	94.3244	95.7673	101.813	97.5211	97.4345	97.4898	94.8503	106.406
2.002	100.044	93.4745	90.4011	106.878	102.083	97.6912	101.494	93.822	102.966	99.1188	100.446	100.928	100.398	96.3562	97.0897	100.677	101.26	101.265	102.332	99.7226	103.001	100.105	100.135	96.6276	103.592	102.568	101.62	97.2055	99.3602	100.386	102.084	97.2232	105.423	99.8805	101.155	105.773	99.8914	102.301	100.319	103.769	98.3926	92.3534	95.8533	97.5109	92.6191	98.8547	95.6958	97.0309	105.701
2.202	96.9356	101.783	100.215	96.5583	98.5824	98.8597	102.482	94.213	97.5088	98.0266	97.6601	101.517	102.689	100.261	98.0972	97.1375	102.033	97.3434	99.2786	97.0553	100.818	97.1341	100.803	100.712	100.113	98.6977	102.621	100.037	100.438	98.426	92.5716	100.686	104.713	108.456	104.633	103.063	99.7557	102.044	102.574	102.023	100.269	93.0698	98.5353	98.4847	99.0454	93.4844	95.9817	99.953	97.2481
2.402	97.3407	93.5216	103.114	100.099	98.1004	97.9058	98.5403	103.624	97.0202	100.02	98.1342	97.8293	101.085	94.6976	101.138	100.505	100.892	96.4984	96.9517	101.178	98.0633	95.6373	99.6824	103.645	105.22	96.8649	99.4724	99.6792	99.5818	100.038	107.281	95.0662	99.2225	97.5246	97.7283	104.71	96.1717	99.7512	93.8011	106.332	97.9304	92.6947	91.1989	99.9369	101.679	101.894	103.662	100.757	104.052
2.602	91.2783	99.6205	108.603	97.1937	100.232	105.197	96.9043	90.5929	99.2373	100.884	99.7248	98.1103	98.8973	97.8594	97.7018	103.577	97.5213	101.458	92.227	99.3009	98.6072	100.774	100.494	101.785	98.1432	100.278	100.712	99.016	99.5671	100.009	104.088	102.375	96.494	97.472	113.434	95.9042	97.0876	102.467	100.014	99.9272	97.3379	100.244	106.759	99.4126	100.892	99.3251	99.5735	102.589	101.052
2.802	103.888	94.3026	109.953	96.7102	99.6511	93.5991	99.4424	104.417	96.6618	100.255	95.6159	105.364	98.4396	101.557	101.236	99.8615	98.6585	101.642	99.0207	96.5802	96.6592	100.547	102.79	99.7029	101.585	98.91	99.9036	100.573	99.258	98.5731	87.8749	94.673	96.9656	92.561	102.404	94.4244	99.3545	97.352	96.1525	98.5976	98.2333	94.6419	101.401	95.5738	91.9896	97.5249	98.3656	100.622	95.3064
3.002	99.3504	100.438	102.326	100.155	99.0748	98.0105	100.592	91.2181	102.823	101.584	100.062	102.11	97.9796	99.6693	101.577	97.9194	100.753	100.478	102.732	101.323	96.5484	98.9505	98.6852	100.466	98.4388	99.7217	98.9293	101.217	100.553	100.031	90.9609	97.973	99.6206	97.3543	101.839	101.459	96.6804	94.7068	100.817	105.742	98.5785	97.7308	97.7378	95.7919	95.852	104	94.5919	95.3128	97.5594
3.202	99.5658	91.3975	96.2446	102.288	91.9079	101.21	98.1594	109.786	98.8579	98.8993	102.011	101.153	97.0002	100.081	103.435	100.252	100.273	104.858	100.197	99.4212	100.107	94.5477	99.5217	100.062	99.5994	101.472	98.3173	98.4125	100.287	98.1662	66.648	99.2143	102.393	103.261	75.1586	98.3219	100.697	95.3011	90.2424	101.97	99.5849	102.899	101.912	101.749	105.927	92.8019	98.4242	97.1236	96.0004
3.402	101.095	99.4294	90.7593	96.0971	97.3614	98.4851	102.764	104.462	100.918	102.061	101.431	102.894	99.6128	102.426	99.7139	87.2788	97.3525	106.342	100.674	99.6857	93.6968	98.7755	100.094	98.9689	96.548	102.023	96.1133	97.4831	98.3142	97.1856	113.565	100.525	97.2903	103.221	102.029	99.3536	101.713	100.674	98.6381	105.928	102.74	104.103	102.813	102.75	107.001	101.818	98.7445	109.093	96.5009
3.602	100.845	100.735	109.983	97.4494	96.3001	94.9629	98.5641	104.886	106.994	100.511	101.404	99.4606	99.2799	99.4926	99.0017	94.4288	101.23	100.006	101.669	102.107	98.6073	100.08	99.6836	100.05	100.743	100.514	99.1273	99.2607	97.2	98.7945	76.984	96.0107	95.4349	100.499	93.252	102.574	97.2492	101.531	95.9601	86.7626	95.7567	101.109	96.1368	103.945	100.883	95.2966	98.0355	99.0882	98.942
3.802	101.213	97.7123	100.105	96.3082	101.737	101.48	105.224	105.303	102.443	98.8345	98.4303	97.6283	99.2481	97.7322	99.9983	98.7039	104.072	98.1878	96.247	100.842	101.028	101.273	99.6625	103.114	95.1847	97.5691	99.6937	99.0846	100.917	99.0359	103.782	94.5294	101.543	96.0827	82.2218	93.0697	100.976	97.4207	99.1181	101.06	102.924	98.4873	103.499	101.525	90.5764	95.4699	99.9304	101.108	102.031
4.002	106.144	94.0848	98.7816	97.2161	96.6905	98.9053	101.753	104.461	101.906	98.8739	99.47	100.602	95.6571	100.332	98.9232	98.0497	100.243	100.697	102.914	100.504	97.2574	95.7292	99.4196	98.7649	95.7978	99.3416	98.8341	103.13	99.6542	100.265	99.5786	98.2131	100.055	101.381	91.4072	95.4665	98.0419	106.327	94.5803	97.0953	100.251	98.1207	93.241	100.504	107.041	92.4137	100.32	96.4019	97.1348
4.202	97.0941	93.3273	88.9125	98.0608	97.3142	94.6178	99.9276	101.233	98.7838	100.939	100.466	101.48	100.523	95.9375	100.35	102.057	99.6306	102.7	98.5567	97.1529	96.7627	101.982	99.4167	98.4459	97.9163	100.421	100.299	100.539	100.968	99.9225	117.532	97.8674	96.5021	100.572	92.2387	93.6533	101.079	95.8781	98.6104	97.0556	106.899	94.0563	92.4871	103.696	103.009	93.6168	100.481	103.718	96.0067
4.402	97.0165	101.548	88.4127	100.801	96.7056	102.647	98.186	97.7612	98.9616	102.721	100.233	98.4028	98.6249	97.4056	103.421	100.329	97.9783	101.994	102.213	100.662	96.8481	102.305	96.902	101.423	97.7759	96.8597	99.9875	95.9024	99.5073	100.206	62.9385	104.096	100.875	95.5384	70.9755	91.5691	98.3727	102.968	90.1318	93.4732	94.8778	103.492	102.77	100.862	109.149	92.5174	101.721	98.3273	98.3022
4.602	102.984	93.8201	97.9272	102.411	98.6307	95.7778	95.3878	97.5096	102.207	101.977	99.6969	97.6995	102.643	102.54	97.8534	93.6315	99.4433	97.4686	94.8318	99.5763	94.5258	98.3224	97.5246	98.0666	96.0739	100.636	98.4177	99.3817	100.398	96.6434	75.5199	97.2509	102.934	96.3388	81.5887	98.1551	101.813	101.775	96.5937	91.7926	98.9078	95.4135	98.8087	98.2814	106.281	96.9878	100.107	97.2292	96.2802
4.802	101.694	102.595	92.1623	100.332	95.9366	100.571	101.799	90.5837	96.1426	98.4913	102.871	99.4042	99.8028	101.612	99.9414	98.8521	98.6349	95.4138	96.0727	99.0362	100.419	95.6692	100.657	98.3966	102.212	100.669	99.8922	99.4681	99.7597	103.137	87.2329	97.9969	100.424	98.9273	94.847	101.709	95.3494	96.8697	99.872	101.398	95.694	93.2753	100.543	100.493	98.1825	93.8298	99.8852	101.254	100.778
4.907	0	0	0	0	0	0	0	0	0	0	0	0	0	0	0	0	0	0	0	0	0	0	0	0	0	0	0	0	0	0	0	0	0	0	0	0	0	0	0	0	0	0	0	0	0	0	0	0	0
5.012	26.3344	4.37243	-0.273947	21.6572	28.3394	17.8563	15.3253	-19.1981	30.5513	23.6975	23.1039	25.0205	27.9722	25.2121	28.0997	16.2394	30.7015	25.8898	18.0026	30.7478	22.4922	24.0775	25.8995	25.9954	26.4845	25.312	23.9296	25.5161	29.3129	26.7774	-44.4023	14.5029	27.4133	23.6211	-24.1718	15.9441	28.3146	21.8253	10.8486	14.2947	27.2626	19.9192	19.2403	18.4956	10.3026	-6.21468	20.6394	23.5817	18.6507
5.405	53.7391	39.8744	31.9803	53.2379	51.0946	44.3871	50.2884	38.079	56.6693	49.2146	47.285	51.7138	50.6346	58.1067	63.4464	44.3562	58.7115	48.6028	51.1215	57.4481	50.6392	51.5606	54.2402	53.9936	51.3242	54.1697	49.4587	52.5841	57.1734	46.2297	-12.9562	34.3963	45.5633	47.9123	-29.7325	30.7419	46.034	52.7108	38.6237	51.2777	49.5041	49.7297	50.1578	45.603	36.5424	14.9771	36.8498	44.7248	48.0405
5.805	61.8818	38.662	39.1121	58.5641	60.4219	43.714	65.1967	38.5255	62.1597	63.205	53.0778	58.8829	60.2063	60.0934	68.3563	42.9022	63.1847	56.7985	54.5169	61.976	50.2847	60.2748	61.9689	63.3711	56.6541	60.2762	56.5671	55.9941	58.8635	53.6291	-4.25875	42.3569	51.3199	55.115	24.3601	37.2862	55.4495	57.7315	34.9705	49.2533	59.0253	40.4106	53.2651	52.9663	39.6848	19.9056	46.1746	50.1861	49.3426
6.205	64.3299	50.2651	55.527	63.5327	60.5025	51.009	71.4077	37.7421	67.8646	64.3507	61.3349	63.6492	59.769	58.5468	74.5038	53.6424	65.429	55.7673	62.3812	59.469	56.122	59.7894	62.7769	62.8313	58.7224	63.1512	57.158	58.9968	61.3916	55.6251	-10.4233	38.3966	49.6069	54.0374	-0.172939	39.2141	57.2967	55.5097	40.2437	49.1642	62.971	43.9899	47.2688	58.6055	47.8687	32.1796	42.9027	52.1651	50.4621
6.605	60.8317	47.5146	49.6014	62.9616	64.0341	52.2587	64.2159	60.2148	65.8297	73.0542	54.8819	65.3379	62.8791	65.0282	79.4055	50.5939	66.4876	60.7299	60.4396	68.6962	60.285	61.2233	67.3028	65.0241	59.3661	64.445	59.3546	61.6273	65.309	57.4777	-5.15132	39.39	51.7268	56.4413	2.41878	37.5051	55.6193	62.9469	45.3157	51.1628	56.3535	40.0716	53.7227	53.2251	41.281	22.9918	46.0725	47.7764	53.7263
7.005	62.1071	49.0555	58.3281	68.0491	62.1728	54.2583	65.4556	54.2217	65.7446	70.7563	58.3353	61.4487	63.0812	64.7045	79.7711	54.2481	71.031	59.9033	61.7521	69.7065	56.8969	59.7836	66.9046	70.6402	57.8894	65.574	60.9832	59.9289	64.2112	58.7376	-27.1038	44.3568	53.2328	53.4786	1.54164	40.0582	54.7784	65.0711	41.7397	49.3064	53.8598	48.3552	56.8352	53.9189	48.7613	31.0019	46.0633	54.4458	49.6536
7.405	62.6809	56.2505	45.2466	71.5464	66.2936	56.0049	69.0648	54.0979	66.2968	74.0932	54.4808	66.0865	57.527	65.0404	81.285	47.7037	68.8173	62.8095	60.471	69.7607	61.4	65.4862	70.1074	69.6324	61.3785	66.6747	60.0089	62.5722	64.4457	57.5345	0.996491	43.9488	54.1712	61.2281	-13.4715	35.3271	55.316	59.4682	38.2756	49.4801	55.9892	44.4983	49.192	54.7312	51.7114	24.2465	46.2777	49.6218	61.5329
7.805	64.1026	52.264	61.1532	68.1019	66.1293	55.4899	71.191	44.4132	68.9789	72.9805	58.304	68.6533	60.0776	64.706	84.2152	52.6433	66.931	60.8585	60.3759	69.8974	55.8956	66.2272	69.2615	67.4998	57.5672	66.7865	62.6875	64.9791	67.4768	61.6344	-5.29792	42.1268	55.3005	54.0008	-0.652075	36.661	56.9333	67.2578	39.39	53.8872	61.9688	44.3837	52.4949	55.0941	40.5565	29.9234	44.2334	48.0484	52.3626
8.205	61.8469	50.715	58.5461	67.9647	69.1699	60.546	69.4821	58.1462	65.692	77.7068	53.5463	70.172	62.3542	68.3524	84.7	52.2191	67.8118	60.4627	58.6276	74.2184	59.9274	64.3992	69.0813	67.2013	60.8321	67.1152	59.6866	60.198	65.5073	59.2677	-8.17605	40.8184	52.7558	59.7718	-10.3195	36.7027	54.7005	59.9401	41.4049	53.3592	61.3741	46.0242	55.7401	59.7252	34.2177	33.9558	42.8069	55.6655	58.2341
8.605	64.9787	51.7575	67.3499	68.1453	65.9777	63.3086	77.5178	64.5266	70.6065	77.0138	55.9079	68.4395	62.2951	68.1209	85.4501	56.7804	69.6739	66.1941	65.4142	73.1716	60.3407	63.4081	68.7412	70.0399	54.5736	66.6625	59.6016	63.0415	63.9965	60.6384	11.4179	39.5204	49.6071	57.8738	7.95046	33.8473	55.9656	64.1031	40.035	47.9024	58.6253	46.3526	49.1527	53.0597	36.322	29.9404	47.546	52.3691	49.6979
9.005	63.4591	62.2101	51.2267	66.6591	69.3016	52.9575	72.9051	44.1679	69.8672	74.6423	56.7522	63.7936	63.4381	62.3102	82.5957	51.6697	67.8763	59.6631	65.6921	72.368	61.5659	62.7029	69.7714	72.6966	62.1876	67.812	60.8639	63.2383	65.0495	57.5242	-10.5958	38.4527	49.3087	56.7531	-1.82889	39.4121	62.598	61.4949	36.1535	52.7548	54.561	49.9306	53.41	56.6763	41.312	23.9474	49.2822	50.9058	61.4678
9.405	64.9015	58.7956	56.1591	70.0625	67.3401	57.4304	68.5599	59.4677	71.3913	75.9913	55.6232	67.5423	60.5936	69.6425	85.7155	51.3196	69.2901	60.8051	64.4051	71.5481	60.6705	67.3226	71.6107	66.2987	62.896	68.6251	58.5504	64.4302	65.704	57.5938	1.57731	44.0508	52.7904	59.955	-11.0764	34.6914	56.8339	62.6113	45.0977	52.9831	61.0936	45.6671	52.4425	51.3876	48.0093	28.2281	49.1952	57.8646	57.9578
9.805	63.1457	56.4002	65.1612	72.278	68.5466	61.6817	70.0629	54.4889	71.3071	76.9317	59.5641	71.8239	63.0154	62.683	86.4359	52.7634	67.9946	63.8319	64.9126	69.4003	59.7981	61.9256	67.5762	68.4965	56.5032	67.6884	62.201	61.4745	66.4426	59.5085	9.49543	40.9085	54.3056	58.7126	-9.65379	38.4221	59.0527	61.8888	42.5263	46.7892	58.7423	45.3191	53.2456	60.257	49.4502	26.4292	41.7247	53.3526	55.0901
10.205	61.1785	55.0239	59.38	69.4135	59.5213	54.4294	73.1837	61.6128	68.3533	80.1826	61.152	64.8949	62.5078	63.9047	84.1665	54.5215	67.6442	66.1409	62.1636	71.3937	61.119	67.8883	70.2535	70.1815	62.9169	68.582	58.6673	62.6793	68.9147	58.3821	-6.2276	43.0432	48.43	57.1997	3.16265	37.5989	60.2429	55.192	38.5409	47.7245	61.5618	40.7102	53.2518	57.7434	52.387	26.7504	45.7682	52.8089	58.7726
10.605	64.6875	55.6155	56.9463	70.0563	64.2357	61.7113	76.944	61.9103	67.9943	76.7681	57.2667	67.494	63.5943	66.7064	82.6445	57.0769	68.4628	62.9371	65.0802	72.5107	61.1602	64.9326	69.903	66.6505	62.0061	65.7292	61.4395	63.6172	67.4581	57.6955	3.18988	38.1463	51.7495	60.9201	5.65132	33.9307	55.1758	59.5693	40.4599	53.193	61.1261	44.9425	50.8352	52.0384	44.2478	23.9952	47.886	43.6457	57.2637
11.005	65.0763	49.8998	49.7543	71.6453	63.1748	59.74	71.8586	55.0619	74.349	78.9474	56.268	71.5295	61.1882	66.0833	83.9281	56.3614	67.8142	62.5893	62.9227	70.844	59.5384	64.0228	71.4009	71.8322	59.9075	66.4759	58.1249	61.9333	67.4484	59.6785	-8.77357	42.4074	52.3679	53.8197	6.06471	39.3809	57.6845	66.9436	40.48	57.6015	59.4694	39.439	55.7555	60.2444	59.2807	26.6871	47.8511	54.4301	50.386
11.405	65.1234	56.3304	57.1884	69.4947	61.0436	59.2781	76.5314	63.5792	70.4998	76.8147	55.06	71.1802	61.6426	63.8742	86.073	56.0522	68.1092	63.3758	68.802	76.3748	59.6393	66.5577	70.2847	71.5611	62.466	66.9213	62.1148	62.2204	67.8794	59.067	1.8668	45.2664	50.2472	63.0695	26.1025	35.5251	54.5678	61.7063	36.269	52.1654	57.8524	44.3346	53.6771	57.199	43.7474	28.5965	46.4531	54.8716	51.7636
11.805	64.1225	59.7679	65.6468	69.0509	63.7774	57.0845	74.1264	51.5155	67.9735	76.5497	52.4435	72.3321	62.6867	65.1141	85.1468	48.9533	69.554	63.6249	65.2107	73.0617	60.4827	63.0325	68.4227	66.3535	63.5758	66.4938	61.1777	62.5071	64.2972	59.3078	9.63089	44.0849	50.9669	56.8212	-8.15005	36.2025	58.0634	61.9656	40.9689	52.6929	60.2921	46.0988	48.9595	55.1033	52.9902	28.0034	43.0343	51.1136	49.2749
12.205	66.8903	59.3901	63.8495	72.7167	65.4431	57.4815	70.2227	58.8993	73.1206	78.4006	57.6408	71.0008	63.4702	62.4157	86.3601	54.6799	69.3056	61.261	61.8344	72.8751	63.7563	64.697	69.9109	69.8664	58.1328	68.4189	58.446	62.6296	65.1374	57.5084	8.14265	43.7005	52.1753	58.9692	1.49486	41.4338	61.106	62.2267	41.3412	49.2467	56.9111	43.7374	54.3981	51.6034	48.5755	31.4934	43.3765	47.9536	55.5814
12.605	61.4541	53.1693	59.0041	68.9436	62.3499	54.0732	77.0688	44.3586	74.4239	79.3641	55.8179	68.8577	60.4171	65.8606	87.0398	48.0027	68.4212	64.7551	62.4653	73.6206	62.6983	64.7737	64.5592	65.706	60.1614	69.7185	59.4259	60.7135	64.1599	58.9576	12.6686	38.9883	50.7656	58.5833	15.7973	41.6318	57.9455	57.8482	43.0849	52.0603	55.6498	44.5141	53.1747	56.8137	39.8262	21.9007	44.5658	49.9738	51.6638
13.005	63.4867	54.1334	41.4347	69.8416	62.4756	57.8085	70.0865	64.3456	69.1191	79.4005	57.7705	71.4373	62.4891	66.8092	84.9058	53.8673	68.8312	65.2413	61.1514	76.6689	58.9466	64.0941	68.639	66.7312	59.2385	70.2039	58.6519	62.3768	65.2327	56.111	-5.67276	37.3015	50.6072	60.3662	-20.1219	37.4321	55.0683	61.9281	35.528	51.9102	62.1154	42.0263	55.5014	53.734	36.5439	25.78	45.0423	60.7937	48.1211
13.405	67.1255	47.5059	48.6359	72.7918	60.5472	57.0395	69.3093	48.3322	71.6745	78.0596	54.1978	69.5205	62.7454	65.2494	85.0927	46.7097	73.0562	64.5998	66.0517	71.7325	65.4005	62.7505	69.4857	66.6378	63.3212	69.5547	59.8731	61.5413	63.4787	57.5843	-7.29275	37.9733	51.6803	57.3002	12.5736	33.3158	58.2295	67.9364	41.813	54.5169	62.0923	38.8888	53.8673	55.9854	43.2099	27.8267	44.9804	51.9598	51.5647
13.805	62.8903	53.679	69.5443	69.771	65.0831	58.6875	70.6962	58.5409	65.7461	79.3763	57.2265	68.7963	63.3765	64.7857	88.0906	56.323	69.4236	63.1667	68.0978	72.8675	64.3471	65.3784	72.6204	67.8768	63.663	65.5913	59.309	63.1871	66.8515	55.8482	9.32842	39.385	54.9359	55.8264	-1.07376	40.4959	60.1539	58.502	40.9795	51.3989	57.0527	40.1178	51.1024	57.1498	52.0802	33.5409	42.8891	53.2784	51.7982
14.205	63.3958	52.116	52.171	73.3961	70.8538	59.0009	69.0924	49.5982	70.3235	76.7505	55.1926	73.8106	61.7001	65.7981	83.2592	58.0505	67.9673	65.0118	62.759	73.6977	63.0573	61.6838	69.4812	65.3516	61.56	67.1331	60.2125	66.8332	67.5715	57.0829	-15.6822	46.6682	52.659	55.2955	-0.48802	43.1741	59.6696	65.8248	41.5343	49.8506	62.7518	35.0739	58.4728	61.2908	49.035	27.7123	39.8795	50.3605	46.057
14.605	62.831	57.5487	57.3901	72.2374	68.5728	56.5622	73.2405	48.3803	68.5266	77.7622	57.6922	68.1022	61.9702	66.3386	85.0602	60.2097	72.4188	62.9976	63.3854	71.9142	59.6778	64.6753	70.3976	71.1337	60.5681	66.4437	59.4887	61.7121	69.2259	61.3103	6.72678	49.0092	49.7311	60.5041	-7.33096	37.0049	55.2018	62.8706	34.2457	52.5472	61.3837	40.3758	54.6361	57.6724	38.0788	28.3594	37.8815	45.0661	52.5058
15.005	64.7968	43.971	51.4567	72.3293	65.4332	53.5819	69.6353	49.1591	72.0633	77.9444	54.2184	69.8306	62.0726	63.4308	88.532	56.9082	68.2625	58.7151	61.2288	73.3044	62.3012	64.8233	69.6872	68.4931	61.8142	66.9189	58.207	63.1703	67.4455	58.0747	-3.13793	39.8861	49.0817	57.8805	-10.8075	37.776	58.2829	63.4413	47.9236	51.7471	55.9615	48.1371	52.5725	57.4005	51.4167	21.6321	42.9794	53.5328	57.0456
15.405	66.4836	51.8983	47.9273	72.9063	71.3258	59.4095	64.6845	46.6857	73.011	75.811	54.4916	70.7195	62.249	66.8698	87.2158	49.5002	69.002	64.1468	61.7389	72.9855	63.6135	63.2573	70.8409	65.5652	60.996	67.5534	57.2618	62.4043	66.447	58.7036	-20.3195	36.4984	51.8003	64.5879	-1.90588	38.6618	55.3264	56.3142	35.4639	49.8336	54.9122	43.0807	54.1318	58.6891	53.8057	24.5095	40.8268	49.534	55.1631
15.805	63.4931	56.7946	69.6392	65.5343	67.399	56.0967	72.3059	66.9986	68.0054	78.3358	56.3712	70.6758	63.4992	66.9251	85.1983	54.0027	71.3903	68.1772	61.4217	72.111	64.3994	64.5996	68.5279	69.6235	58.0789	69.9258	56.9954	62.4486	68.455	59.2549	-12.0767	42.3131	49.8149	59.27	8.10977	41.2149	61.6184	65.1173	41.1731	55.2846	57.1944	44.7458	49.6908	59.5918	32.3885	24.1326	40.9139	55.4619	46.8804
16.205	60.7971	57.8183	60.8318	67.8213	66.5774	48.7373	67.6791	46.5157	67.0938	79.9871	55.7731	71.9973	63.1617	65.4317	89.4988	51.4729	68.5109	64.8076	67.2798	70.9381	64.0666	65.0066	67.5121	68.8368	61.5586	66.4364	58.4996	59.3278	66.2768	57.0004	4.73936	41.7806	52.8171	59.1553	-7.88649	32.0549	60.1264	59.5295	34.7471	45.2585	53.8429	43.1038	44.5914	53.5651	46.5707	23.3728	48.3959	48.1358	48.3713
16.605	65.1264	47.0427	67.2091	70.5629	66.8275	51.453	66.0631	41.806	69.954	77.7534	56.3866	67.5821	62.2078	62.2953	89.3499	47.4329	72.7087	65.4223	63.6314	71.9393	62.9559	63.9963	69.6038	70.0659	57.1096	69.8497	60.6067	62.6805	68.4494	58.3068	12.2826	38.1516	50.4884	59.6022	9.51698	38.5159	55.8647	63.0324	42.9814	44.532	58.4029	43.5155	52.0768	57.4033	46.7812	32.9692	41.5451	53.3481	57.2401
17.005	60.3771	58.5892	56.8953	71.447	65.8004	58.4876	69.5622	61.6027	73.3967	82.2403	56.0433	70.1817	60.6976	65.8334	87.4108	54.8358	66.9343	65.1948	61.2213	70.809	60.4277	64.5101	71.1889	68.3808	61.0041	67.8341	58.0102	63.1168	67.3602	58.0258	-11.9931	48.0051	51.0304	58.479	0.382598	39.6935	57.4198	66.474	38.6359	53.4793	52.2465	39.8521	59.9158	53.6453	40.9553	27.8139	45.9886	49.7545	50.5723
17.405	62.8254	52.0332	60.7851	72.6007	68.2798	55.1163	75.0966	62.7844	70.7696	78.2372	54.9918	68.1365	62.1102	68.7171	84.8787	55.8707	68.5672	65.3001	60.9762	75.8682	58.5502	66.3198	67.089	72.9338	59.7281	70.7352	60.4869	64.5534	67.1904	54.5524	-2.46989	37.4034	52.0587	62.7932	2.69122	36.3692	60.7597	61.4059	37.1634	57.6572	58.2946	37.554	51.082	51.6394	41.2777	34.4871	46.8362	48.2121	58.0509
17.805	67.493	48.0917	57.6443	67.8481	64.141	58.6134	73.5341	64.2126	72.0597	82.246	56.4094	70.2139	62.436	67.6835	87.2104	58.1143	70.2492	65.6911	58.8868	73.2368	58.9944	64.3443	69.778	68.7486	60.5462	68.0496	62.4651	60.9076	69.6228	55.675	8.8812	42.495	51.5428	59.8094	5.35045	37.2237	57.4665	68.6237	38.1278	57.1285	57.1855	40.9144	57.4401	56.3953	57.8383	27.1512	41.2596	48.0876	50.4596
18.205	60.4732	57.508	58.7132	68.9484	63.3389	59.9226	68.9167	57.713	70.4423	79.0514	58.7157	68.5011	63.3687	67.2014	88.0581	58.0249	67.0314	63.435	61.504	70.2757	62.7429	64.9793	70.8417	69.4768	62.8788	67.7048	61.1856	61.009	69.0948	55.6675	-8.45254	39.2556	52.9432	54.7169	5.32143	36.2754	54.5707	59.2493	36.6333	45.9547	56.2211	39.0638	53.0865	53.6229	39.5409	23.7974	43.4532	55.8522	48.1359
18.605	63.9415	52.6139	53.5471	70.4661	66.631	53.1853	68.9002	46.5537	66.5159	75.7486	53.9635	73.8364	62.7152	63.7961	87.9389	54.105	70.817	60.8523	62.705	67.2494	57.9503	65.084	70.5311	70.1582	57.4493	67.2884	60.0893	65.3301	68.0338	58.2607	-32.8768	35.4261	49.1099	64.1543	3.90179	37.453	57.4954	58.9317	32.7917	60.373	57.1569	35.0049	45.7214	58.2013	42.3234	20.279	45.8782	50.4429	55.3344
19.005	66.4739	53.5746	51.2069	67.5826	64.4954	59.7968	68.5666	63.477	69.8777	82.3815	54.8294	66.3683	59.9401	61.71	87.1915	58.2753	69.8825	63.0868	64.5392	72.3949	58.9419	61.8977	71.2085	68.6843	63.6162	65.0231	58.6251	60.3282	68.5295	56.4586	-26.369	43.1828	51.2179	54.6915	-4.93528	33.6702	60.7493	58.4552	46.5564	52.2479	56.8617	36.82	50.6331	51.0945	37.1138	28.0788	41.8354	53.1437	44.9208
19.405	65.9683	66.3476	59.0558	70.3803	66.0525	52.6821	69.1087	61.6435	69.0009	80.0448	54.0408	70.5677	60.5471	64.7858	87.0804	47.4124	72.3833	66.7288	64.3176	69.5387	59.7933	67.5732	70.6161	68.323	60.4614	65.9576	59.3666	60.7753	68.0233	58.7603	-21.6222	41.6592	54.42	56.4948	4.17719	37.8907	56.6322	63.6844	39.3407	50.4703	54.3095	37.6589	54.6693	60.49	47.2133	17.7114	40.1935	46.2694	55.9925
19.805	63.5432	55.6497	54.7696	69.1656	63.9215	52.695	69.8847	52.7591	68.1349	78.358	53.3291	73.0057	63.2604	62.3157	85.7534	55.6561	71.3651	64.1828	59.7884	73.079	62.4603	64.008	67.6841	69.3644	58.9533	64.7586	61.9477	58.679	66.9801	58.644	-2.00783	39.2231	55.0644	62.1279	-19.3034	36.9007	62.9154	59.9828	39.2251	56.0022	54.8392	44.8401	48.1157	58.9175	44.6415	24.9879	42.1382	43.0043	56.3733
20.205	65.9049	54.6817	62.1449	68.5117	64.1219	54.2127	66.4089	51.0397	69.6663	81.0337	52.5402	72.8253	61.2245	68.4396	86.4928	54.1816	70.1123	60.942	67.3895	65.0651	59.1741	68.5051	70.1566	69.5127	59.758	67.0969	60.7613	64.944	67.6675	56.015	-5.68946	44.117	49.7465	59.6842	-18.0366	43.7577	55.7172	61.868	39.8741	50.331	60.6109	38.9476	45.9869	57.0364	48.4432	33.4886	43.5845	50.1032	43.9466
20.605	61.5367	54.885	52.2772	69.0666	65.3654	56.9003	71.5084	49.1765	67.803	77.9247	56.8997	69.6443	60.8018	64.7738	88.4941	57.2813	71.0082	65.5742	61.4248	73.0933	62.5665	64.6915	71.6554	67.7508	62.2388	65.9321	58.0792	63.8941	66.6513	56.9395	-12.676	42.5498	49.7384	60.0351	4.83459	36.6089	57.6267	56.4245	43.82	49.3355	52.2987	42.6088	47.9866	55.8606	49.5037	24.1862	42.481	46.3609	45.7432
21.005	62.4351	59.6232	55.5914	70.846	63.2051	58.8133	73.0905	65.7472	68.0206	82.0837	54.7766	70.3974	62.5469	66.4852	86.6146	52.4542	68.5034	62.8976	62.686	70.8753	63.8645	65.8982	74.5948	67.881	58.1857	67.573	62.6276	60.968	65.957	58.1693	-11.223	34.9038	50.0858	56.3554	0.707747	35.2125	57.4109	61.3649	39.9229	53.0371	55.9738	34.0512	49.94	55.9745	45.0337	22.2967	42.5487	47.372	52.1674
21.405	63.2998	61.154	65.4981	68.8285	65.6917	56.8181	65.3699	52.0862	68.258	76.6157	56.4015	70.2131	62.2426	63.416	87.3431	50.5095	70.4195	64.0532	67.336	68.9914	58.6928	62.6535	72.6068	68.9755	60.5038	66.2465	58.5002	61.5191	66.8371	55.9055	-10.8148	49.8901	51.5168	59.6243	15.8837	32.1174	59.3011	62.948	34.4416	51.4262	54.8735	36.6726	51.4072	59.6725	49.1051	26.7162	40.9662	52.8555	49.4984
21.805	60.8987	50.9593	52.3409	69.9382	64.749	55.6653	71.0932	52.6532	68.1971	80.9427	55.3903	70.5275	61.4617	64.5965	88.2097	49.3826	69.4829	65.4099	65.7584	71.2384	61.3147	63.5756	69.234	71.9943	60.3227	65.2285	58.5726	59.9478	65.1051	57.1554	-11.5404	43.4763	52.1756	54.2968	-12.5221	33.5347	60.8331	60.2664	37.5198	48.5246	57.1964	38.3751	51.9111	59.7069	41.0756	26.6045	44.4332	48.3283	50.7045
22.205	62.6478	57.2914	54.4695	67.7315	58.8711	59.3454	74.554	63.4385	71.4442	78.5123	58.0231	70.3016	62.7605	64.2009	86.9098	51.455	73.2551	62.0354	65.6487	69.6833	59.6415	61.4768	68.7117	70.9146	65.9242	67.1319	59.4351	62.5276	68.0839	56.6532	-16.1628	39.49	53.6878	54.0766	21.817	35.0145	59.132	61.2367	40.3336	50.9177	55.5944	40.6872	49.9705	52.9062	40.7799	27.8001	42.725	49.3341	47.1023
22.605	67.898	49.2147	67.185	70.347	60.3078	57.3115	71.6697	48.554	66.4318	77.5578	54.7606	73.8581	60.7793	60.726	86.3086	58.9372	68.7423	60.7436	61.7008	73.5157	62.1527	64.3798	74.1782	70.497	61.0209	66.0017	58.9354	64.0395	66.6023	59.4912	-25.2871	43.737	51.8416	49.4627	-10.355	34.4413	55.5941	59.8454	42.1928	54.8456	58.1502	40.0889	53.5355	52.7042	46.1094	24.4028	39.0829	51.6803	48.444
23.005	64.7125	57.3934	58.8823	62.9185	63.4955	53.8585	69.9286	51.9835	68.2982	80.4678	56.0982	69.4529	64.5205	61.303	87.3106	50.9235	70.2186	64.3349	67.2851	75.3955	59.3695	60.9658	70.7136	72.5137	59.0439	68.2501	57.4797	62.0177	65.8078	58.4736	9.71996	43.2484	52.9124	58.9161	-15.4372	37.7135	54.8592	62.8845	33.538	52.3433	58.4213	40.6511	47.7243	56.2985	54.3404	31.5889	42.2642	43.428	48.9149
23.405	62.6574	49.3345	45.7081	69.3464	69.2894	56.9786	65.7846	36.2891	70.5141	83.1898	56.3772	70.1283	63.4755	64.534	82.9451	45.8409	68.0902	62.0456	65.5739	69.7869	58.6918	65.3695	72.9639	73.2493	60.5573	66.7141	61.1463	61.3056	65.709	59.2553	-11.8002	40.4755	53.3743	57.1665	-10.8424	31.19	58.785	56.9564	38.7342	36.9753	58.5507	46.7114	47.4623	53.5079	50.4497	24.1503	46.4039	43.905	52.3254
23.805	66.7913	50.5893	69.344	70.0354	64.2002	58.9305	74.8949	64.9699	70.6247	78.3243	57.1965	68.8743	60.8738	60.7422	82.6986	55.7046	69.686	63.9335	60.7214	70.9375	59.0635	64.2416	69.7555	68.5243	64.838	67.39	58.7084	61.7443	66.5029	56.834	-1.62556	41.8007	49.8625	59.4652	9.93037	34.285	54.088	65.8872	36.6242	55.5951	57.7384	36.6482	57.0874	59.7526	41.8222	22.7218	43.9732	48.8683	46.4693
24.205	62.1984	56.5452	66.1784	67.6735	64.6724	57.0316	66.6546	49.7274	68.8274	79.2587	54.3407	69.9469	59.8334	66.6934	86.8421	53.9772	68.3538	61.2187	61.7145	73.3729	60.1361	65.2997	71.6776	69.0382	59.6176	68.0435	59.819	60.612	65.735	56.6716	-1.58659	42.7486	54.4424	50.7634	-14.3711	34.5664	57.2774	57.0032	40.6995	43.3665	58.1034	40.8181	56.1018	49.9524	48.6237	24.6544	41.087	45.1787	58.6354
24.605	60.9506	51.1341	54.9013	68.3208	61.6074	56.8996	71.9148	53.8183	66.4611	77.1736	55.7385	68.0646	61.1547	64.3925	86.3709	50.0394	72.0392	64.8835	59.6273	73.4297	58.0532	67.6326	69.1748	70.5821	56.3911	66.1235	60.9318	59.7251	64.5664	58.3017	-1.21175	39.1383	50.4333	55.311	-12.0181	37.5363	57.2032	58.6267	40.4395	46.6049	58.4817	44.5453	48.4044	52.1352	44.06	30.8172	38.638	45.0451	50.4417
25.005	62.4692	49.671	63.9925	65.5591	68.6739	59.5726	67.9049	43.573	67.3698	79.7658	57.6311	68.3637	60.5582	64.802	86.1082	52.7276	72.4358	61.713	60.3728	73.9056	57.8393	64.8876	73.2279	68.3301	60.9317	66.2872	60.69	59.2859	68.1234	57.3728	-24.3945	38.8865	53.7431	56.6673	-5.50384	36.39	55.1054	60.0394	35.4322	47.8962	58.8453	51.6859	51.0964	55.164	42.069	34.9301	41.9479	52.2331	51.8048
25.405	60.8333	52.2178	44.659	69.9003	63.2585	56.8162	65.6123	60.4476	68.3235	76.0461	61.6123	67.0586	62.7576	67.4561	85.7832	60.0181	71.7159	61.1913	61.1124	68.7067	59.9849	62.8578	69.2303	71.8208	62.9007	67.3341	57.6543	58.7965	65.8693	57.3521	-1.26927	43.3073	53.5974	65.0463	-8.70973	31.1274	57.2418	61.3828	41.899	54.2324	53.6927	43.5232	53.1033	53.8788	47.2632	29.0477	42.5985	56.9504	49.8773
25.805	64.6855	49.7809	55.8328	65.952	69.5876	55.5141	67.5424	41.3944	70.1391	80.7298	56.5368	68.5118	61.1771	66.4317	83.4813	60.7336	70.6763	62.9257	62.2246	73.0677	57.388	61.9915	73.7104	71.1533	61.4852	66.8021	60.6911	58.2898	66.4522	57.6806	-11.8206	39.8586	55.9476	60.2603	-11.7847	29.533	59.6496	61.0328	47.7246	44.2221	55.8734	48.3064	53.0562	48.6581	53.0066	20.4005	39.5391	45.2838	41.8671
26.205	64.9454	41.8611	60.022	62.684	66.9953	60.0925	67.3686	50.4099	68.1483	79.6789	53.7177	71.1545	61.8065	64.3197	88.5266	49.5462	73.1054	63.3019	58.7709	71.8085	59.1666	59.5062	69.2823	72.1876	61.1826	66.7964	58.2036	61.0051	65.8614	57.795	-36.0444	39.7993	54.3221	58.5234	-7.32385	31.7631	56.9496	57.9926	41.3068	58.649	59.317	37.4258	51.7156	53.5302	38.2343	20.7032	39.946	50.2776	51.0048
26.605	64.5838	44.8762	53.1748	64.3896	61.4572	58.171	70.5058	46.3993	71.433	78.0592	56.7266	69.6677	61.3031	65.2779	86.8584	51.5726	69.5712	63.0661	60.0874	69.9091	60.3023	62.0554	67.058	72.303	65.0528	67.7936	60.7618	64.0694	66.719	60.5438	-22.1084	39.6282	51.1876	61.2944	-13.2541	41.142	54.1532	57.0333	34.8277	56.8893	56.9408	45.6736	47.6674	54.8274	50.1677	28.6735	44.4905	49.8625	50.5732
27.005	65.1938	49.8509	43.5215	63.3254	62.6907	66.0127	66.4854	47.2995	67.0513	76.7548	55.5172	67.0974	61.4829	60.9133	86.8827	52.3571	72.9347	62.5914	61.2788	73.4234	57.596	64.6504	70.6609	74.2575	58.2948	68.4597	58.6856	59.1917	67.1428	57.9047	-30.8504	42.3911	49.7483	52.1676	5.68744	35.8169	56.4787	65.0758	41.2125	44.5439	54.0336	42.0828	48.8431	56.7685	49.9355	25.4225	45.8925	55.5447	47.7154
27.405	61.2425	52.6785	51.3343	63.0756	74.1997	59.6294	66.6611	37.7742	69.2699	75.3973	58.715	68.1008	64.4157	61.2211	88.6187	49.0198	70.0997	60.9505	63.1704	71.9366	60.0054	60.826	70.6239	70.4282	61.9906	69.1505	59.216	62.4678	65.4755	58.8134	-33.9382	44.7618	51.1587	54.4684	20.0266	32.5447	57.5607	59.4781	43.1324	47.6818	54.6236	45.2211	45.5167	52.3493	48.1906	23.9079	40.1667	57.6565	43.337
27.805	60.7336	46.8718	48.2211	64.8141	62.9356	54.2323	64.799	43.0161	67.9577	75.778	56.583	69.2847	61.1761	63.7814	85.7128	55.3213	71.6955	63.6661	61.4633	69.2689	59.2135	63.0787	69.8178	68.8985	65.5892	66.446	59.7009	62.3043	66.3429	58.2242	-2.86143	41.0275	50.956	57.2763	-18.2889	27.4905	62.1264	63.9333	42.4013	44.1415	57.186	37.3541	53.6207	53.3373	47.3774	19.4414	44.5879	45.1226	51.2153
28.205	59.1491	51.9809	61.2884	71.8914	69.7319	60.4475	69.0287	57.5013	70.0681	80.0155	57.6751	71.3509	66.0853	64.8802	86.964	51.3988	70.7872	65.4244	62.1711	70.5526	60.5454	63.7608	72.4535	69.788	59.7419	67.4639	59.7996	61.3912	65.729	56.7563	-19.5476	39.208	52.1143	55.0616	-12.8869	39.2975	56.1636	62.5992	31.7568	44.8977	52.3062	43.5127	48.9835	52.7105	43.1036	20.0706	43.1159	48.5558	46.8479
28.605	66.9723	56.6495	44.4346	68.5721	67.4196	50.3075	69.2054	58.2172	68.0165	80.7327	51.4695	66.9379	63.7492	67.316	86.4521	54.9125	71.4055	60.7396	60.7824	71.7743	60.1898	59.9495	68.4236	68.7265	61.2913	68.8258	59.1196	60.464	67.4581	59.0955	-12.4014	37.6396	49.4087	57.2089	-14.5446	36.1608	57.0238	65.3253	38.402	42.5087	57.1866	36.2268	48.2365	50.5083	44.9758	18.5469	41.7631	48.738	47.626
29.005	63.2013	51.907	60.6442	64.205	65.8157	56.7568	68.6981	39.1346	70.666	78.9342	56.8179	74.4816	61.8875	66.0243	87.159	49.0044	72.5614	64.6016	62.9001	72.8567	63.5806	65.5093	68.6348	68.7272	61.7728	68.0996	56.8916	63.5416	65.5173	58.7025	-9.76635	42.927	51.1821	59.9525	-8.42071	31.19	56.3505	69.2567	35.1476	60.353	56.3813	37.5707	49.0098	50.4104	43.8013	21.1721	40.5236	47.5192	50.2661
29.405	64.6386	51.9239	47.7822	63.5829	70.8643	61.6209	65.4285	62.0033	65.9134	77.3103	54.6574	71.2927	64.1227	66.2001	86.2761	55.7966	70.6281	64.3539	63.7389	74.997	60.1502	63.948	69.425	68.2107	61.6098	66.2609	58.0016	62.8686	65.2024	58.9454	9.82388	39.6012	53.3614	56.1553	-3.37646	37.2237	56.7324	61.9309	45.2098	51.7793	55.4092	33.9171	49.6561	50.3657	43.8901	26.0529	42.4338	53.4998	46.4551
29.805	62.3434	44.4311	50.8643	64.5765	65.7056	56.7675	70.0333	49.9442	68.4457	79.6088	58.7099	72.2077	65.5205	63.5146	87.1211	52.4184	70.1112	59.0129	61.9287	72.3433	56.878	65.092	69.8459	69.9311	65.1518	66.2947	56.5688	62.6066	66.2749	59.7517	-25.3131	43.3822	55.7307	57.9942	-2.88251	40.1624	51.7892	56.592	28.2348	51.3978	55.2296	40.5046	51.5547	48.7423	47.3718	24.3864	42.5402	45.7999	54.3766
[truncated: 41 more columns]
