# Supplementary material for: The small CRL4CSA ubiquitin ligase component DDA1 regulates transcription-coupled repair dynamics
Source: Nat Commun. 2024 Jul 29;15:6374. doi: 10.1038/s41467-024-50584-7 (PMC11286758; doi:10.1038/s41467-024-50584-7)
Supplement: Supplementary file 16 — Source Data [file 41467_2024_50584_MOESM16_ESM.zip › Source data/Supplementary Fig2/Supplementary Fig2C.xlsx]

## Sheet: Sheet1
	experiment #1									experiment #2									experiment #3
		HCT116 Wild type			HCT116 DDB2 KI						HCT116 Wild type			HCT116 DDB2 KI						HCT116 Wild type			HCT116 DDB2 KI
	UV-C dose (J.m-2)	well 1	well 2	well 3	well 1	well 2	well 3			UV-C dose (J.m-2)	well 1	well 2	well 3	well 1	well 2	well 3			UV-C dose (J.m-2)	well 1	well 2	well 3	well 1	well 2	well 3
	0	174	203	261	247	285	314			0	153	172	181	185	202	197			0	507	503	573	482	478	456
	4	146	191	153	170	167	191			4	146	171	161	153	145	147			4	367	330	360	401	306	320
	8	44	37	54	6	7	32			8	71	65	66	30	41	50			8	109	112	135	85	81	106
	12	2	1	0	0	1	0			12	20	13	9	3	1	0			12	10	5	5	5	9	15
