# Supplementary material for: The small CRL4CSA ubiquitin ligase component DDA1 regulates transcription-coupled repair dynamics
Source: Nat Commun. 2024 Jul 29;15:6374. doi: 10.1038/s41467-024-50584-7 (PMC11286758; doi:10.1038/s41467-024-50584-7)
Supplement: Supplementary file 16 — Source Data [file 41467_2024_50584_MOESM16_ESM.zip › Source data/Supplementary Fig7/Supplementary Fig7 B.xlsx]

## Sheet: Sheet1
experiment #1										experiment #2										experiment #3
HCT116 Wild type		CSA KO		DDA1 KO		DDA1 KO +GFP-DDA1				HCT116 Wild type		CSA KO		DDA1 KO		DDA1 KO +GFP-DDA1				HCT116 Wild type		CSA KO		DDA1 KO		DDA1 KO +GFP-DDA1
-UV	+UV	-UV	+UV	-UV	+UV	-UV	+UV			-UV	+UV	-UV	+UV	-UV	+UV	-UV	+UV			-UV	+UV	-UV	+UV	-UV	+UV	-UV	+UV
0.990912	0.486018	1.62432	0.292733	0.971824	0.581199	0.765109	0.844288			1.00769	1.32339	0.781746	0.285288	1.35067	0.32926	0.711476	0.00543435			1.05771	0.830599	0.846935	-0.02031	0.662836	0.671061	0.900371	0.641615
1.25282	0.658959	1.47034	0.128192	0.683068	0.338113	0.996283	0.765712			2.27067	1.44913	0.593414	0.282076	0.726583	0.348822	1.46216	0.997928			0.775679	1.36624	0.593525	0.127148	0.502071	0.497952	1.78344	1.38289
1.21552	0.752257	0.510679	0.127298	0.933406	0.155898	0.684949	0.786896			0.986473	1.30783	0.628638	0.0935779	0.77619	0.365275	0.78455	0.923109			0.649794	0.884464	0.716477	-0.02331	0.874934	0.875103	1.55743	1.12124
1.47057	1.02185	0.904261	0.243483	1.15937	0.334617	0.907148	0.900943			0.998643	0.680568	2.79826	0.288472	0.738885	0.27573	1.36542	0.358974			0.652288	0.799836	0.420603	0.009395	0.5945	0.706134	2.20348	0.874047
1.01102	0.593177	0.807601	0.117325	0.868097	0.305063	0.618584	0.878754			1.2051	1.16594	0.566913	-0.0541022	0.82862	0.231867	1.09132	0.110897			0.606961	0.929252	1.0391	0.017718	0.633786	0.150074	1.69312	1.34756
0.626824	0.931124	1.19054	0.160984	0.631581	0.219937	1.02548	0.910653			1.23373	1.46372	0.642622	-0.00303864	0.852428	0.307954	0.558585	-0.0403905			0.914971	0.456094	0.733708	0.042016	0.831607	0.531141	1.97792	1.27209
1.49842	0.96824	1.62106	0.15315	0.774012	0.437033	1.06207	0.707048			1.65693	0.719704	1.22911	0.144752	1.34326	0.299348	0.851638	-0.0851781			0.761515	0.43798	0.867583	0.02718	0.812348	0.805379	1.79339	1.04354
1.20229	0.492992	0.865755	0.124125	1.18691	0.254367	0.54032	0.782432			0.939748	1.40507	0.634398	0.00105974	1.00511	0.2309	0.818589	-0.234863			0.601894	0.613122	0.907301	-0.01923	0.617328	0.531761	1.51591	0.624978
1.14477	0.783826	0.905751	0.258784	2.03353	0.24254	0.666421	0.702316			1.77122	1.5164	1.1244	0.0656923	1.04621	0.178299	0.40494	0.157665			1.33043	0.543296	0.852221	0.038804	0.497238	0.555333	1.59838	1.03476
1.56356	1.27989	1.88664	0.293084	0.577867	0.0407126	0.738054	1.31536			1.44692	1.43518	0.986609	0.0992824	1.32127	0.29787	0.566835	0.488575			0.753515	0.610129	0.806428	0.006445	0.852577	0.778362	0.755408	0.987564
1.39966	1.19992	1.83115	0.14039	0.997459	0.316125	0.482505	0.414063			1.30861	1.38509	1.64445	0.212652	0.956247	0.114837	0.603986	1.32082			1.26386	0.92223	1.05829	0.042104	0.595764	0.401781	2.35335	0.786757
0.808181	0.883444	1.18562	0.181666	0.710301	0.290818	1.0574	1.05068			1.28378	1.21298	1.52998	0.125673	0.249534	0.398807	1.07345	1.89212			1.26841	1.05839	0.740308	0.027618	0.486183	0.585399	2.00593	0.397765
1.06717	0.874032	1.45261	0.185049	0.62441	0.192909	0.891344	0.322831			1.11435	0.87708	0.286396	0.0193086	0.839008	-0.0528804	1.15992	0.376842			1.00062	1.0383	1.0983	0.061146	0.676841	0.42332	1.43161	0.83988
0.794578	0.566967	2.18118	0.200349	0.727099	0.34486	0.400179	0.864423			1.2701	0.826089	0.497545	-0.0179091	0.312143	0.514947	0.904723	0.182133			0.713195	0.95429	0.945823	0.061759	0.619237	0.128609	2.15852	0.862762
1.89794	1.18567	1.24663	0.581084	0.864519	0.187419	0.883955	0.715531			2.07416	0.788389	0.476278	0.0231854	0.611752	0.461455	1.70029	0.330545			0.814822	0.974799	1.09144	0.052355	0.619014	0.425105	2.05419	0.224969
1.12397	1.03732	1.44109	0.28744	1.00229	0.188908	0.581015	0.558714			1.17811	1.12676	0.704679	0.0107519	0.966009	0.36882	0.412106	1.85059			1.03631	0.412563	1.05397	0.017163	0.14413	0.539792	1.08561	0.582425
0.985278	0.964874	0.485844	0.126772	1.15547	0.44423	1.00012	0.676779			1.04413	0.414226	0.883956	0.184435	0.873203	0.201994	0.904063	0.124239			1.40936	1.16113	1.01206	0.048179	0.513101	0.861991	2.00709	1.01906
0.775564	0.658375	1.32645	0.33322	0.952239	0.143128	0.873508	1.04028			1.13952	0.868952	0.79105	0.227052	0.85258	0.755869	0.960637	1.55542			0.735659	0.882948	1.29462	0.021427	0.491239	0.947281	1.94464	0.842333
0.97949	0.77687	2.056	0.134606	0.760218	0.344286	0.670417	0.598761			1.27958	0.781563	0.947951	0.287531	0.969951	0.342358	0.430257	0.258602			1.45333	0.82992	0.953504	0.155915	0.906933	0.128783	1.63643	0.859818
0.764074	1.11166	1.51065	0.204503	1.04346	0.254135	1.0812	1.06812			0.386541	1.11601	1.02729	-0.0199306	0.721731	0.0971893	1.02598	0.815006			1.45813	0.888195	0.78394	0.10323	0.864375	0.347275	2.01347	0.702321
0.922828	0.426161	0.655153	0.244482	0.737916	0.283115	1.10622	0.987823			1.3865	0.781002	0.214979	0.126365	0.986329	0.375644	0.592294	1.55353			0.79934	0.718	0.83134	0.17484	1.19084	0.351687	1.08954	0.634255
0.595478	1.00955	0.47496	0.317534	0.784829	0.325125	0.726223	0.716558			1.18891	0.668645	0.688397	0.0928579	0.932818	0.203775	0.676353	0.261572			1.47092	0.652524	1.33647	0.059861	0.622162	0.353298	1.43285	0.230321
1.12945	0.965956	0.844635	0.489104	1.24435	1.07667	1.66333	0.67026			1.61382	1.58254	0.746854	0.0285576	0.84024	0.400172	1.15459	1.84998			0.79954	0.723327	1.27426	0.013279	0.514911	0.108012	1.69829	0.927126
1.81702	0.79858	0.793211	0.220207	1.20521	0.251485	1.32838	0.929069			0.973967	0.651671	0.438949	0.144475	0.852504	-0.0733711	0.862764	0.771491			1.74288	0.591975	0.806311	0.12671	0.304275	0.568792	1.06942	0.458649
1.12523	1.42192	1.63408	0.342702	0.742751	0.382691	0.61403	0.601395			1.49309	1.19762	1.27206	0.118113	0.879515	0.433761	0.666075	0.496118			1.72385	0.886998	1.14655	0.034277	0.754199	0.389338	0.664638	1.30573
0.575641	1.06374	0.527277	0.0513189	1.54278	0.101624	0.874982	0.948088			0.61689	0.741192	0.237769	0.416658	0.346718	0.389765	0.445767	1.70105			1.47815	0.68999	0.717178	0.003466	0.778143	0.49877	0.642158	0.845812
0.759763	1.04361	1.40516	0.000789117	1.82064	0.335081	0.686043	0.752877			0.904383	0.806172	0.535178	0.0759659	0.673831	-0.0395168	1.11117	0.903026			1.38544	0.956185	1.09597	0.010592	1.89894	0.273734	0.725701	0.490586
0.743807	1.09987	1.41168	0.425183	2.04168	0.195613	1.36496	0.657157			0.716538	1.12968	1.1565	0.854852	0.257817	-0.0815409	0.86465	1.18057			1.08383	0.918499	0.490374	0.063628	1.04009	0.317383	1.11938	0.659011
0.88092	1.21856	1.24858	0.217789	1.24893	0.344833	2.10409	0.595256			1.35574	1.05882	1.04385	-0.0347457	1.02028	0.555985	0.724205	1.01914			1.66031	0.737352	0.643991	-0.01636	0.821668	0.606195	1.04203	0.502986
1.86697	0.659578	1.16643	0.219892	0.645429	0.477158	1.40727	0.894134			1.09387	0.789198	0.672003	-0.124218	0.604056	0.219432	1.22389	-0.0377032			1.82434	0.603287	1.30893	0.129543	1.53864	0.420792	1.50029	0.966333
0.683692	0.908212	1.08463	0.129173	0.937886	0.290012	1.04975	0.462481			1.20706	1.15624	0.252861	0.183133	1.35135	0.315366	0.591209	0.227911			1.61911	0.588763	1.14985	0.044557	0.672949	0.482188	1.01193	1.11544
1.18077	1.14324	1.27501	0.338636	0.692697	0.25632	0.717808	0.830113			1.13175	0.693973	0.498819	0.47481	0.960891	0.507706	0.552315	1.61699			1.60555	0.652763	0.491629	-0.0135	0.863978	0.404235	1.23664	0.993541
0.447579	0.714162	1.6182	0.144194	1.21718	0.257249	0.997488	0.826765			0.94956	1.85688	0.814006	0.176321	1.16413	0.409138	0.711947	0.81741			0.928478	1.18288	0.926022	-0.01534	0.915559	0.60441	1.14248	0.644425
0.741059	1.37331	1.10314	-0.000858404	0.833763	0.235998	0.734215	0.98684			1.04052	0.918911	0.678372	0.341613	0.487423	0.640772	1.35232	0.673147			0.85941	0.777751	1.41456	0.01655	0.924904	0.456534	0.990203	0.825473
0.659938	0.874324	0.793983	0.616944	1.12858	0.282405	1.51124	0.62816			1.32298	1.23166	1.2429	0.0635323	0.496977	0.276583	1.02353	1.11042			0.716926	0.513571	1.2879	-0.05085	0.765973	0.562992	1.67514	0.60049
0.734772	0.792019	1.17027	0.195144	0.851681	0.364909	0.743702	0.591171			1.26678	1.41935	1.1745	0.102024	0.428359	0.417459	0.77531	1.51313			1.56086	0.999577	0.836421	-0.01268	0.87714	0.478222	0.774052	1.2485
0.725154	0.69587	1.39892	0.38701	1.23721	0.319034	1.48533	1.21703			1.25246	1.55632	0.779419	0.0290007	0.66858	0.34685	0.985293	0.356899			0.653165	0.718938	1.27111	-0.04846	1.03714	0.500976	1.32429	0.6529
1.10705	0.989985	1.36522	0.235981	1.1269	0.243878	0.730041	0.686668			1.6971	0.619472	-0.0035094	0.032296	0.439845	0.0892849	0.553211	1.14078			1.4865	0.927776	1.19774	0.005832	0.843926	0.800372	1.35382	1.01111
0.594946	0.629658	1.05957	0.388745	1.31457	0.291897	0.602132	0.606373			1.51393	1.10671	1.20878	0.0384436	0.858134	0.423449	0.449586	0.0381057			1.3425	0.337112	1.19462	-0.00848	1.11001	0.664245	0.711027	0.530462
1.00189	0.953538	0.975788	0.221241	1.05952	0.426708	1.41046	0.769194			1.30055	1.34499	0.768786	0.174272	1.25843	0.430671	1.02782	1.28777			0.859789	0.695716	0.953241	0.002911	0.812125	0.553524	1.29717	1.37607
1.64778	0.604358	0.422747	0.21211	1.30579	0.389547	1.1074	0.686087			0.551641	1.48682	1.68713	0.19709	0.814517	0.453948	0.50517	0.708129			1.00168	0.764703	1.08974	0.084334	1.04985	0.662113	1.003	1.6039
1.09488	0.652948	1.30152	0.15839	0.817306	0.313858	1.18082	0.843395			1.52464	1.76468	1.04673	0.151398	1.17469	0.0857402	0.941684	0.0333441			0.902383	0.724504	0.962937	0.040907	0.898382	0.559373	1.29494	0.940551
1.48844	0.675396	0.810405	0.0344932	0.91755	0.383729	0.687761	0.599498			1.41875	0.842996	1.17159	0.256682	1.23523	0.372023	0.607899	1.63028			1.26302	0.653501	0.849739	0.067833	1.04348	0.65319	1.1072	0.93502
1.20853	0.970971	1.1889	0.154359	0.951256	0.419074	0.578291	0.664412			1.23247	1.57372	0.36936	0.156106	0.701486	0.24705	0.667018	0.11052			1.2476	1.01206	1.71309	0.008372	0.869729	0.561505	1.22727	0.511371
1.59565	0.903248	1.07534	0.133415	1.19789	0.248754	1.13319	0.720955			1.11717	0.837001	0.657354	-0.129978	1.05398	0.362508	1.56975	1.44651			0.899849	0.667805	1.30352	0.043155	0.817182	0.667442	1.03432	1.58272
1.25669	0.698549	1.78549	0.325438	0.589257	0.26278	0.781628	1.82979			1.51707	1.20191	1.49489	-0.181457	1.03317	0.476941	1.87968	0.505406			1.79946	0.795087	1.09851	-0.03789	0.945898	0.623421	1.53241	0.583897
1.13601	0.847599	0.855467	0.449703	1.70081	0.495773	0.784999	0.846163			1.27278	0.664312	1.56517	0.00202895	1.08296	0.378525	1.41992	1.75413			1.42588	0.679596	0.76046	0.00995	0.85679	0.458021	1.51827	1.05594
0.653927	0.575314	2.05891	0.178686	0.982832	0.417394	1.26034	0.666756			1.24145	0.959798	1.58026	0.122488	0.907797	0.392685	0.968698	1.95945			1.06167	1.05975	0.865977	-0.06245	1.3869	0.390726	1.11255	0.352982
1.05948	1.19683	1.03794	0.26313	1.63361	0.277584	0.355779	0.690552			1.27888	1.50524	0.817357	0.0461696	0.404399	0.173788	1.13276	-0.108892			1.19429	0.700564	1.09156	-0.07731	0.8963	0.46625	1.11255	0.136831
1.38982	0.872005	1.02613	0.206449	0.695551	0.199314	1.23944	0.822836			1.27419	1.72847	0.879497	-0.0942553	0.94929	0.294742	1.47612	1.50742			1.39976	0.637541	0.856485	-0.00804	0.783026	0.565471	1.05925	0.792867
1.22084	1.21942	1.06491	0.424465	0.955845	0.279168	1.25779	0.725375			1.01068	1.01339	0.908823	0.115316	1.07764	0.234237	1.23398	0.515872			1.23583	0.782798	1.0271	-0.01128	1.03597	0.343855	1.33187	0.686621
1.18106	1.13331	0.976857	0.67275	1.34538	0.220524	1.25639	0.941838			0.989931	0.511764	0.919789	0.0474711	0.909351	0.441968	0.680407	0.167424			1.42751	0.954709	0.914457	-0.07068	0.737443	0.580838	1.13789	0.685416
0.944143	0.630396	1.536	0.195302	0.944509	0.303765	0.876299	0.68602			1.87219	1.00244	0.564338	0.362991	0.371417	0.343761	0.667301	1.587			1.38268	0.772145	0.755495	-0.00903	0.835524	0.424262	0.859558	0.822083
1.47389	0.861425	1.79177	0.169555	0.770693	0.215225	0.8963	1.10035			1.34483	0.754058	1.36621	-0.0541576	0.811219	0.44195	0.968085	1.12112			0.994074	0.715287	1.10163	-0.03824	1.28969	0.787235	1.35078	0.768692
0.890864	0.652038	0.736985	0.19935	0.888979	0.314158	1.23424	0.605302			1.07546	1.2377	1.76514	0.0321576	1.21779	0.411109	0.932585	2.00155			1.17173	0.672913	1.50179	-0.03181	1.75404	0.43145	0.25892	0.953799
1.46109	0.391707	1.28936	0.0586802	0.651602	0.251635	1.0641	0.799888			1.41845	0.853953	1.63748	0.300103	0.836543	0.18863	1.25817	0.944984			1.42586	0.567735	0.531582	-0.07553	0.762453	0.533992	1.14859	1.08431
1.07731	0.608274	1.38222	0.261027	0.441471	0.221016	1.32737	0.927953			1.22053	-0.0435535	0.993449	0.158432	1.19243	0.340235	1.64796	1.9182			1.15028	1.18499	0.741973	-0.01768	1.33462	0.358628	1.15234	0.731358
0.879837	0.786694	1.52588	0.167942	0.893213	0.258819	0.644768	1.01631			1.07709	1.00742	0.976862	-0.133716	0.866739	0.457038	1.46396	0.655468			1.00766	0.735277	1.24506	-0.02504	0.918434	0.624388	1.26639	0.440317
1.0136	0.903454	1.4638	0.275014	0.932737	0.207919	0.974027	0.50639			1.04005	0.603373	0.440722	0.114624	1.20178	0.348026	0.773754	0.678616			1.2252	0.985971	0.553368	0.02388	1.12597	0.179818	1.13338	0.983996
1.11373	0.48528	0.400576	0.257978	0.804727	0.340039	0.759663	0.768547			1.07025	0.823619	1.13919	-0.0607482	0.728593	0.273171	0.833345	2.75021			1.83731	0.741721	0.641129	-0.02691	1.16779	0.34212	1.01589	0.732786
1.60995	0.96058	1.06023	0.365505	0.820351	0.29049	1.30588	0.685418			1.02206	1.13655	0.462958	-0.0464593	0.684616	0.246994	0.939327	1.0422			1.97109	0.801691	1.07313	0.00957	1.00444	0.393824	1.28887	0.993898
1.15956	1.0339	1.0155	0.300778	0.726526	-0.00255359	1.00785	0.81259			1.22976	0.314735	0.820957	0.0780705	0.485661	0.318569	0.787096	0.0794989			1.20678	1.32925	1.23492	-0.0574	1.22266	0.668111	0.903627	0.464448
0.870219	0.881589	1.16052	0.111208	0.68498	0.321315	1.17422	0.707986			1.16249	1.13884	0.866898	0.342139	0.61668	0.5481	1.1329	1.1511			1.21674	0.966799	1.01378	-0.02895	0.374396	0.43896	0.895687	0.883993
1.37851	0.868845	1.06488	0.0562089	0.760874	0.284058	1.28083	0.841765			1.03991	1.20191	0.856043	0.253193	0.245553	0.353466	1.12329	1.18382			1.15994	0.336553	0.819483	-0.07124	1.24799	0.502191	1.73581	0.811556
0.769708	1.00797	0.997504	0.144106	1.03956	0.646645	0.717942	1.01963			1.51314	1.13597	0.500619	0.0868488	0.840865	0.30585	1.23516	0.951632			1.41229	0.82607	0.870708	-0.06595	0.65022	0.044236	1.29895	0.825741
1.08155	1.12969	1.01203	0.0701427	1.01956	0.302222	1.46093	0.450516			1.8033	0.933259	0.94593	-0.102729	1.00312	0.285378	1.57668	0.983596			1.45037	0.964604	0.941851	-0.01295	1.04018	0.342045	0.294469	0.620473
1.45907	1.13055	0.967516	0.0923317	0.741713	0.209994	1.3492	0.645639			0.974079	1.19506	1.5174	0.0434281	0.889145	0.324502	1.11306	1.36024			1.08892	0.719097	1.05333	-0.03289	1.08435	0.404482	0.869995	1.10719
1.04165	1.29715	0.938298	0.17327	0.740798	0.559839	0.714392	0.449601			0.81942	1.45737	0.388412	0.0747198	1.26674	0.293036	1.08086	0.960542			1.19419	0.746748	1.07251	-0.02618	0.722919	0.300726	0.807371	0.591391
1.18723	1.19382	1.45688	0.252527	0.755548	0.314513	1.29815	0.761873			1.12786	0.431089	0.918349	0.0655538	0.416853	0.572287	0.562875	1.29994			1.19292	0.512394	1.26769	-0.01119	0.54396	0.894883	1.31617	0.795767
1.02282	0.946943	1.11609	0.160336	0.891888	0.27275	0.673877	1.33514			0.982746	1.00527	0.559132	0.275402	1.19626	0.630006	2.49996	0.9183			0.770911	0.747446	1.31071	-0.00071	1.23305	0.511287	1.01228	0.528945
0.951546	1.1053	0.780504	0.179282	0.749019	0.391554	1.02423	1.15196			1.15119	0.609885	0.896473	0.248181	0.807523	0.397442	1.16063	1.0537			1.37291	0.233949	1.47142	0.040585	0.49176	0.526556	1.02103	0.277378
0.743137	1.09254	0.697743	0.403713	0.645388	0.264214	1.26799	0.598917			1.27219	1.07947	0.306223	0.212431	0.940893	0.184479	1.11664	1.05757			1.14428	0.687895	1.03726	0.028582	0.682566	0.467589	0.991363	0.891041
1.3871	1.08093	1.39056	0.163666	0.970226	0.363434	0.465919	0.746224			1.182	0.679984	0.401122	-0.124162	0.585916	0.221859	2.85751	0.461797			1.21494	0.80596	0.797696	0.033576	0.668413	0.48955	1.13111	0.201774
1.2134	0.752171	0.958472	0.19595	0.982258	0.453326	1.50984	1.1327			0.362763	0.786638	0.946345	0.145555	1.21531	0.443068	1.21522	1.6341			0.73153	0.866429	1.33208	-0.01359	1.30565	0.324918	1.45524	1.0261
0.938011	0.670896	0.788479	0.0996228	1.05691	0.385395	0.879067	0.794441			0.550563	1.1635	0.182607	0.205369	1.1142	0.604113	0.958279	0.827594			1.13035	0.976434	1.23466	0.018098	0.710798	0.357363	0.783419	0.872709
0.877278	0.372402	1.01806	0.380823	0.855423	0.273009	1.24552	0.873196			0.993748	1.2177	0.886254	0.112574	0.930031	0.661547	0.795347	0.929757			1.13632	0.997721	0.941384	-0.02364	1.70967	0.621414	0.982219	0.782965
0.657104	0.969271	1.53453	0.139759	1.12115	0.232338	0.746693	0.722473			0.767148	0.762478	0.832809	0.0424312	0.456412	-0.0175097	1.25765	0.592718			0.889555	1.03225	0.88607	0.02537	0.976831	0.275246	1.22602	1.29984
0.72737	1.04489	0.948341	0.306299	0.914122	0.376176	1.94904	1.10852			1.35192	0.67628	0.560572	0.0525387	1.06687	0.425477	1.59214	1.05252			1.53025	0.93007	1.12862	0.046602	0.543812	0.144919	0.884447	0.84608
2.07667	1.28393	1.06977	0.0362809	0.946258	0.16737	0.873106	1.09589			1.03987	1.31901	0.699196	0.213206	0.965686	0.362318	0.743582				1.32465	0.914828	0.813583	0.033576	0.5016	0.513865	2.1574	0.852369
1.24528	0.867299	0.749167	0.345804	0.594624	0.273391	0.681958	0.802745			0.914757	0.326231	0.90154	0.0299422	0.999294	0.57585	1.16072				0.749046	0.830319	1.04705	0.052793	0.700611	0.739125	0.969373	0.560748
0.674709	0.888563	1.04735	0.191954	0.984757	0.245831	0.601083	0.826653			1.18195	1.23874	1.06464	0.256682	0.296126	0.827995	1.1701				1.256	0.942739	0.818606	0.004839	1.48624	0.609541	0.786809	0.800673
0.710022	0.811152	0.624586	0.190797	1.20595	0.290381	0.58472	0.9136			1.079	0.743842	0.64445	0.233172	0.540271	0.429818	1.37103				1.08205	1.12079	1.15002	-0.05226	1.06738	0.358057	1.50534	0.257128
0.431623	1.12801	0.734847	0.226026	1.00466	0.303929	0.685819	0.687203			1.3775	0.719188	0.558855	0.0169825	1.2245	0.85493	0.437989				0.901246	0.77799	0.753042	-0.01438	0.366811	0.99212	0.65148	1.01384
0.553329	0.909483	1.26379	0.24145	0.616708	0.303738	0.743814	0.80337			1.23651	0.532331	0.989905	0.546476	0.981969	0.537996	0.804351				1.38865	0.965522	0.873716	0.022537	1.76598	0.77043	1.79843	0.821994
1.73197	1.15606	1.40288	0.275645	1.03188	0.205283	0.560946	0.612467			1.02105	0.423005	0.794761	0.0682399	0.556876	0.330549	1.05511				0.442372	0.70192	0.486373	0.097476	1.31911	0.57189	0.906571	1.17517
0.599961	1.24164	0.840972	0.159056	0.582742	0.201104	0.751247	0.488978			1.0931	0.863024	0.374455	0.203376	0.989343	0.963431	0.568768				0.817375	0.801751	0.972049	0.092365	1.83174	0.524771	0.667627	0.67034
1.33844	0.962229	0.962135	0.252439	0.757159	0.253998	1.16247	0.76319			1.49165	0.761647	1.02862	-0.0438009	0.935509	0.474894	0.638826				0.819251	0.603027	1.19462	-0.02772	0.646081	1.01775	1.2494	0.739655
0.82278	0.8465	0.842952	0.139181	0.475519	0.24564	1.91736	1.02649			0.961887	1.02891	0.78853	0.295312	0.860882	0.288866	0.77366				0.920418	0.952135	0.787445	0.016375	2.43341	0.719717	1.13945	0.954646
0.655662	0.815377	0.60571	0.159827	0.764193	0.41245	0.527864	0.97809			1.06854	0.632945	1.12546	0.26895	0.816394	0.732403	1.41488				1.4181	1.10529	1.15189	-0.03444	1.00739	0.66417	0.885384	0.839523
0.850931	0.612774	0.535287	0.133344	0.750426	0.125224	1.28431	1.0518			1.15961	0.824607	0.56395	0.163389	1.40304	0.585385	1.19325				1.3698	0.851467	1.36985	0.002415	0.67689	0.174067	1.12772	1.02169
0.586856	1.37178	0.76948	0.150451	0.555236	0.1391	0.708499	0.743791			1.52093	1.53326	0.511557	0.420839	0.666969	0.777422	1.00113				1.04517	0.58182	1.47738	0.059831	1.56174	0.634154	0.811074	0.404991
0.671824	0.783482	0.879075	0.152221	0.818958	0.335641	1.30012	0.915564			0.633708	1.09573	0.757155	0.155469	0.514852	1.03643	1.48979				1.601	0.660943	0.783269	-0.04347	2.18244	0.576748	1.22192	1.29716
0.852236	1.20373	0.650859	0.108754	0.955312	0.212043	1.30302	0.528422			0.723521	0.867515	0.351333	0.0919164	0.884008	0.601895	0.686159				0.876428	1.1166	1.62892	0.03673	1.49318	0.71699	0.707101	0.904868
0.41024	1.37285	0.832471	0.359388	0.569754	0.455716	1.27248	0.776159			0.704032	1.29287	0.724341	0.140931	0.399907	0.748325	0.722555				0.628726	0.670578	0.835166	0.063686	1.28285	0.424956	0.843055	0.622792
0.502713	0.897168	1.10314	0.122022	0.699129	0.414348	0.497617	0.887438			0.971766	1.10152	0.608368	-0.0414471	0.778692	0.423639					1.56563	0.649132	1.01442	0.059948	0.516695	0.53191	1.00854	0.53403
0.763971	1.47475	0.299779	0.160143	0.370344	0.17607	1.93502	0.983157			1.30527	1.30403	1.04955	0.19133	0.637379	0.885316					1.41305	1.08293	0.966208	0.010066	0.963942	0.547897	0.858666	0.629171
0.706673	1.12243	0.467072	0.147681	0.67568	0.361344	0.618673	1.91397			1.64368	0.900005	0.475779	0.0376682	0.980244	0.574523					0.885725	0.821422	0.709088	0.178344	1.61397	0.904302	1.13129	0.627832
0.819946	1.34566	0.817381	0.153202	0.724423	0.2434	1.32561	1.68616			0.869311	0.713709	0.481955	0.106759	1.19408	0.274972					1.06576	1.22256	1.57551	0.007993	1.23421	0.854159	0.68587	0.132638
0.932464	0.878601	0.975227	0.207886	0.53079	0.295885	0.395826	0.775445			0.996106	0.405986	0.801379	0.218578	1.14167	0.807731					1.48788	0.529351	0.999822	-0.03029	1.50382	0.026142	0.654246	0.377916
0.438871	1.31962	0.807741	0.0593988	0.771827	0.192923	0.809554	1.34318			0.702236	0.910109	0.803705	0.198862	1.28171	0.362489					1.18929	0.873033	1.14158	0.103931	0.32745	0.50581	1.44601	0.23942
0.537974	1.55063	0.633595	0.210094	0.553092	0.191257	0.877169	0.699325			0.760996	0.741013	0.749595	0.16973	1.2031	0.272451					0.822961	0.907128	1.50518	0.003612	0.838795	0.853068	1.31733	0.859684
0.891448	0.759213	0.311364	0.0969763	1.3099	0.188812	0.846654	0.824778			0.74566	0.654792	1.02867	0.0689045	0.396229	0.412493					1.25173	1.13673	0.691449	0.167509	0.56716	0.219427	1.05814	0.799692
0.353199	0.84619	1.15458	0.37751	0.527635	0.164256	0.588002	1.02249			0.86408	0.673944	0.713845	0.129522	0.634347	1.41838					0.866672	0.916025	1.51529	0.030656	0.848908	0.60265	1.09984	0.759281
0.763061	0.851292	0.783764	0.111226	0.574575	0.254039	1.17062	0.874178			1.48218	0.737892	0.938758	0.0424312	0.909048	0.9854					0.532447	1.07309	1.0236	0.148585	0.989646	0.544501	1.24436	0.544601
0.577169	0.696007	0.80853	0.0800629	0.475819	0.187637	0.643942	0.867704			0.692019	0.914779	1.16591	0.0342068	0.110515	0.454744					0.609754	0.757481	1.70731	0.104485	0.888765	0.564132	1.09047	0.870166
0.809177	1.14249	0.629669	0.118762	1.26192	0.162372	1.93504	1.02524			0.915475	0.528716	0.722956	-0.00187559	0.832411	0.302248					0.697255	1.16708	1.03665	0.225744	0.564062	0.647514	1.23981	0.463422
0.638744	0.773126	0.74659	0.1535	1.02655	0.175319	1.81017	0.860048			1.11143	0.432683	0.54559	0.037059	0.40366	0.396078					0.791181	0.79008	0.961564	0.110881	1.1458	1.25855	1.24592	0.649733
0.971263	1.10075	0.902	0.197405	0.738257	0.194015	0.53936	0.944427			0.641656	0.961348	0.62501	0.30985	0.200989	0.617021					0.633475	1.0049	0.916705	0.09365	1.35847	0.386909	0.812724	0.737781
1.05134	0.839818	1.07746	0.18419	0.980087	0.153453	1.06734	0.50014			0.865562	1.51411	0.519117	-0.0909876	0.0284571	0.477605					0.889156	0.429002	1.05768	0.005919	1.00791	1.06229	1.1696	0.89626
0.649856	0.776595	0.993648	0.0992022	1.2788	0.24381	1.04137	0.913801			0.687125	0.753542	0.73611	0.139048	1.05908	0.449949					0.852148	1.21259	0.979934	0.092015	1.39099	0.501472	1.08811	0.908124
1.12936	0.902458	1.04509	0.144737	1.07954	0.122793	1.0716	1.30009			0.788052	0.743236	0.782106	0.250895	1.18688	0.184119					0.61921	0.816394	1.05496	0.159069	0.900489	0.366039	1.26572	0.709681
0.964582	1.00275	0.965167	0.0875118	1.40867	0.0971854	0.928712	1.67349			0.442315	1.43307	0.321869	-0.139753	1.41305	0.577253					0.76349	1.03084	0.816679	-0.0234	0.712855	0.641863	0.678109	0.693267
0.965441	0.913038	1.15274	0.127403	0.819586	0.218599	0.938311	0.68573			0.756281	1.06501	0.428953	-0.0483977	0.660979	0.425553					0.455	0.684883	0.748486	-0.00804	1.07714	0.489401	0.844348	0.649198
0.564287	1.37633	0.952109	0.0767679	1.27056	0.0990565	0.946615	1.02818			0.916149	1.30724	1.3517	-0.130199	0.653814	0.332937					0.702901	0.966519	0.581872	0.015498	0.489232	0.546286	1.0386	0.649733
0.663099	0.968275	0.933075	0.101726	1.03913	0.240996	1.20433	0.642402			0.665457	0.822743	0.615152	0.190361	0.748913	0.608795					0.756188	1.10262	1.26313	0.064037	0.718804	0.712033	1.1456	1.26728
0.617068	0.969082	0.881704	0.0573481	0.528004	0.0949047	1.10573	0.919024			0.794586	0.989212	0.154721	0.0794828	1.37925	0.77056					0.863181	0.864135	0.810926	0.102383	0.543465	0.49411	0.911031	1.12463
0.65245	1.2976	0.931235	0.060205	0.632632	0.246063	0.779686	0.65113			1.9281	0.980972	0.767844	0.215477	1.01099	0.199245					0.850253	0.696673	1.00213	-0.02501	1.26792	0.379399	0.917633	1.2324
0.794904	1.39097	1.26328	0.138199	0.53811	0.319949	1.50098	0.663363			0.73266	1.45162	0.940641	0.00969957	1.14584	0.680844					0.797265	0.881611	1.00952	0.003583	1.0502	0.227879	0.838193	0.700225
0.739083	0.992956	1.15624	0.0622557	0.497494	0.0101613	1.20239	0.639433			0.948078	0.60883	0.491453	-0.131141	0.563795	0.2603					0.706532	0.648514	0.774536	-0.04075	0.652079	0.3763	1.32362	1.17575
0.520902	0.810809	1.20029	0.0557006	1.1067	0.173174	0.710642	0.571728			0.148737	0.797842	0.877144	0.0409912	0.652809	0.701733					0.865814	1.05604	0.721559	0.071893	0.806399	0.481717	1.50092	0.523013
0.574146	1.54403	0.399805	0.109929	0.818835	0.0406443	0.747876	1.41445			0.13668	0.860554	0.702769	0.209329	1.18324	0.217139					1.03864	1.4124	1.09339	0.026771	0.746664	0.637971	0.715755	0.981766
0.750608	0.621826	1.30098	-0.00394312	0.978311	0.219473	0.410135	0.84786			0.831028	0.687372	0.570956	0.195179	1.12351	0.374412					0.754353	1.01187	0.802748	0.016229	0.807911	0.691088	1.29744	1.03913
0.470045	0.728709	0.445602	-0.016913	0.418036	0.10934	0.635281	0.780579			0.441103	1.51689	1.62579	0.211296	0.547474	0.179342					0.931889	0.812823	0.981949	0.14324	0.930406	0.570775	1.36729	1.15501
0.754713	0.887137	0.710134	0.0303569	1.4505	0.271821	1.05725	0.761471			0.918686	1.02395	0.379855	0.1936	0.302836	0.404115					0.827091	0.924025	1.02383	0.028349	0.831235	0.512626	1.28133	0.822395
0.543952	1.24631	0.92766	0.0646218	1.52142	0.34389	0.52302	0.862592			0.982184	0.865157	0.503776	0.276537	1.63964	0.396893					0.846423	0.771905	1.20554	0.084772	0.973584	0.402946	1.06759	1.12695
0.644102	0.488629	0.97563	0.00203352	1.13822	0.252742	0.749417	0.816809			2.26697	0.796675	0.739045	0.455814	0.399338	0.622992					0.662602	0.713531	0.799653	0.109801	0.941808	0.394072	0.932976	0.93841
0.467125	0.607896	1.28607	0.0443958	0.864915	0.306551	0.370065	1.10142			1.12885	1.40368	0.660511	0.0357021	1.15448	0.434519					0.81153	1.28596	0.900438	0.123264	1.2884	0.220319	1.26728	1.49047
0.673284	1.27847	1.34085	-0.0926113	1.4334	0.239125	0.803884	1.35132			1.5371	0.927106	1.01785	0.069403	1.81292	0.365351					1.45795	0.587227	0.980927	0.091665	0.858996	0.466746	0.793277	0.81905
1.49383	2.05211	0.743558	-0.0562431	0.942502	0.2757	1.91709	0.922395			2.52698	0.506532	0.726833	-0.135378	0.887003	0.450877					0.982024	0.89404	1.24935	0.039417	1.07794	0.354017	1.32754	0.444153
1.05371	1.47432	0.869926	0.062168	1.1134	0.31719	0.884915	0.867861			0.84441	1.4544	0.728162	0.116147	1.16747	0.169883					0.308347	1.01853	0.988812	0.168911	0.652104	0.576178	0.819147	1.36929
0.9185	1.40453	0.890818	0.115081	1.20112	0.479425	0.620704	1.52462			0.907213	1.56779	0.62825	0.0149056	0.480296	0.296922					1.3134	0.655716	0.826141	0.108662	0.648063	0.754195	0.67173	0.780869
1.02092	1.14898	0.902123	0.0631145	0.630679	0.296035	1.40452	0.833908			1.01593	1.86272	0.704735	0.22888	0.632678	0.555587					0.74745	1.02449	1.17572	0.015206	1.37104	0.697112	0.79292	0.449818
1.02138	1.25397	1.06777	-0.0107085	0.956883	0.247388	0.677404	1.85713			1.16361	1.08138	0.6784	-0.106772	1.72265	0.495612					1.58416	1.0125	0.894189	0.138684	0.942477	0.647539	0.843411	1.14096
1.17924	1.01477	1.12109	0.0162828	0.786631	0.0828863	0.673743	2.1315			1.71558	0.649964	1.40835	0.0612339	1.15361	0.451503					0.944079	0.873851	0.652227	0.062839	1.09967	0.500902	1.15479	0.796302
1.98689	0.860601	1.09632	-0.00369775	0.542139	0.188402	1.40691	1.70105			1.24175	0.870816	0.651511	-0.0742341	2.42912	0.408323					0.640996	1.11888	1.23632	0.124257	1.23885	0.670987	0.743944	1.23137
0.910547	1.11902	0.868594	-0.08036	1.23805	0.177914	0.893219	0.901501			1.6713	1.96614	1.2967	0.0874857	0.797154	0.305471					1.30147	0.820803	0.809465	0.003641	1.08393	0.263299	0.597286	0.740636
1.40294	1.79076	0.814629	0.101253	0.756476	0.0756343	0.85815	0.901278			2.27301	0.871063	0.848289	0.278697	0.910754	0.398125					0.770073	0.792175	0.825586	0.035533	0.714342	0.823151	0.976421	0.728593
1.25102	1.24777	1.05412	-0.0292168	1.74062	0.379877	0.584809	1.2821			0.786234	0.600701	0.521111	0.204871	2.44574	0.416227					0.748906	0.836045	0.853039	0.090263	1.27759	0.369732	1.05176	0.633229
1.53066	1.18264	0.766115	-0.0618342	0.812949	0.466669	0.746291	0.62653			0.954499	1.24404	0.137054	0.180918	1.23203	0.493773					0.92375	0.306827	1.22409	0.105508	1.07479	0.494383	1.04859	1.24288
1.07306	1.18357	1.1529	-0.072175	0.973463	0.345884	0.684346	1.01843			1.15651	0.28687	0.768703	0.0631446	1.15029	0.473965					0.971351	0.391156	0.427992	0.070754	1.05897	0.408052	1.29191	0.825339
1.21708	0.861357	0.963379	-0.0994643	0.750986	0.472446	0.703209	0.815358			1.54309	0.773548	0.651484	-0.019626	1.19061	0.518302					0.705355	0.807097	0.869598	0.002736	0.676097	0.339096	0.7844	0.695541
1.25184	1.17028	1.11662	-0.0696336	1.00716	0.294465	0.67122	1.14805			2.29162	1.00156	0.733451	-0.0790248	0.965724	0.499669					0.935321	0.667007	1.30703	-0.01225	1.16585	0.424138	1.28325	0.373812
1.14499	0.662137	0.870627	0.0451495	1.59755	0.23862	0.901077	1.01584			1.46145	0.835901	0.899076	0.0614831	1.28975	0.473017					1.49426	0.567735	0.933265	-0.00684	0.624863	0.401062	0.570479	1.29239
0.945706	1.80753	0.666703	-0.00816708	0.63774	0.303861	1.04593	0.647826			1.03553	0.833116	1.32121	0.0189763	1.20361	0.701581					0.642313	0.540424	1.02949	0.223437	0.922227	0.65837	0.76415	0.216851
1.03842	0.971744	0.933566	-0.0697037	1.2824	0.451277	0.592645	0.531972			1.42173	1.24289	0.733091	0.0108626	0.52922	0.655918					0.5834	0.645022	0.850148	0.251736	0.624144	0.781311	1.27433	0.821905
1.13689	1.12804	1.1846	-0.0699842	1.18126	0.274361	1.73054	0.827055			0.98654	1.80838	1.08179	0.165327	1.16426	0.118874					0.800737	1.11349	1.35881	0.016404	0.867572	0.654999	1.09404	0.506911
1.14396	1.32448	2.00333	-0.0272187	0.84294	0.259188	1.55169				1.54783	0.614173	1.2941	0.0912518	1.2028	0.478192					0.636906	0.769072	1.08758	0.076683	0.77963	0.605526	0.490058	0.774
1.28661	1.29016	1.33828	-0.0744885	0.707815	0.308573	1.05318				0.794946	0.82519	0.485582	0.0254285	1.09894	0.133792					0.881854	1.17334	1.04381	0.01728	0.802582	0.475149	1.17014	0.541078
1.2233	0.915082	1.38304	-0.0254485	0.657775	0.117603	1.00289				0.761849	1.39162	0.892291	0.043622	1.26912	0.469738					0.671779	0.935058	1.18889	-0.00366	0.988927	0.158601	1.00242	0.576002
0.980452	1.32422	1.83721	0.0946101	0.863303	0.299299	0.914984				2.11186	1.33021	0.343634	0.112768	1.09968	0.62212					0.675629	0.787347	0.986447	0.289089	1.12325	0.450709	2.38845	0.792644
0.876351	0.796484	0.889223	0.311908	0.685377	0.250242	1.53542				1.5285	0.954455	0.785096	-0.0803263	0.208704	0.460981					0.74751	1.11423	1.27429	0.10247	0.941312	0.45242	1.58732	0.427471
1.10451	0.919221	0.753706	0.175514	0.918929	0.899318	0.815737				1.53748	1.35311	0.602109	0.0021951	0.990101	0.592683					0.683969	0.86619	0.924678	0.112137	0.774177	0.469349	1.35145	0.199723
1.20276	0.910942	0.987023	0.112715	0.682413	0.399598	0.923489				1.34546	0.581302	1.25993	0.151731	0.930581	0.959109					0.578153	1.14659	1.24964	0.3456	0.872976	0.239107	0.923788	1.22816
1.23585	1.44558	0.878479	0.368414	0.66302	0.297114	0.961616				0.889923	0.551933	0.89758	0.200302	0.403584	0.204742					0.753734	0.555306	1.26296	0.162077	1.07402	0.572064	0.956527	0.791485
1.35761	1.2972	1.15677	0.112172	1.22608	0.346499	0.669167				1.61227	1.02592	1.14351	0.132845	1.05339	-0.062377					0.722492	0.944734	0.726144	0.135764	0.814257	0.241561	1.2159	0.667708
1.09728	0.848372	1.36725	0.03239	0.761707	0.216659	1.42845				2.77855	1.33203	1.38282	0.281439	0.837302	0.75204					1.67503	0.507386	0.826667	0.074288	1.24153	0.100278	1.76176	0.731938
0.827194	0.764211	1.40791	0.0444835	0.749852	0.238497	1.90718				1.01517	1.50519	0.529834	0.0422651	1.32072	0.649113					0.835769	1.31962	1.3103	0.242566	0.961067	0.150719	0.934359	0.518329
1.73594	1.47609	1.12922	0.242484	0.821184	0.255118	0.80375				1.20066	0.523664	0.842861	0.226443	1.60858	0.362147					1.08325	0.459226	1.18904	0.103171	1.56744	0.417991	1.13936	0.81566
1.55279	1.13153	1.03654	0.180474	0.728834	0.221576	1.05162				1.17825	0.649088	0.0812827	0.177262	0.975297	1.08916					0.98366	0.508723	0.602549	0.089065	1.4336	0.153817	1.15542	0.500978
0.775152	1.11509	0.801975	-0.0347377	0.768454	0.461834	1.02267				0.702483	0.865427	2.20782	0.36324	1.4355	0.452659					1.25901	1.27301	1.24365	0.075544	1.88407	-0.0386	0.919997	0.551515
1.06527	0.98466	1.68685	-0.0472168	0.729476	0.309064	1.03298				1.19643	1.12651	0.835883	0.125562	1.34123	0.806423					0.780886	1.02687	0.856222	0.091519	1.19924	0.268826	0.955992	1.04675
1.21328	0.952404	1.42915	0.0139868	0.799169	0.240027	0.99289				0.923289	0.998306	0.100667	0.185791	1.58293	0.624641					0.752637	0.785152	1.10861	0.062314	1.2856	0.284367	1.47906	0.755088
1.59663	0.902544	1.10871	0.256453	0.29792	0.129526	0.741001				1.29139	0.278495	0.948422	0.189696	0.481073	0.407602					1.01999	0.296254	0.948393	0.082202	1.09551	0.12033	0.817541	1.04229
1.14049	1.42942	1.09341	0.245534	1.26526	0.290531	1.08064				0.739912	0.794452	1.25021	0.134811	1.10203	0.540726					0.891929	0.461381	0.986213	0.073733	1.04527	0.344574	1.55342	0.35432
1.93361	1.00731	1.38576	0.100674	0.400841	0.283757	1.87508				1.32323	0.80258	1.25591	0.247184	1.39859	0.699117					1.03489	0.577671	0.673634	0.158252	1.22256	0.204604	1.20181	0.097936
0.912265	0.814982	0.915531	0.268108	0.738708	0.331626	1.14236				0.99413	0.696218	0.849646	0.43067	1.44812	0.390486					0.841355	0.736733	1.32175	0.230855	1.61441	0.311038	1.16447	0.645094
1.01978	0.931055	0.572198	0.27093	0.728042	0.34374	0.595926				1.35087	0.496001	1.12449	-0.0264936	1.12457	1.26107					0.856039	0.864953	1.15726	0.178344	2.07891	0.309253	1.18722	0.388487
1.13919	0.275033	0.449493	0.383697	0.758976	0.32365	1.47901				1.19318	1.3535	0.854464	0.126448	1.46436	0.297282					1.29466	0.603586	1.29888	0.007526	1.18077	0.647811	0.798495	0.608965
0.922622	0.85854	0.957963	0.258661	0.670736	0.251321	0.606641				1.06362	1.88537	2.50401	0.534569	1.09403	0.390012					0.868408	0.508204	0.765571	0.037811	1.04038	0.311161	1.10278	0.494109
1.14175	1.13565	0.789163	0.226307	1.36937	0.183977	0.742921				1.34139	1.04773	1.03283	0.513606	0.855556	0.774465					0.727181	0.752494	1.40454	-0.01017	1.13646	0.32695	0.923119	0.690367
1.8274	0.831093	0.620274	0.345138	1.4843	0.319375	0.879201				0.663189	0.971631	0.680421	0.11886	1.48122	0.26212					0.874173	1.19577	1.30025	0.083954	1.98006	0.578285	1.03387	1.04149
1.24221	1.12229	0.686666	0.125598	0.668988	0.366548	0.680752				1.32226	1.2942	1.41893	0.295118	0.867744	0.911701					0.947929	0.612304	1.24012	-0.00313	1.07028	0.339468	0.780743	0.728994
1.53983	1.09615	0.649737	0.209376	1.59397	0.279469	0.98818				1.48849	1.10186	0.734171	0.58087	1.87524	0.324123					0.830203	0.66202	0.984928		1.35297	0.425427	0.595502	0.713249
1.17512	1.09489	0.748588	0.317253	1.5985	0.33448	0.612601				1.14297	1.29505	0.678843	0.335022	2.02029	0.681924					1.28818	1.14497	1.02301		1.43285	0.655793	1.11175	0.425285
0.914721	0.750832	0.853276	0.339547	1.27507	0.264596	0.778659				0.915678	0.788883	0.843858	0.251698	0.79651	0.305604					0.911859	0.835127	0.87652		1.15351	0.535504	0.450851	0.635058
1.38181	0.462591	0.467125	0.150819	0.794594	0.258164	0.930967				1.68031	1.60019	0.922337	0.2386	0.880179	0.785193					0.756427	0.538329	0.820242		0.58171	0.404458	1.03619	1.43017
0.875681	0.940725	0.669472	0.217859	1.70608	0.354843	0.947486				0.709331	1.32168	0.765324	0.392012	0.78834	0.741918					1.50697	0.872414	1.09185		1.979	0.655272	0.795418	0.445402
1.14803	1.12267	0.777823	0.145561	1.59857	0.202237	1.13756				1.19482	0.609436	0.88894	0.35208	1.33998	1.00477					0.738512	0.97031	0.503165		1.72578	0.760342	0.828558	0.414224
1.30021	0.926916	0.723525	0.230706	0.970158	0.108494	0.746716				1.62938	0.948459	1.08264	0.236135	0.800623	0.320104					1.14587	0.503516	0.590079		0.663034	0.600543	0.639839	0.641615
0.583181	0.955548	0.876849	0.231442	1.13948	0.102826	0.951905				1.13015	1.36057	1.02316	0.132042	0.974956	0.481623					0.957605	0.546089	1.52796		0.909585	0.246642	1.12691	0.677789
0.667393	0.687093	0.463234	0.117623	0.937257	0.15217	1.69116				1.90695	0.914847	0.860279	0.348065	2.49205	0.881923					1.01143	0.643506	1.31745		0.714838	0.751344	1.05925	0.32283
0.547112	0.792122	0.856378	0.185995	1.41017	0.163778	0.964674				0.829995	1.69903	1.87227	0.199942	0.925255	0.547379					1.26418	0.86595	1.19073		0.889558	0.572237	0.935474	0.666727
1.44467	1.05228	0.714831	0.110489	1.58404	0.161593	1.20766				1.57848	0.989392	0.811016	0.174576	0.989153	0.49855					0.978812	0.937731	1.42908		0.487001	0.313516	1.02178	1.09011
0.926143	0.490055	0.882265	0.110191	0.943144	0.166906	0.686712				1.03798	1.34701	0.540246	0.66148	1.77703	0.686531					1.00391	0.727057	0.968602		0.725843	0.390726	0.965314	0.627788
1.04656	1.04915	0.852592	0.0853735	1.64114	0.158629	1.5139				1.84711	1.14724	0.93142	0.110359	1.57853	0.638877					1.09149	0.573461	1.29891		0.922326	0.536545	0.633817	0.485278
1.17378	0.984248	0.925031	0.360457	2.16099	0.168763	1.68099				0.482956	0.503523	0.860556	0.525403	1.52485	0.508104					0.833216	0.889751	1.46774		0.761957	0.580169	0.321722	0.609054
1.32956	0.929338	0.923348	0.161037	1.27202	0.191735	1.08113				1.61045	-0.0746739	0.92926	0.182635	0.893675	0.77365					0.629544	0.868943	1.08314		1.06485	0.642581	0.887793	0.444956
1.03492	0.971778	1.04309	0.239276	1.61393	0.13548	1.19016				1.44551	1.3144	0.647634	0.362326	1.63868	0.356707					0.5031	0.834429	1.14973		0.624318	0.232464	0.929319	0.748219
1.21811	0.446961	0.496991	0.328803	0.65096	0.197252	0.868642				1.51419	1.68266	0.875094	-0.0999875	0.907702	0.420151					0.674971	0.921472	1.10181		0.585131	0.517633	1.5176	0.366185
1.27683	0.501906	0.897917	0.156585	1.12334	0.135904	0.695552				0.785201	0.879887	0.918155	0.209966	1.41671	-0.0884217					1.02121	0.740703	1.4676		1.19805	0.778709	0.673425	0.923557
1.17636	0.913948	0.730816	0.264638	1.31028	0.0938667	1.02483				1.50858	1.58178	0.775792	0.393313	0.486229	-0.0856732					0.660288	0.847975	1.39491		0.517364	0.483328	0.989222	0.117161
1.02705	0.64381	0.680216	0.0846023	1.15532	0.262684	1.88743				1.10813	1.0391	0.600974	0.175989	2.36078	0.60271					0.712737	0.65414	1.0462		1.12803	0.525787	1.16184	0.605397
0.909311	0.582597	0.877989	0.0845322	1.0199	0.126753	1.63355				0.963458	0.47622	0.711021	0.368723	0.845168	0.564496					0.809415	0.743935	1.39099		0.754199	0.271404	0.224619	0.390137
0.525161	0.649307	0.523807	0.0892294	1.87544	0.223078	1.00209				1.39501	0.694961	0.89182	0.155275	1.00225	0.781289					0.886842	1.14202	1.63456		0.772145	0.159667	0.897873	0.415428
0.756087	1.03821	0.601766	0.295432	0.707269	0.0622911	0.954539				0.857748	0.864596	0.561873	0.339868	1.35723	0.458725					0.925725	1.17981	0.66093		1.15341	0.364551	0.374801	0.54585
0.748977	1.00608	0.957525	0.216947	0.954206	0.177531	1.6944				1.75292	0.336201	0.813702	0.287448	1.07885	0.384534					0.849375	0.551735	1.03361		0.736625	0.369558	1.59147	1.12017
0.649959	1.46156	0.72207	0.268283	0.865092	0.151719	0.956995				1.14847	1.15204	1.37889	0.364569	0.944589	0.503043					0.523769	0.933063	1.02444		0.800252	0.437498	1.01282	0.728816
0.535656	0.670707	0.818871	0.19078	1.0171	0.196419	1.15294				1.13289	0.791623	0.741316	0.31525	1.51842	0.776265					0.725565	0.281032	0.924824		0.88527	0.278865	1.18842	0.634077
0.880765	1.22376	1.06274		0.813359	0.231204	0.788638				1.13204	1.02743	0.388855	-0.144571	1.43898	0.543285					0.528118	0.964883	0.698224		0.574125	0.328066	0.87798	0.93899
0.856032	0.830921	0.806181		0.772182	0.152511	0.704392				1.17153	0.956453	0.782715	0.580094	1.40729	0.580589					0.888697	0.523765	0.668786		1.11169	0.840526	0.66165	0.523236
0.739822	0.6834	0.771233		0.852978	0.162426	0.671131				0.86491	0.77705	0.574362	0.457614	0.870189	0.594559					0.968298	0.84231	1.54829		1.38209	0.614077	0.895331	1.30657
1.20844	1.85744	0.387799		0.728219	0.213887	1.15676				0.933506	0.869401	0.46462	0.0342898	1.41599	0.224645					0.541963	0.422458	1.20598		0.856567	0.229564	0.794436	0.819362
0.758303	0.911131	1.07676		1.14018	0.207959	0.722183				1.57228	0.548879	0.964123	0.229434	1.00771	0.434311					0.50314	0.616134	1.47288		1.58787	0.266546	0.885072	0.519623
0.598278	0.45031	0.633612		1.08695	0.176425	0.861499				1.05817	0.757875	1.53014	0.409181	1.80823	0.659178					0.916567	0.711397	1.14395		1.75612	0.350398	0.529221	0.612266
0.981895	0.95991	0.878322		1.01796	0.134893	1.13986				0.605192	0.698082	0.973262	0.0487726	0.988319	-0.0299823					0.586392	0.928335	1.63812		1.1253	0.309402	0.899122	1.46411
1.18551	0.78836	0.992631		0.688873	0.165909	1.15718				0.994579	0.947157	0.647219	0.247184	1.47892	-0.0544158					0.805545	0.62591	1.00587		0.75353	0.258441	0.796756	0.783545
0.887927	0.562244	0.734269		0.738681	0.209052	1.22056				1.49625	1.44145	0.994307	0.565805	0.333222	0.428567					0.709604	0.869541	1.53748		1.38467	0.430013	0.856525	1.30626
0.993712	1.15652	1.05797		0.923532	0.170757	1.08836				0.509878	0.774985	1.01984	0.127777	1.02532	0.487461					0.816996	0.449591	0.957154		1.63915	0.445975	0.707726	0.79202
1.34019	0.908435	1.07524		0.647341	0.0559268	1.09743				1.2122	0.989886	1.74611	0.328487	1.75239	0.437704					0.600976	0.912255	0.961418		0.924333	0.158055	0.8464	0.675336
1.11291	1.10906	0.806865		0.710451	0.0996847	1.05696				1.01723	1.09836	0.863602	0.699972	0.656335	0.319498					0.784238	0.607077	0.53751		1.30089	0.326603	0.545724	0.663828
1.22332	0.820599	1.41433		0.675803	0.198604	0.935163				1.49893	0.765442	0.707836	0.707642	0.92933	-0.0692009						0.734978	0.993164		1.5924	0.647539	0.459237	0.894431
1.22728	1.03325	0.694378		0.82042	0.112577	1.0756				1.03309	0.904945	1.11654	0.342056	1.321	0.371398						0.837222	1.37677		0.931645	0.521425	1.02522	0.879132
1.55422	0.727318	1.21917		0.627647	0.220633	1.08294				1.09196	0.59776	1.00597	0.751091	1.72123	0.280355						0.638977	1.02409		1.57119	0.650216	0.924145	0.733678
1.21813	0.879288	1.37098		0.957743	0.146693	1.0224				0.602992	0.848295	0.732759	0.212708	2.04233	0.215471						0.787367	1.20183		0.809399	0.417595	0.65041	0.536216
0.721582	1.29226	1.24041		1.03239		0.797009				0.969386	1.34411	0.715396	-0.000767916	0.805684	0.313451						0.883227	0.835516		0.607661	0.494532	0.883377	0.723642
1.33319	1.12468	1.41936		1.03168		1.18857				0.429988	1.74484	0.650237	-0.0983813	0.482628	0.636678						0.668045	0.700093		1.43974	0.46977	0.737789	0.484698
1.4263	1.06207	1.66573		0.673208		0.811541				0.809675	1.13464	0.829818	0.396083	0.933974	0.0519807						1.07259	0.866765		1.91834	0.408002	1.17857	0.762537
1.48033	0.916954	0.997153		0.83872		1.01361				1.48442	0.877799	1.44167	0.396027	1.0595	0.419658						0.984913	0.736629		1.05637	0.192806	1.06799	0.817935
0.7762	1.30785	1.2834		0.868835		0.796406				1.06993	0.610626	1.08638	0.142758	0.720423	0.232663						1.47409	0.880784		1.41845	0.13783	0.515572	0.311679
1.52415	0.475541	1.10694		0.494298		1.10091				1.10271	0.531276	2.05199	0.31874	1.77815	0.361749						0.799357	0.655439		0.837853	0.179421	0.436667	0.840594
1.39237	0.758028	1.11854		0.625503		0.625191				0.915071	0.633977	0.678954	0.0946579	1.95792	0.216381						1.15016	1.06533		1.35663	0.369806	1.10568	1.21482
1.23185	1.18086	0.974544		0.707419		1.50843				1.24866	0.974079	0.85247	0.399073	1.46399	0.356783						0.725082	0.754619		1.55272	0.162542	0.439076	0.595316
1.10619	0.8735	0.72668		1.23327		1.90528				1.09939	0.969049	0.851224	0.0238777	0.618898	0.583755						0.714609	0.817818		0.791949	0.517311	0.80416	0.767621
1.09769	1.0736	0.991738		0.882219						0.910693	0.470225	1.27917	0.157352	0.767413	0.355305						0.94639	1.00187		0.521008	0.519591	1.17477	0.687067
0.890452	0.913862	0.880232		0.796096						0.828603	0.766542	1.44668	0.130131	1.13096	0.445892						0.941981	0.703248		0.814455	0.249071	0.991586	0.624041
1.69949	1.06289	0.806444		0.953919						0.816725	1.29108	0.665966	0.0110288	1.30044	0.515439						0.502359	0.883237		0.89045	0.339245	1.26452	0.590633
1.50901	1.19925	0.886577		0.401264						0.648752	1.16302	0.902205	0.228049	0.776076	0.235203						1.00387	0.753889		0.920417	0.375383	0.688948	0.937786
0.990088	0.972912	0.521038		0.824926						1.17432	0.802804	0.813923	0.443685	1.27307	0.447731						0.974619	0.859698		1.94112	0.422725	0.454509	0.741082
1.21603	0.788601	1.15262		0.890249						0.703358	1.02949	0.942053	0.325939	0.61306	0.309129						1.09614	0.729765		1.52714	0.253533	0.564056	0.224389
1.39646	0.813557	0.903595		1.30098						0.83855	0.797371	0.605017	0.23788	0.372497	0.244681						0.298209	0.658068		1.48297	0.274254	0.846222	0.323633
1.91889	0.701486	0.955107		0.475273						1.03856	1.16657	0.979603	-0.0035094	0.601288	0.464677						1.05845	0.62381		0.570878	0.57484	0.689751	0.917402
1.20231	0.97992	1.0062		0.353546						0.687641	1.10745	0.836575	0.265599	1.36147	0.468165						0.690529	1.34666		0.587337	0.400368	1.28071	0.114128
1.37185	0.817627	1.05667		0.865625						0.749904	0.31341	0.58051	0.148518	2.06567	0.357181						0.840713	0.760022		0.981689	0.172853	1.75204	0.80161
1.20344	0.945431	0.921122		0.474768						0.723903	0.976975	0.877254	0.201299	1.28436	0.280772						0.844045	0.714491		0.892458	0.149157	1.45368	1.36465
1.61334	0.743669	1.06319		1.17584						0.653602	1.01254	1.70036	0.346597	0.847632	0.317034						1.07666	1.13387		0.75415	0.184899	1.19752	0.859461
1.33494	0.720551	0.920789		0.866089						0.71436	0.804488	1.43015	0.195124	0.611486	0.415279						0.321909	0.765658		1.55825	0.208025	0.890157	0.381261
0.798236	0.977962	0.786464		0.812949						0.316644	0.69065	0.895309	-0.0762279	1.1346	0.402352						0.596823	0.949444		1.10522	0.212561	0.90385	0.581801
1.38379	1.12777	0.670541		0.691754						0.74721	1.10514	0.695375	-0.155011	1.43032	0.479822						0.97436	0.837765		1.02301	0.395733	1.18539	0.752322
0.901942	1.05714	0.916144		1.37426						0.9276	0.793598	0.788945	0.139214	0.79488	0.403375						0.759995	0.793198		1.00174	0.525069	1.163	0.625468
1.28905	0.900431	0.881091		0.6473						1.14084	0.437578	0.875593	-0.00727548	0.839993	0.285966						0.868484	0.991557		1.2999	0.391792	1.75217	0.713784
1.04062	0.969803	1.06742		1.01098						0.304407	0.857591	0.805477	0.101802	0.70541	0.43759						0.884704	0.37262		0.829401	0.171812	0.353659	0.933638
1.64688	1.10199	0.998818		1.36873						0.703471	1.38358	1.01256	0.473786	0.979865	0.45501						0.604344	0.812152		0.60263	0.441761	0.737165	0.663025
1.34366	0.413262	0.969198		0.625954						1.09647	0.747502	0.557941	0.339287	1.37052	0.42616						0.599895	0.948772		1.58918	0.350448	1.16835	0.802502
0.88736	0.795729	1.25524		0.983282						0.868076	1.09553	0.763912	0.428094	0.872464	0.479765						0.814359	1.07774		1.23781	0.205918	0.768655	0.777078
0.214695	0.979748	0.862477		0.732289						1.00017	1.21372	1.48556	0.299854	1.37922	0.739283						0.439097	0.743784		1.42477	0.472174	0.746219	0.625245
1.01075	0.996958	0.869436		0.562939						0.165869	1.0735	1.05706	0.272605	1.021	0.376535						0.772364	0.724538		0.902893	0.318325	1.42509	0.723463
1.24569	1.21675	0.332764		2.07058						0.850406	0.72882	0.951025	-0.0938676	0.930581	0.516728						0.720234	1.26544		1.78519	0.385769	0.936322	0.82748
1.09616	1.09149	0.417805		0.696712						1.19801	0.965142	1.05631	-0.131639	0.871819	0.424567						0.761372	0.606083		0.714789	0.228548	0.499782	0.535234
0.631221	0.259283	0.915776		0.611067						0.899107	1.08567	-0.0260782	0.30877	0.355172	0.467407						1.08694	0.581931		1.08473	0.316243	0.921647	0.681491
0.983733	1.41185	0.64334		1.2955						0.906023	1.10835	0.402313	0.231787	0.872995	0.663443						0.552573	0.911565		1.30838	0.675027	0.933333	0.315069
0.757152	0.982719	1.31712		1.04518						0.523484	1.17497	1.05149	0.27554	1.20253	0.304182						0.682309	1.12403		0.748325	0.328983	1.52496	0.854555
1.28324	1.74925	0.929342		0.551822						0.765487	0.905439	1.1874	0.00396737	0.952342	0.700216						0.608713	0.83683		1.51222	0.291357	0.593896	0.780378
0.44873	1.68848	0.865194		0.524945						0.925153	1.08266	0.782881	0.0542002	0.913787	0.410825						0.665152	0.54487		1.28708	0.266571	0.521058	0.458605
0.452251	0.9382	0.829211		1.25842						0.727069	1.33401	0.907992	0.298968	1.34248	0.673755						0.455396	1.32797		0.517637	0.243594	0.789218	0.83029
0.867282	0.827469	0.993		1.11073						0.701315	1.00131	1.31523	0.0426528	0.727266	0.319649						0.681731	0.893634		0.952243	0.383711	0.858175	0.887919
0.499793	0.669814	0.703965		0.430832						0.672552	1.33571	1.03449	0.17801	0.5499	0.456033						0.57382	1.12409		0.350056	0.339195	0.870932	0.637868
0.385094	1.68288	0.793282		1.0274						0.434748	1.13262	0.810711	0.186262	1.79447	0.673262						0.611726	1.05093		0.436461	0.348068	0.894215	1.11593
0.514684	0.643948	0.921928		0.863058						0.968151	1.10772	0.822729	0.114291	0.916383	0.53375						0.750419	0.733124		0.710327	0.397344	0.919506	0.759771
0.509772	1.03911	0.807636		1.21901						0.618282	1.18357	0.585716	0.0176748	0.954977	0.315726						0.344214	0.828799		1.10275	0.33741	1.23075	0.614808
0.642539	1.18053	1.44439		1.22299						1.01189	0.9373	1.0799	0.0882057	1.10378	0.426406						0.736673	1.13957		1.352	0.362519	1.47193	1.01816
0.559307	0.888374	1.1084		1.10913						0.597827	1.32047	0.847514	0.265821	0.825909	0.318569						0.630598	1.1983		0.511564	0.327669	1.08726	0.632783
0.517226	0.919496	1.20025		0.961431						0.744583	0.526358	0.754995	0.0459481	1.29915	0.447124						0.426728	1.24432		0.549884	0.158155	0.719724	0.598929
0.606127	0.814587	1.0976		0.617459						0.782304	0.852606	0.37296	0.167099	0.629342	0.422899						0.485261	0.825061			0.274056	0.977536	0.31217
0.707412	0.486688			1.2658						0.343004	0.58687	1.0115	0.151232	0.353371	0.237592						1.40307				0.251971	0.844973	0.829577
0.374978	0.624316			0.906556						0.535519	1.01277	0.882073	0.418153	0.788075	0.658363						0.80622				0.191468	0.559997	0.767175
0.661536	1.03586			1.04962						0.949896	0.976885	0.886891	-0.0637667	0.808527	0.0935878						0.991437				0.181231	0.563922	1.08021
0.577856	0.695217			0.705767						0.97592	0.265585	1.10322	0.584165	0.765537	0.448925						0.939587				0.414942	0.503796	0.597056
0.800847	0.755297			0.809753						1.19432	0.748916	0.618669	0.237852	1.32889	0.542982						0.700464				0.367972	0.941853	0.769539
0.706965	1.02619			0.638901						0.978727	0.478555	1.44253		0.646933	0.522074						0.519396				0.276708	1.09306	0.837917
0.374119	0.569801			0.673099						0.572792	0.880111	0.757349		0.778104	0.436452						0.909222				0.294926	0.912057	0.668913
0.691335	0.76641			0.917905						0.520026	1.35583	0.691997		0.826971	0.62248						0.987088				0.563165	0.873608	0.639474
0.671446	1.16348			1.19078						0.656116	0.595941	0.879359		0.485054	1.10772						2.04604				0.474579	0.998277	1.14372
0.49981	0.716721			0.739842						1.03154	0.713732	0.950139		0.961023	0.559416						1.73049				0.397418	0.488408	0.963032
0.720826	0.822316			0.996885						1.00293	1.37743	1.43045		0.811996	0.407981						0.505491				0.382274	0.712276	0.715123
0.409913	0.975626			0.532811						0.827593	1.1557	1.16065		0.311992	0.142682						0.55778				0.152355	1.23588	0.416097
0.522619	1.10432			0.946217						0.473503	0.751656	0.136334		1.09525	0.929899						0.53404				0.454031	0.631007	0.64496
0.677406	0.725429			1.47194						0.71463	1.19542	1.80811		0.998309	0.338377						0.636025				0.476735	0.815891	0.908392
	0.734103			1.45368						0.609301	0.787109	1.36502		0.347798	0.208704						0.701581					0.981372	0.269617
	1.06386			0.873123						0.719704	1.1033	1.42431		0.616282	0.533712						0.816075					1.15078	0.535502
	1.03576			1.85078						0.500043	0.676931	0.643231		0.644336	0.251164						0.630658					1.48268	0.504279
	0.723007			1.17571						0.804241	1.10388	0.940142		0.744667	0.221063						0.897153					1.06398	1.18503
	1.00774			1.24963						0.704189	0.824247	1.31739		1.18113	0.961763						0.584833					0.587741	1.16785
	1.05602			1.70313						0.557838	0.993411	1.00621		0.496806	0.35756						0.924644					2.10098	0.572167
	0.799009			1.66751						0.670419	0.875666	1.40758		0.821057	0.407375						0.812544					0.812992	0.790013
	1.07877			1.06199						0.656049	1.21925	0.780666		0.698112	0.441741						0.424054					0.694256	0.999875
	0.744339			0.86023						0.666984	1.74883	1.27549		0.940779	0.0977769						0.614519					0.940693	0.874225
	1.23625			0.977546						0.796248	0.894976	0.572839		1.04031	0.207851						0.144712					1.21032	0.889078
	1.08229			1.66314						0.724375	1.11082	1.7635		0.512065	0.194411						0.745571					0.845552	1.09577
	1.2764			0.774436						0.580134	0.873937	1.17494		0.648525	0.154188						0.775417					1.05559	0.534208
	0.925765			0.766118						0.925602	0.473278	1.08763		1.08899	0.360726						0.877462					0.476409	0.507045
	0.859811			1.68753						0.847262	0.511404	1.84763		1.13799	0.0648893						0.876963					0.743543	0.748219
				2.02911						0.761378	1.30702	1.37814		1.13867	0.423297						0.820664					1.04065	0.484386
				0.697996						0.391189	0.806397	1.12471		0.287217	0.165031						0.469082					0.600364	0.845589
				2.05336						0.485246	0.485807	0.588208		0.697942	0.280677											0.997162	0.688494
				1.34252						0.45444	0.571377	0.843803		1.51937	0.349485											1.02914	0.408603
				1.97144						0.831769	1.45813	1.21291		0.75331	0.478856											1.03548	0.529882
				1.33821						1.2503	0.902991	1.15478		0.763527	0.251543											1.12919	0.823064
				1.02137						0.734569	0.734681	2.58999		1.4609	0.249932											0.998857	1.11883
				1.15179						2.33599	0.796293	1.2141		1.4644	0.207566											1.0411	0.806695
				1.16219						0.259837	1.04851	1.38772		0.742809	0.337411											0.864866	0.478989
				1.81608						0.672126	1.70157	0.733368		0.426842	0.519325											0.954788	0.812003
				0.771267						0.76506	0.922952	1.14343		0.738374	0.482779											0.717494	0.944566
				1.56548						1.29175	1.67754	1.1367		0.897371	0.549787											1.09208	1.06419
				0.910448						1.98493	0.575464	0.65957		0.544688	0.246899											0.781992	1.06517
				1.2073						0.451072	0.709421	1.15777		1.07343	0.282213											0.813884	0.659323
				1.69713						0.605551	0.770786	1.13354		0.606596	0.347988											0.498399	0.568866
				0.669029						1.16493	1.80391	2.71665		0.920364	0.471615											0.729894	0.438399
				1.46659						1.2265	1.02839	0.133925		0.953403	0.329411											0.65652	1.24551
				0.758006						0.734546	1.17165	1.8023		0.662287	0.334492											0.731455	0.880737
				1.899						0.752666	0.673787	1.26907		1.40223	0.270745											1.04975	0.895189
				0.897856						0.526965	0.873353	1.12991		0.83878	0.109112											0.748048	0.6219
				1.73752						1.29033	0.699833	0.360305		0.736781	0.2124											0.576367	0.570828
				2.19113						0.789826	2.85646	1.53106		1.02907	0.231772											0.869639	0.653837
				1.49554						0.793104	0.884737	1.23871		0.877752	0.295652											1.00827	0.772483
				1.10162						1.39126	1.05839	0.838541		1.30592	0.316105											0.94047	1.48865
				1.46777						1.25749	1.27713	1.31764		0.858228	0.304883											0.41722	0.843761
				1.14817						0.907392	0.955353	1.3576		0.837283	0.142132											0.547642	0.72663
				1.44815						0.681623	0.951558	0.724978		0.849736	0.318133											0.628019	0.767666
				0.918506						0.869154	1.42914	1.02956		1.35457	0.186298											0.633683	0.529391
				1.45397						1.25189	0.94444	1.66747		1.46296	0.468506											0.743588	0.73903
				1.44217						0.527189	0.856401	2.14147		0.775621	0.281663											0.96808	1.09493
				2.01655						-0.027926	1.38859	1.10073		1.4981	0.32981											0.521593	0.948491
				0.93215						0.508126	0.984093	0.393036		0.903645	0.123897											0.93873	0.980963
				1.17391						0.753429	1.17403	1.30753		0.810916	0.233137											0.778914	0.707005
				1.16273						0.680838	0.753429	0.900848		1.3287	0.265778											1.09168	0.737023
				1.11528						1.42077	1.34503	0.951496		0.376042	0.124997											1.09837	0.582247
				1.14265						0.910221	0.646978	0.556833		0.972036	0.183721											0.757682	0.838988
				1.91371						0.876901	0.729135	0.794345		1.32263	0.405536											0.858086	0.57792
				1.54882						0.929419	2.77477	1.27399		1.1948	0.180005											1.10903	0.442904
				0.96647						0.827885	0.776983	1.3535		0.908346	0.291937											1.87145	0.40615
				1.35959						1.12494	1.16583	1.34826		0.754524	0.52033											0.878515	0.665835
				1.23365						0.941926	0.914285	0.821373		1.41608	0.374317											0.890558	0.790593
				1.18361						0.387529	0.806689	0.626256		0.231905	-0.0131689											1.00791	1.24631
				1.04475						1.13671	1.33138	0.692246		1.51365	0.235469											0.709555	0.570249
				1.15912						0.381242	1.33318	0.611718		1.13194	0.134986											0.854473	0.935645
				0.361413						0.643408	1.78298	1.41968		2.2748	0.738847											0.854562	0.566591
				0.359664						0.913859	0.848901	1.17444		1.4709	0.241155											0.961077	0.396783
				1.26627						0.999608	1.20209	1.37917		1.20162	0.303765											1.03244	0.661642
				0.853921						0.67473	1.05727	1.1115		1.48152	0.342206											0.49492	0.732563
				0.927943						1.8371	1.32417	1.09267		1.07	0.317413											0.529533	1.16656
				0.792531						1.29007	0.81832	1.31365		2.41772	0.16613											0.749565	0.697504
				1.40189						0.962246	0.725969	1.54958		0.745728	0.486059											0.646663	0.303338
				1.24905						0.819285	1.1198	2.19347		1.16491	0.167135											1.00733	0.776141
				1.12028						1.76107	0.825886	2.13756		0.653188	0.0778927											0.745996	0.781047
				1.09251						1.13691	1.01771	0.722818		0.922316	0.16776											0.366505	0.483627
				0.808743						0.474334	1.59033	0.988354		1.40414	0.372099											0.62387	0.774758
				0.799565						0.539606	1.87129	1.4698		1.23038	0.271673											0.54055	0.74358
				0.859261						1.25315	1.04597	1.12825		1.66575	0.252396											0.59858	1.26826
				0.956064						1.28281	1.47306	2.34339		1.52925												0.997652	0.7492
				1.02912						0.920774	1.31283	0.93297		1.03559												0.821332	0.571899
				1.00356						0.670868	0.936829	2.07902		1.14675												0.597197	0.070237
				0.643517						1.07754	1.04779	1.22432		0.871535												1.02259	0.792644
										0.660203	0.807497	1.62283		0.920648												0.595324	1.06214
										0.751206	0.834868	1.36756		0.968795												0.480379	0.531443
										0.812594	0.731313	1.00112		0.996849												0.772759	1.00237
										0.873959	0.508081	0.946484		0.833833												1.42795	0.471629
										1.82917	1.06149	0.929869		0.741369												0.281311	0.196823
										0.788704	1.15254	1.07281		1.46505												1.20292	0.725381
										0.802445	1.14151	2.02549		0.936685												1.34606	0.520381
										1.42836	0.951401	1.02142		1.1563												0.933958	0.037052
										0.734726	0.760412	1.19842		1.47432												0.981818	0.834795
										0.738004	1.0206	0.830622		1.75142												0.888595	0.594112
										0.676908	0.826964	1.01909		0.924345												0.803937	0.854822
										0.847801	0.447569	2.57235		0.84767												0.609419	1.5622
										0.751992	0.789714	1.60782		1.14317												0.701838	0.478721
										1.06023	0.701809	1.73778		0.790539												0.987572	0.373099
										0.90234	0.304496	2.07838		1.06391												0.724274	0.698084
										0.672934	1.03347	1.60289		1.42084												0.916384	0.834528
										0.906427	1.19767	1.90982		1.21722												1.07259	0.748353
										0.808014	0.667433	1.0122		1.06043												1.22808
										0.908223	0.477477	1.94233		0.896575												0.762054
										0.648527	0.548834	1.00032		2.01007												1.28611
										0.900656	1.00659	2.1758		1.0775												0.704693
										0.876721	0.376886	1.1802		0.941537												0.727307
										0.652501	0.793711	0.601417		1.13805												0.769324
										0.561835	0.96759	1.40071		1.70015												0.386889
										0.920617	1.03773	1.98988		0.839595												0.879318
										0.810012	0.542255	0.84336		0.605705												0.683774
										0.664042	0.804848	0.950693		0.723399												1.1452
										0.964559	0.73165	0.994889		0.749159												1.31474
										0.730796	0.660405	1.56985		1.55935												0.485419
										0.485358	1.35267	1.88019		1.04894												0.678064
										1.06434	0.288218	1.15725		1.57292												0.564012
										0.321651	1.04494	1.4793		0.913426												0.85086
										0.694826	0.388786	0.977803		0.707078												0.939712
										0.055421	0.696106	0.809382		0.421591												0.669277
										0.594706	0.293517	1.09023		0.643673
										0.815984	0.522339	1.03327		0.927662
										0.586915	0.739531	1.27566		1.31119
										0.499077	0.841896	0.818049		1.28436
										1.47834	0.859162	1.12665		0.851158
										0.555413	0.723791	0.844772		0.398523
										0.714854	0.881706	0.89279		1.20634
										0.325198	0.887162	1.21731		0.663253
										0.427339	0.382634	0.816		0.800452
										0.63876	0.543221	1.42145		0.733673
										0.504129	0.759043	1.49317		0.751965
										0.620393	0.0666701	1.19493		1.08928
										0.805836	0.330273	0.592334		0.905901
										0.925467	0.622953	0.854492		0.943452
										0.489939	0.365345	1.11878		0.959469
										0.783966	0.380771	1.14326		1.13414
										0.901936	0.383914	0.973013		0.908688
										0.732862	0.704436	0.522634		1.04716
										0.566909	0.391975	1.16007		0.915872
										1.68289	0.265091	2.19081		0.828942
										0.781586	0.421479	0.667683		0.865829
										0.639568	0.537607	1.54565		1.5951
										1.02518	0.191174	1.24999		1.17907
										0.705334	0.636604	1.93439		1.05383
										0.591159	0.46899	0.929398		0.550223
										0.758594	0.822429	0.814173		1.18242
										0.567179	0.348123	1.18591		0.541503
										1.23853	0.476467	1.37825		1.1197
										0.977559	0.954185	0.82968		0.985779
										0.579618	0.87333	1.24157		1.33767
										0.609683	0.762478	1.05675		1.33867
										1.09333	0.661617	1.50503		1.13568
										0.165241	0.458594	1.47504		0.496446
										1.36304	0.777971	1.38249		1.96426
										0.627399	0.453452	0.745359		1.06389
										0.863249	0.471258	1.62911		0.748609
										1.52971	0.831163	0.293762		0.896575
										1.83835	0.509069	0.628998		1.03053
										0.567717	0.593382	1.22969		1.39103
										0.657643	0.63382	1.64113		0.610861
										0.840616	0.257973	0.835468		0.850248
										1.24514	1.94195	0.673028		0.668011
										1.10864	0.652906	1.25835		1.16682
										1.28665	0.937839	0.928927		1.1524
										1.33542	0.666108	1.20119		0.620661
										0.968196	0.134367	1.09342		0.889486
										0.486571	0.384947	1.8422		1.02001
										1.02538	0.101855	1.24791		1.50292
										0.430797	0.237675	1.76345		0.760096
										0.872073	0.727586	0.887943		1.0191
										1.39775	0.411217	1.85707		0.845377
										1.46929	0.43055	0.780361		1.03514
										0.737555	0.780486	0.963763		1.31994
										1.32563	0.365547	1.02156		0.771072
										1.23795	0.223193	0.962767		1.28391
										0.592484	0.875576	1.94978		1.13547
										1.50537		1.16577		1.23646
										1.39468		0.763663		1.01294
												0.893426		0.978462
												1.15021		1.34004
												1.55216		1.14559
												0.633955		0.373123
												0.815391		0.791505
												0.939672		0.372345
												1.15597		1.6449
												1.14974		1.55389
												0.951524		1.10042
												0.900959		0.430576
												1.0624		1.10844
												0.78709		1.11405
												1.3281		0.7379
												1.30498		1.09798
												0.829431		0.795714
												1.0423		1.259
												1.14348		1.09312
												0.766543		1.27508
												1.33636		1.19211
												0.869279		2.32316
												1.12795		0.794917
												1.02859		0.842969
												0.696704		1.57861
												1.05141		2.22273
												1.156		0.9756
												1.13349		0.446916
												1.47938		0.189919
												0.847874		0.165485
												1.00962		0.547247
												1.4307		0.711609
												0.641875		1.11024
												-0.064099		0.760134
												0.767374		0.552383
												0.959831		0.736213
														1.16432
														1.27189
														1.54794
														0.810347
														1.04985
														1.16568
														0.0127621
														1.31585
														1.33431
														1.34938
														0.548573
														1.00111
														0.570164
														0.457701
														0.869943
														1.39467
														1.05144
														1.17473
														1.10285
														1.16269
														1.23451
														0.811029
														1.09373
														0.528993
														1.31399
														1.82836
														1.46889
														1.43227
														1.33744
														0.796339
