# Supplementary material for: The small CRL4CSA ubiquitin ligase component DDA1 regulates transcription-coupled repair dynamics
Source: Nat Commun. 2024 Jul 29;15:6374. doi: 10.1038/s41467-024-50584-7 (PMC11286758; doi:10.1038/s41467-024-50584-7)
Supplement: Supplementary file 16 — Source Data [file 41467_2024_50584_MOESM16_ESM.zip › Source data/Supplementary Fig7/Supplementary fig7 F .xlsx]

## Sheet: Sheet1
	experiment #1											experiment #2											experiment #3
	HCT116		HCT116 CSAKO		HCT116 DDA1KO		HCT116 DDA1KO GFP-DDA1		HCT116 DDA1KO GFP-DDA1 Δ			HCT116		HCT116 CSAKO		HCT116 DDA1KO		HCT116 DDA1KO GFP-DDA1		HCT116 DDA1KO GFP-DDA1 Δ			HCT116		HCT116 CSAKO		HCT116 DDA1KO		HCT116 DDA1KO GFP-DDA1		HCT116 DDA1KO GFP-DDA1 Δ
	NO UV	UV-C dose 10 J.m-2	NO UV	UV-C dose 10 J.m-2	NO UV	UV-C dose 10 J.m-2	NO UV	UV-C dose 10 J.m-2	NO UV	UV-C dose 10 J.m-2		NO UV	UV-C dose 10 J.m-2	NO UV	UV-C dose 10 J.m-2	NO UV	UV-C dose 10 J.m-2	NO UV	UV-C dose 10 J.m-2	NO UV	UV-C dose 10 J.m-2		NO UV	UV-C dose 10 J.m-2	NO UV	UV-C dose 10 J.m-2	NO UV	UV-C dose 10 J.m-2	NO UV	UV-C dose 10 J.m-2	NO UV	UV-C dose 10 J.m-2
	1.02126	0.48662	0.306446	-0.397895	0.209851	0.661709	0.536369	1.59799	1.70152	0.0128249		1.47078	1.00429	1.38638	0.673723	1.08742	0.305543	1.15075	1.15033	1.34369	0.115714		1.18516	1.31712	0.709214	0.569179	0.942856	0.164028	1.12679	0.508197	0.793538	0.577514
	1.38402	0.549785	0.619135	-0.285335	0.118718	-0.00511147	0.55275	0.512744	0.641394	-0.0813565		0.917072	0.970586	1.86192	0.697726	0.5935	0.333291	1.10593	0.586556	1.29868	0.498789		0.854687	0.827548	0.955194	0.554658	0.942041	0.212231	0.854225	0.49291	1.19616	0.447261
	1.00075	1.4498	0.595521	-0.359962	0.141209	0.364549	0.84328	0.560643	0.586829	-0.023507		0.927474	1.04061	1.3009	0.865578	0.908417	0.502975	1.05072	0.586492	0.961956	0.476648		0.82471	1.31429	0.833046	0.535489	1.01084	0.251902	0.762342	0.705125	0.698232	0.501012
	0.276553	0.689558	0.407371	0.12463	0.573521	0.196752	0.673849	1.13435	0.876948	0.140992		0.966293	1.28893	1.2618	0.713465	0.586186	0.262449	1.31936	0.995433	0.639244	0.342701		1.05979	1.39035	0.626836	0.651833	0.853759	0.124656	0.946189	0.743804	1.10914	0.37625
	1.03459	0.994314	0.564473	-0.174497	0.225336	0.541586	0.596	0.768404	0.888545	-0.127945		1.08574	1.54419	1.04625	0.799809	0.650145	0.836607	0.72486	0.780047	0.667927	0.349657		0.819127	1.34172	1.0834	0.329606	0.956795	0.256902	0.951486	0.821845	0.660491	0.697673
	1.61536	1.02914	0.3598	0.0829101	0.094145	0.0123028	0.791705	0.680445	0.674642	0.258635		1.38894	0.754982	1.27658	0.347894	1.18139	0.418725	1.37635	0.844929	1.3085	0.765237		1.01535	1.092	1.12251	0.573148	1.04212	0.247419	0.882111	0.818836	0.958606	0.716708
	0.471669	0.475667	0.19664	0.0422234	0.0785076	0.387751	0.682553	0.376183	1.00726	-0.301359		1.05721	0.893193	1.6259	0.318885	0.867798	0.702237	0.548192	0.846278	0.819332	0.247389		1.59865	0.692974	0.981397	0.555813	1.0153	0.221062	1.12346	0.793036	0.852484	0.575804
	0.913359	0.381905	0.515594	-0.203342	0.431363	-0.0608575	0.857877	0.386184	1.1182	-0.203893		1.18418	1.44739	1.87159	0.649959	1.11037	0.214158	1.09261	1.19172	0.842506	0.544345		0.840019	1.42973	0.945823	0.695271	0.818083	0.26114	1.04433	0.928816	0.790941	0.646947
	1.19447	0.0554183	0.759645	-0.192603	0.528436	0.37648	0.510744	0.934484	0.966437	0.210438		1.52354	1.19241	0.945303	0.811502	1.22326	0.377568	1.0286	0.55808	0.856073	0.304755		0.915052	1.13653	0.729564	1.05983	1.0188	0.275406	1.05625	0.609389	0.723316	0.614235
	1.20548	1.6926	0.313262	-0.184617	0.474823	0.221833	0.969516	0.617733	1.20253	-0.0595708		1.0739	1.57161	1.21188	0.348512	1.03415	0.480102	1.11155	0.694907	0.854523	0.241122		1.27941	1.3168	0.7063	0.527198	0.83281	0.356595	0.705326	0.766474	0.571004	0.359352
	1.2468	1.08025	0.618446	-0.0273777	0.338402	0.595352	0.686986	0.820953	0.834382	-0.140346		1.15598	1.07525	1.20927	0.737777	-0.046983	0.417183	1.01819	0.75369	0.801908	0.496998		0.977522	1.16315	1.13751	0.761747	0.973261	0.191227	1.19881	1.01396	0.568637	0.420073
	0.971714	0.86132	0.554766	-0.070887	0.559406	0.338199	0.636709	0.838145	0.227465	-0.133374		0.924553	1.35532	1.1206	0.536801	0.831911	0.654555	1.18976	0.611405	1.19049	0.325588		1.13159	1.21191	1.10767	0.479766	1.00456	0.200928	1.42523	1.07238	0.770263	0.746231
	1.13797	0.515884	0.720611	-0.304887	0.590935	0.59652	1.20366	0.588809	1.44566	0.204741		1.28844	1.05962	0.915196	0.519141	0.916054	0.136181	1.14995	0.816614	1.39369	0.388429		1.02558	0.902375	0.767851	0.845934	0.947964	0.319805	0.867145	1.06359	0.94184	0.640667
	1.24228	0.771035	1.13911	-0.123759	0.595098	0.44563	0.755105	0.515555	1.44163	0.0722832		1.55537	1.52208	1.51717	0.504568	1.09606	0.656992	1.38065	0.704795	1.1846	0.274626		1.01404	1.25227	0.739613	0.463813	1.05396	0.308257	0.715477	1.00176	1.07222	0.622257
	0.972873	1.37788	0.377011	-0.191983	0.287276	0.172484	0.925725	0.866527	1.17276	-0.304711		1.25699	1.10526	1.57683	0.5726	0.897734	0.591851	0.80191	0.899635	1.18977	0.794574		0.805329	1.20575	0.812118	0.640352	1.05149	0.265923	1.08502	0.961436	0.777397	0.432763
	1.374	1.46672	0.402965	0.0893815	0.3119	0.168422	0.88307	0.524151	0.702461	-0.0415389		1.13418	1.32927	1.55183	0.39501	1.02816	0.118686	1.0451	0.825763	1.23663	0.6243		1.21454	1.01553	1.21092	0.607818	1.10029	0.310159	0.926769	0.885081	0.901041	0.764838
	1.61414	0.90061	0.281662	-0.152329	0.382166	0.388919	0.976976	0.75424	1.40731	0.300665		1.23946	1.21359	1.22402	0.567422	0.92222	0.505557	1.32151	0.603411	1.24121	1.0832		0.830477	1.44561	0.70012	0.681152	1.19267	0.24174	1.3912	0.855469	0.613479	0.530271
	0.893424	1.36218	0.934439	-0.0598031	0.288139	-0.00170985	0.680932	0.671038	1.06565	-0.26181		1.41235	1.62523	1.06906	1.05685	1.4383	0.824024	0.988916	0.460998	0.844778	0.524821		0.80272	1.11736	0.994084	0.816414	1.13412	0.310702	1.07571	0.88484	1.07226	0.960283
	1.33436	0.384745	0.707668	-0.257729	0.259505	0.227722	0.638655	0.756511	2.11907	0.0681942		0.690668	0.786895	1.75391	0.833036	1.07807	0.461603	1.18138	0.706208	1.72952	-0.00253078		0.894526	1.31548	0.324682	0.441554	0.860552	0.320701	1.06299	0.744928	0.96699	0.860604
	1.59658	1.60145	0.909036	-0.108751	0.248487	0.0788123	0.852039	0.521448	2.74771	0.32969		1.56752	1.3152	1.40541	0.723993	0.598447	0.598734	0.636735	0.233669	0.640656	0.275177		0.837204	1.19548	0.798627	0.510994	1.07839	0.197205	1.10243	0.627004	0.726111	0.783972
	0.931729	0.580614	0.871929	0.479588	0.712378	0.671762	1.31979	0.529071	2.10131	0.0643733		0.52674	1.35882	1.86467	0.910499	0.992811	0.603861	1.03068	0.611758	0.560115	0.138923		1.50458	1.4203	0.754838	0.604828	1.22792	0.227013	1.35931	0.623673	0.75869	0.723119
	1.6696	0.516522	1.24727	-0.0534695	1.05153	0.783711	0.825872	0.633411	0.575031	0.207154		1.08454	1.27286	1.51017	0.83866	1.23513	0.218388	1.70769	0.493808	1.16384	1.11006		0.774666	1.27221	0.758983	0.650778	1.12898	0.363796	1.69157	0.753675	1.09372	0.650497
	1.16121	0.614572	1.3389	-0.0169134	0.824175	0.563366	0.989249	0.559508	0.80053	-0.154423		0.956135	1.07354	1.17652	0.914545	1.16881	0.335335	1.47154	0.978932	1.4483	0.21354		1.13676	0.646499	1.43532	0.727479	1.0548	0.360019	1.26249	0.738107	0.798864	0.989345
	1.01112	1.65447	0.462722	-0.0799744	1.58979	0.573317	0.583511	0.572158	1.28726	-0.0611796		1.2779	1.42556	1.10469	0.632163	1.29507	0.0035673	1.039	0.555351	0.435741	0.586767		0.898645	0.765307	0.597794	0.635755	0.984945	0.204569	1.36585	0.937282	0.880165	0.526491
	1.05748	1.17367	0.790143	-0.238315	1.22531	0.604541	0.916751	0.635303	1.3254	-0.438911		1.29331	0.925792	0.801146	0.957305	1.28575	0.762682	0.836647	0.969525	1.06143	1.11729		0.747962	0.907363	0.667661	0.43251	1.06491	0.376376	1.23893	0.851898	0.873064	0.902455
	0.480303	0.841734	0.658513	0.019505	0.57809	0.35734	1.23031	1.17798	0.723509	0.138847		1.22625	1.25097	1.65666	0.447748	1.351	0.605187	0.923648	0.757735	0.643961	0.191503		1.13189	1.1474	0.954264	0.495418	1.16289	0.243832	1.17377	0.766635	1.00332	0.894729
	1.57839	0.970323	1.32513	-0.0849311	0.939678	1.29558	1.08791	0.687743	1.19663	0.0950745		0.963194	1.384	0.858308	1.29637	0.724285	0.34903	0.974052	1.02375	0.898598	0.590555		1.41735	1.22745	1.33664	0.819931	0.843869	0.338064	1.1712	0.759653	0.881941	1.18259
	1.1163	0.862248	0.732245	-0.0194606	1.77754	0.450554	0.715856	0.930104	2.07463	0.380233		1.13803	1.25489	1.30611	0.972222	0.989298	0.367314	1.48727	0.537758	0.527679	0.999317		0.997773	1.30834	1.23132	0.594201	1.0782	0.372219	1.10175	0.630976	0.708062	0.645434
	1.37249	0.938799	0.959086	0.0835297	1.0464	0.407399	0.757808	0.463331	0.918978	-0.0184125		1.10572	0.808186	1.44907	0.901377	0.898021	0.662729	1.11447	0.956651	1.15447	0.401686		1.05322	1.10667	0.772776	0.788854	1.09939	0.356704	1.34093	0.892383	1.00559	1.30179
	0.831071	0.737714	0.551737	-0.352871	1.46876	0.362823	0.894964	0.86723	1.46101	-0.0281993		1.05566	0.807013	1.36804	0.913585	1.07738	0.643728	1.58724	0.789133	1.05809	0.479196		0.934548	1.26507	0.642563	0.752677	1.0735	0.19158	1.50656	0.61934	0.625216	1.21523
	1.61443	1.31501	0.886524	-0.000253201	1.65884	0.768987	1.10705	1.22496	1.28867	0.39002		1.15753	1.37767	1.17556	0.814588	1.31063	0.0881404	1.00966	1.52239	0.550302	0.717339		1.45726	1.18564	1.20926	0.759385	1.04692	0.441616	1.00714	0.984708	1.0284	0.557196
	0.724328	0.805341	0.810658	-0.117976	1.48323	1.20759	0.603298	1.3539	1.49908	0.525226		1.14381	1.6191	0.855428	0.551168	0.919388	0.742677	1.09207	1.2661	1.14583	1.34951		1.3009	1.60545	0.926026	0.775891	1.18827	0.192124	1.17173	0.82674	0.836145	0.897918
	0.673449	1.26447	0.965626	-0.0156054	1.83618	0.731569	1.36531	0.697312	1.25126	0.172699		0.838019	1.0619	0.984017	1.04094	1.17809	0.654124	1.02205	1.76182	0.911166	0.518037		1.24086	1.07164	0.967454	0.680298	1.21588	0.15123	1.19997	1.05533	0.929018	0.554402
	0.899683	0.543062	0.744637	-0.154876	1.63473	0.853673	0.846578	0.819817	0.722236	-0.0475048		1.04156	1.03238	1.00627	0.830362	0.842057	0.511078	1.40608	0.370207	1.26167	0.533223		1.07457	1.25669	0.949717	0.556743	1.11124	0.310865	1.75224	1.39136	0.700731	0.763655
	1.04062	0.406765	0.548432	-0.27432	0.629825	0.236201	1.28956	0.940268	0.813602	-0.0225685		1.17037	1.05606	0.521576	0.445519	0.903757	0.61795	1.08532	0.317621	1.22999	0.506674		1.18159	1.01706	1.20738	0.713711	1.07605	0.433736	0.381646	0.824855	0.927999	0.785122
	1.82965	0.773179	0.469055	-0.567802	1.43885	0.706184	1.13841	0.816249	1.78967	0.36877		0.629054	0.728911	1.74359	1.04625	0.681479	0.563779	0.921273	0.869039	1.35688	0.914334		0.454559	1.05759	0.592995	0.668842	0.876937	0.221062	1.10476	0.779595	0.686627	0.591223
	1.36473	0.387468	1.27081	-0.122107	0.546155	0.298141	0.536423	0.832468	0.702729	-0.220517		0.670307	0.866015	1.01035	0.83746	0.845319	0.530832	0.85684	1.17852	1.26607	0.756663		1.09292	0.776016	0.528555	0.414321	1.33992	0.277987	1.23986	0.836089	1.0617	0.74314
	0.693963	0.541324	0.835717	-0.524292	1.29629	0.690344	1.14019	1.47311	1.35422	-0.0494488		0.916298	1.32774	1.72997	0.443599	1.13858	0.31956	0.813981	0.739179	1.45804	0.598268		0.652907	2.04628	0.569154	0.456728	1.11059	0.31543	1.25839	0.790388	1.56273	0.530173
	0.803893	1.15182	0.936642	-0.297177	1.6791	0.466547	0.690122	0.787867	1.05519	-0.0890653		1.63249	0.460832	1.20612	0.430089	0.723998	0.613792	0.79764	0.958995	0.797329	0.871912		1.19395	1.03574	1.47444	0.49906	1.47472	0.304643	1.23332	1.41159	0.67111	0.631298
	0.902522	1.58534	0.55394	-0.0260696	0.39166	0.496349	0.870582	1.01055	0.639517	-0.265228		0.899323	1.07005	1.28728	0.962243	0.896551	0.441168	0.999478	0.723897	0.608804	0.537699		1.66897	1.49568	1.28971	0.774785	1.04937	0.336977	1.6606	0.449857	0.931484	0.658552
	0.781408	0.53918	0.841225	-0.299586	0.749237	0.31454	1.15792	1.33887	1.12671	-0.0647994		0.993847	1.05384	1.28176	0.604936	0.699691	0.0343994	0.889811	0.575834	0.565246	1.07201		1.19301	1.74851	1.36111	0.916529	1.09553	0.412732	1.18312	0.883115	1.00822	0.73045
	0.733484	0.885775	0.55153	-0.162587	0.993901	0.222493	1.06256	0.895721	0.825601	-0.252157		0.963814	0.887925	0.966701	0.779372	1.26123	0.874359	1.22231	0.742614	1.20716	0.438013		1.1107	1.34426	1.5894	0.757626	1.37777	0.33138	1.23231	0.976483	1.00943	0.487632
	0.745885	1.0427	0.884528	-0.314594	1.13154	0.343885	1.14738	0.99406	1.24181	-0.0220323		1.79693	1.23855	1.21349	0.909298	0.846359	0.529147	0.49827	0.229014	1.2471	0.179382		0.975233	0.832056	1.05586	0.580459	1.15529	0.325511	1.19464	0.912726	1.33608	0.509132
	0.531183	0.863928	1.34523	0.140464	1.52857	0.373992	0.809383	1.23193	0.64555	0.150645		0.912779	1.12141	1.55413	0.607576	0.869913	0.946958	1.06783	0.850098	1.28673	0.714206		0.968849	0.804711	1.09118	0.582745	1.04546	0.329885	1.20567	1.0402	0.640667	0.818031
	0.521969	1.51557	1.36499	0.169378	1.22531	0.316774	1.59956	0.9733	0.824126	0.192071		1.07899	0.816618	0.922055	0.53152	1.18433	0.323576	0.66595	1.15634	1.22286	0.642171		1.11665	1.50449	0.8136	0.783202	1.37228	0.463	0.190295	0.862571	0.997465	0.493089
	0.556738	1.20183	1.04962	-0.214082	1.23978	0.297735	1.00579	0.930375	1.65554	0.170956		1.18663	1.48417	1.16901	1.03052	0.721812	0.570089	0.571564	1.19018	1.02321	0.984786		0.668696	1.88009	1.09221	0.805863	1.22137	0.249239	0.866383	1.00617	0.838578	0.716445
	0.737483	0.855873	1.0607	-0.115016	1.60127	0.158065	1.06499	0.386833	1.00284	0.0328678		1.06507	1.24528	1.40888	0.74659	0.70091	0.662012	0.748232	0.941851	1.37103	0.616414		1.08926	2.15333	0.836487	0.875428	1.06442	0.356432	1.13646	1.09702	0.643725	0.758164
	0.389554	0.823016	1.14923	-0.129129	1.35122	0.47924	1.27929	0.795976	0.590516	0.358715		0.672918	0.650986	1.04941	0.547191	1.37337	0.288191	1.19111	1.05553	1.31955	0.558049		1.04679	2.06001	1.47813	0.781443	1.30538	0.510008	0.725749	0.889454	1.17364	0.691
	0.438869	1.60922	0.800056	0.722263	1.06143	0.263312	0.680012	0.503715	0.652454	0.352146		1.34726	1.22645	1.55341	0.47158	1.41338	0.803588	0.539877	0.876167	1.10895	0.249627		1.18992	1.59668	0.95856	0.324933	1.35041	0.452675	0.849731	0.833802	0.851366	0.602006
	0.826493	1.3893	1.18441	0.357597	0.199189	0.237623	0.873663	0.693096	1.13362	0.378356		1.24422	1.6172	1.41039	0.265631	0.664127	0.544204	0.470051	1.17505	1.33229	1.15134		1.56307	1.65462	0.623168	0.682082	0.971957	0.439578	1.18168	0.959791	0.868758	0.559399
	0.470626	1.16729	0.787389	0.828971	0.302152	0.199748	0.59827	0.259354	0.800463	0.513093		1.05072	1.38949	1.74894	0.95151	1.03124	0.722529	1.24793	1.03338	1.67487	0.849083		0.877707	1.8883	1.35535	0.837317	1.09423	0.410912	0.780598	1.15118	0.836901	0.693334
	0.523128	0.441999	0.681783	0.236088	0.489698	0.299766	0.736129	0.631681	0.684496	0.623563		1.17083	1.08585	1.58739	0.843392	0.974957	0.781217	0.747301	0.292901	0.89636	0.674504		1.40033	1.03885	1.04812	0.442308	1.23802	0.429878	0.710863	0.814382	0.968436	0.736236
	0.651022	0.676925	0.919087	0.472704	0.517114	0.335762	0.968435	1.04039	1.06022	0.772242		1.03306	0.789219	0.504019	0.673551	0.919244	0.505413	0.517212	0.597119	1.24132	0.764169		1.01274	0.574121	1.3401	0.630981	1.13616	0.270759	0.843954	1.15748	1.19574	0.612493
	0.524808	0.938335	0.917366	0.603645	0.489394	0.372621	1.1976	0.964866	0.629797	0.585019		0.633989	1.49623	1.34372	0.769565	0.978901	0.34229	1.46142	0.705373	1.3692	0.779905		0.852353	1.86146	0.494237	0.865756	1.26229	0.399935	0.304167	0.89463	0.621304	0.852123
	0.964239	1.07956	1.40478	0.315809	0.960748	0.215588	0.862905	0.437759	0.821713	0.625172		1.03444	1.24541	1.2748	0.64101	0.846431	1.12277	0.70502	0.645885	1.23563	0.937715		0.551696	1.71904	0.825031	0.529359	1.13703	0.277498	1.14906	1.09136	1.09162	0.663023
	0.995821	0.373966	1.85578	0.622508	0.490866	0.384045	0.45706	0.562373	0.832505	0.0655129		0.404707	1.20525	1.54864	0.869247	0.889058	0.620675	1.09399	0.670637	0.957273	0.325037		1.58	0.870339	1.02901	0.528153	0.946687	0.324994	1.00361	0.945226	0.645993	0.616504
	0.759272	0.154975	0.808799	0.198843	0.492085	0.496299	0.27487	0.782028	0.73028	-0.00782128		1.21231	0.743672	1.54672	0.684593	1.07204	0.605295	1.05165	1.21088	1.58799	1.0082		1.34506	1.38449	0.791643	0.766344	1.35375	0.499683	0.973233	0.753554	0.95739	0.801001
	0.958733	0.602692	1.46144	0.524681	0.65252	0.384045	0.490362	0.612164	1.28799	-0.0536719		1.14587	0.737985	1.55986	0.457933	1.155	0.532911	1.026	0.571885	1.02793	0.80394		1.04574	1.07061	0.686101	0.762475	1.25916	0.518458	1.37038	0.903096	0.817735	0.756159
	0.910346	0.541672	1.30984	0.418317	0.426844	0.133441	0.627302	0.604487	0.731553	0.201255		1.11066	1.13735	1.72809	0.522742	1.12865	0.553024	1.42999	0.774076	0.895878	0.509877		1.1147	1.00516	0.804456	0.693739	1.08111	0.262716	1.31368	0.757607	0.689553	0.883584
	0.902291	1.15101	1.06896	0.233816	1.03391	-0.00648228	0.257516	1.20182	1.26078	0.692741		1.28536	0.613429	1.16607	0.667482	0.867045	0.422848	0.638308	0.760078	1.48366	0.954794		0.638765	2.39893	0.705019	0.510617	0.930574	0.413059	0.370973	0.861046	0.633106	0.8681
	1.07533	0.976582	0.790487	0.422999	0.942369	0.155679	0.289791	0.612867	0.466304	0.847386		0.992452	0.677898	1.38597	0.734417	1.0558	0.624511	0.61972	0.984903	1.37533	1.26852		0.986194	1.69561	0.68595	0.662486	1.09559	0.433736	0.838858	0.829429	0.829899	0.724335
	0.940363	0.73302	1.55878	0.925834	0.595047	0.0218985	0.912264	0.843226	0.658957	0.602247		1.24167	0.896712	0.981823	0.563479	1.02246	0.685566	0.668486	0.842168	1.27647	0.562594		1.18985	2.04104	1.11055	0.543754	1.18088	0.337276	1.35044	0.941655	1.17318	0.663713
	0.463324	0.381152	1.28355	0.704019	0.91937	0.308498	0.806788	1.11251	0.895717	0.333712		0.481437	0.556794	2.00426	0.624722	0.726902	0.489495	1.03238	0.561098	0.914885	0.485739		1.07226	1.68117	1.07606	0.631534	0.998504	0.421264	1.39056	0.676155	1.1095	0.661478
	0.381152	0.724966	1.05292	0.132065	0.862862	0.149891	0.528746	0.709585	0.897058	0.337868		1.4199	0.884827	1.07105	0.642484	0.885759	0.656598	1.12934	0.926249	2.51946	0.296939		1.1556	1.04331	1.0749	0.595734	1.36562	0.402815	1.18609	1.11936	0.858961	0.583069
	1.33517	0.856511	1.34805	0.638136	0.941607	0.265089	0.763214	0.864257	1.27365	0.9047		0.771934	0.821841	1.454	0.600032	0.930968	0.306905	1.11094	0.873213	2.17402	0.00101589		0.828578	1.22422	0.529434	0.659521	0.95329	0.454305	0.883757	1.37451	0.827269	0.661839
	1.0354	0.392568	1.15646	0.588843	0.381963	0.235033	0.700286	1.08126	1.4907	1.28478		1.12	0.880865	1.04639	0.739663	1.12202	0.534166	1.06211	0.986829	1.1739	0.510393		0.833543	1.80723	0.851109	1.00559	1.42065	0.334151	1.02471	0.855429	0.904033	0.633829
	1.26529	1.13843	1.61434	0.369714	0.711921	0.221122	0.814357	0.794354	0.687781	0.248044		0.497681	0.606457	1.06758	0.749916	0.913723	0.89526	0.552815	0.390593	1.27744	0.434949		0.946035	1.86052	0.912736	0.291645	0.960355	0.343634	1.40244	1.02106	0.643166	0.73959
	0.943261	0.761937	1.26544	0.361728	0.753858	0.338199	1.12959	0.772405	0.644343	0.497139		1.369	0.630846	1.50256	0.524353	1.03071	1.16479	0.768714	1.22876	0.889852	0.395901		1.71853	1.03308	0.696527	0.324104	0.882344	0.643259	0.796527	0.813018	1.00595	0.638958
	0.711869	0.623554	1.21463	0.348854	1.06655	0.303878	0.646278	1.42445	1.05224	1.02006		1.0856	0.91466	0.876517	0.535052	0.91928	0.582494	0.837192	0.683575	1.11102	0.254344		1.04995	1.3512	0.929719	0.484213	1.16841	0.536799	1.21695	1.45829	0.96334	0.774701
	1.19534	0.523997	1.44505	-0.0757749	0.545546	0.247269	1.16057	0.789705	1.12618	0.846448		1.27118	0.830206	1.33159	0.468323	1.13489	0.508102	1.54332	0.385938	0.585631	0.32118		1.12294	1.09919	0.950496	0.27745	0.996385	0.558021	1.08373	0.99189	0.890455	0.961171
	0.738062	0.593247	1.38433	0.204626	0.436085	0.237927	0.813006	1.05975	0.985408	0.735508		1.08549	0.965031	1.29308	0.432901	1.28059	0.631825	0.795232	0.542478	0.946977	0.272078		1.0796	1.80684	0.630755	0.32634	0.953263	0.608751	0.902214	1.275	0.701323	0.855344
	1.03853	1.16161	1.22104	0.266723	0.502949	0.18279	0.628275	0.867771	1.28344	0.822919		1.0052	0.850058	0.449017	0.513449	0.950901	0.760567	1.12976	0.898447	0.65894	0.592827		1.17184	1.08205	0.812244	0.36101	0.881991	0.416781	0.805114	1.07964	0.856298	0.628405
	0.99669	1.4666	1.23721	-0.116117	0.88515	0.217467	0.546425	0.50577	1.88378	0.388277		0.941904	0.948942	1.5028	0.556792	1.24137	0.562775	1.23535	0.925254	0.953038	0.453509		0.940314	0.924479	1.52875	0.480721	1.17189	0.480391	0.789225	0.48344	1.03235	0.93464
	0.586119	0.930048	0.539964	0.434496	0.460556	0.0460145	0.96411	1.25788	1.66599	0.392433		1.00221	0.788843	1.64713	0.611588	1.06211	0.494837	1.46922	0.728488	1.17579	0.478439		0.816656	1.40987	1.73245	0.339856	0.935003	0.53218	0.811935	0.899726	0.50453	0.814743
	0.720909	0.645053	0.481516	0.517108	0.699685	0.225133	0.361532	0.524097	0.639316	0.588237		1.28758	0.71437	1.52543	0.618618	1.099	0.27342	0.915109	0.633813	1.14817	0.337846		1.2855	1.38715	0.702004	0.47145	0.454278	0.443681	1.21033	1.15182	0.493188	0.712106
	0.902233	1.33737	0.570187	0.393533	0.68486	0.365057	1.0598	1.00898	1.6251	0.126044		1.09963	1.12309	0.880734	0.752831	1.34838	0.996647	1.14032	0.971066	0.917847	0.343769		0.934136	1.45376	0.686553	0.313979	0.611114	0.525686	1.13357	0.879784	0.887135	0.570149
	0.977451	0.843298	1.10978	0.42768	0.407095	0.276614	0.884584	0.802193	0.381775	0.41509		1.16537	1.13615	0.844078	0.648519	1.62537	0.3263	1.03974	0.865669	1.00348	0.813409		1.17257	1.99427	1.2994	0.479515	0.75249	0.448328	0.864377	0.843472	1.27076	0.77424
	0.876677	0.647951	0.62058	0.286894	0.739642	0.229195	0.254056	0.857823	1.33043	0.600973		0.649238	1.11871	1.30899	0.342819	1.21516	1.09933	0.863325	0.787592	0.772261	0.307785		1.23157	1.51943	1.18942	0.49793	1.38891	0.410993	1.07667	1.08241	0.571629	0.573864
	1.05562	0.715752	1.52278	0.202974	0.290779	0.363483	0.517177	1.08797	0.739463	0.604526		0.957086	1.12084	1.0395	0.583367	1.2119	1.11722	0.813403	1.07492	0.85838	0.34005		0.798006	1.12779	1.12126	0.375933	0.675593	0.464875	1.21979	1.43506	0.804059	0.984907
	1.26366	0.882704	0.908141	0.506644	0.959986	0.327334	0.728452	0.992168	0.443914	-0.0164685		1.07839	0.956577	1.44673	0.765587	0.925841	1.14744	1.05938	0.552558	0.562147	-0.0181292		1.31596	2.34111	0.752677	0.325385	1.26036	0.315783	0.793518	0.749703	0.895584	0.766778
	0.935612	0.566995	1.51782	0.42114	0.494319	0.413238	0.192966	0.650116	1.06357	0.278611		1.28406	0.680266	1.5624	0.620092	1.09807	0.558832	0.436631	0.532012	0.636386	0.680633		1.17525	1.06132	0.70635	0.420727	1.32598	0.334559	0.89471	1.35084	1.00457	0.81356
	1.16022	0.698425	1.06118	0.392639	0.82387	0.501731	0.771648	0.866419	1.51879	0.364748		0.652867	1.33288	1.22988	0.455361	0.826784	0.338597	1.01412	0.693752	0.794918	0.339499		0.507395	0.980428	0.793778	0.225948	1.14798	0.325348	0.901371	0.989323	0.874116	0.758559
	1.09016	0.755795	0.935885	0.409368	0.605455	0.228738	0.563779	0.38294	0.361129	0.345242		0.729597	1.44756	1.43758	0.571846	1.03469	0.342362	0.934692	0.786211	0.960613	0.474789		1.39625	1.5003	0.851662	0.42246	0.795883	0.309045	0.968458	1.22938	0.852024	0.777035
	1.04566	0.97212	2.17797	0.31932	1.28786	0.569967	0.519718	0.818412	1.082	0.31501		0.961247	1.0077	1.23931	0.768467	0.798784	0.595149	0.81045	0.972575	0.9696	0.339637		1.19717	1.41966	1.02509	0.222356	1.26737	0.255788	0.369087	0.937362	0.829669	0.941774
	0.949519	1.48341	1.46736	0.459486	0.754771	0.573368	0.621409	0.837982	0.792486	0.182687		0.698214	0.769367	1.41292	0.513449	1.25176	0.265999	1.0432	0.863036	0.473687	0.18806		1.14354	1.29193	0.721098	0.557446	1.11803	0.375018	1.08253	1.10155	0.985433	0.699186
	0.801169	1.22994	2.44109	0.141152	0.688364	0.427149	0.870095	0.336231	1.53334	1.67069		0.916718	1.25646	0.544653	0.354821	1.09775	0.239325	1.12061	0.477499	1.0083	0.359574		1.43932	1.03963	0.662184	0.304458	1.04961	0.178728	1.11668	0.718085	1.35249	0.748499
	0.833679	0.640301	0.687497	0.317736	0.722532	0.218837	0.71299	0.615732	1.23162	1.59548		0.603979	1.0208	1.49934	0.545888	1.473	0.232155	0.74271	0.328312	0.180794	0.328893		1.57334	1.78972	0.804305	0.256046	1.3034	0.279753	0.904621	0.956662	0.921654	0.864714
	0.754751	1.7673	1.36829	0.179567	1.26304	0.301898	0.993087	0.293143	0.828416	2.15855		1.19234	1.14025	1.41087	0.606753	1.17572	0.50613	0.8396	0.852763	0.840853	0.812721		1.03322	0.919674	0.816314	0.442458	0.781129	0.306382	1.22188	0.649232	1.13804	0.977148
	0.934626	0.91672	1.26262	0.585608	0.907692	0.268339	1.09624	0.461493	1.45819	0.596147		0.73077	1.36123	1.00473	0.539098	1.29995	0.224877	0.593427	0.646912	1.35367	0.367183		1.10763	1.36532	0.627012	0.321039	1.23232	0.399527	0.328923	0.696057	0.883617	1.03586
	0.866536	1.1003	2.35104	0.417078	0.458627	0.41537	0.754889	0.783109	0.941501	0.828751		0.846274	1.40264	1.05133	0.566736	0.90261	0.476195	1.10054	0.854207	1.08358	0.352618		1.43172	1.1393	0.682659	0.189269	1.22493	0.438084	0.4574	1.12767	1.18324	0.386474
	1.07411	0.551987	1.65055	0.335567	0.559559	0.583116	1.12138	0.92432	1.18885	1.18885		1.08202	1.27288	1.85414	0.613577	1.17002	0.274209	0.825667	0.2494	0.774534	0.534324		1.6	1.69526	0.773479	0.497151	1.09907	0.400152	1.07314	1.0132	1.09165	0.603058
	1.1367	1.06936	0.910619	0.437318	1.14855	0.395468	1.0818	0.49366	1.90684	1.18564		0.796279	1.602	1.28135	0.455018	1.1184	0.655451	1.29426	0.338585	1.15685	0.0939868		1.51003	1.12633	0.54908	0.425676	0.842755	0.471668	0.974958	1.05705	1.43083	0.534249
	0.546887	0.663481	1.01864	0.43243	0.921147	0.243766	1.08267	0.528692	0.963086	0.731553		1.19367	1.80193	1.32514	0.858789	1.22262	0.487165	1.38604	1.07091	0.649643	0.46074		1.04848	1.18624	0.590106	0.358573	0.821371	0.414363	1.01909	0.938084	1.19886	0.534085
	0.970497	0.487373	1.30647	0.280423	0.782746	0.310783	0.981355	0.470197	0.759774	0.830159		0.820801	1.38383	1.06076	0.676123	1.64889	0.394454	0.510181	0.711088	1.19624	0.133895		1.05551	1.48094	0.816339	0.508381	1.15697	0.457512	1.03049	0.920951	1.28858	0.49687
	1.04033	1.32677	1.02166	0.167106	0.95826	0.722329	2.7839	0.96465	2.15064	0.116994		1.26719	1.08394	2.11156	0.701532	1.41449	0.404492	1.20465	0.839375	0.474754	0.319734		1.74169	1.16949	1.24459	0.370456	1.0676	0.508622	1.01853	0.780959	1.16007	0.402123
	0.745538	0.877372	1.60401	0.344586	0.611852	0.155984	1.54766	0.312389	1.22565	0.388545		0.387489	1.21669	1.40456	0.536218	0.994425	0.280052	0.969397	0.556892	0.73187	0.173081		1.07635	1.50801	0.86759	0.245218	1.2409	0.54919	1.24279	0.761218	0.826085	0.442428
	1.0941	1.01361	2.88423	0.451707	1.46429	0.306721	0.904587	0.774243	0.622692	0.741072		0.963327	0.903594	1.19065	0.422922	0.474008	0.0883197	0.689803	0.735744	0.999007	0.318529		0.987384	1.49106	0.645151	0.326566	0.820365	0.410613	1.07788	0.982501	0.514294	0.374639
	0.954213	1.26378	1.30083	0.251784	0.468375	0.555802	0.847281	0.816033	1.24442	0.309111		1.61169	1.25712	1.07108	0.570303	1.13536	0.384738	0.765247	0.852089	0.918053	0.425962		0.84249	1.79789	0.719917	0.118296	1.0554	0.275351	1.16723	1.12915	0.656415	0.778218
	0.752144	2.07374	1.9662	0.446681	1.36574	0.529756	1.49716	0.525935	1.08495			0.925283	1.49236	1.22731	0.557752	1.2086	0.443426	1.26202	0.703511	1.31934	0.675434		1.07862	1.35619	0.533705	0.417838	0.902669	0.303936	0.62271	0.624717	0.986518	0.552462
	1.22843	1.3372	0.833514	0.260734	1.03259	0.551334	1.97297	0.969408	0.501094			1.12748	1.44137	1.08867	0.60401	1.05874	0.337916	0.756483	0.492845	0.537527	0.413531		1.58675	0.912145	0.937281	0.456653	0.858542	0.331298	1.16482	0.997387	1.10224	0.658354
	0.688921	1.83684	2.00551	0.269133	1.41966	0.409024	0.732831	0.838307	0.814205			1.03521	1.90635	1.70751	0.365485	1.40112	0.426612	1.55106	0.660042	0.91127	0.150906		0.88956	1.38818	0.59601	0.503231	0.880877	0.37586	0.805354	0.64209	0.926092	0.493418
	0.628016	0.877256	1.29573	0.455286	0.89632	0.532346	1.21912	0.5055	1.3004			1.15246	1.33199	0.626813	0.364765	1.46383	0.327699	0.607456	0.394863	0.826425	0.624093		0.769197	1.32113	1.02202	0.2314	0.97424	0.411455	1.39538	0.766715	0.908931	0.694616
	1.38617	1.16173	1.2622	0.250958	0.708875	0.567479	1.52403	0.643196	1.00538			1.04085	1.68711	1.33128	0.287989	1.08316	0.387821	1.04914	0.663606	1.49141	0.838787		0.921093	1.40374	0.628896	0.301141	1.01752	0.341732	0.781561	0.993536	0.457617	0.555684
	0.876271	1.02306	2.38271	0.126488	0.950035	0.940389	0.997034	1.06558	1.05425			0.650809	2.12802	1.15794	0.434581	0.991413	0.40969	1.53009	0.390915	1.04584	0.312537		1.03317	1.77029	1.02825	0.493408	0.518214	0.544435	0.935958	0.665643	0.825329	0.424084
	1.34949	1.07243	1.88469	0.062257	0.919827	0.447762	1.00985	0.315849	0.950416			1.32124	2.0477	1.10784	0.718575	0.417972	0.413347	0.790995	0.840724	1.56795	0.471345		0.710777	1.34717	0.764812	0.387163	0.756865	0.545277	1.03226	1.00946	0.957982	0.429705
	0.565952	1.13959	1.14049	0.0796745	1.3828	1.12966	0.272167	0.531395	2.06176			1.30654	1.26527	1.52711	0.502339	0.80323	0.65563	1.07287	0.301216	0.609941	0.105212		1.41783	1.85075	1.16442	0.417762	0.861965	0.417107	1.47454	0.670899	0.592044	0.492333
	1.59032	1.43664	1.36933	-0.101522	0.519907	0.636933	1.75299	0.89491	0.618267			0.669045	1.37891	1.11117	0.402142	1.1218	0.512476	0.96288	0.980729	1.1343	0.375895		0.767664	1.22841	0.585383	0.416908	0.86634	0.442622	0.564932	0.771931	1.14517	0.444236
	1.24495	0.719402	1.38784	0.0895192	1.42499	0.576719	0.568806	0.587512	0.552106			1.39279	1.32006	1.72246	0.635866	0.952945	0.595974	0.54251	0.419294	0.453474	0.731113		0.736131	1.32236	0.907008	0.443564	0.915086	0.315131	1.01665	0.712989	0.650793	0.420369
	1.02039	1.60209	0.744293	-0.088511	0.80544	0.770663	0.911237	0.709206	1.13281			0.777843	0.805729	1.39454	0.756637	0.813519	0.430197	0.952991	0.683382	0.763067	0.686934		0.923587	1.79391	0.640377	0.354704	1.0988	0.484303	1.68278	1.03555	0.685082	0.506404
	1.19691	0.485171	1.37614	0.142804	0.510413	0.585858	1.59853	0.389968	0.934395			0.922008	1.6444	1.28903	0.854811	1.20408	-0.0316028	1.46229	0.469216	0.695233	0.243326		0.761188	1.5114	0.957304	0.226149	1.12765	0.411347	0.880226	0.576889	0.875892	0.699317
	1.17228	0.996632	1.31542	0.136471	1.11829	1.64407	0.651143	0.562589	1.47529			1.30667	0.826466	1.49508	0.504739	0.730237	0.785663	1.16157	1.24645	1.07066	0.714791		0.76057	1.97462	1.16736	0.50813	0.740018	0.549217	1.11142	0.636152	0.605655	0.59382
	1.17622	1.17164	1.1082	0.100465	0.773912	0.57941	1.50116	0.969354	1.05532			0.784173	1.71498	0.637889	0.50371	0.548829	0.552665	1.01261	0.804286	0.470553	0.824807		0.65579	1.22639	0.700421	0.376611	0.935357	0.324587	0.708897	0.691563	0.87096	0.502097
	1.33326	1.18798	1.40106	0.0234291	1.23806	0.355258	1.33936	0.678066	1.41703			1.03132	1.23548	0.495515	0.328109	0.960258	0.543308	0.937742	0.698278	0.594687	0.24064		0.678673	1.6921	1.01652	0.1089	0.729231	0.706162	1.54211	0.967254	0.610159	0.44085
	1.16752	2.02686	1.43975	0.0351325	1.36803	0.212796	1.12608	0.768621	0.700986			0.547123	1.15131	0.565193	0.332189	1.19103	0.446438	0.547133	0.475188	0.509119	0.565831		0.699382	1.16118	0.369853	0.494111	0.770287	0.342547	0.746974	0.614726	0.812245	0.458964
	1.00672	1.0423	1.0269	0.182803	1.25603	0.541891	1.2395	0.451762	1.21587			1.26274	1.98106	0.65068	0.359725	0.70955	0.325798	1.26414	0.358746	0.404888	0.398759		0.86606	1.08992	0.601939	0.363447	1.29663	0.34377	1.16703	0.715437	1.02985	0.605589
	0.689211	1.0066	0.797509	-0.0547087	0.971308	0.412527	2.50759	1.07137	1.30227			1.27782	1.68809	1.00641	0.449634	1.54944	0.580199	0.781652	0.455283	0.675502	0.620718		0.839447	1.42364	1.26466	0.414798	0.752571	0.570085	0.996104	0.56754	1.31182	0.795774
	0.579397	1.31605	1.73778	0.129793	1.74084	0.886623	1.52106	0.863229	0.705947			0.844349	0.766114	0.715626	0.37759	1.277	0.593213	0.795714	0.76621	1.14273	0.630325		0.841827	1.69551	1.20683	0.643266	0.688038	0.563319	0.772734		1.09563	0.573075
	0.755099	0.853613	1.33876	0.0630831	1.30903	0.703341	0.49858	0.636655	0.877819			0.403866	1.11229	0.551477	0.335858	0.869268	0.571595	0.983683	0.282564	1.44978	0.747056		1.00153	1.35795	0.628745	0.512074	0.682821	0.367573	0.79412		1.06348	0.714013
	0.866072	0.474972	1.25931	-0.0364651	0.891395	0.292302	0.794787	0.959622	1.00646			1.26398	0.738494	0.670259	0.443702	1.31981	0.547646	1.1947	0.35483	0.629017	1.0206		1.10532	1.93906	1.05516	0.557547	0.714096	0.499846	0.744486		0.708194	0.750833
	0.847297	0.956763	0.491842	0.0696233	1.14352	0.437608	0.999196	0.674552	1.02623			0.618718	1.60248	0.547774	0.486497	0.96094	0.348851	0.951739	0.823452	0.727635	0.461118		0.699565	1.20765	0.759787	0.556014	0.841097	0.424824	1.3045		0.869678	0.684885
	1.32874	1.97766	2.34739	0.255708	1.35564	0.634141	0.630491	0.622274	1.00806			1.2008	2.25144	0.943143	0.320188	0.838938	0.543989	0.526779	1.3409	0.62151	0.555329		0.664096	1.23397	0.740467	0.638644	1.39915	0.51028	1.2141		0.632481	0.72805
	0.93451	0.414994	1.89412	0.248411	1.18135	0.527878	1.80775	1.00152	1.16405			0.877169	0.677721	0.590122	0.303248	0.818431	0.929068	1.16799	0.341442	0.56862	0.751084		0.81407	1.37914	0.937281	0.573123	0.335836	0.481831	1.07085		1.0025	0.547663
	0.950157	1.49517	0.601098	0.255364	0.718014	0.324491	1.74358	0.449924	1.19663			0.811262	1.55554	0.497744	0.571811	0.726616	0.233983	0.855652	0.551595	1.4754	1.86377		0.908233	1.26543	1.27024	0.475998	1.27468	0.410749	0.70356		1.02863	0.707963
	0.799604	1.04195	1.29367	-0.0923662	0.631957	0.0742937	0.616597	0.336717	1.39451			0.777246	1.73326	1.07461	0.556381	1.04325	0.512225	1.28935	0.461351	0.987368	0.197976		0.905258	1.14919	0.84106	0.378194	1.1304	0.771157	0.91076		1.1101	0.678244
	1.93414	1.39411	1.21278	0.203525	1.14433	0.229144	0.81133	1.00639	1.02757			1.05933	1.50221	0.525725	0.366617	1.39714	0.64742	1.29605	1.08889	0.916297	0.697919		0.912168	1.33436	0.717329	0.385781	1.0857	0.533294	0.916417		1.58886	0.566928
	0.577774	1.18995	1.20217	0.258255	1.61163	0.229042	1.97102	0.720613	1.00284			0.850324	1.6668	1.0955	0.555832	1.20795	0.420661	1.24684	0.511915	0.751739	0.62306		0.925852	1.90338	0.658717	0.418441	0.897452	0.669045	0.747817		1.32214	0.404851
	1.11925	1.13612	1.16376	0.105697	1.2637	0.0436283	0.782839	1.08613	1.96329			0.986034	0.707842	0.708425	0.4878	1.62189	0.369609	1.8467	0.560359	0.708421	0.600644		0.832124	0.907203	0.99941	0.574254	0.910386	0.517969	1.02896		1.04139	0.519357
	0.982551	1.09271	0.867523	0.188792	0.165173	0.221731	1.70011	1.1044	1.46557			0.916829	1.08337	0.444902	0.38726	1.02554	0.738303	1.52964	0.681199	0.473721	0.761862		0.689725	1.12715	0.842668	0.748934	0.805964	0.720373	1.14669		1.26609	0.377598
	1.08616	1.44684	1.262	0.134887	0.793814	0.119835	1.22993	1.10224	0.825869			1.37637	0.614668	0.659012	0.257505	1.22305	0.360395	1.10449	0.269208	0.67323	0.353617		0.958941	1.81093	0.925373	0.597191	0.613207	0.418737	0.964245		0.902455	0.573437
	1.11502	0.883515	1.46412	0.123941	0.276462	0.254732	1.45062	1.46765	0.999954			1.12573	0.916099	0.271084	0.281679	1.17221	0.840264	1.32084	0.656736	0.806764	0.432883		0.695606	1.96931	1.09179	0.424772	0.705401	0.636221	0.678563		1.08117	0.548846
	1.00892	1.10106	1.02483	0.106386	0.319312	0.0985112	1.44802	0.427325	0.758836			1.19927	0.844747	0.591563	0.558198	1.01913	0.454971	1.18298	0.585561	0.980963	0.543312		1.10358	1.62941	0.917057	0.531645	0.618831	0.393712	1.11331		1.31721	0.61223
	1.95071	0.947433	1.73454	-0.0420414	0.819149	-0.133104	1.50452	0.562157	0.461477			1.27412	0.477608	0.703864	0.603976	1.27475	0.667282	1.18886	0.704346	1.0291	0.0705374		0.382501	1.57364	0.85636	0.530163	1.23042	0.415477	1.75493		1.76932	0.568801
	0.900262	1.10042	1.23687	-0.0218702	1.51014	0.036825	1.9095	0.891666	0.801201			1.1879	0.764565	0.68617	0.245263	0.967895	0.848151	1.1235	0.768875	0.833725	0.18162		0.869721	1.2247	0.469315	0.444418	0.861639	0.596088	1.07896		1.37356	0.683077
	1.02485	1.01518	1.09849	-0.00679336	0.709586	0.0133182	0.934484	0.802734	1.11203			1.43687	1.32794	0.593209	0.450286	1.33863	0.608163	0.421702	0.639624	0.944739	0.367769		0.854138	0.697688	0.42241	0.67977	1.05951	0.537941	1.18083		1.189	0.67328
	0.687646	1.18381	0.966521	0.0753373	1.07788		1.51441	0.665578	0.770902			0.780057	1.02317	0.377213	0.34978	1.18791	0.566217	1.11361	0.84692	0.413325	0.588695		0.953678	0.889881	0.750567	0.413768	1.02016	0.639563	1.21265		1.14402	0.682847
	1.21302	1.06397	1.04342	0.00325783	0.970445		1.5662	1.58653	0.82493			1.07288	0.40453	0.663161	0.770833	1.20175	0.51287	1.08667	0.901304	1.07745	0.176008		1.0158	1.43662	1.0897	0.416305	1.25772	0.623451	0.849089		1.31425	0.556046
	1.25115	1.45878	1.1639	0.0718951	1.61112		1.61432	1.06364	0.847386			1.07808	0.911872	0.665082	0.576921	0.630714	0.3524	1.58358	0.619945	0.537148	0.666687		0.792263	1.44859	0.917635	0.431982	0.937585	0.426835	0.717924		1.34098	0.700665
	1.08831	1.14736	1.39989	0.0570249	1.20521		2.23333	1.31611	0.799726			1.33252	1.28315	1.0705	0.64413	1.10736	0.25406	1.27304	0.562061	0.633287	0.611525		0.714324	1.35419	0.703009	0.334429	1.04524	0.473706	1.01877		1.524	0.547202
	1.17494	0.87801	0.795788	0.164765	0.83245		0.947837	1.52679	0.713924			1.22519	1.18159	0.915539	0.212413	1.25112	0.502079	1.24026	0.287219	0.972217	0.484568		1.21175	1.03734	0.639197	0.443162	0.881556	0.85001	1.06323		0.926191	0.767238
	1.25346	2.93863	0.541066	0.201046	1.20302		1.27372	0.323472	1.20695			1.41114	1.01345	0.52137	0.383659	0.717115	0.176442	0.983876	0.887403	0.987919	0.560494		0.766497	1.60385	0.736799	0.54908	1.36397	0.773738	1.81459		1.07216	0.692545
	1.41566	0.576151	0.80818	0.0813267	0.756447		1.12121	1.37023	0.399673			1.32774	0.985459	0.482005	0.587996	1.20828	0.681909	1.38575	0.938288	0.710694	0.905588		0.515473	1.74126	0.963107	0.337344	1.34685	0.477076	0.511728		1.45519	0.623046
	0.60501	0.961805	0.444065	0.0405712	0.957244		1.08959	1.55512	0.534074			0.661963	1.18535	0.846273	0.189335	1.20656	0.400871	0.90506	0.626751	1.36046	0.745334		1.38655	1.42833	0.728082	0.745316	1.43831	0.551825	0.565895		1.24288	0.556243
	1.36971	0.628132	0.713382	0.303555	1.09219		1.20123	0.767053	0.959198			1.70745	0.59236	0.819114	0.315216	1.30819	0.571846	0.92657	1.04202	0.938817	0.700157		0.784162	1.04651	1.13608	0.788905	0.960056	0.412896	1.10416		1.30511	0.813362
	1.03557	1.59954	0.807491	-0.450974	0.82651		0.669524	0.803491	1.17189			1.47715	1.42439	1.17289	0.457075	0.96603	0.65624	1.71392	0.79276	1.08333	0.245874		0.794528	1.59343	0.783654	0.65922	0.759772	0.302224	0.70015		1.54639	0.737223
	1.69011	1.11943	1.18035	0.216743	1.22486		2.30334	1.39115	0.486346			0.540152	1.16311	0.783452	0.375773	0.862815	0.410587	0.911032	0.914338	0.756077	0.234476		0.804299	2.13637	1.0388	0.526394	0.941063	0.321163	0.85242		1.06499	0.79824
	1.25984	1.31993	0.766598	-0.0377042	1.06467		1.88355	0.891234	0.340617			0.421416	1.55634	0.391821	0.482793	0.943193	0.532804	0.515221	0.522252	1.09298	0.255722		0.925463	1.95761	1.01566	0.606311	1.26324	0.415423	1.26124		1.15819	0.88628
	1.04334	1.05841	0.916747	0.0597098	0.646579		0.570915	0.462736	0.993921			0.57824	1.17362	0.876037	0.299065	0.758631	0.448517	1.99303	0.838605	0.965813	0.199388		1.23351	1.51872	0.938813	0.75946	0.966822	0.31918	1.05962		1.4021	0.798568
	0.546945	1.6995	0.797922	0.117057	1.21612		0.874312	1.16722	1.04768			1.39232	1.05351	0.533543	0.498293	1.08398	0.549546	1.65315	0.799887	0.437635	0.260852		0.932946	1.76036	1.35249	0.697155	0.57234	0.308121	0.735138		1.8473	0.683636
	0.819945	0.988809	0.637654	0.357735	0.947801		0.815168	0.826089	0.967309			1.0862		1.14851	0.189267	1.0083	0.457588	1.60942	0.448862	1.17059	0.310265		1.00654	1.38623	0.807697	0.747678	1.05266	0.451452	1.08474		1.31103	0.86616
	1.07347	0.813628	0.448195	0.158432	0.790209		1.37931	0.681148	1.26681			0.477586		0.77992	0.241388	1.37983	0.48462	0.488639	1.03659	0.834448	0.20204		0.927683	1.40023	1.00971	0.780714	1.06222	0.415966	0.466829		1.16296	0.79459
	1.26841	0.949114	0.585195	0.168827	1.54694		0.719586	1.19387	0.987486			1.54979		0.766204	0.42594	1.09323	0.250116	1.2419	0.574485	0.382506	0.699606		1.07642	1.27854	0.809832	0.564179	1.34886	0.326842	0.972952		0.89131	0.973334
	1.46863	0.924253	0.155265	-0.133535	1.52288		1.65648	0.772891	1.07543			1.57911		0.084509	0.445279	1.05867	0.743215	1.4995	0.401926	1.69281	0.308302		0.641534	1.40671	0.994486	0.493182	1.14542	0.298746	0.919025		1.25741	0.864911
	0.521447	2.40631	0.701541	0.186864	1.17297		0.532152	0.625518	0.471197			1.28392		0.899389	0.669231	1.09596	0.705499	0.661102	0.395152	0.487805	0.432297		0.946607	1.60064	1.34967	0.583147	1.4754	0.342901	1.17778		0.990002	0.140763
	1.47286	1.20658	0.723227	0.284967	1.00614		0.863554	1.06813	0.967711			0.476988		0.827859	0.352318	1.04931	0.332789	1.28459	0.647747	0.751084	-0.00328832		0.916791	1.55115	0.927031	0.800562	1.15061	0.691326	0.869472		1.2751	0.461857
	1.10772	1.06223	0.508847	-0.0388057	1.76785		1.77294	1.49435	0.516712			0.621905		0.692994	0.560873	1.16006	0.530868	1.12032	0.611854	1.24641	0.0858604		1.00349	1.30335	0.920775	0.583047	0.885877	0.463843	0.805074		1.38582	0.50762
	1.72268	0.796301	0.416665	0.490603	1.0727		2.15607	0.913724	1.21587			0.66723		0.684867	0.298585	0.898379	0.591492	1.76214	0.761459	0.360813	0.217879		1.41692	1.6468	0.821564	0.619852	1.5339	0.339015	0.915053		0.907814	0.542205
	0.764429	1.11224	0.690457	0.880397	1.36422		0.938917	1.59421	0.938887			1.53423		0.501653	0.269026	1.34351	0.710088	1.97833	0.877772	0.528092	0.0887529		1.14065	1.40458	0.73685	0.53476	0.655676	0.457349	0.586639		2.03488	0.497955
	1.59438	1.11665	0.574455	0.376116	0.515134		0.765539	0.443977	0.450685			0.763148		0.388631	0.248555	0.663338	0.386064	0.759436	0.500325	0.977623	0.182826		0.751646	1.46909	0.705647	0.567018	1.17004	0.691652	0.805154		1.18854	0.412774
	1.24576	1.30301	0.443239	-0.100628	1.13073		0.795003	1.46137	0.459332			0.978841		0.897091	0.282091	1.16293	0.586581	1.07367	0.584341	1.04129	0.0571428		0.807091	1.59012	0.942883	0.603472	0.951334	0.701651	1.17698		1.37918	0.590039
	1.02028	1.91542	0.250338	0.201046	0.859613		0.94535	0.596594	0.081936			0.599486		0.968621	0.287646	1.28511	0.16246	0.826502	0.589414	0.663588	0.0618257		1.06422	0.961526	0.765741	0.682207	0.640677	0.398875	1.18111		0.898608	0.371713
	0.440434	1.28789	0.51938	0.480827	1.63945		0.914318	0.572537	0.628993			0.662494		0.862492	0.502339	0.927956	0.547359	1.81216	1.1051	1.1563	0.32607		1.38426	1.75643	0.578374	0.700673	0.777868	0.42746	0.999955		0.799292	0.498842
	1.33737	1.03928	0.532736	0.612113	0.735377		0.751591	1.20393	0.542051			0.691973		1.16054	0.392575	0.844746	0.157584	1.45956	0.613973	1.39548	0.152076		1.09997	0.833429	1.20147	0.609099	1.40763	0.501775	1.13638		1.36166	0.52728
	0.637752	1.68681	0.540446	-0.00713758	1.81725		1.9195	1.02688	0.68329			0.59672		0.178191	0.429643	1.18494	0.395601	0.755327	0.444175	0.602021	0.265604		0.716521	1.11065	1.115	1.06006	1.01519	0.4802	0.936158		0.856988	0.475534
	0.846485	0.53437	0.817061	0.402552	0.739997		0.951135	0.893829	0.592527			1.14697		0.611451	0.162177	0.743036	0.64613	0.699017	0.898543	0.658871	0.144088		0.844916	1.26756	0.899245	0.636232	1.11841	0.523023	0.446607		0.971066	0.435524
	0.802792	1.15217	0.434909	0.133442	1.25232		0.909182	0.882476	1.22954			0.396076		0.792436	0.326154	1.15629	0.304539	0.688454	0.730735	1.10227	0.160375		0.64984	1.06095	0.989336	0.709616	0.863215	0.662497	0.685424		1.16924	0.367505
	1.38999	0.953981	0.0930302	0.675311	1.32736		1.1915	1.08764	0.410867			1.19639		0.969855	0.203188	0.824633	0.362761	0.388186	0.677186	0.702533	0.200249		1.10658	1.0199	1.17761	0.430852	1.05472	0.624999	0.79083		1.46801	0.428653
	1.54431	0.876735	0.785874	0.267756	2.00682		1.00622	0.824629	1.04145			0.532583		0.534846	0.306369	1.12772	0.295074	1.26825	0.684249	0.689414	0.401996		0.929353	1.06619	0.962153	0.576464	0.964132	0.672985	1.46744		1.24252	0.439009
	0.521621	0.86868	0.186727	0.0221899	1.27928		0.473116	0.696772	1.00726			0.557171		0.901892	0.300711	0.742032	0.254777	0.924836	1.11017	0.894604	0.281271		1.21726	1.63497	1.21765	0.704416	0.833516	0.661301	1.37038		1.35453	0.597765
	0.685096	0.982608	0.675862	0.106042	0.681713		1.05845	0.823494	0.87601			0.879029		0.698412	0.293818	1.09244	0.277328	0.765344	0.951707	1.08092	0.249696		0.807617	0.771211	1.05908	0.600809	1.14127	0.544407	0.76515		1.02916	0.41044
	0.7059	1.48816	0.591253	0.0414662	1.42895		0.422136	0.769918	0.885528			1.55692		0.718986	0.0951734	1.55073	0.475262	0.871672	0.663285	0.801633	0.127594		1.59183	0.529317	1.17906	0.560285	0.883513	0.290921	0.629612		1.19883	0.350081
	0.796475	1.10888	0.462033	0.181632	1.1785		1.15154	0.884584	0.797112			1.01002		0.892153	0.309523	1.09488	0.397286	0.619367	0.89071	0.722642	0.160995		0.915029	0.80796	1.01657	0.901255	1.18469	0.563944	0.710181		0.764246	0.449069
	0.447272	1.23376	0.928657	0.403585	1.43962			0.776568	0.331433			1.56172		0.717649	0.353998	0.599846	0.369179	1.29821	0.732244	1.07435	0.305237		1.04397	0.698031	0.849275	0.855983	0.943671	0.468136	0.799857		0.817636	0.549931
	1.67736	0.930628		0.474563	1.11154				0.80482			1.07239		1.01351	0.327869	0.988796	0.470315	0.995722	0.46973	0.972734	0.213058		1.05267	0.846701	0.994009	0.609803	0.829767	0.322902	1.09894		0.978627	0.391504
		1.55451		0.16986	1.94854				0.897259			0.713773		0.79614	0.309352	0.833166	0.409081	0.902781	1.14285	1.07717	0.202212		1.06381	0.660138	1.09003	0.514737	1.10127	0.575057	0.758369		0.819905	0.564856
		0.432437		-0.362372	1.11194				0.585019			0.775498		0.816028	0.543522	0.691374	0.476481	0.888173	0.740752	0.791957	0.143089		0.90631	1.27399	0.810636	0.547472	0.609131		0.550929		0.893184	0.443184
		0.563924		0.231751	1.06325				0.565445			1.17632		0.629214	0.261482	1.00948	0.504911	1.3385	0.598884	0.653189	0.332543		1.01173	1.78398	0.88294	0.422737	0.955899		0.762502		0.923397	0.756718
		1.14446		0.0835297	2.1076				0.912677			0.913908		0.431975	0.472986	0.748664	0.349532	0.713367	0.697155	0.986783	0.337743		0.628628	0.772469	0.847818		0.805312		0.847043		0.958179	0.647341
		0.879922		0.0946824	0.810365				0.526834			1.32347		0.383659	0.586008	0.967106	0.302997	1.22864	0.561066	0.901732	0.578434		1.21221	1.16813	0.843648		0.789226		0.351593		1.25274	0.600592
		1.60371		0.0280416	2.66786				0.616525			0.906848		0.543556	0.439793	0.956386	0.362761	1.24649	0.752695	1.41245	-0.183755		0.969032	1.04747	1.03307		0.792596		0.710301		1.17983	0.399295
		1.22391		0.274296	1.22257				1.37903			1.07808		0.871202	0.456938	1.06408	0.444144	1.456	0.781877	0.928004	0.241604		0.88702	0.75279	0.884874		0.766728		0.303284		1.18252	0.662858
		1.34375		0.398697	1.13631				1.10459			0.787205		0.684936	0.341894	1.24725	0.328989	0.69953	0.464786	0.769334	0.201764		0.598514	1.54508	0.463511		0.780395		0.881831		0.812179	0.645303
		1.29432		0.00766384	1.26177				0.975889			1.31444		1.71869	0.384517	1.04738	0.446474	0.758249	0.694073	0.768542	0.248697		1.36319	1.11452	0.820132		1.11803		1.0394		0.780585	0.738998
		1.67945		0.163939	1.22922				0.869306			0.690977		0.37759	0.396381	0.815491	0.178844	1.08308	0.462956	0.901628	0.201041		1.11331	1.92269	0.690071		0.65891		0.974196		1.14498	0.426549
		1.71804		0.00897187	0.823718				0.656074			1.04749		0.371898	0.291967	1.07143	0.249901	0.728841	0.881656	1.49451	0.174424		1.15779	1.14274	1.17655		1.18526		1.03057		1.13488	0.62298
		1.38541		0.364206	1.45957				0.91261			0.534729		0.844078	0.320119	0.788889	0.386925	0.900212	0.677635	0.897152	0.18162		0.789219	1.5606	1.40979		1.14564		0.771129		0.944174	0.614071
		1.33604		0.258255	1.08244				1.03991			1.10546		1.41121	0.470483	0.560158	0.286219	1.02757	0.600361	1.15967	0.456435		0.835053	1.21129	0.989637		0.881067		0.837293		1.04395	0.531882
		1.41648		0.200702	0.923127				0.623161			0.537164		0.88214	0.439039	0.956996	0.361901	0.971869	0.627617	1.25922	0.36615		0.818875	1.14772	0.798602		0.772244		1.37218		0.747151	0.889995
		1.17906		0.452808	1.14063				0.495195			0.95848		0.889307	0.353107	0.909565	0.0943069	0.747237	0.445748	0.570755	0.0526664		0.982144	1.91411	0.735066		0.693282		1.79024		0.872867	0.47103
		0.976871		-0.0802497	1.27329				1.57429			0.661056		0.83866	0.49356	0.84514	0.202147	1.2053	0.95556	0.86654	0.258476		0.742676	1.14354	0.684845		0.610625		1.10231		1.09366	0.457978
		0.744379		-0.139731	0.833517				1.24221			1.24446		1.05068	0.488143	1.0397	0.301205	0.592881	0.689161	1.21053	0.16282		0.969535	1.57707	0.944642		1.23571		0.58046		1.03116	0.516562
		1.3339		0.0671449	1.01162				0.970995			0.932697		1.4037	0.33579	1.14686	0.207776	0.930808	0.863261	1.12579	0.577435		0.792766	0.927248	1.02586		1.11023		1.2165		1.02163	0.449431
		0.484533		0.0508289	1.04137				1.13724			1.15988		1.41303	0.341276	0.473111	0.444251	1.36681	0.211517	0.869398	0.250729		1.00635	1.04141	0.983105		0.857699		1.25908		1.00979	0.651746
		1.24373		0.252748	1.34219				1.36247			0.989155		0.268923	0.324371	0.907127	0.491611	0.914916	0.920406	1.23013	0.189678		1.1974	0.298636	1.16464		1.06122		0.915936		0.939177	0.385882
		1.83568		0.321523	1.51176				1.2587			0.771956		0.984052	0.202811	1.00611	0.481106	1.2975	0.544725	0.27831	0.139543		1.11086	1.32399	0.917735		0.978533		1.13		1.19551	0.388315
		1.35157		0.381624	0.788432							1.46233		0.887524	0.560701	-0.0849495	0.259581	0.834913	0.143104	1.25702	0.123428		0.860934	1.55996	1.279		1.10822		1.24118		0.971526	0.504234
		1.62898		0.138192	1.60386							1.02828		1.57357	0.408589	0.671225	0.197774	1.25605	1.06259	1.11887	0.347694		0.789906	1.56218	1.27976		1.35929		1.24579		0.977181	0.605228
		0.716331		0.218739	0.71974							1.3221		0.948904	0.230347	0.67879	0.482935	1.00044	0.53458	1.37664	0.272353		1.16475	1.01175	1.1705		0.892371		1.35365		0.940097
		1.33204		0.305689	1.13078							0.701092		0.361645	0.169515	0.0328578	0.0701072	1.22514	0.60813	1.20812	0.204209		0.84693	0.951344	1.16404		1.12964		1.47783		1.16635
		1.25173		0.0448395	1.32386							1.01812		0.404542	0.222494	0.60447	0.212078	1.20709	0.838091	1.13072	0.225592		0.839058	0.750341	1.21049		0.888376		0.824173		1.0047
		1.4225		0.281938	1.57081							0.929909		1.18541	0.35585	0.6533	0.743179	0.755456	0.949621	1.34706	0.508534		1.04223	1.52426	0.847064		0.84444		1.98841		1.04083
		0.638621		0.115886	0.8588							1.06		1.08089	0.191804	0.748664	0.167372	1.17303	0.324556	0.922598	0.236336		0.767984	0.909834	1.1555		0.83675		0.43489		1.11059
		1.11641		0.201115	0.540774							1.01912		0.269986	0.428203	1.11019	0.0676694	1.13701	0.684441	1.20058	0.0551112		0.652861	1.22601	1.58586		1.05464		0.372096		1.02722
		0.871346		0.0970231	1.27466							0.677433		1.30076	0.191084	0.704531	0.326695	1.44274	0.895044	1.32571	0.232686		0.801553	1.45634	1.20524		0.842619		0.747696		0.955483
		0.871056		0.366065	1.70855							0.751972		0.962449	0.130047	1.07473	0.375524	1.27069	0.838669	1.10548	0.102216		0.976858	1.01004	1.26747		0.766918		0.945868		1.35732
		1.8788		0.382932	1.27903							0.557569		0.581653			0.329097	0.683607	0.951772	1.51258	0.25097		1.0118	0.920818	1.07521		0.578264		0.84616		1.03452
		1.53069		0.329509	0.730757							1.00347		0.908716			0.319775	1.08465	1.1043	0.944567	0.0094177		0.807754	1.40969	1.43376		1.04225		0.574843		1.03524
		1.0897		0.247378	1.10417							0.861301		1.60797			0.241512	0.945704	0.976395	0.926421	0.145327		0.850431	1.29603	1.13977		0.760315				1.07143
		1.11276		0.111136	1.25593							0.89182		1.23286			0.332574	0.91864	0.714041	1.24011	0.0930571		1.40403	1.04194	0.943687		0.606848				1.42356
		1.40378		0.276086	1.24532							0.936482		1.17635			0.0897179	1.58682	0.767109	1.22589	0.574474		0.981755	1.1282	1.25056		0.755452				1.25172
		1.58673		-0.047962	1.21795							0.947016		0.625236			0.377137	1.38293	1.17634	1.00834	0.134309		1.06303	1.49019	0.838774		1.0069				1.18538
		0.854946		0.150859	1.94128							0.607099		0.89205			0.383985	0.920085	0.932413	1.05245	0.162131		0.432363	1.21877	1.6664		0.87278				1.38888
		0.921008		0.408266	0.9543							0.958879		0.25411			0.24499	0.531434	1.11287	1.17279	0.13455		0.810088	1.70004	1.10025		0.91332				0.998747
		2.32118			1.08437							1.00204		0.577264			0.463898	0.832409	0.663766	1.08244	0.19925		1.09534	1.50266	1.31571		0.85183				1.35956
		2.19358			1.16271							1.04408		0.528091			0.086312	0.960985	0.398106	0.882828	0.118917		0.918392	0.810889	0.934995		0.787868				1.06752
		1.7983			0.990398							1.03417		0.789213			0.286649	1.21169	0.743128	1.30719	0.224284		0.904686	1.11276	1.50865		0.750452				1.05148
		1.08692			1.74008							1.19374		1.06837			0.415964	1.12741	0.836935	0.811412	0.831797		0.42655	1.10466	0.973207		0.842157				1.04451
		2.57181			0.721872							0.736236		1.07941			0.530509	1.05428	0.751378	1.34906	0.334024		0.646042	1.13605	0.830031						0.901206
		1.17176			1.62797							0.776073		0.456287			0.38904	0.994951	0.725535	1.42788	0.802494		0.914617	1.48161	1.29747						1.41926
		1.3266			1.2736							0.934069		1.00706			0.529398	0.359132	0.424206	0.8538	0.556603		0.742493	1.32902	0.935598						1.50648
		1.06507			1.54887							1.01677		0.635317			0.454791	1.46229	0.69022	0.869777	0.480952		0.875121	0.811873	1.14075						0.85712
		1.18671			1.17576							0.732784		1.14295			0.284211	1.21644	0.751121	1.09373	0.43092		0.748259		1.17721						0.940788
		1.60191			1.42941							0.695315		0.717375			0.497777	0.412681	1.02548	1.34765	0.904314		0.77224		1.28061						0.868264
		1.265			1.16652							1.40908		0.679861			0.495518	0.896842	1.19897	1.04714	0.83252		1.00164		0.759084						0.875859
		1.54733			1.00456							0.85433		1.12104			0.204227	1.11833	0.805409	1.52863	0.4762		1.09386		1.22034						0.847158
		0.723807			1.35199							1.00741		1.23482			0.670257	0.895654	1.32588	0.977486	0.652397		0.968231		1.39354						0.764181
		1.94109			1.4389							0.744801		0.497058			0.475298	1.14594	0.966443	1.30144	0.643892		1.11411		1.06315						0.969981
		1.04015			1.52994							1.10767		0.756329			0.390116	1.91133	0.941017	1.5443	0.820296		0.910887		0.987351						0.88125
		1.18532			0.92267							0.870641		0.74851			0.284892	1.45227	1.43394	1.0198	0.312331		0.874137		1.24486
		1.04299			1.48434							0.696289		0.930901			0.244452	0.700654	0.898062	1.2313	0.383367		1.1626		1.03584
		1.32596			1.59177							0.754119		0.738463			0.0824759	0.47538	0.939251	1.00069	0.396521		0.949788		1.02401
		0.718591			1.42789							0.989575		0.722827			0.203689	1.28488	0.899442	1.32168	0.417973		0.924868		1.31915
		1.00706			1.23795							1.03061		0.831322			0.513336	1.09977	0.634616	1.02125	0.96719		0.722585		1.25963
		0.852222			1.13601							0.528112		1.1315			0.192611	1.13663	1.37025	1.62752	0.421726		0.626477		0.892713
		0.681909			0.600429							0.842888		0.920306			0.471892	1.02356	1.19229	0.953761	0.0677139		1.19468		0.845984
		0.738236			1.29639							0.417256		0.568794			0.515021	1.48174	0.572655	1.27389	0.287435		0.983357		0.902134
		0.522664			1.10321							0.894941		0.782424			0.319668	1.63523	0.975721		0.226522		1.08699		0.936125
		0.885833			0.830826							0.846075		0.852616			0.690585	1.78314	0.919411		0.541762		1.16022		0.990039
		0.716968			1.36458							1.10435		0.948733			0.541874	1.12995	0.719948		0.0800756		0.955074		1.13711
		1.44812			1.21242									0.903366			0.350106	1.34761	1.39972		0.796433		1.00178		0.667435
		0.683879			0.986336									1.2128			0.71102	0.583571	0.678117		0.356061		0.930108		1.05159
		0.655832			0.847479									0.525553			0.464077	1.64962	0.914049		0.478921		0.857936		1.50767
		0.913996												1.08356			0.360001	0.760849	0.766917		0.974387		0.919331		1.20585
		0.77005												0.82947			0.201897	1.67068	0.997937		1.04053		0.923472		1.04724
		0.825276												1.20211			0.35724	1.49256	0.717444		0.714998		0.756611		0.719213
		1.23921												0.576235			0.3168	1.03405	1.25727		0.798844		0.971366		0.601462
		0.684865												0.867807			0.0435056	1.00002	0.737253		0.107003		1.14244		1.01333
		0.980117												0.589197			0.18519	0.646623	1.03778		0.677603		0.870934		0.925197
		0.337864												1.09087			0.542089	0.96869	0.95739		0.354684		0.838806		0.971674
		0.862479												0.972187			0.465511	1.1322	0.918672		0.240261		0.644852		0.792799
		0.450285												0.869007			0.401409	1.33747	1.31647		1.10365		0.761325		0.932407
		0.646212												0.858583			0.155863	1.14693	1.27525		0.0215039		0.604441		1.02682
		0.269367												0.670671			0.00647125	1.34492	1.19705		0.782385		0.513162		1.29767
		0.207999												0.795797			0.112089	0.643124	0.610121		0.538009		0.691075		0.864525
		0.555521												0.776766			0.308446	1.47792	0.98898		0.68659		0.643502		0.969639
		0.589074												0.729651			0.0754132	1.11932	1.31143		0.38106		1.07146		1.05355
		0.239639												0.936422			0.403488	0.833789	0.979413		0.406541		0.671419		1.26031
		0.563229												0.544756			0.06896	0.490276	1.22193		0.0770454		0.848989		0.755843
		0.546365												0.781361			0.49792	0.400674	1.01893		0.717718		0.738145		0.353146
		0.265717												1.03857			0.0834081	0.996075	0.890068		0.262436		0.779334		1.47356
		0.758402												0.684833			0.129835	0.191195	1.14565		0.53367		0.596569		1.38874
		0.283101												0.733114			0.177733	1.09165	1.11319		0.289673		0.916264		1.39379
		0.998834												1.02109			0.228175	1.0128	1.08722		0.435224		0.689039		1.37691
		1.75722												0.832796			0.349604	1.2713	0.918897		0.616793		0.907043		1.22675
		0.431973												0.870516			0.510863	1.25201	1.54046		0.345215		1.01809		1.10246
		0.0911731												0.852822			0.193866	0.685886	0.997744		0.443316		0.762813		1.18713
		0.82093												0.653148			0.240006	1.25679	0.601677		0.802528		0.896448		1.02586
		0.371996												0.679415			0.68933	1.08847	1.17968		0.281754		1.24143		0.817419
		1.88627												0.93944			0.371043	0.512332	0.793242		0.395729		0.810958		1.073
		0.721431												0.861943			0.458233	0.874593	0.814366		0.683422		0.762035		0.880578
		0.637404												1.15393			0.150593	1.0806	0.959412		0.40692		0.826129		1.91474
		0.113252												0.560324			0.0397054	1.07383	0.902556		0.595616		0.898599		1.49247
		0.785407												0.68737			0.567149	1.17123	1.10532		0.174906		0.860934		1.01009
		0.896322												0.980691			0.222188	1.01935	0.452747		0.204657		0.371426		1.13058
		0.638215												1.21843			0.386459	0.854625	1.08988		0.31357		0.696796		1.12686
		0.57366												0.525245			0.1654	0.61988	0.86172		0.623301		0.435086		0.973332
		0.333865												0.93073			0.305112	0.874401	0.871287		0.381921		0.728099		0.969916
		0.910519												0.79926			0.397071	0.825025	1.22347		0.621132		0.697894		1.47692
		0.489054												1.00562			0.710805	0.736257	1.1139		0.722539		1.08065		0.836412
		0.695991												0.702973			0.382515	0.613363	0.811477		0.242912		0.864046		1.27709
		0.724792												0.821412			0.144391	0.519138	1.14748		0.409916		0.844779		0.547447
		2.13001												0.750533			0.290951	0.874658	0.835876		0.197976		1.07942		1.48024
		1.0128												1.15616			0.325834	1.18719	0.706561		1.06374		1.02569		1.63844
		1.54454												1.29129			0.353081	0.734331	0.802231		0.385743		0.851117		1.22783
		2.32993												1.31924			0.23911	0.347767	0.98394		0.375757		0.791919		1.0179
		0.190788												1.07544			0.140842	0.696513	1.06343		0.700536		0.822148		1.02991
		0.286231												1.49395			0.283315	1.16485	0.805345		0.768955		1.01018		0.972252
		0.644764												1.34623			0.487093	0.663092	0.881271		0.255274		1.06365		1.01707
		0.661917												0.396415			0.446259	1.11919	0.821365		0.275142		0.566158		1.79209
		0.734991												0.740795			0.144785	0.430306	1.23355		0.710556		0.894274		1.19052
		0.235177												0.680032			0.164862	1.25101	0.794398		0.464149		0.93544		1.21896
		0.910346												0.44624			0.629423	0.393547	1.28662		0.493589		0.452339		1.04013
		0.160944												0.450423			0.426827	0.91376	1.15804		1.40801		1.14839		1.5434
		1.47755												0.819252			0.462786	0.700269	0.942044		0.893536		1.02459		1.04792
		1.97551												0.778069			0.267325	0.761652	1.3541		0.358782		1.07928		1.53069
		0.332011												1.15105			0.2513	1.00628	0.738922		0.687279		0.910063		0.906355
		1.4779												0.35002			0.134711	0.866054	1.07579		0.649402		0.656202		1.16088
		0.396219												1.04139			0.458914	1.27493	0.978514		0.350277		1.15264		0.765214
		1.15935												0.946572			0.563779	0.739275	1.12077		0.281926		0.732584		1.28546
		1.53915												1.32843			0.728659	0.633685	1.30642		0.344974		1.0094		1.10267
		0.838604												1.25039			0.278511	0.557374	0.878189		0.780284		1.11612		1.12352
		0.184993												1.02177			0.380723	0.954468	1.09139		0.590899		0.881643		1.44873
		0.60501												0.629797			0.362331	1.06054	0.749645		0.540247		0.629246		1.71373
		0.851991												1.3523			0.479493	1.47609	0.926506		0.702154		1.43213		1.41866
		0.675766												0.414041			0.430914	0.735519	0.612721		0.994806		0.974593		1.24735
		2.13389												1.16288			0.549259	1.16896	0.942975		0.336124		0.841323		1.1603
		0.839068												0.863315			0.415247	0.586685	0.725856		0.18775		1.31543		1.20524
		0.247868												1.15513			0.53707	0.55686	0.673911		0.91733		0.703317		1.44693
		1.06617												0.889341			0.531441	0.574357	0.459521		0.437256		0.872879		0.869323
		0.788188												0.719501			0.607303	0.604856	1.07056		0.569171		1.00846		1.09586
		0.793925												0.8377			0.262808	1.38832	0.49949		0.57561		1.24877		1.33141
		0.654151												1.34547			0.585182	1.5282	0.644055		0.132897		0.821598		1.64773
		0.865783												0.832488			0.291023	0.726819	0.418588				0.652815		1.17487
		0.679301												0.946024			0.0630804	0.507003	0.559461				1.20742		1.63997
		0.851237												1.08905			0.137472	0.672948	0.799952				1.09642		1.18351
		0.643141												0.840923			0.306905	0.829134	0.492203				1.13244		0.957932
		0.482158												0.958334			0.00740338	0.909298	0.231614				1.35101		1.32536
		0.358783												0.926718			0.135106	0.504402	0.639977				0.589956		0.857742
		1.21493												1.04382			0.305507	1.22928	0.614647				1.13251		1.82503
		0.800068												1.07746			0.219141	0.488703	1.11065				1.10978		1.2632
		1.2989												0.540744			0.2926	0.642417	0.568257				1.12759		1.42133
		0.645401												1.6499			0.345947	0.832666	0.672146				1.30687		0.875026
		0.671188												0.813457			0.469239	1.07174	0.385489				1.35582		1.1461
		0.576963												0.777657			0.495447	0.316754	1.24459				1.18566		0.940019
		0.32836												0.790962			0.194511	1.17098	0.792985				1.31122		1.74285
		0.099228												0.888964			0.700803	1.49687					1.40554		1.39487
		1.01749												1.35628			0.312713	0.862779					1.3069		0.949792
		-0.00676141												1.14625				0.874016					1.13182		1.60515
		1.0139												1.21558				0.792664					0.835717		0.784985
		0.285419												0.884335				1.00744					1.12539		1.34098
		0.333112												1.01484				1.15547					1.235		1.30857
		0.642619												1.24987				0.502155					1.06168		0.808902
		0.519187												1.63204				0.714748					1.46504		1.45667
		0.67426												1.12461				0.831317					0.873771		0.89819
		0.351134												1.22138				0.580778					1.19976		1.20509
		0.140082												1.03947				0.937582					1.07644		0.986195
		0.791376												0.943863				1.67713					0.997384		0.615933
		0.687183												0.631408				0.662803					1.2987		0.599879
		0.486156												1.19919				0.764091					0.861803		1.00426
		0.421369												0.618721				0.704924					1.33342		0.839804
		0.784422												0.64677				0.886825					0.950428		0.871157
		0.450807												0.955762				0.300028					1.1985		1.25084
		0.344528												0.890987				0.875364					0.94592		1.00124
		0.574123												0.808622									1.44444		1.07468
		0.460369												1.24401									0.869698		1.03275
		0.63045												0.838694									1.21573		0.920599
		0.624829												1.06858									0.879858		0.872715
		0.558825												0.953087									1.5316		1.01423
		0.469698												0.723204									0.789631		1.15259
		0.471495												1.24668									0.878691		0.727228
														1.49248									1.56847		0.836186
														0.833859									1.13637		0.867766
														1.28869									1.20456		0.968835
														1.04454									1.53344		1.11111
														0.816954									1.2107		0.736146
														1.04379									1.5481		0.350659
														0.726393									1.71922		0.345006
														1.16689									1.30136		0.613069
														1.3835									1.41655		1.0174
														1.35861									1.41671		0.739814
														1.11847									1.35886		1.05418
														1.21284									1.55787		1.15216
														0.909607									1.39694		0.866409
														1.2531									1.50813		1.35206
														0.948321									1.40344		0.91457
														1.3059									1.36685		0.852039
														0.884678									0.973998		1.05084
														0.737469									1.34612		1.13718
														1.00936									1.53989
														1.29054
														0.983949
														0.502064
														0.566291
														1.52341
														0.572806
														0.979114
														1.34095
														0.331744
														1.38978
														0.664396
														1.0251
														1.15825
														1.35998
														1.11329
														0.939406
														1.06018
														1.6499
														0.904189
														1.12351
														1.47773
														1.1852
														0.881455
														1.22354
														1.40898
														1.37548
														0.513106
														1.13555
														1.44269
														1.03998
														0.73812
														0.995368
														0.862629
														1.15345
														1.49409
														1.11487
														0.806153
														1.28811
														0.959328
														1.00055
														1.18002
														0.988578
														0.802312
														0.853748
														1.15194
														1.08665
														1.1184
														0.994065
														1.06186
														0.971021
														1.01577
														0.963443
														0.356261
														1.10421
														1.04564
