# Supplementary material for: The small CRL4CSA ubiquitin ligase component DDA1 regulates transcription-coupled repair dynamics
Source: Nat Commun. 2024 Jul 29;15:6374. doi: 10.1038/s41467-024-50584-7 (PMC11286758; doi:10.1038/s41467-024-50584-7)
Supplement: Supplementary file 16 — Source Data [file 41467_2024_50584_MOESM16_ESM.zip › Source data/Supplementary Fig7/Supplementary Fig7 G.xlsx]

## Sheet: Sheet1
experiment #1								experiment #2
CAmClover		CSA KO		CSAmClover DDA1 Δ				HCT116 Wild type		CSA KO		DDA1 KO
-UV	+UV	-UV	+UV	-UV	+UV			-UV	+UV	-UV	+UV	-UV	+UV
1.03281	0.613729	1.35833	0.228011	0.788251	0.453754			1.20249	0.644341	0.72304	0.13772	0.619507	0.791178
0.844063	0.736505	0.656605	-0.0321532	1.15781	0.668582			0.579425	0.716652	0.856823	0.280682	0.223449	0.98631
0.916984	0.828211	0.980379	0.330665	0.908952	1.06908			0.240802	1.0152	1.28508	0.55723	0.888537	1.29249
0.88417	0.967104	0.422312	0.482776	1.04916	0.30948			0.818117	0.798134	1.18439	0.521539	0.979671	0.623526
0.864249	0.508338	0.722588	0.0505037	1.12769	0.401346			0.596949	0.651994	0.713901	0.125192	1.13002	1.0579
0.932308	0.993498	0.664378	0.093642	0.558859	1.10673			0.898491	0.948009	1.50112	0.270479	0.602912	1.00071
1.29805	1.00988	0.691139	0.365051	0.688925	0.494763			1.32651	1.01829	1.80461	0.356201	0.86456	0.594626
0.827815	0.721842	1.14792	0.0405054	0.782761	0.461665			0.531304	0.831602	0.0562129	0.294312	0.828078	0.758081
0.981239	1.55478	0.816519	-0.0216802	0.725543	0.21432			0.714905	0.43403	1.1043	0.237703	1.06664	0.434434
0.925676	0.956773	0.196474	0.559648	1.11403	0.582722			0.561158	0.866572	0.711262	0.263545	0.683773	0.964869
1.51409	0.610796	0.842539	0.193477	0.901009	0.584272			0.9633	0.426452	0.72568	0.269179	1.17195	0.841939
0.441203	0.750904	0.848591	0.434001	1.09	0.814858			0.618071	0.578803	0.761253	0.404656	0.978542	0.742129
1.54814	0.363632	1.17079	-0.0981363	1.0726	0.530379			0.0532373	1.02261	1.43549	0.243966	1.12346	0.312989
0.848238	0.935716	0.891077	0.456609	0.636938	0.865425			1.02805	0.480344	0.553999	0.357422	1.05057	1.25141
-0.00496026	0.869216	0.869537	0.211753	0.649757	0.928036			1.4031	0.343497	0.879318	0.158481	0.654108	1.81679
1.16645	0.87051	0.496572	0.0533222	0.720215	0.939144			0.869761	0.679767	1.30962	0.505387	0.289902	0.545706
1.57055	0.650454	1.49498	1.16705	0.520337	0.64233			0.754447	0.217887	1.25577	0.642991	0.997206	0.959089
1.02267	0.829875	1.29042	0.52811	0.536676	0.587759			0.799744	0.521829	1.28614	0.291752	1.58865	0.474861
1.01257	1.40386	0.827052	0.391515	0.875629	0.513104			0.771181	0.508284	0.691367	0.745219	1.32324	0.581872
1.25747	0.0697834	1.06431	0.295152	1.06265	0.502674			0.733856	0.759443	1.03544	0.374125	0.997512	0.995868
1.09762	1.02034	1.21381	0.249017	0.915927	0.329791			0.31454	0.567733	0.68987	0.333943	1.08846	0.437243
1.84693	1.1232	1.20954	0.411749	0.70788	0.521725			0.938169	0.925642	0.487187	0.457996	1.20484	1.24867
0.938411	0.798012	0.795128	0.583175	0.656635	0.385459			0.466571	0.833712	0.664304	0.353955	0.749896	0.231101
1.06967	1.10259	0.220772	0.422163	1.01218	0.707977			0.668455	1.22901	1.10457	0.544978	0.503574	0.950726
0.935108	0.103179	0.985067	0.363063	0.962716	0.272604			0.965168	0.973019	0.522287	0.362228	0.407316	0.86028
0.314253	1.23863	0.833727	0.91855	0.842595	0.596542			1.05556	1.17405	0.71654	0.389646	0.581121	0.757822
0.886442	0.681022	0.36689	0.252755	0.614786	0.618661			0.50836	0.971272	0.380192	0.273394	1.18472	0.672705
1.06489	1.11395	1.24618	0.403769	0.732453	0.352943			0.823918	0.833955	0.311843	0.558766	0.834778	0.216247
1.30061	1.539	0.662806	0.258362	0.63232	0.58679			1.35702	0.95712	0.889127	0.246172	0.560248	0.940328
1.34415	0.98285	2.14562	0.217509	1.12665	0.699258			0.493205	0.941586	1.12975	0.732416	1.18211	0.779522
1.36584	0.62546	0.996044	0.180185	0.405544	0.833942			1.39747	0.342206	0.944042	0.441686	0.992693	0.344311
0.786044	0.863324	0.881286	0.495504	1.0076	1.30131			0.454393	0.858221	0.691092	0.390513	1.36539	1.02496
1.20655	0.989825	1.1923	0.612992	0.801264	0.928391			0.860104	0.371362	0.851072	0.592448	1.17994	0.642578
0.9396	1.10357	0.439668	0.527962	0.881796	0.427114			1.29421	0.476092	0.355098	0.474344	0.540103	0.906132
1.5217	1.13551	0.668324	1.31596	0.508874	0.670326			0.493524	0.877733	1.15563	0.696607	0.795334	1.2208
0.891145	1.02557	0.977946	0.127494	1.00757	0.627929			0.909197	1.25146	0.728122	0.45185	0.766116	0.680874
1.34019	1.21311	1.00708	0.184102	0.688505	0.688602			1.34068	0.973732	1.14874	0.642558	0.749544	0.905842
1.00391	1.07059	1.03381	0.27023	0.18006	0.238506			0.871204	0.983223	1.00959	0.901024	0.639299	0.927476
1.32555	1.19149	1.1343	0.102958	1.05604	0.713466			1.15979	1.5123	0.811678	1.01353	1.041	0.720043
1.13472	0.620176	0.600027	0.50577	0.668485	0.635323			0.890215	0.738837	1.13566	0.946918	1.40438	0.322418
1.37697	1.21495	0.876064	0.18066	1.27051	0.683048			0.618238	0.608641	0.745771	0.321258	0.781865	0.850076
1.31176	0.794313	1.25956	-0.0350607	0.773849	0.962264			0.79742	0.908498	0.752823	0.793083	0.639017	0.487325
1.09313	0.78327	0.751218	0.299009	0.228818	0.598415			1.27163	1.13727	1.13834	0.333706	0.950029	0.509154
0.76171	1.1934	0.928014	0.127583	1.02394	0.802523			1.18631	0.976071	0.458823	0.386849	0.71647	1.47441
1.33036	1.51982	0.905377	0.484764	0.731775	0.560409			0.367626	0.980657	1.00613	0.210166	1.49023	0.673286
1.04053	1.37633	0.923831	0.166597	0.879213	0.585079			0.850416	0.555524	0.971697	0.426322	1.43901	0.741322
1.08726	0.8838	1.22301	0.693098	0.982123	0.868686			0.71896	0.768797	0.983673	0.0972224	1.16046	1.02693
1.2075	0.790297	0.619312	0.190688	0.712013	0.561023			1.08584	1.29262	1.30773	0.367783	1.03872	0.848591
1.16653	0.965122	0.709297	0.424626	0.357399	0.694189			0.512612	1.57852	1.47189	0.459138	0.799941	0.292162
1.21033	1.60696	1.67762	0.469455	1.02588	1.03873			0.327249	1.23756	1.06695	0.529457	0.604345	0.746941
1.82781	1.2163	1.53785	0.246406	0.392951	0.291042			1.05722	0.977802	0.834723	0.353561	0.86221	0.350059
1.05168	1.24235	0.95077	0.642394	0.719859	0.261303			0.753399	0.904656	1.4371	0.459059	0.955271	0.808938
1.4372	1.29284	1.97277	-0.0524169	1.29033	0.942728			0.988978	1.16739	1.22713	0.434477	0.970103	0.742937
0.841765	1.2684	1.03245	0.239345	1.09911	0.72367			1.04336	0.963498	0.779217	0.428489	0.84371	0.656172
0.811038	1.54645	0.633315	0.326927	1.1294	0.555856			1.13349	0.512536	1.08531	0.492623	0.913994	1.4316
1.51594	1.46434	1.08731	-0.0642547	1.25433	0.950446			0.692948	1.2576	0.927576	0.435856	1.11269	0.897382
0.687759	1.13754	1.0566	0.309897	2.3286	0.193493			0.904034	0.516681	1.02906	0.387519	1.16779	0.73354
1.49773	1.13429	1.36545	0.269518	0.740073	0.513394			1.00242	0.993108	1.08842	0.493647	0.821097	0.242079
1.30764	1.17701	0.652748	0.304408	0.773365	0.524179			0.377511	0.688635	1.11486	0.47915	1.08134	0.615874
1.00422	1.36188	0.875768	0.118653	1.72845	0.574585			0.626681	1.15518	1.25443	0.618567	1.15355	0.62343
0.593015	1.56159	0.842568	0.226617	1.33218	0.288782			0.682531	1.67265	1.4152	0.201066	1.20397	0.858698
0.776982	1.33393	0.0265314	0.673783	0.914603	0.36347			0.809599	1.11799	1.17265	0.506805	1.49415	0.899836
0.606833	1.27556	1.2377	0.598098	0.92978	0.386105			0.467862	0.539762	1.13093	0.706495	1.2597	0.369013
1.39184	0.637825	0.608868	0.131588	1.1654	0.496926			0.890914	0.813501	2.03597	0.549469	1.10675	0.790242
0.594971	0.869427	1.37355	0.652778	1.00715	0.428341			0.89509	0.454135	0.855248	0.530836	1.00123	0.160966
1.69029	1.23387	1.07054	0.486159	0.512587	0.349617			1.05022	1.33424	0.88176	0.377671	0.693223	0.395104
1.06124	0.98248	1.62609	0.645568	0.673846	0.473935			0.96494	0.531259	0.976425	0.320509	0.521063	0.945591
0.240011	1.05762	0.939615	0.472867	0.920771	0.518012			1.05392	0.606348	1.83695	0.82389	1.26584	0.464625
1.41031	1.088	1.00592	1.07716	0.766971	0.823479			0.789114	1.39824	0.91036	0.460753	0.746229	0.98547
0.758857	0.961925	-0.0318268	0.860013	0.694834	0.441193			0.67875	1.4267	0.552109	0.535602	0.738261	0.414187
1.1679	1.11036	1.00969	0.537782	0.616336	1.5721			0.560323	1.8904	0.884951	-0.0558245	0.607707	1.07598
1.04169	0.864671	0.885766	0.311529	0.762192	0.411486			0.734464	0.703927	1.16264	0.443577	1.29259	0.708224
1.17651	0.305587	1.36661	0.451179	0.860872	0.557406			1.2079	1.06244	0.495696	0.480726	0.873422	1.00045
1.16262	1.53258	0.558431	0.61676	1.05875	0.871043			0.715938	0.719825	1.65838	0.348716	0.870272	0.972166
1.00761	0.900233	0.87734	0.101742	1.19792	0.513685			0.167033	0.853696	0.735647	0.389331	0.826151	0.673996
0.998068	1.04888	0.877043	0.775962	1.0993	0.77753			1.11424	1.55169	0.731274	0.18062	1.06857	0.718331
0.725039	0.890035	1.46371	0.252488	0.248096	0.363922			0.930683	0.752382	0.424589	0.459926	0.868227	0.252025
1.16119	1.36917	1.04001	1.22871	1.32711	0.270344			0.727554	0.428108	0.629164	0.389922	0.965214	0.652103
0.472723	1.3846	0.611568	0.252785	0.72128	0.510165			0.481938	0.843658	1.81493	0.566015	0.585352	0.925378
0.608868	1.51158	1.86106	0.338142	0.921578	0.875306			0.863414	0.154263	0.597018	0.104038	1.08183	0.587264
1.00084	1.03347	1.87531	0.691169	0.780695	0.231789			0.517456	1.70275	1.00892	0.379758	0.97236	0.901354
0.999416	1.99164	0.767269	0.224392	0.7475	0.429471			1.09272	0.645525	2.80893	0.441568	1.49056	0.608641
1.56529	1.13228	0.581069	0.461385	1.12407	0.314356			0.57033	1.41325	0.815184	0.357619	0.811506	1.19106
0.719887	0.727258	1.49371	0.770533	1.14464	0.473128			0.429778	0.814655	0.711813	0.299197	1.52631	0.0787865
0.677614	0.993366	0.784536	-0.172308	1.24836	0.301537			0.805134	1.10982	1.88261	0.337606	1.27533	0.0704878
0.533516	1.16816	1.10662	0.600027	1.89184	0.178316			0.400593	0.176342	2.04527	0.387165	1.28112	1.05351
1.47377	1.42214	1.50896	0.273998	2.23974	0.612235			0.73949	0.899721	1.07385	0.407098	0.702625	0.588427
0.685672	1.36362	1.12424	0.260439	1.28675	0.659702			0.840424	0.582219	1.20637	0.282967	0.940885	0.354063
1.1939	1.14465	1.0023	0.602934	1.17041	0.58847			1.07266	0.901741	1.25041	0.606039	0.837857	0.775937
1.39829	0.610057	0.860013	0.32571	1.3638	0.556793			0.757211	0.754872	0.632749	0.55589	0.0815652	0.642223
0.89738	1.2525	1.30599	0.0980033	0.414069	0.394662			0.811132	1.39815	1.82569	0.120189	1.06474	0.583002
0.888344	1.42632	1.29074	0.445779	1.65754	0.638875			1.00624	1.19209	2.05209	0.420925	0.658668	0.443895
0.601074	0.724167	1.52477	0.183063	0.780565	0.699032			0.820152	1.25054	1.5441	0.671788	0.810261	0.637088
0.979072	1.47012	1.39684	0.392317	1.59965	0.666903			1.10578	0.941829	2.09778	0.107938	1.19247	0.459297
1.57094	2.06736	1.35257	0.430381	0.933493	0.671456			1.16988	1.13876	1.15768	0.474581	1.24858	0.269268
0.825463	0.727443	1.1419	0.462246	0.494052	0.472353			0.699918	0.692826	0.798402	0.695977	0.279606	0.202201
0.731723	0.731274	1.20518	0.446403	1.04686	0.662705			0.557741	0.583616	1.02291	0.831375	1.42631	1.63205
0.705012	1.05175	1.05888	0.388964	1.40238	0.260786			1.07485	0.918657	1.77629	0.163799	0.593556	1.00523
0.872465	1.39131	0.601332	0.172798	1.14919	0.542456			1.48279	0.907131	1.25305	0.629203	1.18836	0.749427
0.808026	0.330607	0.947358	0.502981	1.68031	0.252358			0.947463	0.888196	0.871715	0.609388	1.00468	0.582033
0.89553	0.986655	1.25746	0.575165	1.81183				0.783572	1.69609	1.37056	0.716107	0.945234	0.271819
1.10428	1.00811	0.558105	0.493783	1.33502				0.627486	1.11662	1.52141	0.0943072	0.285459	0.923343
0.665593	1.24013	0.316187	0.584688	1.36919				1.27464	1.11286	1.31841	0.55136	0.947232	0.710872
0.909058	0.716162	0.358969		1.44711				0.71855	0.619863	1.21484	0.240106	0.936983	0.571668
0.782319	1.72408	0.860637		1.27496				0.56339	0.635443	1.05423	0.841105	0.835953	0.935904
0.757747	1.36759	0.942018		2.0924				0.606895	1.33311	0.23589	0.334652	0.843428	1.63034
0.907869	1.26994	0.930121		1.93149				0.94804	1.16728	1.41851	0.559475	0.956282	0.733895
0.889559	1.01971	1.25692		1.52115				0.585545	1.5799	1.69186	0.441017	1.20138	0.895251
0.971542	1.28032	1.69192		0.894389				1.18041	0.670171	0.372077	0.491047	0.534461	0.671575
1.17989	1.2246	0.681853		1.34933				0.999759	0.612377	0.959879	0.524926	0.972337	0.188219
1.24898	0.741789	1.72625		1.10282				0.658357	0.649823	1.20294	0.424786	0.818135	0.634537
0.962586	0.559673	1.47424		1.91409				1.17264	0.730181	1.25762	0.438889	0.403037	0.697536
1.0294	0.775581	0.818388		1.11587				0.985	0.965745	1.13195	0.413322	1.79694	0.559947
1.27052	1.44978	1.07253		1.214				0.707495	0.951821	1.21586	0.723395	0.463919	0.6357
0.786784	1.274	1.12484		1.45227				0.632239	0.6808	1.01554	0.453938	0.778574	0.818981
0.691194	1.05035	1.24636		0.466928				1.16297	0.919704	0.808605	0.316531	0.344131	0.349316
0.844248	0.729028	0.909441		1.41608				0.571119	1.78569	0.971815	0.677146	1.05571	0.246309
1.45388	1.16174	1.41025		1.10692				0.572501	1.01482	0.811087	0.462723	1.06871	0.483483
0.896349	1.11678	1.37815		1.35913				0.86964	1.17329	0.955427	0.810614	0.481125	0.729278
1.05633	1.19363	1.03817		1.45871				0.742922	0.112003	1.05226	0.459729	0.975839	0.153829
0.817458	1.00169	1.42823		1.18553				0.957561	1.02289	0.663161	0.365852	1.21013	0.584229
1.12491	1.56054	0.705885		0.827115				1.08463	1.57773	1.21133	0.524611	0.94058	0.782944
1.20045	1.37073	1.3448		1.25969				0.928178	1.18506	1.35	0.296597	0.829442	0.658755
1.23966	1.24214	0.741368		1.46394				0.732535	1.64724	0.870848	0.388268	1.35516	0.258192
1.27435	1.34875	1.73806		1.14902				1.11972	1.35181	1.33877	0.452914	1.07038	0.484064
0.872043	0.881845	0.870487		1.12334				1.26205	1.06146	1.25802	0.375937	0.86268	0.35106
0.510081	0.934818	1.84831		1.13469				0.859329	1.23253	1.14417	0.381255	0.527245	0.746101
1.04518	1.27073	1.48653		1.6968				0.83561	0.642686	1.03205	0.440701	0.748274	0.447479
1.51245	0.951516	0.556117		1.00112				1.02387	0.904444	1.40121	0.438614	0.732643	0.222382
1.08637	1.91121	1.26122		1.6135				0.939096	1.23397	1.07014	0.473793	0.856027	0.581194
0.525141	1.23136	1.2771		0.791967				1.00867	1.49658	0.946839	0.311015	0.885481	1.03681
1.78297	1.23826	1.21271		1.2552				0.770452	1.50897	1.16122	0.11885	0.835812	0.678549
1.6882	1.0614	0.527309		1.27362				1.16171	0.643885	0.951173	0.303136	0.841054	0.595046
0.917433	1.63776	0.720007		0.933897				1.31389	0.435351	1.43923	0.455514	1.01895	1.73971
1.03939	1.09125	2.15784		0.907775				1.13995	1.00258	1.45463	0.376607	0.790257	0.78627
0.569845	0.797669	0.408427		1.05825				1.14065	1.0127	1.10359	0.43495	0.748792	0.752624
1.59898	0.751512	1.00156		1.11396				0.950408	0.717016	0.964528	0.665407	0.88494	0.750202
1.16859	1.18246	1.4395		0.961139				1.28493	0.442852	1.32849	0.589533	0.774037	1.22613
1.07043	1.70796	0.211961		0.779915				1.12418	0.936226	0.337291	0.505938	0.765246	0.500048
1.09968	0.915848	1.18892		0.838794				1.19716	0.860316	1.02015	0.546042	0.97638	0.887856
0.802927	1.62952	0.836308		1.39105				0.763725	1.05875	0.923715	0.420216	1.34244	0.364622
1.09984	1.36085	2.08637		0.992416				1.02776	1.40284	1.59342	0.142526	0.570355	0.622235
0.666676	1.17461	0.574482		0.767186				0.789889	1.37829	1.28248	0.671749	1.09086	0.452193
0.948213	0.793389	0.623198		0.967441				1.20319	1.3297	0.788435	0.57933	1.29501	0.671736
0.935161	0.789267	0.611212		0.804531				1.00102	0.748798	0.76015	0.547539	1.44159	0.759179
0.708473	0.832385	0.428067		1.0565				1.53934	0.836597	0.994231	0.193384	1.23509	0.668313
0.941925	1.18145	1.33278		1.02062				0.77686	1.19636	1.11868	0.356831	1.88433	0.476121
1.29517	0.873707	0.762493		1.00245				0.317713	1.47303	1.05356	0.260354	1.70985	0.663954
1.06732	1.04209	0.54419		0.83068				1.01511	0.505065	1.14669	0.59757	1.50283	0.529045
1.27065	1.09627	0.594063		1.73456				1.362	0.652146	0.655991	0.322046	1.53639	0.939618
0.750614	1.04589	0.929943		1.1908				0.350983	0.923273	0.661191	0.952118	1.42653	0.369207
1.36172	0.783058	0.872237		0.911078				0.938807	1.17351	0.787332	0.197048	2.03325	0.7575
0.899256	1.11794	1.33999		0.985643				0.99569	0.438388	0.576572	0.957909	1.0059	0.672156
1.69911	0.763718	0.485535		1.12612				1.96377	1.45098	0.897281	0.318579	0.692471	0.662985
0.681471	1.02901	0.945074		1.02109				0.753991	0.737819	1.2354	0.222378	1.27204	0.517033
0.557823	0.631642	0.846752		1.37742				1.07058	0.886267	0.743683	0.299158	1.75458	0.795473
0.771935	1.38814	1.28324		1.08846				0.909622	0.566867	1.0989	0.573184	2.42796	0.659595
0.569131	0.810562	1.08339		1.04977				0.720554	1.35799	0.886409	0.352852	2.06129	0.618166
0.903324	1.16024	1.30605		0.73085				0.841654	1.28256	1.28386	0.471587	1.44615	0.249861
0.723084	1.14727	0.118949		0.663334				0.757195	1.08264	0.925764	0.54163	1.55562	0.999581
0.732991	1.76183	1.25461		1.2361				1.0246	1.24787	0.709765	0.281864	1.53689	0.851755
0.806255	1.15696	1.05565		1.28913				1.53393	1.16531	1.14326	0.424589	1.3816	0.838161
0.764696	1.10544	0.746382		1.30592				0.810403	1.21917	0.643503	0.652879	0.405835	0.655494
1.15754	1.28309	0.771482		0.975969				1.87119	1.29769	1.09126	0.620064	2.27176	0.287996
0.470979	1.11448	1.10686		0.987399				0.875881	1.53078	1.75269	0.689398	1.77646	0.646194
0.756057	1.3098			1.3839				0.902014	1.46175	0.341822	0.42971	1.23297	0.59524
0.756585	1.03498			0.892212				0.462031	0.717396	0.786938	0.753571	1.19511	0.507668
0.420199	0.885781			1.72382				1.11161	1.23394	0.678761	0.656543	1.5351	0.675902
0.697403	1.40761			0.776308				0.856034	0.54204	0.839372	0.115817	1.27026	0.8194
1.03685	1.58117			1.02723				1.11766	1.30215	0.842051	0.463747	1.54906	0.810779
0.626781	1.60814			0.930082				0.967324	1.15698	0.591779	0.508735	1.62769	0.628499
1.04423	1.78271			1.73734				0.89878	1.43268	1.00483	0.39788	1.70164	0.559559
0.784326	1.65792			0.850818				0.909181	1.44623	0.667534	0.469735	1.05569	0.486486
0.640704	1.00296			1.1425				1.20621	1.17174	0.482775	0.47072	1.24409	0.815461
0.813548	2.04305			0.811124				1.09594	1.80332	1.09039	0.686207	1.62917	0.596273
1.20539	1.38962			1.49849				0.52195	1.06739	0.71264	0.437983	1.69431	0.653298
0.613386	1.51781			1.91838				1.04752	0.874271	0.895981	0.465717	0.824552	0.525493
0.735369	1.19815			0.814717				0.826272	1.35117	0.802617	0.460083	1.06403	0.60567
0.900788	1.87507			0.568341				0.815445	1.54825	1.10769	0.63397	0.776412	0.889955
1.02726	1.03231			0.801186				0.654333	1.53345	0.519214	0.34127	1.84242	0.473376
0.992705	1.10481			0.822402				0.797511	0.275924	0.668085	0.709804	2.29537	0.544576
0.918754	0.415285			1.09156				0.761979	0.982676	0.678604	0.663594	0.806547	1.51129
0.825542	1.13538			1.94451				0.681271	1.4074	1.43163	0.485611	0.759487	0.475087
0.301069	1.0382			0.892765				0.610813	1.74962	0.736553	0.952394	0.937148	0.684911
0.491693	1.02216			1.62505				0.997603	2.02222	0.831611	0.705825	1.65731	1.58762
0.588022	2.0282			0.997074				0.688696	1.62189	0.625618	0.890348	2.00161	0.533275
0.991226	1.32447			1.49499				1.07143	1.52434	0.851781	0.595088	0.911338	0.623817
0.276101	0.868661			0.727243				0.638146	1.26739	0.517914	0.597688	2.02013	0.581226
0.836454	0.913127			1.15271				0.9633	0.811223	0.63393	0.754359	1.14638	0.744357
0.385192	1.23429			1.26986				0.754872	0.862488	1.25652	0.613761	1.20923	0.950435
0.616345	0.927526			1.29412				0.877156	1.4745	1.01361	0.314088	1.32244	0.50741
1.35815	0.32165			1.19639				1.42734	1.86831	0.76082	0.777838	1.60501	0.556976
1.23791	1.5316			1.10254				0.491459	1.57112	0.956058	0.369398	1.18178	0.538215
0.473912	1.26642			1.31428				0.678826	1.12198	0.938724	0.522602	0.930331	0.92583
1.00597	1.17752			1.4107				1.16487	1.38489	0.738168		0.93931	0.246826
1.3535	1.54307			1.88886				0.565592	1.55993	0.769723		0.755303	0.897027
1.71922	0.938411			1.14557				0.556709	1.44583	0.830429		0.835953	0.681262
1.5561	1.04066			1.06528				0.441501	1.15774	1.34267		0.502328	0.465691
0.680864	1.0493							0.798726	0.693965	0.601194		0.851491	0.684136
0.92137	1.38212							1.07846	1.41818	0.967718		0.985735	1.11576
0.985545	0.735528							0.53179	1.41034	1.09737		2.30249	0.447253
1.68289	1.60754							0.652753	1.17349	0.91363		0.835154	0.327035
1.02835	1.51668							1.048	1.34868	0.291909		1.28391	0.437437
1.33245	0.718909							1.0091	1.51477	0.922848		1.63728	0.417772
0.655315	1.26325							0.698263	1.26056	1.26932		0.679989	0.771191
0.973524	0.670771							1.07754	0.947295	0.590479		0.751965	0.472569
1.09606	1.55911							0.713387	1.40842	0.636885		1.00614	0.613387
1.0926	1.71932							0.402703	1.25089	0.763617		1.92225	0.0628027
0.72496	1.11147							0.44636	1.48426	0.994191		0.965896	0.150794
1.19456	1.48944							0.815278	1.31608	0.42648		2.51877	0.276695
1.80664	1.60783							1.00778	2.11066	0.822314		1.28676	0.126576
0.757668	0.438852							0.874059	0.562768	1.11474		1.35175	0.891634
1.49049	1.47586							1.30072	1.47274	0.805847		1.61824	0.649746
0.918067	1.17461							1.13392	2.08248	0.472768		0.958914	0.199876
1.75668	0.914289							0.981021	0.944608	1.40366		2.16808	0.218087
1.67058	1.3358							0.625861	0.76128	1.37513		1.27789	0.518453
1.05936	1.71911							1.19596	1.11078	0.791665		1.64394	0.569408
1.70862	1.88804							1.1233	1.08353	1.31817		1.83203	0.681585
1.84892	1.31839							1.10942	1.59767	0.644961		2.15026	0.455874
0.630031	0.595895							1.02155	1.75185	0.823338		1.98177	0.0730388
0.811302	0.465034							1.05635	1.07082	1.12908		2.57453	0.238108
0.992124	1.57953							1.0497	1.15815	1.19077		2.09704	0.504439
0.878199	1.22515							1.23737	1.16324	1.42513		0.506442	0.215375
0.797537	0.711274							0.728253	1.07705	2.19461		1.8074	0.247536
0.860972	1.48265							1.82562	1.38356	0.958264		0.698841	0.546675
0.378719	0.956958							1.05151	1.92133	2.10621		1.77096	0.199198
1.59475	1.41646							0.637401	0.870748	1.0521		0.586363	0.665665
0.743507	1.0192							0.784073	0.784407	0.988558		2.79704	0.16807
1.26098	0.867234							1.06398	1.16218	1.71471		1.59079	0.493687
1.02499	1.56143							0.87995	1.16336	1.49131		2.33072	0.265587
1.70609	1.15643							0.737425	0.891309	0.337803		0.832968	0.365332
0.0471146	1.17398							1.2217	1.50824	0.650082		0.574821	0.731118
1.07659	1.03461							0.942664	0.932505	1.21066		0.607237	0.183537
0.649952	0.804248							1.13814	0.67342	1.01897		0.26019	0.0638683
0.710138	1.04211							1.14962	1.07874	1.15945		0.789787	0.617198
1.16734	1.23186							0.653012	0.742466	0.937582		0.476495	0.302624
0.724775	0.896746							0.449184	0.693373	0.807344		0.419445	0.706836
1.13096	1.20193							1.82819	1.43605	1.30872		0.614876	0.839776
1.04594	1.42133							0.73009	1.09296	1.80166		0.972125	0.393231
1.25009	1.3227							1.29886	1.00978	0.972997		0.156738	1.35
1.38341	1.43744							0.954083	0.648198	1.58006		0.504655	0.337401
1.01368	1.99476							1.89737	1.42146	1.08921		0.659491	0.987149
0.237659	1.14045							0.795795	0.70461	1.15405		0.366462	0.255383
1.17223	1.1581							0.599697	1.1233	1.13207		0.527903	0.361941
0.955875	1.18626							1.22324	1.28398	1.34646		0.724086	0.838
0.774498	1.09358							0.654075	0.716409	0.860408		0.0696005	0.450094
1.4943	1.10349							1.38649	1.03362	0.947627		0.652627	0.759824
1.15752								1.74534	0.961053	1.04533		0.672279	0.772127
0.638644								1.04598	0.436247	0.784456		0.631213	0.441053
0.983616								0.649716	1.27585	1.08031		1.08263	0.398785
1.07537								1.22439	1.14462	1.25585		0.433502	0.686105
0.749293								0.974932	0.332807	1.12274		0.477552	0.909814
0.728104								0.449351	0.558516	1.27952		1.00024	0.67616
1.06113								1.58537	1.06477	0.319131		0.538528	0.41225
1.0443								1.43194	1.12031	1.30375		0.621811	0.877168
0.768395								0.969131	0.5223	1.19345		0.605803	0.583777
1.24135								0.972897	0.832543	1.25203		0.731303	0.56127
1.27955								1.0159	0.681058	0.224545		0.583002	0.402531
0.801447								1.59288	0.472554	0.895706		0.819028	0.595627
0.600862								1.67995	0.708087	0.610648		0.841524	0.515127
1.33131								1.42055	0.641031	0.708661		1.01091	0.80671
1.03408								1.51577	0.771363	0.304988		0.519676	0.613613
0.941793								1.56631	1.2832	0.446295		0.739248	0.435531
0.4881								1.14579	0.988993	0.482341		1.04161	0.167327
0.965307								0.978941	0.921223	0.715674		0.726179	0.811295
1.29149								0.607214	0.890291	0.176129		0.633611	0.494655
1.28869								1.65336	0.95791	1.1145		1.19266	0.547127
1.20917								0.11955	0.696501	0.390828		0.553313	0.390519
0.955188								1.55081	0.946035	0.48955		0.940509	0.570409
1.19797								1.36031	0.88897	1.02397		0.59144	0.447221
1.13646								1.63081	1.22444	0.816247		0.633329	0.15412
1.05094								1.10522	0.905658			1.14581	0.712842
0.520148								0.953658	0.705278			0.518218	0.783364
								1.21598	0.676077			0.608083	0.439858
								0.79086	0.644174			1.06968	0.474732
								1.28604	0.674756			0.631237	0.435531
								0.967491	1.10894			0.636784	0.265102
								1.18505	0.65494			0.606555	0.534405
								1.05676	0.622566			0.602206	0.776002
								0.970802	0.664598			0.729422	0.42804
								1.39147	0.746338			0.69421	0.285704
								1.58681	0.657962			0.420996	0.540443
								1.3357	0.704337			0.551574
								0.751486	0.826515			0.538504
								1.5088	0.89304			0.66833
								0.897534	0.572835			0.522637
								0.72883	0.630158			0.637254
								1.59861	0.779229			0.858002
								1.17433	0.531805			0.402708
								0.411905	0.722042			0.900689
								1.19836	0.904094			0.603922
								0.968433	0.893359			0.59586
								1.66645	1.24408			1.10414
								1.21135	0.737652			0.690425
								1.28408	1.07451			0.686288
								1.53726	0.886708			0.781301
								1.82992	0.732322			0.829324
								1.12977	0.844858			0.59358
								1.3802	0.744455			0.794276
								1.10337	0.651523			0.38301
								1.6282	0.663489			0.465282
								2.14387	0.659663			0.53935
								1.23882	1.0602			0.670257
								0.680679	1.01333			0.385925
								1.21841	0.829597			0.725896
								0.975782	0.841411
								1.25663	0.848609
								1.55559	1.08275
								2.16484	0.582766
								1.41593	0.824282
								1.58619	0.585348
								1.07328	0.886601
								1.21297	0.838404
								1.66264	1.07061
								0.982707	0.875835
								1.29104	1.25064
								1.03487	1.10088
								1.33615	0.904595
								0.948252	0.556572
								0.698825	1.10136
								0.317091	0.269425
								0.942072	0.760612
								0.801611	0.744288
								0.277974	0.892189
								0.542511	1.13794
								1.0718	1.02838
								1.06928	0.382765
								1.56774	0.995644
								1.19785	0.601489
								0.728587	0.621321
								1.39625	1.3324
								1.36279	0.919629
								1.14642	1.07016
								1.5	0.581232
								0.749117	0.527994
								1.1271	0.593001
								1.20629	0.921663
								0.808946	1.0339
								0.692781	1.34923
								0.570269	0.5831
								0.699265	0.37572
								0.935922	0.756755
								1.54423	0.843233
								1.20462	0.572
								1.04955	1.05364
								1.34329	1.10602
								1.35777	0.958882
								1.30481	0.872069
								0.288376	0.900814
								1.37205	1.09122
								0.878204	1.43853
								0.857856	0.922574
								0.777574	1.4137
								0.867256	1.3493
								1.35292	1.02327
								1.74218	0.675303
								0.800275	1.28692
								0.889851	1.00176
								1.64422	1.17127
								1.01214	1.30476
								1.16455	1.33381
								0.955632	1.1413
								1.17969	1.48452
								0.98708	0.331395
								0.933887	1.42948
								0.418571	1.16364
								1.61776	0.969283
								1.4732	1.04741
								0.791179	0.166471
								0.670672	0.476623
								0.271095	1.5623
								0.391163	1.31644
								1.15686	1.22577
								1.48038	1.09303
								1.1493	1.15914
								0.579759	0.932824
								1.44843	0.831571
								1.24803	0.873284
								0.906919	1.18535
								1.33046	1.07383
								0.874651	0.813926
								1.16288	0.820668
								0.808429	1.06475
								1.57916	0.978333
								1.02693	0.9674
								0.948662	1.43265
								1.30634	0.646406
								1.66586	0.964212
								1.5266	1.07972
								0.960005	0.807488
								1.33574	0.9932
								1.26483	0.88774
								1.71277	0.842231
								1.40447	1.33615
								0.942436	0.159426
								1.00406	1.22867
								1.39968	1.2269
								1.38836	0.727949
								1.25271	0.783405
								0.900602	0.890306
								1.11945	1.13576
								0.42911	1.52331
								1.84945	1.15232
								1.34681	1.0057
								1.39158	0.895226
								1.44829	1.13442
								1.3076	1.00744
								1.31807	0.885797
								1.67064	1.21121
								0.853468	1.15153
								1.22319	1.22034
								1.16818	1.13374
								1.3264	0.862138
								1.24569	1.49956
								1.52183	1.39347
								1.27575	1.07694
								1.08442	1.12967
								1.58417	1.14157
								1.14528	0.641334
								1.09102	0.981613
								1.4361	1.21551
									1.36769
									1.27544
									1.08042
									1.4569
									1.17291
									1.18902
									1.23333
									1.26522
									1.15902
									1.21454
									1.17653
									0.910806
									1.1
									0.911231
									1.03906
									0.958274
									1.378
									1.0156
									1.36238
									0.883443
									1.34121
									0.77727
									0.520888
									1.01458
									1.11204
									0.776177
									1.83191
									0.93451
									1.34538
									1.1126
									0.916835
									0.908787
									0.731745
									0.938124
									1.26014
									1.03131
									0.308678
									0.392666
									1.14881
									0.98298
									0.362053
									0.882243
									1.09925
									0.768037
									0.973535
									0.153093
									0.905173
									0.663671
									1.03049
									0.358287
									0.852071
									0.792591
									0.744501
									0.926735
									0.378544
									0.65415
									0.949755
									1.1816
									0.742739
									0.906494
									0.793837
									0.882577
									0.785029
									0.901331
									1.05318
									0.94728
									0.707647
