# Supplementary material for: The small CRL4CSA ubiquitin ligase component DDA1 regulates transcription-coupled repair dynamics
Source: Nat Commun. 2024 Jul 29;15:6374. doi: 10.1038/s41467-024-50584-7 (PMC11286758; doi:10.1038/s41467-024-50584-7)
Supplement: Supplementary file 16 — Source Data [file 41467_2024_50584_MOESM16_ESM.zip › Source data/Supplementary Fig8/Supplementary fig8 A .xlsx]

## Sheet: Sheet1
	experiment #1 Fig3B normalize to the HCT116				experiment #2 Fig3B normalize to the HCT116				experiment #3 Fig3B normalize to the HCT116				experiment #1 Fig3D normalize to the HCT116				experiment #2 Fig3D normalize to the HCT116				experiment #3 Fig3D normalize to the HCT116
	HCT116	HCT116 CSAKO	HCT116 DDA1KO		HCT116	HCT116 CSAKO	HCT116 DDA1KO		HCT116	HCT116 CSAKO	HCT116 DDA1KO		HCT116	HCT116 CSAKO	HCT116 DDA1KO		HCT116	HCT116 CSAKO	HCT116 DDA1KO		HCT116	HCT116 CSAKO	HCT116 DDA1KO
	NO UV	NO UV	NO UV		NO UV	NO UV	NO UV		NO UV	NO UV	NO UV		NO UV	NO UV	NO UV		NO UV	NO UV	NO UV		NO UV	NO UV	NO UV
	0.74449	0.616288	1.03808		0.962959	1.39885	1.50162		0.963367	0.386224	0.583868		1.07778	0.546597	0.648993		1.08336	0.976584	1.36467		0.611922	0.298654	0.310618
	0.74203	0.782976	1.05033		1.23184	1.09619	2.19352		1.22929	0.509717	0.392935		1.26251	0.76668	0.999007		1.02788	1.18034	1.04927		0.852574	0.128212	0.609151
	1.00259	0.603543	1.00155		1.33902	0.965859	2.99489		1.33529	0.82559	0.510441		0.685793	0.598811	1.04399		0.819457	1.00878	1.60741		0.351137	0.602661	0.143388
	0.840784	0.658	0.969005		0.609645	1.05204	1.97101		0.61394	0.508547	0.607453		0.598391	0.660694	1.08625		1.13218	1.09953	0.738957		0.173565	0.420873	1.60764
	1.16669	0.596769	1.10389		1.16483	1.12921	2.912		1.16302	0.809551	0.479839		1.07483	0.56406	1.00531		0.728541	0.824203	1.35472		0.820399	0.278091	0.798247
	1.27302	0.424341	0.779589		0.801295	1.11508	1.93393		0.803481	0.532995	0.392657		1.30581	0.496187	1.04579		0.97583	1.14851	1.42962		0.366789	0.528577	0.654847
	1.05311	0.499423	1.01715		1.30191	0.70081	2.36408		1.29859	0.148261	0.59069		1.30739	0.53078	1.18338		0.769656	0.831498	1.13355		0.614615	0.55052	0.440773
	1.00311	0.362932	1.13058		1.58346	1.61218	1.92028		1.57704	0.586541	0.312602		1.03828	0.893984	1.16332		1.27571	1.10109	0.879973		0.809042	0.229183	0.374195
	1.3168	0.668731	1.03325		1.13366	0.6764	3.29783		1.13219	0.666762	0.25307		0.718758	0.352331	1.39665		1.78125	1.53684	1.1529		0.656889	0.464802	0.318267
	0.616912	0.575004	1.08851		0.992184	1.18378	2.26934		0.99227	0.594672	0.440216		1.08548	0.211926	1.87577		1.15637	0.93738	1.09873		0.574449	0.710024	0.469339
	0.853655	0.527712	1.13081		1.66018	0.999983	2.30667		1.65292	0.600965	0.704771		0.996923	0.547017	1.42346		1.06619	0.767433	1.53749		0.642783	0.427319	0.545409
	1.08318	0.574825	1.05967		1.16207	1.10413	2.97036		1.16029	0.642231	0.464803		0.923165	0.154002	1.35485		1.15483	1.13314	1.88266		0.27138	0.520685	1.3045
	0.841444	0.369759	1.67139		0.913548	1.2757	1.65376		0.914499	0.564265	0.445896		0.764438	0.414442	0.867027		2.26428	0.903729	1.03748		0.689163	0.503732	0.132218
	0.850535	0.352414	1.05746		1.18479	0.884576	2.00744		1.18276	0.264486	0.635492		0.554094	0.642355	1.08222		1.72385	1.22285	1.68696		0.566149	0.666668	1.09698
	0.979807	0.515894	1.31871		1.16567	1.28325	2.32083		1.16385	0.600157	0.326998		0.378482	0.402706	1.10221		1.01503	0.161603	1.14835		0.559041	0.551922	0.336833
	0.0604654	0.330471	1.72421		1.71449	1.06358	2.61452		1.70663	0.402124	0.554826		0.487061	1.04281	1.3548		0.953634	1.14678	1.29434		0.778346	0.436215	0.791757
	0.830891	0.728554	0.820071		1.09402	1.53653	2.02614		1.09299	0.377091	0.476748		0.587653	0.586165	1.33956		1.22807	1.53789	1.37463		0.769218	0.594471	0.356855
	1.34712	0.823262	1.68586		1.15481	1.13696	2.21106		1.1531	0.498969	0.596175		1.11965	0.536543	1.19404		0.983801	1.48255	0.853343		0.487517	0.80519	0.785134
	0.954441	0.876115	1.73342		1.04185	0.0433126	2.29907		1.04139	0.287431	0.420279		0.847095	0.72692	1.57047		1.53829	0.836803	1.19844		0.852949	0.395762	1.50556
	0.71604	0.757503	1.03252		0.66542	1.03016	1.15512		0.669101	0.499275	0.529292		1.17075	0.497816	1.73076		1.47233	1.15289	0.487078		0.905488	0.395917	0.778291
	1.14626	0.739445	1.35716		1.12136	0.696446	2.05398		1.12002	0.432809	0.31238		1.29684	0.931064	1.26507		1.54751	0.452985	0.830978		0.394537	0.330011	0.762673
	0.973853	1.07801	1.24669		0.927738	0.0354011	1.17685		0.928533	0.494903	0.445311		0.99596	0.692905	0.672341		0.479445	0.66471	0.991927		0.665079	0.615421	0.258841
	0.748822	1.05202	1.09478		1.15064	1.33356	3.04925		1.14898	0.447985	0.421003		1.28777	0.733821	1.33639		0.965272	0.370546	1.16466		0.484835	0.726083	0.822176
	0.984424	0.938558	1.61085		1.0956	0.782628	1.10061		1.09454	0.284423	0.423954		1.91991	0.93695	1.0518		1.10028	0.715252	1.00878		1.08041	0.677805	0.664383
	1.5642	1.0517	1.52607		1.12778	0.503389	2.52515		1.12637	0.335547	0.537506		1.06	0.627414	0.970842		0.0349814	0.801552	1.07656		0.526911	0.449239	0.824472
	0.500706	1.11318	1.16566		1.40637	1.25349	0.80946		1.4019	0.352755	0.770902		1.36538	0.589458	1.63637		1.49475	1.67155	0.933154		0.70881	0.625752	0.973866
	0.683134	1.00854	1.64469		0.750757	0.990354	1.28139		0.753499	0.523194	0.638138		0.863629	0.623578	1.41612		0.763571	0.95955	1.54785		0.504526	0.223609	0.5518
	0.991376	0.924904	0.958256		0.727895	1.33229	1.86661		0.730889	0.431333	0.369295		1.17241	0.632966	0.607902		0.534877	0.944233	1.30136		0.967309	0.619803	0.553036
	1.13077	0.807629	1.51381		0.717281	0.838318	2.52082		0.720392	0.297622	0.708029		0.991774	0.640095	1.31923		0.40451	0.734133	1.0481		0.294393	0.381866	0.593092
	1.05439	0.857469	0.843423		0.982245	1.05787	2.01288		0.982441	0.343705	0.337468		1.58496	0.769501	1.2684		0.970265	0.579593	1.11893		0.450608	0.777132	0.532871
	0.79524	0.574148	1.36584		1.14551	1.02189	1.71511		1.14391	0.540513	0.611852		0.879744	0.608655	1.34871		0.455559	1.12436	1.21382		0.589449	0.617374	0.357175
	0.665968	0.488727	1.33177		1.10869	0.988045	0.804786		1.10749	0.94549	0.444755		1.05684	0.581348	1.13516		1.24325	1.34393	0.772413		0.331744	0.368599	0.612639
	1.28347	0.603275	0.826987		0.979373	0.767847	1.69802		0.9796	0.349191	0.337496		1.06346	0.714659	1.15134		1.07675	1.06118	0.654503		0.714704	0.734229	0.457374
	0.842157	0.799981	0.967561		0.867515	0.682622	2.63651		0.868972	0.801671	0.544523		1.26512	0.540677	0.710193		0.352941	1.13582	0.938655		0.00808973	0.376457	1.1649
	0.501847	0.563488	1.44805		0.81022	0.930497	1.85637		0.812308	0.327555	0.37336		0.590298	0.771357	1.04527		1.69701	1.1267	1.09635		0.612937	0.293731	0.408422
	0.957757	0.7326	1.85614		1.14053	1.32731	1.29198		1.13898	0.171345	0.485408		1.22386	0.808157	1.49226		1.02975	0.821486	1.30506		1.20847	0.608622	0.703478
	0.570512	0.68456	1.87093		0.768382	1.07293	1.6507		0.77093	0.389566	0.463355		0.5948	0.598846	1.75792		1.10785	0.57395	0.882066		0.875091	0.324923	0.826492
	1.23274	0.692243	1.07257		0.724235	1.1496	2.32889		0.727269	0.52712	0.411591		0.984627	0.691188	1.58925		1.02934	1.16454	0.590724		0.626304	0.656227	0.481988
	0.918932	0.822495	1.26463		0.953161	0.695686	1.47104		0.953677	0.356625	0.2864		0.663251	0.585604	0.701277		0.827064	1.21337	0.884524		0.512584	0.769792	0.772728
	0.544433	0.592348	1.41242		1.05001	0.832152	1.33944		1.04946	0.378678	0.6615		1.30639	0.733471	1.32305		1.24544	0.570426	1.34397		0.77679	0.358312	0.916801
	0.830927	0.926633	1.36229		1.40426	1.73654	3.11339		1.39981	0.33382	0.444393		0.814288	0.741125	1.62407		1.32624	1.3612	0.646961		0.662286	0.50733	1.17606
	0.824474	0.554344	1.2207		0.805518	1.10061	1.34662		0.807658	0.440689	0.442388		0.907138	0.794898	1.14528		0.948329	1.11289	1.11284		1.07469	0.673644	0.897122
	0.509013	0.519797	1.20277		0.774266	1.07668	1.48185		0.77675	0.461851	0.542908		1.05038	0.773249	1.13295		1.41802	0.811084	0.970928		0.634196	0.816249	0.821547
	0.71178	0.749036	0.759428		0.884126	0.940182	1.91521		0.885401	0.557833	0.4315		0.778311	0.646278	0.946128		0.51731	0.223744	1.16773		0.811658	0.524306	0.287285
	0.991661	0.637447	1.20619		0.584053	0.952964	1.65089		0.588629	0.302578	0.408222		0.660659	0.782742	1.50831		1.98038	1.20504	0.859103		0.942055	0.476855	0.872541
	0.685541	0.985297	1.38438		0.962959	0.788878	1.50894		0.963367	0.471402	0.357628		1.23258	0.664162	0.913128		0.374304	1.44553	1.89893		0.949815	0.524228	0.315508
	0.8459	0.948184	1.06646		1.98906	0.591598	1.53177		1.97818	0.610878	0.364116		1.103	0.59198	1.56191		1.90829	0.806259	1.24205		0.592694	0.843766	0.907762
	1.36204	0.647625	1.27022		0.829956	0.903975	1.63178		0.831827	0.261646	0.576517		0.40183	0.804532	1.59664		1.35174	1.13476	0.689754		0.398742	0.647948	0.382683
	1.12277	0.478549	1.21261		1.01775	0.841415	1.37222		1.01755	0.24377	0.526507		1.34464	0.62836	1.03964		1.22165	0.91196	1.92869		1.34264	0.3934	0.905422
	0.804687	0.433254	1.44199		1.12077	1.17522	1.7895		1.11944	0.41354	0.387143		1.04064	0.662673	1.21767		1.3642	0.958367	0.904067		0.805267	0.667286	0.256236
	0.904208	0.64636	0.8746		1.32815	0.953049	1.83705		1.32454	0.330952	0.583478		1.32436	0.692449	1.4707		1.3619	1.06494	0.82735		-0.070564	0.295122	0.97412
	0.637073	0.413699	1.02833		1.10128	0.885759	1.07907		1.10017	0.316751	0.558083		0.923042	0.936932	1.08222		1.23036	1.31216	1.05223		0.758688	0.699086	0.277241
	0.486	0.462292	1.14314		0.859293	1.00376	1.33567		0.860842	0.315164	0.406802		1.04753	0.754052	0.798086		1.74176	1.49604	0.772101		0.716602	0.44978	0.23245
	0.650834	0.458103	0.674025		0.724291	0.44356	1.38486		0.727325	0.372358	0.341617		1.2326	0.613594	1.65544		1.08373	1.63965	1.34284		1.00155	0.464405	0.808788
	1.02207	0.573025	1.10993		0.774069	0.849073	1.39021		0.776555	0.418692	0.544467		0.451067	0.436424	1.41024		1.40382	0.838051	1.14527		0.81158	0.426601	1.06966
	1.07195	0.637376	1.11464		0.729585	0.184649	1.52056		0.73256	0.360579	0.370659		1.05854	0.662778	1.35512		0.735407	1.09369	2.09952		1.52955	0.428809	0.731017
	0.621119	0.329758	1.0074		1.10762	1.0075	0.90116		1.10643	0.43693	0.478224		0.473207	0.780886	1.22527		1.24593	0.936925	0.963984		1.17909	0.778092	0.999605
	0.465108	0.718892	0.671137		1.03428	1.14416	0.779418		1.0339	0.755811	0.739326		0.538277	0.779134	0.924987		1.33765	0.955311	1.37242		1.26387	0.913457	0.421689
	0.947596	0.600922	1.01154		1.0838	0.186564	1.33899		1.08288	0.342062	0.434563		0.746625	0.910729	0.961664		1.26401	0.743222	1.18254		1.3042	0.685057	0.807121
	0.426124	0.832371	1.30584		0.966676	0.752108	1.48726		0.967042	0.41368	0.497549		1.29406	0.714449	1.06614		1.25712	0.778368	1.10005		0.423257	0.572639	0.920322
	0.699855	0.657251	0.915492		0.882549	0.828577	1.16638		0.883842	0.707722	0.462547		0.674093	1.14516	1.20995		1.18723	0.3936	0.548686		0.466369	0.410409	0.19617
	0.611368	0.363502	0.896561		0.979796	1.01189	1.71345		0.980018	0.413485	0.496379		1.09986	1.25575	1.11235		0.114104	1.83516	1.12813		0.799682	0.489935	0.752066
	0.61996	0.400865	1.01359		0.925879	0.993648	1.67488		0.926695	0.410617	0.720169		0.719423	0.863016	1.18478		0.84874	1.24542	1.16532		1.07859	0.587352	0.59563
	1.0394	0.547106	1.12008		0.902933	0.997224	1.32838		0.904001	0.352059	0.495544		1.07373	1.69178	1.40113		0.902871	1.10292	1.1651		0.663677	0.356292	0.871007
	0.874047	0.603257	0.692065		1.14326	1.26329	1.75267		1.14169	0.382688	0.456477		0.615731	1.63675	1.32844		2.25244	0.930437	0.955688		1.24187	1.16764	0.65499
	0.890179	0.840588	0.927738		0.714831	0.355915	1.3375		0.717969	0.308426	0.582893		0.57534	0.693343	1.30082		1.1884	1.02822	1.04866		1.02781	0.697662	1.04856
	0.487176	0.836952	0.850856		0.942519	0.77421	1.30994		0.943151	0.442304	0.350444		0.905754	1.0861	1.28064		1.4968	1.42356	1.01069		0.812618	0.46957	1.00605
	0.529709	0.482774	0.864279		0.932805	0.612236	1.24499		0.933545	0.313299	0.616363		0.423462	0.783583	1.61233		0.928746	0.465155	0.691834		1.03244	0.907188	0.531535
	0.762654	0.549691	1.48413		0.71165	0.994014	1.85485		0.714823	0.51459	0.300044		1.39903	0.862106	1.26004		0.754638	1.00461	1.07749		1.02494	0.753964	1.40506
	1.05886	0.398137	0.766148		0.990917	0.577211	2.02265		0.991017	0.504371	0.605671		0.851386	0.994278	1.70587		1.54266	1.45327	1.24552		1.00218	0.535509	0.45638
	0.540671	0.603186	0.610067		0.968928	1.4546	1.35073		0.96927	0.328975	0.45166		0.742719	0.865504	1.16621		0.808184	1.124	1.04475		1.34454	0.778898	0.949594
	0.829465	0.602901	0.973318		0.967605	1.12558	1.4368		0.967961	0.425681	0.491367		1.26731	1.14481	1.24389		0.906694	0.782308	0.972917		0.532396	0.727894	1.01528
	1.75661	0.943211	0.968113		0.959018	0.606689	1.6764		0.959468	0.303636	0.327611		0.884736	1.12892	1.46335		1.36967	0.457575	0.637118		1.00669	0.772684	1.04353
	0.6298	0.625129	0.828057		0.858308	0.585573	1.84386		0.859867	0.465889	0.562873		0.726465	1.21783	1.5834		0.70381	1.65247	0.897345		1.4487	0.689582	0.880974
	0.750034	1.00767	0.646681		0.730992	0.503755	1.65227		0.733952	0.282279	0.253153		1.07224	1.46599	1.50761		0.954622	0.728684	1.13365		1.10458	0.729306	0.286545
	0.332485	0.653223	0.875028		0.919573	0.831561	1.43354		0.920458	0.328502	0.472989		1.0614	1.04239	1.54873		1.33134	1.0242	1.36315		0.482716	0.802474	0.5868
	0.700657	0.450616	0.612527		0.913322	1.47597	1.30512		0.914276	0.296174	0.293751		0.786648	0.750058	1.65376		1.14862	0.569711	0.407748		0.918766	0.4201	0.603059
	1.20981	1.20746	0.925599		1.14394	1.63121	1.90378		1.14235	0.37155	0.17232		1.07755	1.19981	1.65672		0.90079	0.779096	1.3813		1.18181	0.423334	0.745245
	1.00986	0.31072	0.83123		1.16711	1.42675	2.24318		1.16527	0.341812	0.504621		1.33666	1.35699	1.5587		1.81489	1.1609	1.93081		1.25881	0.565995	0.502849
	0.407282	0.785044	0.728839		1.02836	1.3154	1.24234		1.02805	0.566855	0.602051		0.68229	0.473364	1.35843		0.852823	1.12331	1.43105		0.875278	0.691039	0.822618
	0.955457	0.32031	0.73219		1.20213	1.38185	1.2411		1.19991	0.239454	0.596677		1.26206	1.13115	1.31107		1.67086	0.733339	1.24308		1.07225	0.78807	0.886636
	0.503291	0.519744	0.555342		1.17848	0.584982	1.19262		1.17652	0.440578	0.337774		1.04616	1.0146	1.36815		0.48345	0.892403	1.02642		1.11515	0.73594	0.785134
	0.96002	0.721852	0.715042		1.3221	0.813908	2.00606		1.31856	0.38305	0.295478		0.92271	0.60643	1.37424		0.792294	1.60538	1.10989		0.691757	0.417859	0.528025
	0.813885	0.735328	0.785489		0.612939	1.2933	2.05229		0.617198	0.302717	0.675923		0.886645	1.34484	1.43364		0.728476	1.7008	0.958445		1.19863	0.961195	1.37356
	1.53427	0.680924	0.564451		1.09731	0.940407	2.36005		1.09624	0.338777	0.655402		1.21128	0.854644	1.2963		0.934429	1.07873	0.755899		0.728302	0.35117	0.401844
	0.698839	0.717752	0.653383		0.784148	0.74003	1.91172		0.786523	0.357126	0.419081		1.14903	0.997256	1.00062		1.23958	0.638991	0.848545		0.736823	0.939936	0.642904
	0.572508	0.505109	0.609657		1.00074	0.923824	1.53577		1.00073	0.388953	0.302328		1.13852	0.614978	1.43877		0.525203	1.33728	1.71911		1.34375	0.265552	0.658511
	0.994014	0.847826	0.718857		0.683777	0.788935	2.04433		0.687256	0.365925	0.536309		1.04691	1.02435	1.39849		0.785	1.2344	0.779682		0.688214	0.712044	1.26046
	0.414501	0.47698	0.818966		1.36687	1.20368	2.19878		1.36283	0.395413	0.566994		1.14612	1.13526	1.1793		0.871365	1.11425	1.22194		0.771084	0.924351	0.974285
	0.618587	1.03765	0.502917		0.614967	0.525969	2.07358		0.619203	0.354843	0.371968		1.01409	1.47736	1.0752		1.08924	0.583143	1.35096		1.21794	0.627165	0.93285
	1.24389	0.483273	0.730925		0.969773	1.44317	1.2837		0.970105	0.268774	0.672387		1.01764	0.9373	1.44524		1.38465	0.815869	1.11438		0.79828	0.366888	0.532164
	0.690995	0.842193	0.651155		0.511836	1.20824	1.90412		0.517207	0.45166	0.429328		1.11309	0.812116	1.22979		0.665451	0.983736	0.772517		0.59339	0.648831	0.830543
	0.80319	0.125921	0.888219		1.06502	1.79738	1.68116		1.0643	0.335018	0.693104		1.21047	0.86969	1.75209		0.578254	1.09494	0.0984094		0.314161	0.97912	0.587286
	0.755667	0.749713	0.815525		0.867458	0.854366	1.99866		0.868917	0.376729	0.64237		0.973767	1.21233	1.47442		0.759241	1.27954	1.54218		1.27909	0.482815	0.464416
	1.10985	0.535056	0.622242		0.710242	0.888969	1.65326		0.71343	0.39249	0.366844		0.935303	0.811661	0.467654		0.815635	0.800551	0.80349		0.2984	0.73105	1.04096
	0.91428	0.671476	0.790587		1.07915	1.23873	2.04723		1.07828	0.312101	0.262092		1.26693	1.08224	1.30954		0.265769	1.69865	1.21312		1.21052	0.848037	0.84892
	1.45941	0.65251	0.988328		1.36884	0.394318	1.95662		1.36478	0.332623	0.65309		0.637415	1.01306	1.03124		0.584118	1.86065	1.15151		0.370861	1.0033	0.0217101
	0.852585	0.875509	0.524824		1.18814	0.941815	2.04939		1.18607	0.498969	0.40722		1.47657	0.999673	1.11862		1.32913	1.36086	0.703992		1.02129	0.833258	0.553036
	0.787931	0.115172	0.695755		1.28406	1.3098	1.68138		1.28094	0.329309	0.401344		1.08252	0.619777	0.941854		0.746381	1.57517	0.932725		0.737397	0.981625	0.320916
	0.909378	1.18117	0.68292		0.787077	0.933594	1.99407		0.789419	0.353813	0.282669		1.01489	0.619199	1.09189		0.918071	0.903573	0.916745		0.576083	0.760532	1.12224
	1.04328	0.692368	0.598516		1.43689	1.10993	1.59213		1.43208	0.435204	0.272784		1.57722	1.81588	1.19613		0.127172	1.78361	1.09148		0.870389	1.16414	0.961217
	0.77868	0.649016	0.600993		0.866783	1.0468	2.13865		0.868248	0.398894	0.451187		0.622282	1.70007	1.05462		1.41435	1.36741	1.58591		1.65023	0.596458	0.448146
	0.566732	0.823404	0.666467		1.2391	0.944968	1.98565		1.23647	0.280943	0.277295		1.36874	1.18532	1.10412		0.68268	1.68854	1.0507		1.01748	1.41965	0.945654
	1.1317	1.85843	0.631547		0.999757	0.974756	1.80248		0.99976	0.303135	0.694886		1.4655	1.14127	0.932886		0.616301	1.21555	0.638366		1.26031	0.565255	0.191137
	1.0961	1.29067	0.687787		1.15188	1.52006	1.58819		1.15021	0.315303	0.678903		1.09412	0.840001	1.49936		0.958705	1.04559	1.18092		1.02833	0.614571	0.435806
	1.07742	0.482738	0.526749		1.24026	0.832575	2.02451		1.23761	0.385389	0.403126		1.07946	1.09175	1.35463		0.541495	1.5378	1.61569		0.965003	0.635862	0.517153
	1.21566	1.37648	0.527427		1.27038	1.31267	1.76537		1.26741	0.352476	0.413318		0.63386	1.08613	1.07476		0.665243	1.5265	1.12942		1.59246	0.77775	1.04244
	0.684061	0.597696	0.847754		1.02676	1.16125	2.07862		1.02646	0.357321	0.622879		0.45972	1.62777	0.972349		1.66627	1.03165	1.42187		0.772375	0.816205	1.00238
	1.01512	1.18651	0.568533		0.856196	1.381	1.55956		0.857779	0.266491	0.41677		0.70471	1.0336	1.42036		1.1773	1.9719	1.786		1.11894	1.19579	1.35468
	0.871855	1.39081	0.888504		0.859209	0.877847	2.45251		0.860758	0.315025	0.277963		0.603803	1.2254	1.6976		1.73958	0.850651	1.40888		0.845874	0.184017	0.8587
	1.15505		0.965832		0.793693	1.9948	2.7246		0.795963	0.393158	0.631427		0.605572	0.955043	1.18278		1.0445	0.830328	0.820264		0.571304	0.926735	1.90035
	1.02494		0.642028		0.676907	0.955104	1.51958		0.680462	0.2749	0.575849		0.491055	1.01505	1.09237		0.720102	0.986154	0.877632		0.587231	1.50785	0.61743
	1.24209		1.1842		0.716521	0.771817	1.86076		0.71964	0.397529	0.579246		1.16136	1.58096	1.8613		1.14327	0.784012	0.111958		0.924153	0.967022	0.605222
	1.24414		0.595503		1.03551	1.05576	2.0394		1.03512	0.341283	0.584787		1.42618	0.825358	0.554934		1.00366	1.23872	1.75553		0.5252	1.07574	0.736823
	1.10968		0.594024		0.785078	0.666433	1.72511		0.787442	0.410672	0.455141		1.35808	0.970387	1.32746		0.890271	0.835451	1.19012		0.523533	1.38942	0.516789
	0.657893		0.668303		0.883141	0.661563	2.06953		0.884426	0.391042	0.367318		1.1415	1.15117	2.02286		1.29729	1.11215	0.39572		0.858854	0.46999	0.431987
	0.546073		0.892711		0.671839	0.837079			0.67545	0.298401	0.484573		1.15113	1.12974	1.43665		0.693317	1.12734	1.87331		0.638114	0.7003	1.03216
	0.85574		0.792156		0.938521	1.19265			0.939197	0.293946	0.400982		1.63498	0.973715	0.831173		1.08215	1.04164	1.05266		0.887375	0.680763	0.252318
	1.03605		0.954815		1.10351	1.39559			1.10237	0.180589	0.588434		1.01693	0.779992	2.06299		1.29272	0.686529	1.39084		0.708997	0.715543	0.859925
	0.819554		1.08214		1.16612	1.60531			1.1643	0.272728	0.28498		1.04558	0.826847	0.807895		1.14614	1.76954	0.898359		0.693467	1.12092	1.08336
	1.235		1.24017		1.04633	0.758556			1.04582	0.329811	0.503702		0.737202	0.74081	0.989777		1.7476	1.00156	0.738332		0.631271	0.990422	1.18673
	0.938006		0.2189		0.596666	0.905439			0.601104	0.244911	0.316668		0.964764	0.832311	1.25918		1.53289	0.975284	1.04523		0.341203	0.985356	0.84689
	1.08738		0.670834		1.11739	1.93053			1.1161	0.309623	0.394327		0.893406	0.801572	0.382984		1.0246	0.541898	0.787769		0.867254	0.523941	0.616436
	1.03287		0.504182		0.640925	1.84978			0.644876	0.362445	0.293167		1.12572	0.780675	0.768958		1.01402	1.00545	1.48138		1.00254	0.823953	1.1982
	1.74308		0.864261		0.72919	1.99449			0.73217	0.302355	0.469314		1.32646	0.609811	1.50358		1.06628	0.44188	1.1266		0.584736	1.38162	1.71503
	1.46014		0.371042		1.14436	1.01719			1.14277	0.24945	0.401762		0.902689	0.963854	1.0528		1.30359	1.09637	1.25656		0.261358	0.730509	1.02435
	1.33081		0.84303		1.01302	1.33694			1.01288	0.342285	0.455113		0.760515	0.739917	0.819192		0.97332	1.96901	0.57841		1.09431	1.27504	0.530707
	1.40258		0.716272			0.631831				0.276376	0.502477		0.980879	0.994313	0.820191		1.32461	1.39794	1.07625		0.393687	0.704957	0.834925
	1.24315		1.27525			1.32922				0.41031	0.371077		0.434112	0.552955	1.12489		0.475935	1.46775	2.11551		0.517065	1.30707	0.513886
	1.35882		0.858806			1.04709				0.404853	0.377342		0.980441	0.977638	0.843241		0.951176	1.88045	0.95011		0.633004	0.845918	1.13753
	1.29338		0.938612			1.26633				0.235806	0.447678		0.522951	0.975887	1.25298		1.20532	0.664736	1.27484		0.765212	0.908424	1.11177
	1.42429		1.41185			1.16398				0.334377	0.326163		1.13544	0.654143	0.708336		1.25109	1.81034	0.927576		0.709571	1.12509	1.10198
	1.83865		0.607749			2.4609				0.323044	0.486411		0.963819	1.53062	0.756434		0.861457	1.74591	0.958588		0.860852	0.852254	0.423047
	0.857469		1.14036			1.55145				0.32569	0.395747		0.720649	1.21874	1.72851		0.501576	0.870975	1.14926		0.537308	0.839163	0.596326
	1.36773		1.41361			0.799014				0.436485	0.376367		0.879866	0.511478	1.64018		0.66839	1.38166	1.39448		0.689284	0.495685	0.573125
	1.51025		1.74285			1.11629				0.11443	0.441942		1.1653	0.832592	1.38311		0.993904	1.41592	1.09936		0.88211	0.942066	0.552076
	1.0638		0.929556			0.841049				0.307033	0.562288		1.11652	1.16803	1.11958		1.38805	0.985023	0.976896		0.716823	1.10971	0.963722
	1.31969		1.52508			1.36619				0.390735	0.360022		0.901008	0.969091	1.80984		0.932101	0.638809	0.919748		0.498919	0.970643	0.476568
	1.29332		1.05949			0.819201				0.391237	0.396082		0.933517	1.47168	1.10375		0.735043	1.77417	1.14154		0.303356	0.624306	1.03869
	0.990734		1.48361			1.06846				0.363559	0.450017		0.797368	1.16097	1.48081		0.958393	1.33653	1.12792		0.530586	0.434416	0.724097
	1.54142		0.965992			1.09951				0.251566	0.523222		0.886995	0.770481	1.14437		0.810537	1.5999	0.845736		0.894881	1.03755	1.30337
	0.801532		1.57			0.718548				0.312797	0.821358		0.876836	1.27413	1.39497		1.08331	0.863212	1.15145		0.548621	0.675101	0.479835
	0.991911		0.891534			1.18406				0.189138	0.353033		1.3428	0.945287	1.17252		0.49843	1.108	1.1182		0.831867	1.1607	-0.0318883
	1.10011		1.25181			1.16888				0.318756	0.275429		1.25666	1.14172	1.66877		1.00605	1.71287	1.0537		0.378466	0.248245	0.738777
	0.840374		1.4937			0.93548				0.310625	0.60929		1.29409	2.04853	1.88185		0.900114	0.718152	1.29938		0.562418	1.04736	0.889947
	1.2463		1.43069			1.15548				0.356291	0.541571		0.96867	1.05826	1.24873		0.933974	1.34792	0.761036		0.569019	1.28759	-0.0586655
	1.18421		0.960983			1.35335				0.271921	0.612827		1.22158	1.16479	1.17499		1.36965	0.857816	1.55429		0.419162	0.962585	0.712264
	1.32636		1.14336			1.27632					0.65309		1.11314	0.944972	1.74445		0.932322	1.10388	1.06456		0.67073	0.618324	1.07688
	1.35539		0.785864			0.86118					0.257163		1.34769	0.468162	1.79313		0.941944	1.48242	1.08218		0.782364	0.867817	1.09441
	1.3412		1.76426			1.33593					0.453665		1.10259	0.677403	0.992492		1.09758	1.66363	1.12036		0.310464	0.907166	0.609107
	1.43308		1.50089			1.23522					0.464775		1.05028	0.423164	2.15003		0.790708	1.09787	0.962385		0.170883	1.13198	1.2626
	1.09188		1.57982			1.05798					0.73256		0.648941	0.987307	1.69567		0.589931	1.54706	1.30938		1.42307	0.757419	0.939219
	1.09678		1.21101			0.872948					0.326191		1.09585	0.614645	2.2773		1.01538	0.972423	1.04961		-0.0747693	1.07418	1.1643
	1.50058		1.25577			0.963438					0.481788		1.34895	0.810294	1.98957		1.08637	1.61094	0.768265		0.770322	0.901371	1.14316
	1.19938		1.17617			1.84859					0.329282		0.911184	0.855134	1.68819		1.03891	1.26878	1.31533		0.655123	1.49874	1.12614
	1.2148		0.881213			0.96172					0.670076		1.17718	2.29844	1.64512		1.71438	0.882742	1.00788		0.841437	1.05267	0.500387
	1.1187		1.17735			0.431623					0.51303		1.27134	0.498482	1.11845		0.439917	1.94803	0.821694		0.933391	0.884318	0.580917
	1.10967		1.27523			0.73378					0.560478		0.76894	0.839318	1.6721		0.929202	1.69064	0.755769		0.268929	0.581304	0.645123
	0.727288		1.36424			1.06651					0.532605		1.26607	0.503946	1.31905		0.854227	1.19527	1.33812		0.69477	1.40493	1.12372
	0.935956		0.704507			1.77353					0.638806		1.52857	1.01915	1.27152		0.8099	1.59673	1.27259		0.716591	0.711172	1.46669
	0.83262		0.743902			0.845469					0.585483		1.04222	0.64267	1.19124		0.608161	1.06355	1.03987		0.635973	0.955532	0.806017
	1.55666		0.838342			0.755262					0.172097		1.09291	1.36731	1.03138		1.10959	1.66281	1.24057		0.372506	0.558721	0.329989
	0.82467		0.865455			0.710158					0.55115		1.03889	0.679015	1.06229		1.17046	0.861236	1.53216		0.441414	1.45216	-0.0617118
	1.58173		1.56936			1.03794					0.459123		1.22808	1.25509	0.957005		1.34334	1.03963	1.27902		0.87785	0.899903	0.890576
	0.76736		1.08448			1.54421					0.439965		1.08892	1.30364			1.09759	0.992461	0.424066		0.624549	1.09523	0.967983
	1.14516		1.4837			0.593484					0.512446		0.949281	1.17063			0.802216	1.82515	1.7598		0.113929	0.824439	0.5235
	1.03974		1.65627			0.822777					0.488638		1.09489	1.23393			1.30772	1.03746	1.01996		0.405078	0.984506	0.745068
	1.12562		1.29855			1.8801					0.499498			0.936967			0.610722	1.23534	1.01999		0.508301	0.985378	0.788214
	0.9251		1.19518			0.949079					0.438907			0.710245			0.864668	1.30448	0.890843		0.69179	0.840543	1.09625
	0.844581					0.945729					0.436596			1.19082			2.02343	1.45066	0.390818		0.645553	1.23368	0.609979
	1.1453					1.77255					0.255715			1.18427			1.39342	0.360937	1.5041		0.789428	1.48383	0.231159
	1.4398					1.46879					0.390485			1.12465			1.14176	1.89587	1.27021		0.6335	1.64697	0.125485
	1.16387					0.614263					0.567272			1.00572			1.04386	1.22282	0.525463		0.95189	0.748721	0.702893
	1.17742					1.40361					0.397724			1.24286			1.31442	1.08262	1.01312		0.494493	1.40548	0.76328
	1.31591					1.08422					0.523946			1.05739			1.02139	1.18079	1.25703		0.67935	1.36922	0.988148
	0.858254					1.3415								1.12179			0.887111	1.48444	1.46294		0.480972	0.815841	0.879925
	0.811158					2.46014								1.22892			1.31099	1.27387	0.570413		0.557772	0.923016	0.676856
	1.43983					0.679385								0.897242			0.639043	0.85004	0.758201		0.483389	0.487076	0.849263
	1.26138					1.47493								0.253403			1.60886	1.47283	1.05048		0.641061	1.59584	0.819229
	1.2609					1.11387								1.16076			1.65557	0.97951	0.795688		0.694229	1.84403	0.478202
	1.1255					1.11407								1.12396			1.56945	1.11218	1.91256		0.416005	0.968137	1.02189
	1.53595					0.685579								1.03626			1.29358	1.05976	0.896811		0.531502	0.701768	0.914108
	1.45183					1.41068								0.912656			0.811045	1.18016	1.00801		0.543765	0.923038	1.44387
	1.57759					0.939619								1.35072			0.699662	0.965194	1.43516		0.633114	1.15898	1.42889
	1.15204					0.583658								1.32096			1.0915	1.12648	1.06261		0.672353	1.18605	1.84366
	1.52025					0.565696								0.988481			1.63738	1.28772	1.02805		0.0527367	0.626812	0.739086
	1.98275					0.295973								1.32982			1.01224	1.3779	1.38896		0.0799443	0.709439	0.715642
	0.576341					0.0914572								1.05331			0.931399	1.36696	1.82483		0.481027	0.284813	1.40781
	1.09753					0.828154								1.23939			1.80379	1.16868	0.830445		0.876834	0.69818	0.832331
	1.02744					0.159282								1.47443			0.84376	1.06859	1.58387		0.0208271	0.667584	0.943612
	1.40406					0.526898								1.19474			0.976948	1.63336	1.15918		0.16894	0.586712	0.534339
	0.765239					0.510625								0.862859			1.14273	1.31874	0.914456		0.738214	0.834627	1.15478
	0.855562					1.00088								0.800538			1.16788	1.49113	0.664697		0.619472	0.43457	1.2953
	1.22102					0.571918								0.464799			0.971539	1.39861	1.37515		0.7303	0.709086	0.539714
	1.36326					0.134168								0.589703			0.792099	0.842615	1.47744		0.548643	0.739693	1.42359
	0.89968					1.12848								0.922569			0.841432	1.3913	0.764728		1.31761	0.741503	0.88306
	1.57543					1.26551								0.859373			0.717593	0.720532	1.15003		0.699163	1.1645	1.89162
	0.621956					0.748054								1.3141			0.417461	2.36708	0.651551		0.623931	0.599427	1.14439
	1.11009					0.668573								0.203081			0.43534	0.883054	1.03897		0.26308	0.576624	0.962331
	0.878076					1.64011								0.662988			1.20615	1.27832	0.920178		0.694372	0.595321	0.944715
						1.2993								0.751512			0.708816	0.676101	0.907994		0.548202	0.907066	1.29435
						0.703344								1.0446			0.945273	1.31766	0.89581		1.03968	0.751911	0.681922
						1.18834								1.02871			1.08684	1.44657	1.27395		0.319007	0.66052	0.744516
						1.36929								0.466428			1.02008	1.51706	0.911544		1.04042	0.631801	1.10749
						0.661872								0.837216			1.15982	1.08433	0.909619		0.69264	0.521866	0.908005
						1.06254								0.581103			0.719725	0.855215	0.937107		0.537175	0.756691	0.475498
						0.56212								0.882616			0.899997	0.480161	1.18706		0.52382	0.923832	0.187638
						0.732597								0.91255			0.971097	1.43335	1.06642		0.712397	0.919042	0.924406
						1.15478								0.427333			1.07928	1.24049	0.861769		0.538103	0.740465	0.989672
						1.42827								1.07862			0.655556	0.992877	1.25322		1.6245	0.300199	0.771117
						1.26447								0.877186			1.20498	0.988742	0.82813		0.919594	0.538445	1.26095
						1.41625								0.799172			1.03256	1.28206	0.633204		0.862982	0.702033	1.17089
						0.858927								0.431695			0.197036	1.46431	0.918448		0.656282	0.924395	0.751381
						0.770324								0.666299			0.657715	1.80307	0.438746		1.4808	0.409261	0.433731
						1.82174								0.237727			1.15533	1.46184	0.755717		0.9554	0.672849	0.133587
						1.24057								0.78339			0.63219	1.64336	1.41786		0.730951	0.763258	0.562308
						0.871738								1.09659			0.0478022	1.36789	0.649302		1.0628	0.0363459	0.725984
						1.45325								0.299802			0.0754853	1.11881	0.843994		0.854207	0.695101	1.30756
						0.898935								0.727218			1.56222	1.44386	0.760606		1.05025	0.694615	1.08539
						1.43168								0.639412			1.07154	2.13563	0.419385		0.597308	0.493544	0.111445
						1.08141								0.99102			0.509209	1.32609	0.314647		1.49034	0.522959	0.535862
						0.575465								1.05467			0.928551	1.54967	0.906434		1.69029	0.935521	0.532286
						0.922247								0.312536			0.914053	0.774363	0.910946		1.86301	0.681525	0.759814
						0.979233								0.931432			1.55816	1.10137	0.0222256		1.10778	0.936327	0.728004
						1.05579								0.98778			0.529337	1.09442	1.16111		1.33068	0.517518	1.13323
						0.539118								0.721595			0.747916	1.09406	1.60384		0.853766	0.770543	1.02244
						0.486243								0.869129			1.96361	0.838077	0.971968		0.721911	0.669472	0.631966
						0.715057								0.309663			1.45772	1.4663	0.77227		0.738986	0.644714	0.460332
						1.46603								0.936792			1.03841	1.4599	0.949083		1.32866	0.934925	0.734737
						1.24918								1.06238			0.826245	1.7792	0.830484		0.777552	0.655189	0.841227
						1.63085								0.38717			0.849819	0.633477	0.940709		1.94037	0.621547	0.782894
						1.01367								0.884315			0.629954	0.819886	1.46288		1.10316	0.544847	0.648843
						0.981372								1.1996			2.15219	1.42094	1.55147		0.915974	0.851801	0.868126
						0.828323								0.757029			0.793049	1.05378	0.364084		0.482186	0.565421	0.899042
						1.13634								0.866187			0.962125	1.13627	0.693915		0.849826	0.635388	0.761669
						1.49334								0.780816			1.02075	1.29371	0.668897		0.863943	0.669935	0.748412
						1.01538								1.38579			1.11847	1.241	0.966299		-0.0202768	0.805808	0.462926
						1.28536								0.798419			0.823956	1.42533	1.34251		1.52925	0.578235	0.710697
						1.51175								0.272758			1.92629	1.34832	1.17073		1.24022	0.595906	0.952961
						1.34184								0.746678			0.572169	1.11799	0.964738		0.835013	0.334073	1.05448
						2.01561								0.531043			1.69429	1.79328	0.610904		0.384106	0.688434	1.12406
						1.8654											1.32557	1.12138	1.05672		1.99291	0.745178	0.635851
						0.893586											1.01836	1.20039	0.788732		1.46718	0.815852	0.866547
						0.955217											0.75166	1.15615	1.02718		1.30148	0.75456	0.9804
						1.5153											0.903027	1.39028	1.04923		1.7411	0.534924	0.517186
						0.689154											1.7564	1.2589	1.44288		1.49657	0.856625	0.670575
						1.5566											1.05307	0.516374	1.07111		0.959373	0.717894	0.950908
						0.670854											0.913286	1.07557	0.487637		1.33953	0.606668	0.155044
						1.58048											0.981486	0.483918	0.591673		1.06748	0.659085	0.0442929
																	0.713627	0.890635	1.30246		1.02596	0.796989	0.212815
																	1.29969	0.346101	0.435717		1.63058	0.702187	0.752408
																	1.21801	0.666739	1.31436		1.87816	0.451226	0.815609
																	1.08451	0.891571	1.05681		1.15054	0.420751	0.929903
																	0.933115	0.70853	0.868101		0.652176	0.315674	0.122494
																	1.02652	0.719621	0.887033		0.768137	0.585189	0.670553
																	0.862237	1.0936	1.01172		1.72509	1.02565	0.932033
																	1.04524	0.537386	1.68254		1.55335	0.621999	0.888854
																	1.32817	0.94604	0.379557		0.98912	1.10498	0.951161
																	2.10692	1.081	0.542548		1.14735	1.06253	0.851503
																	1.02125	1.62168	1.25282		0.861592	0.821713	0.691149
																	1.05135	1.08972	1.22933		0.619747	0.653258	0.921404
																	0.904457	0.79773	0.566903		1.33247	0.720929	0.591734
																	1.13037	0.819379	1.22102		1.27237	0.887486	0.763777
																	0.801891	1.32647	1.52568		1.27994	0.664251	0.705167
																	0.834957	1.42126	1.47293		1.7935	0.842353	0.311104
																	0.777003	1.53707	0.703589		1.48277	0.604869	0.305596
																	0.970265	0.863862	0.683018		0.307704	0.569725	0.442959
																	1.45605	1.16366	1.01737		0.47201	1.06229	0.129978
																	1.61016	1.4411	1.31125		1.09974	1.05224	0.875079
																	1.47277	1.38577	1.13374		1.35397	0.581193	0.346899
																	0.861873	1.2114	1.42299		1.1086	0.610012	0.669284
																	1.12258	1.65427	1.52758		0.607098	0.655222	0.139646
																	0.963308	1.09196	1.21702		1.07728	0.893402	0.816724
																	1.06823	1.28072	1.03138		0.62435	0.752673	0.957464
																	0.808054	1.60691	0.862029		0.768501	0.605388	0.772474
																	0.323918	1.5647	1.32236		1.52665	0.0274496	0.695741
																	1.28137	1.54132	1.31437		1.19003	0.456314	0.989219
																	0.60348	1.52997	0.951436		0.849494	0.499239	0.870653
																	0.870897	1.6842	0.788472		0.693214	0.408886	0.643147
																	0.635194	0.184163	0.942972		0.499681	0.787243	0.676116
																	1.04069	1.61388	1.081		0.762452	0.466469	0.639494
																	0.765131	1.83796	1.39433		1.08198	0.526524	1.15996
																	0.740621	1.75544	1.4123		0.881978	0.652441	0.872762
																	1.072	1.65042	0.982409		0.673556	0.484615	0.831967
																	0.946664	1.52369	0.735355		0.714604	0.922199	0.637187
																	0.820576	1.4768	1.16864		0.321027	0.987795	0.433124
																	0.733625	1.37842	1.49076		0.768181	0.599306	0.607032
																	1.31429	1.23335	1.01269		0.724086	0.155585	1.01014
																	1.09499	1.52519	1.57262		0.408356	0.813998	0.63828
																	0.859181	1.27092	0.785338		1.16281	0.412716	0.541028
																	0.696047	1.02434	0.616626		1.77139	0.636083	0.110607
																	0.762505	1.50678	0.802476		0.862629	1.28314	0.710984
																	0.702731	0.216683	1.22031		1.16401	0.715333	0.58978
																	0.70407	1.03199	1.1909		0.690542	0.584482	0.486712
																	0.577071	1.25994	1.20065		0.519537	0.986923	0.678743
																	1.34402	1.61617	1.07352		0.888843	1.01131	0.326005
																	0.836582	1.49877	1.12365		0.910278	0.793258	0.445862
																	0.641747	1.23922	0.283037		1.3191	0.0928693	0.645421
																	1.05945	1.44562	1.02905		1.23044	1.46455	0.355894
																	0.393249	1.85283	0.270528		1.22468	1.29242	0.940356
																	0.930697	1.0378			0.425243	0.944219	0.538588
																	1.06828	0.513903			1.16048	1.01079	0.891537
																	1.70292	1.23853			1.2554	0.870985	0.346899
																	0.48306	2.1646			0.525718	0.787353	0.960223
																	1.25369	1.70565			0.814682	0.364393	1.11772
																	1.00041	0.0204442			0.908314	1.00438	0.715587
																	0.703641	1.14744			1.8544	0.632231	0.214282
																	1.35873	1.32128			-0.0136874	0.71849	1.10412
																	0.899568	1.38653			0.766591	1.42667	0.488246
																	0.431101	0.59716			0.944583	1.13093	0.750377
																	1.23547	1.15379			1.31429	1.78951	0.79402
																	1.07007	0.982669			0.790013	1.28845	0.610608
																	0.953855	1.56213			1.37244	1.50897	0.807055
																	0.659639	1.27018			1.51881	0.995599	0.874075
																	1.0122	1.24724			1.59704	1.36558	0.835002
																	1.05956	1.07786			1.52854	0.515354	0.804141
																	0.726175	1.75917			1.2154	0.727662	0.167229
																	1.2827	1.00234			1.51083	0.694858	0.510299
																	0.390116	0.118031			1.29159	1.33232	0.892133
																	0.876371	1.51295			1.01055	1.80644	0.185761
																	1.09572	1.13013			1.45911	1.17305	-0.0399458
																	0.940982	1.18367			1.22846	0.733456	0.876283
																	1.11327	0.880181			1.10157	1.40375	0.866095
																	0.964816	1.3444			0.591447	1.21109	0.760112
																	0.200144	1.00933			0.686492	1.35649	0.465122
																	1.39011	0.80401			1.64672	1.16597	0.364901
																	1.36923	1.35879			1.09029	0.822121	0.665432
																	0.760983	1.65696			1.26322	0.813291	1.34777
																	1.00046	0.0328229			1.17803	0.809274	0.56233
																	0.835399	1.23204			1.43169	0.923468	1.1111
																	0.894731	1.36772			1.3196	0.752022	0.72254
																	0.739919	1.36625			1.6479	0.762618	-0.060288
																	0.895875	1.02887			1.1524	0.546502	0.205154
																	0.54368	0.98843			1.05399	0.95487	0.24
																	1.35471	1.47442			1.58993	0.821525	0.731381
																	0.566903	0.595522			1.28174	0.603898	0.281501
																	0.478743	1.31094			1.31589	0.991184	1.51556
																	1.33722	1.37008			0.92285	0.994009	0.861912
																	1.09468	1.07074			1.25538	1.34218	0.265673
																	0.0890213	1.40529			1.41311	0.564074	0.751128
																	0.710246	1.63305			1.08091	0.714108	0.468301
																	0.99012	1.41499			1.38956	0.751326	1.10794
																	0.754456	1.0564			1.83582	0.396612	0.869119
																	1.1017	1.11089			1.66038	1.08802	0.742386
																	0.998208	0.537672			1.57351	1.38508	0.478754
																	1.34758	1.26858			1.75885	0.764008	0.714704
																	1.2696	1.27851			1.3982	0.926051	0.250397
																	1.13261	1.3583			1.61706	1.09889	0.271159
																	0.998455	0.924625			1.25116	0.578953	0.530862
																	0.882976	1.34451			2.05544	1.19823	0.713964
																	0.747044	0.441503			1.91434	0.474085	0.550432
																	0.21238	1.44136			1.14257	0.663235	0.475133
																	1.13504	1.38716			1.64941	0.311181	0.994572
																	0.819912	1.11487			1.81125	1.23588	0.778092
																	0.932296	1.4847			0.979098	1.18357	0.865918
																	1.43301	0.0433943			1.76967	0.865554	0.569847
																	0.709414	0.791228			1.45131	0.510288	0.86413
																	0.512226	1.28514			1.65938	0.636646	0.832651
																	1.0398	1.09512			1.63166	0.655509	1.03266
																	1.02258	1.31729			1.0893	0.441336	0.364702
																	0.880584	0.606717			0.974418	0.938071	0.718379
																	0.700195	0.954102			0.512992	0.560674	-0.00344453
																	0.79219	1.11633			1.58899	0.829538	0.160805
																	0.693655	0.997272			1.52419	0.656249	0.0568537
																	0.616847	1.30826			1.32152	0.96912	0.488235
																	0.726578	0.99051			1.57687	0.461259	0.536414
																	0.888308	0.904197			0.36808	0.820278	-0.0897914
																	0.436588	0.951319			1.91717	0.364537	0.859936
																	0.809289	1.30505			0.940587	0.511281	0.0667985
																	0.916238	0.828923			1.75442	0.652386	0.756006
																	0.877255	1.2888			1.35837	0.790322	0.536182
																	0.473412	1.66908			1.07317	0.607794	0.893457
																	0.640369	1.00204			2.28298	0.577915	0.651679
																	1.47488	0.841549			1.97607	0.83136	0.692176
																	0.856321	0.963334			1.07637	1.10596	0.533688
																	0.748059	1.22564			0.707673	0.969892	1.25121
																	0.799823	1.08846			2.01259	0.423709	0.824936
																	0.862328	1.21208			0.484019	0.705697	0.622595
																	0.837115	1.0955			1.45177	0.708478	0.341645
																	0.647742	1.00583			1.05623	0.600377	0.305221
																	0.748163	1.16572			0.866393	0.529107	0.799649
																	1.1956	1.2255			1.83345	0.559085	0.418665
																	0.922843	1.38868			1.23731	0.68392	0.0881121
																	1.08716	0.739464			0.59637	1.00316	0.357771
																	0.292984	0.995802			0.95572	0.707562	0.80466
																	0.830107	1.08066			1.43462	0.433864	0.881161
																	0.889777	0.164594			0.539482	0.871426	0.650796
																	1.49423	1.00715			1.86463	0.329128	1.81317
																	1.16074	0.992656			0.341391	1.13154	1.03229
																	0.78812	1.31862			1.95084	0.678666	0.864792
																	0.720389	1.32505			1.88592	1.5868	0.848645
																	0.647	1.33696			0.189669	1.00604	0.238002
																	0.744496	1.06586			0.659196	0.791735	1.56866
																	1.9225	0.887605			1.23982	1.72865	0.482661
																	1.0578	1.26408			1.24348	1.04829	0.563986
																	0.849715	1.21493			0.662761	1.08371	0.362506
																	0.974543	1.43386			1.55536	-0.0576059	1.00339
																	1.00834	1.51769			1.45445	1.00206	0.879439
																	1.63211	1.40253			1.47422	1.31211	0.865223
																	0.897683	0.927758			1.63419	0.988049	1.17646
																	0.677401	0.535813			1.21352	0.880488	0.382274
																	1.06508	1.09551			1.81808	1.10893	0.845863
																	0.814841	1.46378			0.425486	0.65339	0.484328
																	1.22542	1.52605			0.106114	1.32019	0.728909
																	0.432778	1.75862			1.02974	1.47485	0.109646
																	1.17376	1.9188			1.45021	0.870676	-0.0714249
																	0.971201	1.0122			1.41609	1.34271	1.1514
																	0.984893	1.50135			1.01916	1.29595	0.0858604
																	1.06251	1.60767			0.981471	0.896382	0.821404
																	0.448265	1.68404			1.01303	1.2465	1.55011
																	0.9172	1.76227			0.902993	0.984053	0.762861
																	0.899061	1.54119			1.06394	0.83966	0.734715
																	1.35821	2.22881			1.88987	0.92487	0.596469
																	1.18393	1.26884			1.25679	0.785377	0.869263
																	0.497402	1.37503			0.946482	0.81338	0.804417
																	1.85495	1.2996			0.47276	0.826691	1.21323
																	1.13838	2.1116			1.07201	1.38035	0.592198
																	1.1535	1.51111			1.2656	0.937629	0.727783
																	0.761127	1.54412			0.970676	2.10745	0.777585
																	1.19482	1.57652			1.38404	1.20192	0.795764
																	1.12668	1.22504			0.805521	0.766293	0.215927
																	0.902988	0.677934			1.29838	0.353676	0.757563
																	1.10574	1.99627			1.04072	1.79215	0.83243
																	0.953595	1.3375			0.805951	1.02128	0.826779
																	1.60044	1.87482			1.03883	1.18591	1.20287
																	1.68801	1.4461			1.26212	0.589383	0.472363
																	0.869258	1.50165			1.49505	0.796095	0.543566
																	1.17744	1.09915			1.32215	1.16725	0.392274
																	1.73993	0.626664			0.926746	0.722165	1.02543
																	1.15266	0.96925			1.01197	0.621061	0.662982
																	0.99982	1.18229			1.12813	1.35896	1.82535
																	1.2748	0.887358			1.20663	1.50896	0.109172
																	0.470265	1.43136			0.831084	1.07915	0.731061
																	1.05993	1.82904			1.07603	1.99928	1.79285
																	1.12023	1.38415			1.33654	0.735796	0.568831
																	1.03494	0.774637			1.69357	0.699748	1.52913
																	0.50207	1.15916			1.34411	0.891779	1.57302
																	1.31055	2.163			0.910885	0.656679	0.865731
																	0.975817	1.88615			1.41615	1.33728	1.02154
																	0.577136	2.07681			1.64391	0.776172	1.01871
																	1.15468	1.28705			1.71186	0.606745	0.337848
																	1.04595	0.870078			0.5735	0.917662	1.78528
																	0.903742	0.902195			0.878612	0.751304	0.841956
																	0.75707	0.686282			0.546524	0.830841	-0.00651297
																		2.19644			1.07243	0.695796	0.372771
																		1.88179			1.07288	1.47133	1.01308
																		1.32693			1.50233	0.914473	0.781867
																		1.8987			1.28866	0.605034	0.629516
																		0.166323			0.971746	1.15116	-0.0634116
																		1.48362			1.13918	0.825962	1.41732
																		2.38487			1.21269	0.673865	0.936327
																		1.49327			0.831084	0.452164	0.700587
																		1.69428			1.25984	1.00731	1.1911
																		0.710168			1.30386	0.906338	1.31232
																		0.848272			1.68967	0.359923	0.93466
																		1.99598			1.39272	0.796017	1.37871
																		1.73357			1.12118	0.91572	1.05961
																		1.78401			0.936371	0.944219	1.23009
																		0.814529			1.44128	1.06202	1.25129
																		1.26456			1.73012	1.04426	1.12661
																		0.614896			0.57595	0.815642	1.12594
																		1.7259			1.01559	0.973601	1.16324
																		0.160719			1.358	0.845753	0.176291
																		1.47933			1.64848	1.07178	0.983722
																		1.59374			1.12021	0.904826	1.30795
																		1.19913			1.72594	1.17841	0.371193
																		1.47872			1.41123	0.598136	1.6094
																		1.73682			1.10782	0.660399	1.32928
																		1.58964			1.22604	1.70377	1.55676
																		1.35156			1.42337	0.864925	1.25439
																		1.14015			1.75437	1.20518	1.22898
																		1.41022			1.18969	0.0415667	1.34899
																		1.071			0.983678	1.10042	1.39157
																		1.20534			1.4901	0.772739	0.638324
																		0.945598			1.30979	1.03646	1.37604
																		1.03824			1.85233	1.32248	1.06948
																		1.35948			1.27571	1.21391	0.842585
																		1.70045			-0.0525617	0.812883	0.951625
																		1.19936			1.18128	1.31678	1.39492
																		0.63864			1.11323	1.12561	0.572518
																		1.23832			1.3207	1.10276	0.848865
																		1.788			1.06919	0.78285	0.846415
																		1.1964			1.25559	1.15283	1.2619
																					1.15661	0.754638	1.70028
																					0.960996	0.792375	1.70648
																					1.94128	0.817861	1.4928
																					1.34382	0.890676	1.10061
																					1.16677	1.55539	0.83572
																					2.00254	1.01876	0.534361
																					1.34623	0.266534	0.890554
																					1.53753	0.513224	0.614416
																					0.756955	1.14541	0.835179
																					1.60933	1.14828	1.24592
																					1.81169	0.32244	1.21689
																					1.40208	1.16568	1.11125
																					0.540376	0.771746	1.16159
																					1.9862	1.14494	0.903347
																					1.86456	0.475773	1.1587
																					1.37497	1.07123	0.762894
																					1.40119	0.862717	1.12855
																					1.0782	0.821525	1.00105
																					1.5076	0.550365	0.247572
																					1.50657	0.717066	1.14898
																					1.13354	0.867408	0.8854
																					0.884936	-0.0144048	0.97732
																					1.05532	1.22037	1.16511
																					1.2587	1.28208	0.911934
																					0.500928	1.15708	1.32447
																					1.05255	0.620675	0.445895
																					0.893656	0.751525	0.795024
																					1.75452	1.50253	1.05692
																					1.08454	1.33596	1.11522
																					1.5759	0.913943	0.235519
																					0.818523	0.268929	1.67196
																					0.980378	0.403654	0.844505
																					0.922994	0.345287	0.966901
																					1.89243	1.04803	1.02359
																					1.27256	0.272329	0.79243
																					0.865212	0.538356	0.597275
																					1.67648	1.26127	0.871272
																					1.32987	0.683798	0.877949
																					1.22881	1.29545	1.37572
																					0.715796	0.973391	1.04124
																					1.4743	1.2738	1.45869
																					1.32681	0.855477	1.03601
																					0.4301	1.013	0.982718
																					1.07761	0.850013	0.808291
																					1.16877	0.618324	0.680112
																					0.772518	0.576105	1.75782
																					1.33407	1.13016	0.812662
																					1.44532	0.406292	0.794108
																					1.42326	0.605752	0.748214
																					0.981449	1.0833	0.526745
																					0.520674	0.465873	0.558047
																					1.13094	0.923755	1.23377
																					0.883325	1.1773	1.42801
																					1.62827	1.80911	1.04263
																					0.158024	0.926338	0.949164
																					0.98859	1.07038	0.517915
																					1.36447	1.57524	1.49979
																					0.395685	1.02488	-0.0323409
																					0.795907	0.781117	0.576215
																					0.676988	0.95391	0.571524
																					0.895521	0.737364	1.72852
																					1.25585	0.530034	0.990808
																					0.838523	1.16498	0.939252
																					1.19582	0.838909	1.78991
																					1.20024	0.643898	0.992023
																					1.86018	1.28973	1.51119
																					0.943987	1.07883	0.394438
																					0.187207	0.705211
																					1.01119
																					1.17562
																					0.992894
																					1.0397
																					1.28283
																					0.677573
																					0.945223
																					1.07325
																					1.14241
																					1.95939
																					1.93456
																					1.06543
