# Supplementary material for: The small CRL4CSA ubiquitin ligase component DDA1 regulates transcription-coupled repair dynamics
Source: Nat Commun. 2024 Jul 29;15:6374. doi: 10.1038/s41467-024-50584-7 (PMC11286758; doi:10.1038/s41467-024-50584-7)
Supplement: Supplementary file 16 — Source Data [file 41467_2024_50584_MOESM16_ESM.zip › Source data/Supplementary Fig9/Supplementary Fig9 B.xlsx]

## Sheet: Sheet1
	experiment #1				experiment #2				experiment #3
	CSA-GFP	CSA-GFP siRNA DDA1 1	CSA-GFP siRNA DDA1 2		CSA-GFP	CSA-GFP siRNA DDA1 1	CSA-GFP siRNA DDA1 2		CSA-GFP	CSA-GFP siRNA DDA1 1	CSA-GFP siRNA DDA1 2
	5.40845	1.55	1.55833		6.08563	2.0762	1.41583		8.02834	1.52843	1.90376
	4.5968	1.47591	1.65343		7.67652	1.35044	1.30286		4.24335	1.36434	1.76068
	4.51399	1.4096	1.52657		4.8684	1.87568	1.51371		3.93375	1.81875	2.29396
	4.94227	2.29366	1.48093		8.76354	1.19572	1.13066		4.72277	1.77264	2.5316
	5.64712	1.85068	1.60271		3.95987	1.6496	1.50671		4.37944	1.70897	1.4589
	6.09449	1.29584	1.48312		4.65927	1.94267	1.61946		4.80773	2.57942	2.51778
	8.57418	1.00383	1.66684		6.00439	2.07847	2.11217		5.35703	2.57588	3.74171
	8.93745	1.10068	1.1731		6.15444	1.15281	0.966882		4.63608	0.806819	2.04254
	7.53529	1.16564	1.28985		4.34071	1.15393	1.43391		4.73347	1.33407	1.89804
	9.01232	1.38879	0.961771		4.44616	1.28446	1.82246		5.78201	1.73449	2.04261
