# Supplementary material for: The small CRL4CSA ubiquitin ligase component DDA1 regulates transcription-coupled repair dynamics
Source: Nat Commun. 2024 Jul 29;15:6374. doi: 10.1038/s41467-024-50584-7 (PMC11286758; doi:10.1038/s41467-024-50584-7)
Supplement: Supplementary file 16 — Source Data [file 41467_2024_50584_MOESM16_ESM.zip › Source data/Supplementary Fig9/Supplementary Fig9 C.xlsx]

## Sheet: Sheet1
	experiment #1				experiment #2				experiment #3
	GFP-DDB2	GFP-DDB2 siRNA DDA1 1	GFP-DDB2 siRNA DDA1 2		GFP-DDB2	GFP-DDB2 siRNA DDA1 1	GFP-DDB2 siRNA DDA1 2		GFP-DDB2	GFP-DDB2siRNA DDA1 1	GFP-DDB2 siRNA DDA1 2
	4.43766	6.10739	5.7049		5.25812	10.8795	5.24338		7.00372	16.817	8.70342
	8.06788	6.30224	9.90914		10.6869	5.31404	7.36358		12.3425	7.31847	9.18449
	5.1042	7.8248	5.59646		4.99921	6.66503	10.8388		14.3031	13.4598	20.276
	4.60285	10.1584	5.09743		4.92907	9.1498	10.7724		10.5494	14.2506	11.3438
	4.66902	6.48645	4.88057		5.45407	7.78662	12.4343		9.9568	9.88807	10.8725
	4.25199	6.52561	5.86103		5.11318	7.01935	9.61981		11.4003	8.2685	7.18923
	4.05039	8.64237	5.96549		6.16864	6.52213	8.94684		11.94	8.88204	7.3537
	4.60584	7.07566	5.83636		5.32378	6.46772	5.84599		17.5687	9.03276	5.67694
	5.10886	8.52189	6.50154		5.67994	4.64264	6.67894		14.2927	7.59009	10.3783
	7.83846	7.66982	7.70027		4.92245	6.03987	8.97175		11.5079	4.99369	9.63945
